# Supplementary material for: Transgressive hybrids as hopeful holobionts
Source: Microbiome. 2025 Jan 22;13:19. doi: 10.1186/s40168-024-01994-8 (PMC11752726; doi:10.1186/s40168-024-01994-8)
Supplement: Supplementary file 8 — Additional file 7. Spreadsheet tabs providing output of indicator species analysis for microbial taxa distinguishing each species and hybrids vs. progenitors. [file 40168_2024_1994_MOESM7_ESM.xlsx]

## Sheet: GUT-hybrid_ASV_indicators
	genus_names_hybrid	rn	s.asexual	s.bisexual	index	stat	p.value	p.value.bh
4	k__Bacteria;p__Actinobacteria;c__Actinobacteria;o__Propionibacteriales;f__Propionibacteriaceae;g__NA;s__sp7816-sp7836	seq5	0	1	2	0.829156	1.99996e-05	0.00531989
10	k__Bacteria;p__Actinobacteria;c__Actinobacteria;o__Corynebacteriales;f__Corynebacteriaceae;g__Corynebacterium;s__testudinoris	seq2	0	1	2	0.810093	1.99996e-05	0.00531989
8	k__Bacteria;p__Actinobacteria;c__Actinobacteria;o__Corynebacteriales;f__Dietziaceae;g__Dietzia;s__maris	seq1	0	1	2	0.71559	0.000199996	0.035466
3	k__Bacteria;p__Proteobacteria;c__Alphaproteobacteria;o__Rhizobiales;f__Methylobacteriaceae;g__Microvirga;s__aerilata	seq158	1	0	1	0.581848	0.00225995	0.200383
5	k__Bacteria;p__Actinobacteria;c__Actinobacteria;o__Propionibacteriales;f__Propionibacteriaceae;g__Marinilutecoccus;s__sp7732	seq57	0	1	2	0.5	0.00205996	0.200383
12	k__Bacteria;p__Actinobacteria;c__Actinobacteria;o__Micrococcales;f__Brevibacteriaceae;g__Brevibacterium;s__linens-salitolerans	seq4	0	1	2	0.5	0.00205996	0.200383
13	k__Bacteria;p__Actinobacteria;c__Actinobacteria;o__Frankiales;f__Geodermatophilaceae;g__Blastococcus;s__sp6057	seq76	1	0	1	0.525084	0.00391992	0.297914
1	k__Bacteria;p__Firmicutes;c__Clostridia;o__Clostridiales;f__Lachnospiraceae;g__Lachnoclostridium;s__sp32439	seq498	1	0	1	0.485071	0.0051599	0.343133
11	k__Bacteria;p__Actinobacteria;c__Actinobacteria;o__Micrococcales;f__Micrococcaceae;g__Arthrobacter-Pseudarthrobacter;s__NA	seq30	1	0	1	0.609503	0.00633987	0.374757
2	k__Bacteria;p__Proteobacteria;c__Alphaproteobacteria;o__Rhodospirillales;f__Acetobacteraceae;g__Nguyenibacter;s__vanlangensis	seq34	1	0	1	0.537076	0.0236395	1
6	k__Bacteria;p__Actinobacteria;c__Actinobacteria;o__Propionibacteriales;f__Propionibacteriaceae;g__Propionibacterium;s__acnes	seq53	1	0	1	0.630756	0.0254995	1
7	k__Bacteria;p__Actinobacteria;c__Actinobacteria;o__Micrococcales;f__Microbacteriaceae;g__Curtobacterium;s__flaccumfaciens-oceanosedimentum	seq56	1	0	1	0.419367	0.0474191	1
9	k__Bacteria;p__Actinobacteria;c__Actinobacteria;o__Corynebacteriales;f__Corynebacteriaceae;g__Corynebacterium;s__glyciniphilum	seq83	0	1	2	0.353553	0.049199	1

## Sheet: GUT-hybrid_genus_indicators
	genus_names_hybrid	rn	s.asexual	s.bisexual	index	stat	p.value	p.value.bh
16	unclassified_Propionibacteriaceae	k__Bacteria;p__Actinobacteria;c__Actinobacteria;o__Propionibacteriales;f__Propionibacteriaceae;g__NA	0	1	2	0.863005	1.99996e-05	0.0133197
5	Corynebacterium	k__Bacteria;p__Actinobacteria;c__Actinobacteria;o__Corynebacteriales;f__Corynebacteriaceae;g__Corynebacterium	0	1	2	0.85379	7.99984e-05	0.0266395
6	Dietzia	k__Bacteria;p__Actinobacteria;c__Actinobacteria;o__Corynebacteriales;f__Dietziaceae;g__Dietzia	0	1	2	0.713194	0.000259995	0.0432891
15	Marinilutecoccus	k__Bacteria;p__Actinobacteria;c__Actinobacteria;o__Propionibacteriales;f__Propionibacteriaceae;g__Marinilutecoccus	0	1	2	0.559017	0.000239995	0.0432891
27	unclassified_Acetobacteraceae	k__Bacteria;p__Proteobacteria;c__Alphaproteobacteria;o__Rhodospirillales;f__Acetobacteraceae;g__NA	1	0	1	0.736324	0.00137997	0.183812
14	Nocardioides	k__Bacteria;p__Actinobacteria;c__Actinobacteria;o__Propionibacteriales;f__Nocardioidaceae;g__Nocardioides	1	0	1	0.82773	0.00293994	0.326333
19	Streptomyces	k__Bacteria;p__Actinobacteria;c__Actinobacteria;o__Streptomycetales;f__Streptomycetaceae;g__Streptomyces	1	0	1	0.77266	0.00393992	0.374855
18	Saccharothrix	k__Bacteria;p__Actinobacteria;c__Actinobacteria;o__Pseudonocardiales;f__Pseudonocardiaceae;g__Saccharothrix	1	0	1	0.629763	0.00457991	0.381277
30	Sphingomonas	k__Bacteria;p__Proteobacteria;c__Alphaproteobacteria;o__Sphingomonadales;f__Sphingomonadaceae;g__Sphingomonas	1	0	1	0.766209	0.00569989	0.421792
26	Methylobacterium	k__Bacteria;p__Proteobacteria;c__Alphaproteobacteria;o__Rhizobiales;f__Methylobacteriaceae;g__Methylobacterium	1	0	1	0.705783	0.00899982	0.599388
31	Pseudomonas	k__Bacteria;p__Proteobacteria;c__Gammaproteobacteria;o__Pseudomonadales;f__Pseudomonadaceae;g__Pseudomonas	1	0	1	0.783351	0.0103398	0.626027
7	Blastococcus	k__Bacteria;p__Actinobacteria;c__Actinobacteria;o__Frankiales;f__Geodermatophilaceae;g__Blastococcus	1	0	1	0.731696	0.0177396	0.826656
8	unclassified_Frankiales	k__Bacteria;p__Actinobacteria;c__Actinobacteria;o__Frankiales;f__NA;g__NA	1	0	1	0.708751	0.0187396	0.826656
9	unclassified_Kineosporiaceae	k__Bacteria;p__Actinobacteria;c__Actinobacteria;o__Kineosporiales;f__Kineosporiaceae;g__NA	1	0	1	0.579297	0.0198596	0.826656
17	Propionibacterium	k__Bacteria;p__Actinobacteria;c__Actinobacteria;o__Propionibacteriales;f__Propionibacteriaceae;g__Propionibacterium	1	0	1	0.638208	0.0184796	0.826656
28	Nguyenibacter	k__Bacteria;p__Proteobacteria;c__Alphaproteobacteria;o__Rhodospirillales;f__Acetobacteraceae;g__Nguyenibacter	1	0	1	0.547542	0.0193596	0.826656
3	unclassified_Acidimicrobiaceae	k__Bacteria;p__Actinobacteria;c__Acidimicrobiia;o__Acidimicrobiales;f__Acidimicrobiaceae;g__NA	1	0	1	0.579022	0.0220796	0.864999
1	unclassified_Thaumarchaeota	k__Archaea;p__Thaumarchaeota;c__NA;o__NA;f__NA;g__NA	1	0	1	0.629144	0.047559	0.909072
2	Bryobacter	k__Bacteria;p__Acidobacteria;c__Acidobacteria;o__NA;f__NA;g__Bryobacter	1	0	1	0.610628	0.0376192	0.909072
4	Iamia	k__Bacteria;p__Actinobacteria;c__Acidimicrobiia;o__Acidimicrobiales;f__Iamiaceae;g__Iamia	1	0	1	0.423753	0.0394392	0.909072
10	Brevibacterium	k__Bacteria;p__Actinobacteria;c__Actinobacteria;o__Micrococcales;f__Brevibacteriaceae;g__Brevibacterium	0	1	2	0.55311	0.0322794	0.909072
11	Cellulomonas	k__Bacteria;p__Actinobacteria;c__Actinobacteria;o__Micrococcales;f__Cellulomonadaceae;g__Cellulomonas	1	0	1	0.688308	0.0286394	0.909072
12	Promicromonospora	k__Bacteria;p__Actinobacteria;c__Actinobacteria;o__Micrococcales;f__Promicromonosporaceae;g__Promicromonospora	1	0	1	0.420084	0.0266395	0.909072
13	Kribbella	k__Bacteria;p__Actinobacteria;c__Actinobacteria;o__Propionibacteriales;f__Nocardioidaceae;g__Kribbella	1	0	1	0.432023	0.0383992	0.909072
20	Patulibacter	k__Bacteria;p__Actinobacteria;c__Thermoleophilia;o__Solirubrobacterales;f__Patulibacteraceae;g__Patulibacter	1	0	1	0.591971	0.0444791	0.909072
21	Solirubrobacter	k__Bacteria;p__Actinobacteria;c__Thermoleophilia;o__Solirubrobacterales;f__Solirubrobacteraceae;g__Solirubrobacter	1	0	1	0.673848	0.0386192	0.909072
22	Bacillus	k__Bacteria;p__Firmicutes;c__Bacilli;o__Bacillales;f__Bacillaceae;g__Bacillus	1	0	1	0.739122	0.0425591	0.909072
23	Oceanobacillus	k__Bacteria;p__Firmicutes;c__Bacilli;o__Bacillales;f__Bacillaceae;g__Oceanobacillus	1	0	1	0.414381	0.0294994	0.909072
24	Streptococcus	k__Bacteria;p__Firmicutes;c__Bacilli;o__Lactobacillales;f__Streptococcaceae;g__Streptococcus	1	0	1	0.583532	0.0269195	0.909072
25	Tyzzerella	k__Bacteria;p__Firmicutes;c__Clostridia;o__Clostridiales;f__Lachnospiraceae;g__Tyzzerella	1	0	1	0.566419	0.0445991	0.909072
29	unclassified_Sphingomonadales	k__Bacteria;p__Proteobacteria;c__Alphaproteobacteria;o__Sphingomonadales;f__NA;g__NA	1	0	1	0.666465	0.0429191	0.909072

## Sheet: GUT-species_ASV_indicators
	genus_names_species	rn	s.inornatus	s.marmoratus	s.neomexicanus	index	stat	p.value	p.value.bh
11	k__Bacteria;p__Actinobacteria;c__Actinobacteria;o__Propionibacteriales;f__Propionibacteriaceae;g__NA;s__sp7816-sp7836	seq5	1	0	0	1	0.796232	2e-05	0.0035466
12	k__Bacteria;p__Actinobacteria;c__Actinobacteria;o__Propionibacteriales;f__Propionibacteriaceae;g__Marinilutecoccus;s__sp7732	seq57	0	1	0	2	0.707107	2e-05	0.0035466
19	k__Bacteria;p__Actinobacteria;c__Actinobacteria;o__Micrococcales;f__Brevibacteriaceae;g__Brevibacterium;s__linens-salitolerans	seq4	0	1	0	2	0.707107	2e-05	0.0035466
22	k__Bacteria;p__Actinobacteria;c__Actinobacteria;o__Frankiales;f__Geodermatophilaceae;g__Geodermatophilus;s__africanus-obscurus	seq14	0	1	0	2	0.717813	0.000459991	0.0611788
15	k__Bacteria;p__Actinobacteria;c__Actinobacteria;o__Corynebacteriales;f__Corynebacteriaceae;g__Corynebacterium;s__testudinoris	seq2	1	0	0	1	0.684464	0.000619988	0.0659667
13	k__Bacteria;p__Actinobacteria;c__Actinobacteria;o__Corynebacteriales;f__Dietziaceae;g__Dietzia;s__maris	seq1	0	1	0	2	0.668185	0.00205996	0.18265
3	k__Bacteria;p__Bacteroidetes;c__Bacteroidia;o__Bacteroidales;f__Porphyromonadaceae;g__Odoribacter;s__sp13171	seq414	1	0	0	1	0.499372	0.00353993	0.269035
14	k__Bacteria;p__Actinobacteria;c__Actinobacteria;o__Corynebacteriales;f__Corynebacteriaceae;g__Corynebacterium;s__glyciniphilum	seq83	1	0	0	1	0.5	0.00467991	0.289639
17	k__Bacteria;p__Actinobacteria;c__Actinobacteria;o__Micrococcales;f__Micrococcaceae;g__Arthrobacter;s__agilis	seq8	0	1	0	2	0.498892	0.0048999	0.289639
18	k__Bacteria;p__Actinobacteria;c__Actinobacteria;o__Micrococcales;f__Micrococcaceae;g__Arthrobacter;s__agilis	seq26	0	1	0	2	0.497439	0.00819984	0.436231
8	k__Bacteria;p__Firmicutes;c__Clostridia;o__Clostridiales;f__Lachnospiraceae;g__Blautia;s__coccoides-hansenii-producta	seq97	0	1	0	2	0.506536	0.00909982	0.4401
1	k__Bacteria;p__Bacteroidetes;c__Bacteroidia;o__Bacteroidales;f__Porphyromonadaceae;g__Odoribacter;s__sp13171-sp13184	seq490	1	0	0	1	0.479568	0.0122198	0.541742
9	k__Bacteria;p__Proteobacteria;c__Alphaproteobacteria;o__Rhizobiales;f__Methylobacteriaceae;g__Microvirga;s__aerilata	seq158	0	0	1	3	0.551133	0.0165197	0.676036
21	k__Bacteria;p__Actinobacteria;c__Actinobacteria;o__Frankiales;f__Geodermatophilaceae;g__Geodermatophilus;s__africanus-obscurus	seq47	0	1	0	2	0.56155	0.0179796	0.683226
7	k__Bacteria;p__Firmicutes;c__Clostridia;o__Clostridiales;f__Lachnospiraceae;g__Lachnoclostridium;s__sp32439	seq498	0	0	1	3	0.485071	0.0222196	0.7388
20	k__Bacteria;p__Actinobacteria;c__Actinobacteria;o__Frankiales;f__Geodermatophilaceae;g__Blastococcus;s__sp6057	seq76	0	0	1	3	0.509387	0.0221796	0.7388
5	k__Bacteria;p__Firmicutes;c__Clostridia;o__Clostridiales;f__Ruminococcaceae;g__Anaerotruncus;s__sp34482	seq413	1	0	0	1	0.478467	0.0284994	0.842316
10	k__Bacteria;p__Proteobacteria;c__Alphaproteobacteria;o__Rhizobiales;f__Methylobacteriaceae;g__Microvirga;s__aerilata	seq95	0	1	0	2	0.505372	0.0269195	0.842316
4	k__Bacteria;p__Bacteroidetes;c__Bacteroidia;o__Bacteroidales;f__Porphyromonadaceae;g__Parabacteroides;s__chinchillae	seq870	0	1	0	2	0.426127	0.0316594	0.886462
6	k__Bacteria;p__Firmicutes;c__Clostridia;o__Clostridiales;f__Ruminococcaceae;g__Anaerotruncus;s__sp34481	seq368	1	0	0	1	0.526701	0.0343593	0.898302
16	k__Bacteria;p__Actinobacteria;c__Actinobacteria;o__Micrococcales;f__Micrococcaceae;g__Arthrobacter-Pseudarthrobacter;s__NA	seq30	0	0	1	3	0.581721	0.0354593	0.898302
2	k__Bacteria;p__Bacteroidetes;c__Bacteroidia;o__Bacteroidales;f__Porphyromonadaceae;g__Odoribacter;s__sp13171	seq457	1	0	0	1	0.422855	0.0393192	0.95081

## Sheet: GUT-species_genus_indicators
	genus_names_species	rn	s.inornatus	s.marmoratus	s.neomexicanus	index	stat	p.value	p.value.bh
3	Brevibacterium	k__Bacteria;p__Actinobacteria;c__Actinobacteria;o__Micrococcales;f__Brevibacteriaceae;g__Brevibacterium	0	1	0	2	0.745328	1.99996e-05	0.0133197
6	Marinilutecoccus	k__Bacteria;p__Actinobacteria;c__Actinobacteria;o__Propionibacteriales;f__Propionibacteriaceae;g__Marinilutecoccus	0	1	0	2	0.683192	3.99992e-05	0.0133197
7	unclassified_Propionibacteriaceae	k__Bacteria;p__Actinobacteria;c__Actinobacteria;o__Propionibacteriales;f__Propionibacteriaceae;g__NA	1	0	0	1	0.793448	0.00121998	0.270835
2	Dietzia	k__Bacteria;p__Actinobacteria;c__Actinobacteria;o__Corynebacteriales;f__Dietziaceae;g__Dietzia	0	1	0	2	0.667708	0.00217996	0.309018
4	Arthrobacter	k__Bacteria;p__Actinobacteria;c__Actinobacteria;o__Micrococcales;f__Micrococcaceae;g__Arthrobacter	0	1	0	2	0.743859	0.00231995	0.309018
1	Corynebacterium	k__Bacteria;p__Actinobacteria;c__Actinobacteria;o__Corynebacteriales;f__Corynebacteriaceae;g__Corynebacterium	1	0	0	1	0.745541	0.00303994	0.337433
5	Nocardioides	k__Bacteria;p__Actinobacteria;c__Actinobacteria;o__Propionibacteriales;f__Nocardioidaceae;g__Nocardioides	0	0	1	3	0.756641	0.0138197	0.973417
8	Streptomyces	k__Bacteria;p__Actinobacteria;c__Actinobacteria;o__Streptomycetales;f__Streptomycetaceae;g__Streptomyces	0	0	1	3	0.699734	0.0191796	0.973417
9	Odoribacter	k__Bacteria;p__Bacteroidetes;c__Bacteroidia;o__Bacteroidales;f__Porphyromonadaceae;g__Odoribacter	1	0	0	1	0.632851	0.0432391	0.973417
10	Planomicrobium	k__Bacteria;p__Firmicutes;c__Bacilli;o__Bacillales;f__Planococcaceae;g__Planomicrobium	0	1	0	2	0.514143	0.0185996	0.973417
11	Anaerosporobacter	k__Bacteria;p__Firmicutes;c__Clostridia;o__Clostridiales;f__Lachnospiraceae;g__Anaerosporobacter	1	0	0	1	0.421007	0.0413792	0.973417
12	unclassified_Peptococcaceae	k__Bacteria;p__Firmicutes;c__Clostridia;o__Clostridiales;f__Peptococcaceae;g__NA	1	0	0	1	0.496634	0.0360193	0.973417
13	*Soleaferrea	k__Bacteria;p__Firmicutes;c__Clostridia;o__Clostridiales;f__Ruminococcaceae;g__*Soleaferrea	1	0	0	1	0.463733	0.0330393	0.973417
14	Hydrogenoanaerobacterium	k__Bacteria;p__Firmicutes;c__Clostridia;o__Clostridiales;f__Ruminococcaceae;g__Hydrogenoanaerobacterium	1	0	0	1	0.49371	0.0471791	0.973417
15	Methylobacterium	k__Bacteria;p__Proteobacteria;c__Alphaproteobacteria;o__Rhizobiales;f__Methylobacteriaceae;g__Methylobacterium	0	0	1	3	0.627857	0.0309994	0.973417
16	unclassified_Acetobacteraceae	k__Bacteria;p__Proteobacteria;c__Alphaproteobacteria;o__Rhodospirillales;f__Acetobacteraceae;g__NA	0	0	1	3	0.663403	0.0116198	0.973417
17	Nguyenibacter	k__Bacteria;p__Proteobacteria;c__Alphaproteobacteria;o__Rhodospirillales;f__Acetobacteraceae;g__Nguyenibacter	0	0	1	3	0.528505	0.0474991	0.973417
18	Sphingomonas	k__Bacteria;p__Proteobacteria;c__Alphaproteobacteria;o__Sphingomonadales;f__Sphingomonadaceae;g__Sphingomonas	0	0	1	3	0.669004	0.0243995	0.973417

## Sheet: SKIN-hybrid_ASV_indicators
	genus_names_hybrid	rn	s.asexual	s.bisexual	index	stat	p.value	p.value.bh
16	k__Bacteria;p__Actinobacteria;c__Actinobacteria;o__Corynebacteriales;f__Corynebacteriaceae;g__Corynebacterium;s__testudinoris	seq168	0	1	2	0.718421	2e-05	0.00189996
23	k__Bacteria;p__Actinobacteria;c__Actinobacteria;o__Corynebacteriales;f__Dietziaceae;g__Dietzia;s__maris	seq7	0	1	2	0.783925	2e-05	0.00189996
15	k__Bacteria;p__Actinobacteria;c__Actinobacteria;o__Frankiales;f__Geodermatophilaceae;g__Geodermatophilus;s__siccatus	seq79	1	0	1	0.822309	0.00097998	0.0620654
14	k__Bacteria;p__Actinobacteria;c__Actinobacteria;o__Frankiales;f__Geodermatophilaceae;g__Geodermatophilus;s__siccatus	seq135	1	0	1	0.766968	0.00411992	0.130464
18	k__Bacteria;p__Actinobacteria;c__Actinobacteria;o__Frankiales;f__Geodermatophilaceae;g__Geodermatophilus;s__ruber	seq119	1	0	1	0.803671	0.00367993	0.130464
20	k__Bacteria;p__Bacteroidetes;c__Flavobacteriia;o__Flavobacteriales;f__Flavobacteriaceae;g__Chryseobacterium;s__lathyri	seq2148	0	1	2	0.475191	0.00411992	0.130464
17	k__Bacteria;p__Actinobacteria;c__Actinobacteria;o__Frankiales;f__Geodermatophilaceae;g__Modestobacter;s__marinus	seq34	1	0	1	0.805642	0.00691986	0.187825
8	k__Bacteria;p__Actinobacteria;c__Actinobacteria;o__Micrococcales;f__Brevibacteriaceae;g__Brevibacterium;s__linens-salitolerans	seq268	0	1	2	0.439941	0.00833983	0.198071
9	k__Bacteria;p__Firmicutes;c__Bacilli;o__Bacillales;f__Family XII;g__Exiguobacterium;s__acetylicum-indicum	seq65	0	1	2	0.63979	0.0125797	0.239015
22	k__Bacteria;p__Actinobacteria;c__Actinobacteria;o__Micrococcales;f__Micrococcaceae;g__Arthrobacter-Pseudarthrobacter;s__globiformis-scleromae-sulfonivorans	seq54	1	0	1	0.776106	0.0113398	0.239015
2	k__Bacteria;p__Deinococcus-Thermus;c__Deinococci;o__Deinococcales;f__Deinococcaceae;g__Deinococcus;s__navajonensis	seq103	0	1	2	0.873053	0.0180196	0.302825
5	k__Bacteria;p__Firmicutes;c__Negativicutes;o__Selenomonadales;f__Veillonellaceae;g__Anaerosinus;s__glycerini	seq237	0	1	2	0.40161	0.0207196	0.302825
21	k__Bacteria;p__Proteobacteria;c__Gammaproteobacteria;o__Enterobacteriales;f__Enterobacteriaceae;g__Pantoea;s__vagans	seq712	0	1	2	0.40161	0.0205796	0.302825
1	k__Bacteria;p__Actinobacteria;c__Actinobacteria;o__Streptomycetales;f__Streptomycetaceae;g__Streptomyces;s__NA	seq133	1	0	1	0.683388	0.0416392	0.407801
4	k__Bacteria;p__Actinobacteria;c__Actinobacteria;o__Streptomycetales;f__Streptomycetaceae;g__Streptomyces;s__alboflavus-aureus	seq491	1	0	1	0.553306	0.0423792	0.407801
6	k__Bacteria;p__Actinobacteria;c__Actinobacteria;o__Propionibacteriales;f__Nocardioidaceae;g__Nocardioides;s__albus-fulvus	seq954	1	0	1	0.641672	0.0472191	0.407801
7	k__Bacteria;p__Proteobacteria;c__Gammaproteobacteria;o__Enterobacteriales;f__Enterobacteriaceae;g__Pantoea;s__vagans	seq529	0	1	2	0.359211	0.0465391	0.407801
10	k__Bacteria;p__Actinobacteria;c__Actinobacteria;o__Pseudonocardiales;f__Pseudonocardiaceae;g__Saccharothrix;s__hoggarensis-texasensis	seq152	1	0	1	0.822458	0.0392792	0.407801
11	k__Bacteria;p__Firmicutes;c__Clostridia;o__Clostridiales;f__Lachnospiraceae;g__NA;s__sp32762	seq139	0	1	2	0.400605	0.0377392	0.407801
12	k__Bacteria;p__Actinobacteria;c__Actinobacteria;o__Micrococcales;f__Micrococcaceae;g__Kocuria;s__flava	seq142	0	1	2	0.702319	0.0329193	0.407801
13	k__Bacteria;p__Bacteroidetes;c__Bacteroidia;o__Bacteroidales;f__Porphyromonadaceae;g__Odoribacter;s__sp13171-sp13184	seq775	0	1	2	0.359211	0.0463791	0.407801
19	k__Bacteria;p__Firmicutes;c__Clostridia;o__Clostridiales;f__Ruminococcaceae;g__Anaerotruncus;s__sp34481	seq298	0	1	2	0.400849	0.0378992	0.407801
3	k__Bacteria;p__Firmicutes;c__Clostridia;o__Clostridiales;f__Lachnospiraceae;g__Pseudobutyrivibrio;s__sp33078	seq413	0	1	2	0.470401	0.049379	0.407914

## Sheet: SKIN-hybrid_genus_indicators
	genus_names_hybrid	rn	s.asexual	s.bisexual	index	stat	p.value	p.value.bh
10	Dietzia	k__Bacteria;p__Actinobacteria;c__Actinobacteria;o__Corynebacteriales;f__Dietziaceae;g__Dietzia	0	1	2	0.803027	4e-05	0.0240995
102	unclassified_Rhodospirillales	k__Bacteria;p__Proteobacteria;c__Alphaproteobacteria;o__Rhodospirillales;f__NA;g__NA	1	0	1	0.795808	4e-05	0.0240995
2	*Solibacter	k__Bacteria;p__Acidobacteria;c__Acidobacteria;o__NA;f__NA;g__*Solibacter	1	0	1	0.715528	0.000659987	0.0877911
6	unclassified_Acidimicrobiaceae	k__Bacteria;p__Actinobacteria;c__Acidimicrobiia;o__Acidimicrobiales;f__Acidimicrobiaceae;g__NA	1	0	1	0.785737	0.000539989	0.0877911
14	Jatrophihabitans	k__Bacteria;p__Actinobacteria;c__Actinobacteria;o__Frankiales;f__Frankiaceae;g__Jatrophihabitans	1	0	1	0.806398	0.00097998	0.0877911
21	unclassified_Kineosporiaceae	k__Bacteria;p__Actinobacteria;c__Actinobacteria;o__Kineosporiales;f__Kineosporiaceae;g__NA	1	0	1	0.81728	0.000419992	0.0877911
29	Actinoplanes-Krasilnikovia	k__Bacteria;p__Actinobacteria;c__Actinobacteria;o__Micromonosporales;f__Micromonosporaceae;g__Actinoplanes-Krasilnikovia	1	0	1	0.542326	0.000879982	0.0877911
38	Marmoricola	k__Bacteria;p__Actinobacteria;c__Actinobacteria;o__Propionibacteriales;f__Nocardioidaceae;g__Marmoricola	1	0	1	0.808904	0.00099998	0.0877911
43	Pseudonocardia	k__Bacteria;p__Actinobacteria;c__Actinobacteria;o__Pseudonocardiales;f__Pseudonocardiaceae;g__Pseudonocardia	1	0	1	0.776057	0.00101998	0.0877911
50	Solirubrobacter	k__Bacteria;p__Actinobacteria;c__Thermoleophilia;o__Solirubrobacterales;f__Solirubrobacteraceae;g__Solirubrobacter	1	0	1	0.779936	0.000399992	0.0877911
94	Methylobacterium-Microvirga	k__Bacteria;p__Proteobacteria;c__Alphaproteobacteria;o__Rhizobiales;f__Methylobacteriaceae;g__Methylobacterium-Microvirga	1	0	1	0.790385	0.000339993	0.0877911
114	Ramlibacter	k__Bacteria;p__Proteobacteria;c__Betaproteobacteria;o__Burkholderiales;f__Comamonadaceae;g__Ramlibacter	1	0	1	0.806225	0.000839983	0.0877911
118	unclassified_Betaproteobacteria	k__Bacteria;p__Proteobacteria;c__Betaproteobacteria;o__NA;f__NA;g__NA	1	0	1	0.801683	0.000879982	0.0877911
125	Nitrosococcus	k__Bacteria;p__Proteobacteria;c__Gammaproteobacteria;o__Chromatiales;f__Chromatiaceae;g__Nitrosococcus	1	0	1	0.813123	0.000659987	0.0877911
109	bacterium	k__Bacteria;p__Proteobacteria;c__Alphaproteobacteria;o__Sphingomonadales;f__NA;g__bacterium	1	0	1	0.805624	0.00169997	0.136564
132	unclassified_Chthoniobacterales	k__Bacteria;p__Verrucomicrobia;c__Spartobacteria;o__Chthoniobacterales;f__NA;g__NA	1	0	1	0.818367	0.00195996	0.14761
3	Bryobacter	k__Bacteria;p__Acidobacteria;c__Acidobacteria;o__NA;f__NA;g__Bryobacter	1	0	1	0.781385	0.00209996	0.14885
59	unclassified_Ktedonobacteria	k__Bacteria;p__Chloroflexi;c__Ktedonobacteria;o__NA;f__NA;g__NA	1	0	1	0.78761	0.00227995	0.15263
106	Skermanella	k__Bacteria;p__Proteobacteria;c__Alphaproteobacteria;o__Rhodospirillales;f__Rhodospirillaceae;g__Skermanella	1	0	1	0.793803	0.00249995	0.158549
1	unclassified_Thaumarchaeota	k__Archaea;p__Thaumarchaeota;c__NA;o__NA;f__NA;g__NA	1	0	1	0.764264	0.00303994	0.16241
20	Kineosporia	k__Bacteria;p__Actinobacteria;c__Actinobacteria;o__Kineosporiales;f__Kineosporiaceae;g__Kineosporia	1	0	1	0.807623	0.00293994	0.16241
60	unclassified_Chloroflexi	k__Bacteria;p__Chloroflexi;c__NA;o__NA;f__NA;g__NA	1	0	1	0.773861	0.00309994	0.16241
79	Ruminiclostridium	k__Bacteria;p__Firmicutes;c__Clostridia;o__Clostridiales;f__Ruminococcaceae;g__Ruminiclostridium	0	1	2	0.537492	0.00293994	0.16241
5	unclassified_Holophagae	k__Bacteria;p__Acidobacteria;c__Holophagae;o__NA;f__NA;g__NA	1	0	1	0.800171	0.00385992	0.1938
130	unclassified_Saccharibacteria	k__Bacteria;p__Saccharibacteria;c__NA;o__NA;f__NA;g__NA	1	0	1	0.899116	0.00409992	0.197616
111	Azohydromonas	k__Bacteria;p__Proteobacteria;c__Betaproteobacteria;o__Burkholderiales;f__Comamonadaceae;g__Azohydromonas	1	0	1	0.624631	0.00439991	0.203919
129	unclassified_Xanthomonadales	k__Bacteria;p__Proteobacteria;c__Gammaproteobacteria;o__Xanthomonadales;f__NA;g__NA	1	0	1	0.71724	0.0047799	0.213325
76	Peptostreptococcus	k__Bacteria;p__Firmicutes;c__Clostridia;o__Clostridiales;f__Peptostreptococcaceae;g__Peptostreptococcus	1	0	1	0.58395	0.0052199	0.224642
35	Krasilnikovia	k__Bacteria;p__Actinobacteria;c__Actinobacteria;o__Micromonosporales;f__Micromonosporaceae;g__Krasilnikovia	1	0	1	0.77569	0.00563989	0.234347
95	Microvirga	k__Bacteria;p__Proteobacteria;c__Alphaproteobacteria;o__Rhizobiales;f__Methylobacteriaceae;g__Microvirga	1	0	1	0.759374	0.00585988	0.235372
13	Frankia	k__Bacteria;p__Actinobacteria;c__Actinobacteria;o__Frankiales;f__Frankiaceae;g__Frankia	1	0	1	0.584009	0.00751985	0.235831
36	Micromonospora	k__Bacteria;p__Actinobacteria;c__Actinobacteria;o__Micromonosporales;f__Micromonosporaceae;g__Micromonospora	1	0	1	0.77326	0.00761985	0.235831
40	Microlunatus	k__Bacteria;p__Actinobacteria;c__Actinobacteria;o__Propionibacteriales;f__Propionibacteriaceae;g__Microlunatus	1	0	1	0.774475	0.00657987	0.235831
44	Euzebya	k__Bacteria;p__Actinobacteria;c__Nitriliruptoria;o__Euzebyales;f__Euzebyaceae;g__Euzebya	1	0	1	0.785741	0.00803984	0.235831
84	Gemmatimonas	k__Bacteria;p__Gemmatimonadetes;c__Gemmatimonadetes;o__Gemmatimonadales;f__Gemmatimonadaceae;g__Gemmatimonas	1	0	1	0.770457	0.00639987	0.235831
87	Nitrospira	k__Bacteria;p__Nitrospirae;c__Nitrospira;o__Nitrospirales;f__Nitrospiraceae;g__Nitrospira	1	0	1	0.775986	0.00819984	0.235831
88	unclassified_Phycisphaerae	k__Bacteria;p__Planctomycetes;c__Phycisphaerae;o__NA;f__NA;g__NA	1	0	1	0.769097	0.00813984	0.235831
89	unclassified_Planctomycetaceae	k__Bacteria;p__Planctomycetes;c__Planctomycetacia;o__Planctomycetales;f__Planctomycetaceae;g__NA	1	0	1	0.779819	0.00709986	0.235831
96	unclassified_Rhizobiales	k__Bacteria;p__Proteobacteria;c__Alphaproteobacteria;o__Rhizobiales;f__NA;g__NA	1	0	1	0.766924	0.00667987	0.235831
116	unclassified_Oxalobacteraceae	k__Bacteria;p__Proteobacteria;c__Betaproteobacteria;o__Burkholderiales;f__Oxalobacteraceae;g__NA	1	0	1	0.770188	0.00721986	0.235831
117	Noviherbaspirillum	k__Bacteria;p__Proteobacteria;c__Betaproteobacteria;o__Burkholderiales;f__Oxalobacteraceae;g__Noviherbaspirillum	1	0	1	0.793799	0.00821984	0.235831
120	*Entotheonella	k__Bacteria;p__Proteobacteria;c__Deltaproteobacteria;o__Desulfobacterales;f__Nitrospinaceae;g__*Entotheonella	1	0	1	0.782131	0.00647987	0.235831
4	unclassified_Acidobacteria	k__Bacteria;p__Acidobacteria;c__Acidobacteria;o__NA;f__NA;g__NA	1	0	1	0.777957	0.0102198	0.24054
12	Cryptosporangium	k__Bacteria;p__Actinobacteria;c__Actinobacteria;o__Frankiales;f__Cryptosporangiaceae;g__Cryptosporangium	1	0	1	0.574582	0.00933981	0.24054
16	Modestobacter	k__Bacteria;p__Actinobacteria;c__Actinobacteria;o__Frankiales;f__Geodermatophilaceae;g__Modestobacter	1	0	1	0.786955	0.00873982	0.24054
32	Asanoa-Phytohabitans	k__Bacteria;p__Actinobacteria;c__Actinobacteria;o__Micromonosporales;f__Micromonosporaceae;g__Asanoa-Phytohabitans	1	0	1	0.75676	0.0099198	0.24054
52	Parabacteroides	k__Bacteria;p__Bacteroidetes;c__Bacteroidia;o__Bacteroidales;f__Porphyromonadaceae;g__Parabacteroides	0	1	2	0.609222	0.0101998	0.24054
61	bacterium	k__Bacteria;p__Chloroflexi;c__NA;o__NA;f__NA;g__bacterium	1	0	1	0.590474	0.0105598	0.24054
72	Lactonifactor	k__Bacteria;p__Firmicutes;c__Clostridia;o__Clostridiales;f__Lachnospiraceae;g__Lactonifactor	0	1	2	0.471694	0.0098398	0.24054
92	unclassified_Beijerinckiaceae	k__Bacteria;p__Proteobacteria;c__Alphaproteobacteria;o__Rhizobiales;f__Beijerinckiaceae;g__NA	1	0	1	0.472561	0.0099998	0.24054
108	unclassified_Sphingomonadales	k__Bacteria;p__Proteobacteria;c__Alphaproteobacteria;o__Sphingomonadales;f__NA;g__NA	1	0	1	0.761863	0.0105798	0.24054
122	unclassified_Desulfurellaceae	k__Bacteria;p__Proteobacteria;c__Deltaproteobacteria;o__Desulfurellales;f__Desulfurellaceae;g__NA	1	0	1	0.714567	0.0098798	0.24054
126	Enterobacter-Kosakonia	k__Bacteria;p__Proteobacteria;c__Gammaproteobacteria;o__Enterobacteriales;f__Enterobacteriaceae;g__Enterobacter-Kosakonia	0	1	2	0.439941	0.00925981	0.24054
48	unclassified_Solirubrobacterales	k__Bacteria;p__Actinobacteria;c__Thermoleophilia;o__Solirubrobacterales;f__NA;g__NA	1	0	1	0.777939	0.0109198	0.243673
46	unclassified_Gaiellales	k__Bacteria;p__Actinobacteria;c__Thermoleophilia;o__Gaiellales;f__NA;g__NA	1	0	1	0.789513	0.0116198	0.249451
69	Helcococcus	k__Bacteria;p__Firmicutes;c__Clostridia;o__Clostridiales;f__Family XI;g__Helcococcus	1	0	1	0.453743	0.0117998	0.249451
99	Acidicaldus	k__Bacteria;p__Proteobacteria;c__Alphaproteobacteria;o__Rhodospirillales;f__Acetobacteraceae;g__Acidicaldus	1	0	1	0.672055	0.0114798	0.249451
101	unclassified_Acetobacteraceae	k__Bacteria;p__Proteobacteria;c__Alphaproteobacteria;o__Rhodospirillales;f__Acetobacteraceae;g__NA	1	0	1	0.773598	0.0125797	0.261355
80	Erysipelatoclostridium	k__Bacteria;p__Firmicutes;c__Erysipelotrichia;o__Erysipelotrichales;f__Erysipelotrichaceae;g__Erysipelatoclostridium	0	1	2	0.527198	0.0135597	0.27694
54	Larkinella	k__Bacteria;p__Bacteroidetes;c__Cytophagia;o__Cytophagales;f__Cytophagaceae;g__Larkinella	0	1	2	0.627131	0.0138797	0.278751
58	Segetibacter	k__Bacteria;p__Bacteroidetes;c__Sphingobacteriia;o__Sphingobacteriales;f__Chitinophagaceae;g__Segetibacter	1	0	1	0.786896	0.0156197	0.303576
65	Facklamia	k__Bacteria;p__Firmicutes;c__Bacilli;o__Lactobacillales;f__Aerococcaceae;g__Facklamia	1	0	1	0.489439	0.0154997	0.303576
8	Actinomyces	k__Bacteria;p__Actinobacteria;c__Actinobacteria;o__Actinomycetales;f__Actinomycetaceae;g__Actinomyces	1	0	1	0.56435	0.0159197	0.304495
62	Deinococcus	k__Bacteria;p__Deinococcus-Thermus;c__Deinococci;o__Deinococcales;f__Deinococcaceae;g__Deinococcus	0	1	2	0.872114	0.0170397	0.320825
17	Sporichthya	k__Bacteria;p__Actinobacteria;c__Actinobacteria;o__Frankiales;f__Sporichthyaceae;g__Sporichthya	1	0	1	0.751234	0.0173397	0.32145
81	Anaerosinus	k__Bacteria;p__Firmicutes;c__Negativicutes;o__Selenomonadales;f__Veillonellaceae;g__Anaerosinus	0	1	2	0.563025	0.0177196	0.323518
25	Oryzihumus	k__Bacteria;p__Actinobacteria;c__Actinobacteria;o__Micrococcales;f__Intrasporangiaceae;g__Oryzihumus	0	1	2	0.47241	0.0205596	0.326888
28	Paenarthrobacter	k__Bacteria;p__Actinobacteria;c__Actinobacteria;o__Micrococcales;f__Micrococcaceae;g__Paenarthrobacter	0	1	2	0.826455	0.0211196	0.326888
30	Actinoplanes-Micromonospora	k__Bacteria;p__Actinobacteria;c__Actinobacteria;o__Micromonosporales;f__Micromonosporaceae;g__Actinoplanes-Micromonospora	1	0	1	0.640052	0.0203596	0.326888
37	Virgisporangium	k__Bacteria;p__Actinobacteria;c__Actinobacteria;o__Micromonosporales;f__Micromonosporaceae;g__Virgisporangium	1	0	1	0.756813	0.0210196	0.326888
67	Anaerococcus	k__Bacteria;p__Firmicutes;c__Clostridia;o__Clostridiales;f__Family XI;g__Anaerococcus	1	0	1	0.713395	0.0203596	0.326888
68	Finegoldia	k__Bacteria;p__Firmicutes;c__Clostridia;o__Clostridiales;f__Family XI;g__Finegoldia	1	0	1	0.613646	0.0211596	0.326888
82	Fusobacterium	k__Bacteria;p__Fusobacteria;c__Fusobacteriia;o__Fusobacteriales;f__Fusobacteriaceae;g__Fusobacterium	1	0	1	0.469648	0.0201396	0.326888
93	Rhodoplanes	k__Bacteria;p__Proteobacteria;c__Alphaproteobacteria;o__Rhizobiales;f__Hyphomicrobiaceae;g__Rhodoplanes	1	0	1	0.756224	0.0185596	0.326888
103	Azospirillum	k__Bacteria;p__Proteobacteria;c__Alphaproteobacteria;o__Rhodospirillales;f__Rhodospirillaceae;g__Azospirillum	1	0	1	0.7511	0.0211196	0.326888
113	Caenimonas-Ramlibacter	k__Bacteria;p__Proteobacteria;c__Betaproteobacteria;o__Burkholderiales;f__Comamonadaceae;g__Caenimonas-Ramlibacter	1	0	1	0.499995	0.0189396	0.326888
124	Phaselicystis	k__Bacteria;p__Proteobacteria;c__Deltaproteobacteria;o__Myxococcales;f__Phaselicystidaceae;g__Phaselicystis	1	0	1	0.667219	0.0204396	0.326888
127	Alcanivorax	k__Bacteria;p__Proteobacteria;c__Gammaproteobacteria;o__Oceanospirillales;f__Alcanivoracaceae;g__Alcanivorax	0	1	2	0.40161	0.0210796	0.326888
57	Flavitalea	k__Bacteria;p__Bacteroidetes;c__Sphingobacteriia;o__Sphingobacteriales;f__Chitinophagaceae;g__Flavitalea	1	0	1	0.73663	0.0214596	0.327326
86	unclassified_Bacteria	k__Bacteria;p__NA;c__NA;o__NA;f__NA;g__NA	1	0	1	0.74892	0.0217596	0.327753
34	Couchioplanes	k__Bacteria;p__Actinobacteria;c__Actinobacteria;o__Micromonosporales;f__Micromonosporaceae;g__Couchioplanes	1	0	1	0.7526	0.0226595	0.329263
56	Flavisolibacter	k__Bacteria;p__Bacteroidetes;c__Sphingobacteriia;o__Sphingobacteriales;f__Chitinophagaceae;g__Flavisolibacter	1	0	1	0.765031	0.0221996	0.329263
119	unclassified_Nitrosomonadaceae	k__Bacteria;p__Proteobacteria;c__Betaproteobacteria;o__Nitrosomonadales;f__Nitrosomonadaceae;g__NA	1	0	1	0.775616	0.0226795	0.329263
71	Coprococcus	k__Bacteria;p__Firmicutes;c__Clostridia;o__Clostridiales;f__Lachnospiraceae;g__Coprococcus	0	1	2	0.501489	0.0229595	0.32936
98	Labrys	k__Bacteria;p__Proteobacteria;c__Alphaproteobacteria;o__Rhizobiales;f__Xanthobacteraceae;g__Labrys	1	0	1	0.644675	0.0239795	0.339945
24	Dermabacter	k__Bacteria;p__Actinobacteria;c__Actinobacteria;o__Micrococcales;f__Dermabacteraceae;g__Dermabacter	1	0	1	0.420084	0.0247995	0.347481
128	Acidibacter	k__Bacteria;p__Proteobacteria;c__Gammaproteobacteria;o__Xanthomonadales;f__NA;g__Acidibacter	1	0	1	0.724774	0.0261795	0.362601
55	Pontibacter	k__Bacteria;p__Bacteroidetes;c__Cytophagia;o__Cytophagales;f__Cytophagaceae;g__Pontibacter	1	0	1	0.491997	0.0271595	0.371899
41	Amycolatopsis	k__Bacteria;p__Actinobacteria;c__Actinobacteria;o__Pseudonocardiales;f__Pseudonocardiaceae;g__Amycolatopsis	1	0	1	0.784409	0.0302394	0.395335
49	Patulibacter	k__Bacteria;p__Actinobacteria;c__Thermoleophilia;o__Solirubrobacterales;f__Patulibacteraceae;g__Patulibacter	1	0	1	0.784358	0.0308394	0.395335
66	Enterococcus	k__Bacteria;p__Firmicutes;c__Bacilli;o__Lactobacillales;f__Enterococcaceae;g__Enterococcus	0	1	2	0.675588	0.0306994	0.395335
91	unclassified_Caulobacteraceae	k__Bacteria;p__Proteobacteria;c__Alphaproteobacteria;o__Caulobacterales;f__Caulobacteraceae;g__NA	1	0	1	0.755626	0.0306594	0.395335
112	Caenimonas	k__Bacteria;p__Proteobacteria;c__Betaproteobacteria;o__Burkholderiales;f__Comamonadaceae;g__Caenimonas	1	0	1	0.743635	0.0292394	0.395335
133	Akkermansia	k__Bacteria;p__Verrucomicrobia;c__Verrucomicrobiae;o__Verrucomicrobiales;f__Verrucomicrobiaceae;g__Akkermansia	0	1	2	0.472405	0.0305394	0.395335
53	Alistipes	k__Bacteria;p__Bacteroidetes;c__Bacteroidia;o__Bacteroidales;f__Rikenellaceae;g__Alistipes	0	1	2	0.531083	0.0312594	0.3965
7	unclassified_Acidimicrobiales	k__Bacteria;p__Actinobacteria;c__Acidimicrobiia;o__Acidimicrobiales;f__NA;g__NA	1	0	1	0.764089	0.0329993	0.401659
18	Angustibacter	k__Bacteria;p__Actinobacteria;c__Actinobacteria;o__Kineosporiales;f__Kineosporiaceae;g__Angustibacter	1	0	1	0.742947	0.0328393	0.401659
42	Labedaea	k__Bacteria;p__Actinobacteria;c__Actinobacteria;o__Pseudonocardiales;f__Pseudonocardiaceae;g__Labedaea	1	0	1	0.548724	0.0321794	0.401659
45	Gaiella	k__Bacteria;p__Actinobacteria;c__Thermoleophilia;o__Gaiellales;f__Gaiellaceae;g__Gaiella	1	0	1	0.778037	0.0327993	0.401659
39	unclassified_Nocardioidaceae	k__Bacteria;p__Actinobacteria;c__Actinobacteria;o__Propionibacteriales;f__Nocardioidaceae;g__NA	1	0	1	0.75025	0.0340593	0.409453
47	Conexibacter	k__Bacteria;p__Actinobacteria;c__Thermoleophilia;o__Solirubrobacterales;f__NA;g__Conexibacter	1	0	1	0.632339	0.0343193	0.409453
15	Blastococcus	k__Bacteria;p__Actinobacteria;c__Actinobacteria;o__Frankiales;f__Geodermatophilaceae;g__Blastococcus	1	0	1	0.74827	0.0349793	0.41133
97	Nordella	k__Bacteria;p__Proteobacteria;c__Alphaproteobacteria;o__Rhizobiales;f__NA;g__Nordella	1	0	1	0.645073	0.0351593	0.41133
74	unclassified_Peptococcaceae	k__Bacteria;p__Firmicutes;c__Clostridia;o__Clostridiales;f__Peptococcaceae;g__NA	0	1	2	0.399945	0.0356793	0.413399
77	Hydrogenoanaerobacterium	k__Bacteria;p__Firmicutes;c__Clostridia;o__Clostridiales;f__Ruminococcaceae;g__Hydrogenoanaerobacterium	0	1	2	0.398528	0.0361593	0.414971
9	unclassified_Corynebacteriaceae	k__Bacteria;p__Actinobacteria;c__Actinobacteria;o__Corynebacteriales;f__Corynebacteriaceae;g__NA	1	0	1	0.700507	0.0389192	0.428581
19	Kineococcus	k__Bacteria;p__Actinobacteria;c__Actinobacteria;o__Kineosporiales;f__Kineosporiaceae;g__Kineococcus	0	1	2	0.776523	0.0390192	0.428581
33	Catellatospora	k__Bacteria;p__Actinobacteria;c__Actinobacteria;o__Micromonosporales;f__Micromonosporaceae;g__Catellatospora	1	0	1	0.538884	0.0384792	0.428581
51	Odoribacter	k__Bacteria;p__Bacteroidetes;c__Bacteroidia;o__Bacteroidales;f__Porphyromonadaceae;g__Odoribacter	0	1	2	0.50567	0.0394792	0.428581
104	Defluviicoccus	k__Bacteria;p__Proteobacteria;c__Alphaproteobacteria;o__Rhodospirillales;f__Rhodospirillaceae;g__Defluviicoccus	1	0	1	0.580713	0.0392592	0.428581
105	unclassified_Rhodospirillaceae	k__Bacteria;p__Proteobacteria;c__Alphaproteobacteria;o__Rhodospirillales;f__Rhodospirillaceae;g__NA	1	0	1	0.759701	0.0392792	0.428581
11	unclassified_Corynebacteriales	k__Bacteria;p__Actinobacteria;c__Actinobacteria;o__Corynebacteriales;f__NA;g__NA	0	1	2	0.451868	0.0465591	0.437471
22	Actinotalea-Cellulomonas	k__Bacteria;p__Actinobacteria;c__Actinobacteria;o__Micrococcales;f__Cellulomonadaceae;g__Actinotalea-Cellulomonas	1	0	1	0.63278	0.0427191	0.437471
27	Labedella-Yonghaparkia	k__Bacteria;p__Actinobacteria;c__Actinobacteria;o__Micrococcales;f__Microbacteriaceae;g__Labedella-Yonghaparkia	1	0	1	0.686809	0.0446191	0.437471
31	Actinoplanes-Virgisporangium	k__Bacteria;p__Actinobacteria;c__Actinobacteria;o__Micromonosporales;f__Micromonosporaceae;g__Actinoplanes-Virgisporangium	0	1	2	0.359211	0.0457591	0.437471
63	Exiguobacterium	k__Bacteria;p__Firmicutes;c__Bacilli;o__Bacillales;f__Family XII;g__Exiguobacterium	0	1	2	0.711655	0.0445391	0.437471
64	Oxalophagus	k__Bacteria;p__Firmicutes;c__Bacilli;o__Bacillales;f__Paenibacillaceae;g__Oxalophagus	1	0	1	0.746148	0.0470991	0.437471
70	Sedimentibacter	k__Bacteria;p__Firmicutes;c__Clostridia;o__Clostridiales;f__Family XI;g__Sedimentibacter	0	1	2	0.359211	0.0468991	0.437471
73	Pseudobutyrivibrio	k__Bacteria;p__Firmicutes;c__Clostridia;o__Clostridiales;f__Lachnospiraceae;g__Pseudobutyrivibrio	0	1	2	0.519993	0.047559	0.437471
75	Peptoclostridium	k__Bacteria;p__Firmicutes;c__Clostridia;o__Clostridiales;f__Peptostreptococcaceae;g__Peptoclostridium	1	0	1	0.448058	0.0473991	0.437471
78	Intestinimonas	k__Bacteria;p__Firmicutes;c__Clostridia;o__Clostridiales;f__Ruminococcaceae;g__Intestinimonas	0	1	2	0.437149	0.0457391	0.437471
83	Leptotrichia	k__Bacteria;p__Fusobacteria;c__Fusobacteriia;o__Fusobacteriales;f__Leptotrichiaceae;g__Leptotrichia	1	0	1	0.474406	0.0457191	0.437471
85	unclassified_Gemmatimonadaceae	k__Bacteria;p__Gemmatimonadetes;c__Gemmatimonadetes;o__Gemmatimonadales;f__Gemmatimonadaceae;g__NA	1	0	1	0.754073	0.0453791	0.437471
90	Caulobacter	k__Bacteria;p__Proteobacteria;c__Alphaproteobacteria;o__Caulobacterales;f__Caulobacteraceae;g__Caulobacter	1	0	1	0.714299	0.0413592	0.437471
100	Acidiphilium	k__Bacteria;p__Proteobacteria;c__Alphaproteobacteria;o__Rhodospirillales;f__Acetobacteraceae;g__Acidiphilium	1	0	1	0.715302	0.0460791	0.437471
107	Sanguinaria	k__Bacteria;p__Proteobacteria;c__Alphaproteobacteria;o__Rickettsiales;f__Mitochondria;g__Sanguinaria	0	1	2	0.359211	0.0460791	0.437471
110	Sphingosinicella	k__Bacteria;p__Proteobacteria;c__Alphaproteobacteria;o__Sphingomonadales;f__Sphingomonadaceae;g__Sphingosinicella	1	0	1	0.641952	0.0450991	0.437471
115	Xenophilus	k__Bacteria;p__Proteobacteria;c__Betaproteobacteria;o__Burkholderiales;f__Comamonadaceae;g__Xenophilus	0	1	2	0.359211	0.0469991	0.437471
121	Desulfovibrio	k__Bacteria;p__Proteobacteria;c__Deltaproteobacteria;o__Desulfovibrionales;f__Desulfovibrionaceae;g__Desulfovibrio	0	1	2	0.359211	0.047539	0.437471
123	Myxococcus	k__Bacteria;p__Proteobacteria;c__Deltaproteobacteria;o__Myxococcales;f__Myxococcaceae;g__Myxococcus	1	0	1	0.729002	0.0443991	0.437471
131	soil	k__Bacteria;p__Saccharibacteria;c__NA;o__NA;f__NA;g__soil	1	0	1	0.603143	0.0453191	0.437471
23	Brachybacterium	k__Bacteria;p__Actinobacteria;c__Actinobacteria;o__Micrococcales;f__Dermabacteraceae;g__Brachybacterium	0	1	2	0.732367	0.048539	0.439771
26	Agrococcus	k__Bacteria;p__Actinobacteria;c__Actinobacteria;o__Micrococcales;f__Microbacteriaceae;g__Agrococcus	0	1	2	0.79013	0.048199	0.439771

## Sheet: SKIN-species_ASV_indicators
	genus_names_species	rn	s.inornatus	s.marmoratus	s.neomexicanus	index	stat	p.value	p.value.bh
24	k__Bacteria;p__Actinobacteria;c__Actinobacteria;o__Corynebacteriales;f__Corynebacteriaceae;g__Corynebacterium;s__testudinoris	seq168	1	0	0	1	0.767179	4e-05	0.00253328
36	k__Bacteria;p__Bacteroidetes;c__Flavobacteriia;o__Flavobacteriales;f__Flavobacteriaceae;g__Chryseobacterium;s__lathyri	seq2148	1	0	0	1	0.661438	4e-05	0.00253328
37	k__Bacteria;p__Actinobacteria;c__Actinobacteria;o__Micrococcales;f__Intrasporangiaceae;g__Fodinibacter;s__luteus	seq3	0	1	0	2	0.7879	4e-05	0.00253328
45	k__Bacteria;p__Actinobacteria;c__Actinobacteria;o__Frankiales;f__Geodermatophilaceae;g__Geodermatophilus;s__africanus-obscurus	seq38	0	1	0	2	0.796542	0.0001	0.0047499
6	k__Bacteria;p__Actinobacteria;c__Actinobacteria;o__Micrococcales;f__Micrococcaceae;g__Kocuria;s__polaris	seq60	0	1	0	2	0.869405	0.000419992	0.0132997
44	k__Bacteria;p__Actinobacteria;c__Actinobacteria;o__Frankiales;f__Geodermatophilaceae;g__Geodermatophilus;s__africanus-obscurus	seq9	0	1	0	2	0.785478	0.000399992	0.0132997
5	k__Bacteria;p__Actinobacteria;c__Actinobacteria;o__Frankiales;f__Geodermatophilaceae;g__Geodermatophilus;s__siccatus	seq41	0	1	0	2	0.744124	0.000819984	0.0199496
41	k__Bacteria;p__Proteobacteria;c__Gammaproteobacteria;o__Enterobacteriales;f__Enterobacteriaceae;g__Pantoea;s__vagans	seq712	1	0	0	1	0.559017	0.000839983	0.0199496
11	k__Bacteria;p__Actinobacteria;c__Actinobacteria;o__Micrococcales;f__Brevibacteriaceae;g__Brevibacterium;s__linens-salitolerans	seq268	0	1	0	2	0.572645	0.00107998	0.0227995
18	k__Bacteria;p__Firmicutes;c__Clostridia;o__Clostridiales;f__Lachnospiraceae;g__NA;s__sp32762	seq139	1	0	0	1	0.558294	0.00149997	0.0250162
30	k__Bacteria;p__Firmicutes;c__Clostridia;o__Clostridiales;f__Ruminococcaceae;g__Anaerotruncus;s__sp34481	seq298	1	0	0	1	0.55847	0.00157997	0.0250162
50	k__Bacteria;p__Actinobacteria;c__Actinobacteria;o__Corynebacteriales;f__Dietziaceae;g__Dietzia;s__maris	seq7	1	0	0	1	0.747127	0.00145997	0.0250162
1	k__Bacteria;p__Deinococcus-Thermus;c__Deinococci;o__Deinococcales;f__Deinococcaceae;g__Deinococcus;s__navajonensis	seq103	0	1	0	2	0.855086	0.00205996	0.0301071
2	k__Bacteria;p__Firmicutes;c__Clostridia;o__Clostridiales;f__Lachnospiraceae;g__Pseudobutyrivibrio;s__sp33078	seq413	1	0	0	1	0.606385	0.00251995	0.0319194
4	k__Bacteria;p__Actinobacteria;c__Actinobacteria;o__Micrococcales;f__Intrasporangiaceae;g__Fodinibacter;s__luteus	seq681	0	1	0	2	0.54425	0.00245995	0.0319194
26	k__Bacteria;p__Actinobacteria;c__Actinobacteria;o__Frankiales;f__Geodermatophilaceae;g__Geodermatophilus;s__africanus-obscurus	seq98	0	1	0	2	0.703509	0.00283994	0.0337243
7	k__Bacteria;p__Actinobacteria;c__Actinobacteria;o__Frankiales;f__Geodermatophilaceae;g__Geodermatophilus;s__africanus-obscurus	seq24	0	1	0	2	0.727232	0.00343993	0.0360993
9	k__Bacteria;p__Actinobacteria;c__Actinobacteria;o__Streptomycetales;f__Streptomycetaceae;g__Streptomyces;s__deserti	seq302	1	0	0	1	0.666102	0.00379992	0.0360993
23	k__Bacteria;p__Actinobacteria;c__Actinobacteria;o__Frankiales;f__Geodermatophilaceae;g__Geodermatophilus;s__siccatus	seq79	0	0	1	3	0.750188	0.00349993	0.0360993
49	k__Bacteria;p__Firmicutes;c__Erysipelotrichia;o__Erysipelotrichales;f__Erysipelotrichaceae;g__NA;s__sp36741	seq317	1	0	0	1	0.653865	0.00379992	0.0360993
10	k__Bacteria;p__Proteobacteria;c__Gammaproteobacteria;o__Enterobacteriales;f__Enterobacteriaceae;g__Pantoea;s__vagans	seq529	1	0	0	1	0.5	0.00433991	0.0392659
20	k__Bacteria;p__Bacteroidetes;c__Bacteroidia;o__Bacteroidales;f__Porphyromonadaceae;g__Odoribacter;s__sp13171-sp13184	seq775	1	0	0	1	0.5	0.0049599	0.0427904
38	k__Bacteria;p__Actinobacteria;c__Actinobacteria;o__Micrococcales;f__Micrococcaceae;g__Arthrobacter;s__agilis	seq8	0	1	0	2	0.509159	0.0051799	0.0427904
33	k__Bacteria;p__Firmicutes;c__Bacilli;o__Bacillales;f__Bacillaceae;g__Bacillus;s__sp25896	seq321	1	0	0	1	0.761091	0.00583988	0.0462324
31	k__Bacteria;p__Firmicutes;c__Clostridia;o__Clostridiales;f__Peptococcaceae;g__NA;s__sp34243	seq473	1	0	0	1	0.498478	0.00701986	0.0533509
25	k__Bacteria;p__Bacteroidetes;c__Bacteroidia;o__Bacteroidales;f__Porphyromonadaceae;g__Parabacteroides;s__sp13286	seq143	1	0	0	1	0.546725	0.00741985	0.054222
29	k__Bacteria;p__Actinobacteria;c__Actinobacteria;o__Frankiales;f__Geodermatophilaceae;g__Geodermatophilus;s__ruber	seq119	0	0	1	3	0.731862	0.00775984	0.0546063
8	k__Bacteria;p__Firmicutes;c__Negativicutes;o__Selenomonadales;f__Veillonellaceae;g__Anaerosinus;s__glycerini	seq237	1	0	0	1	0.497587	0.0119398	0.0810198
40	k__Bacteria;p__Actinobacteria;c__Actinobacteria;o__Micrococcales;f__Micrococcaceae;g__Paenarthrobacter;s__aurescens-nitroguajacolicus	seq303	0	1	0	2	0.694289	0.0128197	0.0839914
19	k__Bacteria;p__Actinobacteria;c__Actinobacteria;o__Micrococcales;f__Micrococcaceae;g__Kocuria;s__flava	seq142	0	1	0	2	0.717996	0.0146797	0.0929143
22	k__Bacteria;p__Actinobacteria;c__Actinobacteria;o__Frankiales;f__Geodermatophilaceae;g__Geodermatophilus;s__siccatus	seq135	0	0	1	3	0.686122	0.0151597	0.0929143
34	k__Bacteria;p__Actinobacteria;c__Actinobacteria;o__Frankiales;f__Geodermatophilaceae;g__Geodermatophilus;s__africanus-obscurus-siccatus	seq14	0	1	0	2	0.678307	0.0161397	0.0958293
47	k__Bacteria;p__Firmicutes;c__Clostridia;o__Clostridiales;f__Ruminococcaceae;g__NA;s__sp35667-sp35669	seq125	1	0	0	1	0.49572	0.0182596	0.105131
15	k__Bacteria;p__Actinobacteria;c__Actinobacteria;o__Frankiales;f__Geodermatophilaceae;g__Geodermatophilus;s__africanus-obscurus	seq111	0	1	0	2	0.647636	0.0204796	0.109787
17	k__Bacteria;p__Bacteroidetes;c__Bacteroidia;o__Bacteroidales;f__Bacteroidaceae;g__Bacteroides;s__ovatus	seq109	1	0	0	1	0.498126	0.0213796	0.109787
21	k__Bacteria;p__Firmicutes;c__Bacilli;o__Lactobacillales;f__Enterococcaceae;g__Enterococcus;s__NA	seq374	1	0	0	1	0.525964	0.0208596	0.109787
28	k__Bacteria;p__Actinobacteria;c__Actinobacteria;o__Frankiales;f__Geodermatophilaceae;g__Modestobacter;s__marinus	seq34	0	0	1	3	0.693752	0.0196796	0.109787
32	k__Bacteria;p__Firmicutes;c__Clostridia;o__Clostridiales;f__Lachnospiraceae;g__Lachnoclostridium;s__sp32439-sp33574	seq1319	1	0	0	1	0.433013	0.0234595	0.111433
39	k__Bacteria;p__Bacteroidetes;c__Bacteroidia;o__Bacteroidales;f__Porphyromonadaceae;g__Odoribacter;s__sp13176	seq289	1	0	0	1	0.433013	0.0231595	0.111433
48	k__Bacteria;p__Actinobacteria;c__Actinobacteria;o__Micrococcales;f__Micrococcaceae;g__Arthrobacter;s__agilis	seq57	0	1	0	2	0.513374	0.0229995	0.111433
27	k__Bacteria;p__Proteobacteria;c__Gammaproteobacteria;o__Pseudomonadales;f__Moraxellaceae;g__Acinetobacter;s__baumannii-calcoaceticus	seq428	1	0	0	1	0.534268	0.0261595	0.115588
35	k__Bacteria;p__Actinobacteria;c__Actinobacteria;o__Frankiales;f__Geodermatophilaceae;g__Geodermatophilus;s__africanus-obscurus	seq43	0	1	0	2	0.685453	0.0258395	0.115588
42	k__Bacteria;p__Proteobacteria;c__Gammaproteobacteria;o__Pseudomonadales;f__Pseudomonadaceae;g__Pseudomonas;s__indoloxydans-oleovorans-pseudoalcaligenes	seq124	1	0	0	1	0.541292	0.0256395	0.115588
16	k__Bacteria;p__Actinobacteria;c__Actinobacteria;o__Streptomycetales;f__Streptomycetaceae;g__Streptomyces;s__NA	seq110	1	0	0	1	0.682071	0.0283594	0.122461
43	k__Bacteria;p__Actinobacteria;c__Actinobacteria;o__Frankiales;f__Geodermatophilaceae;g__Geodermatophilus;s__africanus-obscurus	seq17	0	1	0	2	0.681773	0.0335793	0.141779
12	k__Bacteria;p__Bacteroidetes;c__Bacteroidia;o__Bacteroidales;f__Bacteroidaceae;g__Bacteroides;s__sartorii	seq535	1	0	0	1	0.430706	0.0362793	0.147631
46	k__Bacteria;p__Actinobacteria;c__Actinobacteria;o__Micrococcales;f__Micrococcaceae;g__Arthrobacter-Pseudarthrobacter;s__globiformis-scleromae-sulfonivorans	seq54	0	0	1	3	0.657322	0.0365193	0.147631
13	k__Bacteria;p__Firmicutes;c__Bacilli;o__Bacillales;f__Family XII;g__Exiguobacterium;s__acetylicum-indicum	seq65	1	0	0	1	0.596222	0.0386792	0.153105
3	k__Bacteria;p__Actinobacteria;c__Actinobacteria;o__Micrococcales;f__Intrasporangiaceae;g__Knoellia;s__sinensis-subterranea	seq179	0	1	0	2	0.566915	0.0433191	0.167972
14	k__Bacteria;p__Firmicutes;c__Bacilli;o__Bacillales;f__Planococcaceae;g__Planomicrobium;s__soli	seq318	0	1	0	2	0.658435	0.048419	0.182468

## Sheet: SKIN-species_genus_indicators
	genus_names_species	rn	s.inornatus	s.marmoratus	s.neomexicanus	index	stat	p.value	p.value.bh
37	Oryzihumus	k__Bacteria;p__Actinobacteria;c__Actinobacteria;o__Micrococcales;f__Intrasporangiaceae;g__Oryzihumus	0	1	0	2	0.704146	2e-05	0.00963981
109	Lactonifactor	k__Bacteria;p__Firmicutes;c__Clostridia;o__Clostridiales;f__Lachnospiraceae;g__Lactonifactor	1	0	0	1	0.658912	4e-05	0.00963981
125	unclassified_Ruminococcaceae	k__Bacteria;p__Firmicutes;c__Clostridia;o__Clostridiales;f__Ruminococcaceae;g__NA	1	0	0	1	0.90544	2e-05	0.00963981
148	unclassified_Rhodospirillales	k__Bacteria;p__Proteobacteria;c__Alphaproteobacteria;o__Rhodospirillales;f__NA;g__NA	0	0	1	3	0.68169	4e-05	0.00963981
157	Novosphingobium	k__Bacteria;p__Proteobacteria;c__Alphaproteobacteria;o__Sphingomonadales;f__Sphingomonadaceae;g__Novosphingobium	0	1	0	2	0.821999	4e-05	0.00963981
30	Fodinibacter	k__Bacteria;p__Actinobacteria;c__Actinobacteria;o__Micrococcales;f__Intrasporangiaceae;g__Fodinibacter	0	1	0	2	0.788987	0.000159997	0.0197178
32	Intrasporangium	k__Bacteria;p__Actinobacteria;c__Actinobacteria;o__Micrococcales;f__Intrasporangiaceae;g__Intrasporangium	0	1	0	2	0.702903	0.000139997	0.0197178
76	Odoribacter	k__Bacteria;p__Bacteroidetes;c__Bacteroidia;o__Bacteroidales;f__Porphyromonadaceae;g__Odoribacter	1	0	0	1	0.705427	0.000159997	0.0197178
121	*Soleaferrea	k__Bacteria;p__Firmicutes;c__Clostridia;o__Clostridiales;f__Ruminococcaceae;g__*Soleaferrea	1	0	0	1	0.67378	0.000159997	0.0197178
129	Erysipelatoclostridium	k__Bacteria;p__Firmicutes;c__Erysipelotrichia;o__Erysipelotrichales;f__Erysipelotrichaceae;g__Erysipelatoclostridium	1	0	0	1	0.695192	0.000179996	0.0197178
179	Enterobacter-Kosakonia	k__Bacteria;p__Proteobacteria;c__Gammaproteobacteria;o__Enterobacteriales;f__Enterobacteriaceae;g__Enterobacter-Kosakonia	1	0	0	1	0.612372	0.000179996	0.0197178
93	Ammoniphilus	k__Bacteria;p__Firmicutes;c__Bacilli;o__Bacillales;f__Paenibacillaceae;g__Ammoniphilus	0	1	0	2	0.772254	0.000219996	0.0220912
50	Actinoplanes-Phytohabitans	k__Bacteria;p__Actinobacteria;c__Actinobacteria;o__Micromonosporales;f__Micromonosporaceae;g__Actinoplanes-Phytohabitans	0	1	0	2	0.680259	0.000319994	0.0296609
27	Actinotalea	k__Bacteria;p__Actinobacteria;c__Actinobacteria;o__Micrococcales;f__Cellulomonadaceae;g__Actinotalea	0	1	0	2	0.741715	0.000419992	0.0337393
80	Fibrella	k__Bacteria;p__Bacteroidetes;c__Cytophagia;o__Cytophagales;f__Cytophagaceae;g__Fibrella	0	1	0	2	0.697633	0.000419992	0.0337393
161	Limnobacter	k__Bacteria;p__Proteobacteria;c__Betaproteobacteria;o__Burkholderiales;f__Burkholderiaceae;g__Limnobacter	0	1	0	2	0.768355	0.00049999	0.0376555
127	Ruminiclostridium	k__Bacteria;p__Firmicutes;c__Clostridia;o__Clostridiales;f__Ruminococcaceae;g__Ruminiclostridium	1	0	0	1	0.658747	0.000559989	0.0396933
25	unclassified_Kineosporiaceae	k__Bacteria;p__Actinobacteria;c__Actinobacteria;o__Kineosporiales;f__Kineosporiaceae;g__NA	0	0	1	3	0.707438	0.00097998	0.050127
44	Rathayibacter	k__Bacteria;p__Actinobacteria;c__Actinobacteria;o__Micrococcales;f__Microbacteriaceae;g__Rathayibacter	1	0	0	1	0.672991	0.00103998	0.050127
63	Kibdelosporangium	k__Bacteria;p__Actinobacteria;c__Actinobacteria;o__Pseudonocardiales;f__Pseudonocardiaceae;g__Kibdelosporangium	1	0	0	1	0.787033	0.000859983	0.050127
74	Solirubrobacter	k__Bacteria;p__Actinobacteria;c__Thermoleophilia;o__Solirubrobacterales;f__Solirubrobacteraceae;g__Solirubrobacter	0	0	1	3	0.661982	0.00103998	0.050127
117	unclassified_Clostridiales	k__Bacteria;p__Firmicutes;c__Clostridia;o__Clostridiales;f__NA;g__NA	1	0	0	1	0.708176	0.000879982	0.050127
124	Intestinimonas	k__Bacteria;p__Firmicutes;c__Clostridia;o__Clostridiales;f__Ruminococcaceae;g__Intestinimonas	1	0	0	1	0.610357	0.000859983	0.050127
132	Anaerosinus	k__Bacteria;p__Firmicutes;c__Negativicutes;o__Selenomonadales;f__Veillonellaceae;g__Anaerosinus	1	0	0	1	0.701127	0.000939981	0.050127
182	Alcanivorax	k__Bacteria;p__Proteobacteria;c__Gammaproteobacteria;o__Oceanospirillales;f__Alcanivoracaceae;g__Alcanivorax	1	0	0	1	0.559017	0.00103998	0.050127
47	Kocuria	k__Bacteria;p__Actinobacteria;c__Actinobacteria;o__Micrococcales;f__Micrococcaceae;g__Kocuria	0	1	0	2	0.823884	0.00125997	0.058395
8	unclassified_Acidimicrobiaceae	k__Bacteria;p__Actinobacteria;c__Acidimicrobiia;o__Acidimicrobiales;f__Acidimicrobiaceae;g__NA	0	0	1	3	0.668911	0.00167997	0.0626587
10	Dietzia	k__Bacteria;p__Actinobacteria;c__Actinobacteria;o__Corynebacteriales;f__Dietziaceae;g__Dietzia	1	0	0	1	0.781503	0.00155997	0.0626587
70	Gordonibacter	k__Bacteria;p__Actinobacteria;c__Coriobacteriia;o__Coriobacteriales;f__Coriobacteriaceae;g__Gordonibacter	1	0	0	1	0.605042	0.00173997	0.0626587
82	Nibrella	k__Bacteria;p__Bacteroidetes;c__Cytophagia;o__Cytophagales;f__Cytophagaceae;g__Nibrella	0	1	0	2	0.7438	0.00177996	0.0626587
116	Tyzzerella	k__Bacteria;p__Firmicutes;c__Clostridia;o__Clostridiales;f__Lachnospiraceae;g__Tyzzerella	1	0	0	1	0.608305	0.00143997	0.0626587
118	unclassified_Peptococcaceae	k__Bacteria;p__Firmicutes;c__Clostridia;o__Clostridiales;f__Peptococcaceae;g__NA	1	0	0	1	0.557818	0.00179996	0.0626587
123	Hydrogenoanaerobacterium	k__Bacteria;p__Firmicutes;c__Clostridia;o__Clostridiales;f__Ruminococcaceae;g__Hydrogenoanaerobacterium	1	0	0	1	0.55679	0.00149997	0.0626587
131	unclassified_Erysipelotrichaceae	k__Bacteria;p__Firmicutes;c__Erysipelotrichia;o__Erysipelotrichales;f__Erysipelotrichaceae;g__NA	1	0	0	1	0.690024	0.00181996	0.0626587
142	Methylobacterium-Microvirga	k__Bacteria;p__Proteobacteria;c__Alphaproteobacteria;o__Rhizobiales;f__Methylobacteriaceae;g__Methylobacterium-Microvirga	0	0	1	3	0.674114	0.00169997	0.0626587
145	Paracocccus-Paracoccus	k__Bacteria;p__Proteobacteria;c__Alphaproteobacteria;o__Rhodobacterales;f__Rhodobacteraceae;g__Paracocccus-Paracoccus	0	1	0	2	0.770097	0.00193996	0.0649348
24	Kineosporia-Quadrisphaera	k__Bacteria;p__Actinobacteria;c__Actinobacteria;o__Kineosporiales;f__Kineosporiaceae;g__Kineosporia-Quadrisphaera	0	1	0	2	0.499852	0.00203996	0.0664365
108	Lachnoclostridium	k__Bacteria;p__Firmicutes;c__Clostridia;o__Clostridiales;f__Lachnospiraceae;g__Lachnoclostridium	1	0	0	1	0.778727	0.00217996	0.0691276
191	Akkermansia	k__Bacteria;p__Verrucomicrobia;c__Verrucomicrobiae;o__Verrucomicrobiales;f__Verrucomicrobiaceae;g__Akkermansia	1	0	0	1	0.58882	0.00223996	0.0692089
77	Parabacteroides	k__Bacteria;p__Bacteroidetes;c__Bacteroidia;o__Bacteroidales;f__Porphyromonadaceae;g__Parabacteroides	1	0	0	1	0.696366	0.00255995	0.0771185
12	Nocardia	k__Bacteria;p__Actinobacteria;c__Actinobacteria;o__Corynebacteriales;f__Nocardiaceae;g__Nocardia	1	0	0	1	0.723139	0.00337993	0.0785466
26	Pseudokineococcus	k__Bacteria;p__Actinobacteria;c__Actinobacteria;o__Kineosporiales;f__Kineosporiaceae;g__Pseudokineococcus	1	0	0	1	0.557089	0.00303994	0.0785466
57	Marmoricola	k__Bacteria;p__Actinobacteria;c__Actinobacteria;o__Propionibacteriales;f__Nocardioidaceae;g__Marmoricola	0	0	1	3	0.698484	0.00307994	0.0785466
66	Pseudonocardia	k__Bacteria;p__Actinobacteria;c__Actinobacteria;o__Pseudonocardiales;f__Pseudonocardiaceae;g__Pseudonocardia	0	0	1	3	0.656607	0.00311994	0.0785466
78	Alistipes	k__Bacteria;p__Bacteroidetes;c__Bacteroidia;o__Bacteroidales;f__Rikenellaceae;g__Alistipes	1	0	0	1	0.651303	0.00333993	0.0785466
89	Crinalium	k__Bacteria;p__Cyanobacteria;c__Cyanobacteria;o__NA;f__FamilyI;g__Crinalium	0	1	0	2	0.714672	0.00295994	0.0785466
91	Deinococcus	k__Bacteria;p__Deinococcus-Thermus;c__Deinococci;o__Deinococcales;f__Deinococcaceae;g__Deinococcus	0	1	0	2	0.832684	0.00323994	0.0785466
101	Eubacterium	k__Bacteria;p__Firmicutes;c__Clostridia;o__Clostridiales;f__Family XIII;g__Eubacterium	1	0	0	1	0.551829	0.00351993	0.0785466
112	unclassified_Lachnospiraceae	k__Bacteria;p__Firmicutes;c__Clostridia;o__Clostridiales;f__Lachnospiraceae;g__NA	1	0	0	1	0.816686	0.00323994	0.0785466
113	Pseudobutyrivibrio	k__Bacteria;p__Firmicutes;c__Clostridia;o__Clostridiales;f__Lachnospiraceae;g__Pseudobutyrivibrio	1	0	0	1	0.643839	0.00351993	0.0785466
119	Peptococcus	k__Bacteria;p__Firmicutes;c__Clostridia;o__Clostridiales;f__Peptococcaceae;g__Peptococcus	1	0	0	1	0.553837	0.00289994	0.0785466
122	Anaerotruncus	k__Bacteria;p__Firmicutes;c__Clostridia;o__Clostridiales;f__Ruminococcaceae;g__Anaerotruncus	1	0	0	1	0.730401	0.00267995	0.0785466
170	Oxalicibacterium	k__Bacteria;p__Proteobacteria;c__Betaproteobacteria;o__Burkholderiales;f__Oxalobacteraceae;g__Oxalicibacterium	0	1	0	2	0.686538	0.00297994	0.0785466
178	Nitrosococcus	k__Bacteria;p__Proteobacteria;c__Gammaproteobacteria;o__Chromatiales;f__Chromatiaceae;g__Nitrosococcus	0	0	1	3	0.707519	0.00345993	0.0785466
75	Bacteroides	k__Bacteria;p__Bacteroidetes;c__Bacteroidia;o__Bacteroidales;f__Bacteroidaceae;g__Bacteroides	1	0	0	1	0.739943	0.00381992	0.0821966
160	Burkholderia-Burkholderia-Paraburkholderia	k__Bacteria;p__Proteobacteria;c__Betaproteobacteria;o__Burkholderiales;f__Burkholderiaceae;g__Burkholderia-Burkholderia-Paraburkholderia	1	0	0	1	0.726731	0.00375992	0.0821966
126	Oscillibacter	k__Bacteria;p__Firmicutes;c__Clostridia;o__Clostridiales;f__Ruminococcaceae;g__Oscillibacter	1	0	0	1	0.556346	0.00401992	0.0843483
164	Diaphorobacter	k__Bacteria;p__Proteobacteria;c__Betaproteobacteria;o__Burkholderiales;f__Comamonadaceae;g__Diaphorobacter	1	0	0	1	0.539615	0.00405992	0.0843483
5	Bryobacter	k__Bacteria;p__Acidobacteria;c__Acidobacteria;o__NA;f__NA;g__Bryobacter	0	0	1	3	0.662835	0.00437991	0.0851257
51	Actinoplanes-Virgisporangium	k__Bacteria;p__Actinobacteria;c__Actinobacteria;o__Micromonosporales;f__Micromonosporaceae;g__Actinoplanes-Virgisporangium	1	0	0	1	0.5	0.00437991	0.0851257
56	Rhizocola	k__Bacteria;p__Actinobacteria;c__Actinobacteria;o__Micromonosporales;f__Micromonosporaceae;g__Rhizocola	1	0	0	1	0.5692	0.00423992	0.0851257
64	Lentzea	k__Bacteria;p__Actinobacteria;c__Actinobacteria;o__Pseudonocardiales;f__Pseudonocardiaceae;g__Lentzea	1	0	0	1	0.847911	0.00419992	0.0851257
102	unclassified_Family XIII	k__Bacteria;p__Firmicutes;c__Clostridia;o__Clostridiales;f__Family XIII;g__NA	1	0	0	1	0.646325	0.0048199	0.0904659
151	Sanguinaria	k__Bacteria;p__Proteobacteria;c__Alphaproteobacteria;o__Rickettsiales;f__Mitochondria;g__Sanguinaria	1	0	0	1	0.5	0.0048799	0.0904659
187	unclassified_Proteobacteria	k__Bacteria;p__Proteobacteria;c__NA;o__NA;f__NA;g__NA	1	0	0	1	0.570311	0.0048399	0.0904659
171	unclassified_Betaproteobacteria	k__Bacteria;p__Proteobacteria;c__Betaproteobacteria;o__NA;f__NA;g__NA	0	0	1	3	0.694469	0.0051599	0.0942072
16	Jatrophihabitans	k__Bacteria;p__Actinobacteria;c__Actinobacteria;o__Frankiales;f__Frankiaceae;g__Jatrophihabitans	0	0	1	3	0.69563	0.00531989	0.0956787
38	Agrococcus	k__Bacteria;p__Actinobacteria;c__Actinobacteria;o__Micrococcales;f__Microbacteriaceae;g__Agrococcus	0	1	0	2	0.786129	0.00569989	0.100939
149	Skermanella	k__Bacteria;p__Proteobacteria;c__Alphaproteobacteria;o__Rhodospirillales;f__Rhodospirillaceae;g__Skermanella	0	0	1	3	0.677197	0.00577988	0.100939
107	Hungatella	k__Bacteria;p__Firmicutes;c__Clostridia;o__Clostridiales;f__Lachnospiraceae;g__Hungatella	1	0	0	1	0.542471	0.00591988	0.101907
155	bacterium	k__Bacteria;p__Proteobacteria;c__Alphaproteobacteria;o__Sphingomonadales;f__NA;g__bacterium	0	0	1	3	0.699189	0.00657987	0.111672
23	Kineosporia	k__Bacteria;p__Actinobacteria;c__Actinobacteria;o__Kineosporiales;f__Kineosporiaceae;g__Kineosporia	0	0	1	3	0.727553	0.00675987	0.112574
97	unclassified_Christensenellaceae	k__Bacteria;p__Firmicutes;c__Clostridia;o__Clostridiales;f__Christensenellaceae;g__NA	1	0	0	1	0.597729	0.00681986	0.112574
1	Methanobrevibacter	k__Archaea;p__Euryarchaeota;c__Methanobacteria;o__Methanobacteriales;f__Methanobacteriaceae;g__Methanobrevibacter	1	0	0	1	0.490934	0.00703986	0.114636
87	unclassified_Chloroflexi	k__Bacteria;p__Chloroflexi;c__NA;o__NA;f__NA;g__NA	0	0	1	3	0.655176	0.00713986	0.114714
35	unclassified_Intrasporangiaceae	k__Bacteria;p__Actinobacteria;c__Actinobacteria;o__Micrococcales;f__Intrasporangiaceae;g__NA	0	1	0	2	0.770117	0.00759985	0.119559
190	unclassified_Chthoniobacterales	k__Bacteria;p__Verrucomicrobia;c__Spartobacteria;o__Chthoniobacterales;f__NA;g__NA	0	0	1	3	0.717642	0.00763985	0.119559
4	*Solibacter	k__Bacteria;p__Acidobacteria;c__Acidobacteria;o__NA;f__NA;g__*Solibacter	0	0	1	3	0.649889	0.00825984	0.127604
28	Brachybacterium	k__Bacteria;p__Actinobacteria;c__Actinobacteria;o__Micrococcales;f__Dermabacteraceae;g__Brachybacterium	1	0	0	1	0.748105	0.00897982	0.134144
34	Lapillicoccus	k__Bacteria;p__Actinobacteria;c__Actinobacteria;o__Micrococcales;f__Intrasporangiaceae;g__Lapillicoccus	0	1	0	2	0.584854	0.00923982	0.134144
49	Actinoplanes-Krasilnikovia	k__Bacteria;p__Actinobacteria;c__Actinobacteria;o__Micromonosporales;f__Micromonosporaceae;g__Actinoplanes-Krasilnikovia	0	0	1	3	0.542326	0.00885982	0.134144
58	Auraticoccus	k__Bacteria;p__Actinobacteria;c__Actinobacteria;o__Propionibacteriales;f__Propionibacteriaceae;g__Auraticoccus	0	1	0	2	0.592199	0.00923982	0.134144
65	unclassified_Pseudonocardiaceae	k__Bacteria;p__Actinobacteria;c__Actinobacteria;o__Pseudonocardiales;f__Pseudonocardiaceae;g__NA	1	0	0	1	0.666287	0.00921982	0.134144
54	Longispora-Pilimelia	k__Bacteria;p__Actinobacteria;c__Actinobacteria;o__Micromonosporales;f__Micromonosporaceae;g__Longispora-Pilimelia	1	0	0	1	0.481925	0.00951981	0.136564
31	Fodinibacter-Intrasporangium	k__Bacteria;p__Actinobacteria;c__Actinobacteria;o__Micrococcales;f__Intrasporangiaceae;g__Fodinibacter-Intrasporangium	0	1	0	2	0.471622	0.0098198	0.137591
96	Enterococcus	k__Bacteria;p__Firmicutes;c__Bacilli;o__Lactobacillales;f__Enterococcaceae;g__Enterococcus	1	0	0	1	0.736963	0.0097598	0.137591
3	unclassified_Thaumarchaeota	k__Archaea;p__Thaumarchaeota;c__NA;o__NA;f__NA;g__NA	0	0	1	3	0.642911	0.0103198	0.138241
33	Intrasporangium-Knoellia	k__Bacteria;p__Actinobacteria;c__Actinobacteria;o__Micrococcales;f__Intrasporangiaceae;g__Intrasporangium-Knoellia	0	1	0	2	0.447214	0.0103798	0.138241
43	Leucobacter	k__Bacteria;p__Actinobacteria;c__Actinobacteria;o__Micrococcales;f__Microbacteriaceae;g__Leucobacter	1	0	0	1	0.522328	0.0104398	0.138241
86	unclassified_Ktedonobacteria	k__Bacteria;p__Chloroflexi;c__Ktedonobacteria;o__NA;f__NA;g__NA	0	0	1	3	0.671658	0.0100998	0.138241
146	Acidiphilium-Acidisphaera	k__Bacteria;p__Proteobacteria;c__Alphaproteobacteria;o__Rhodospirillales;f__Acetobacteraceae;g__Acidiphilium-Acidisphaera	1	0	0	1	0.598878	0.0101798	0.138241
110	Marvinbryantia	k__Bacteria;p__Firmicutes;c__Clostridia;o__Clostridiales;f__Lachnospiraceae;g__Marvinbryantia	1	0	0	1	0.539206	0.0108398	0.141978
29	Barrientosiimonas	k__Bacteria;p__Actinobacteria;c__Actinobacteria;o__Micrococcales;f__Dermacoccaceae;g__Barrientosiimonas	0	1	0	2	0.438234	0.0111798	0.144597
184	Enhydrobacter-Moraxella	k__Bacteria;p__Proteobacteria;c__Gammaproteobacteria;o__Pseudomonadales;f__Moraxellaceae;g__Enhydrobacter-Moraxella	1	0	0	1	0.625167	0.0112798	0.144597
40	Compostimonas-Diaminobutyricimonas	k__Bacteria;p__Actinobacteria;c__Actinobacteria;o__Micrococcales;f__Microbacteriaceae;g__Compostimonas-Diaminobutyricimonas	0	1	0	2	0.447214	0.0115598	0.145342
90	Chroococcidiopsis	k__Bacteria;p__Cyanobacteria;c__Cyanobacteria;o__NA;f__FamilyII;g__Chroococcidiopsis	0	1	0	2	0.657804	0.0116998	0.145342
165	Ramlibacter	k__Bacteria;p__Proteobacteria;c__Betaproteobacteria;o__Burkholderiales;f__Comamonadaceae;g__Ramlibacter	0	0	1	3	0.700383	0.0116398	0.145342
18	Geodermatophilus	k__Bacteria;p__Actinobacteria;c__Actinobacteria;o__Frankiales;f__Geodermatophilaceae;g__Geodermatophilus	0	1	0	2	0.680268	0.0120798	0.148532
53	Longispora	k__Bacteria;p__Actinobacteria;c__Actinobacteria;o__Micromonosporales;f__Micromonosporaceae;g__Longispora	1	0	0	1	0.691173	0.0122198	0.148735
68	Thermomonospora	k__Bacteria;p__Actinobacteria;c__Actinobacteria;o__Streptosporangiales;f__Thermomonosporaceae;g__Thermomonospora	1	0	0	1	0.527075	0.0124398	0.149899
105	Coprococcus	k__Bacteria;p__Firmicutes;c__Clostridia;o__Clostridiales;f__Lachnospiraceae;g__Coprococcus	1	0	0	1	0.548701	0.0126797	0.151278
42	Curtobacterium	k__Bacteria;p__Actinobacteria;c__Actinobacteria;o__Micrococcales;f__Microbacteriaceae;g__Curtobacterium	1	0	0	1	0.741937	0.0130197	0.153812
181	Thioprofundum	k__Bacteria;p__Proteobacteria;c__Gammaproteobacteria;o__NA;f__NA;g__Thioprofundum	1	0	0	1	0.509116	0.0136997	0.160273
114	Robinsoniella	k__Bacteria;p__Firmicutes;c__Clostridia;o__Clostridiales;f__Lachnospiraceae;g__Robinsoniella	1	0	0	1	0.475623	0.0145197	0.168233
144	unclassified_Rhizobiales	k__Bacteria;p__Proteobacteria;c__Alphaproteobacteria;o__Rhizobiales;f__NA;g__NA	0	0	1	3	0.646361	0.0148597	0.170533
143	Microvirga	k__Bacteria;p__Proteobacteria;c__Alphaproteobacteria;o__Rhizobiales;f__Methylobacteriaceae;g__Microvirga	0	0	1	3	0.635976	0.0154997	0.176199
7	unclassified_Holophagae	k__Bacteria;p__Acidobacteria;c__Holophagae;o__NA;f__NA;g__NA	0	0	1	3	0.688058	0.0158997	0.177622
134	unclassified_Hydrogenedentes	k__Bacteria;p__Hydrogenedentes;c__NA;o__NA;f__NA;g__NA	1	0	0	1	0.626025	0.0159197	0.177622
138	Planctomyces	k__Bacteria;p__Planctomycetes;c__Planctomycetacia;o__Planctomycetales;f__Planctomycetaceae;g__Planctomyces	1	0	0	1	0.68733	0.0162397	0.17953
41	Cryocola	k__Bacteria;p__Actinobacteria;c__Actinobacteria;o__Micrococcales;f__Microbacteriaceae;g__Cryocola	0	1	0	2	0.569434	0.0163997	0.179651
2	unclassified_Marine Group II	k__Archaea;p__Euryarchaeota;c__Thermoplasmata;o__Thermoplasmatales;f__Marine Group II;g__NA	1	0	0	1	0.668366	0.0169997	0.184546
20	unclassified_Geodermatophilaceae	k__Bacteria;p__Actinobacteria;c__Actinobacteria;o__Frankiales;f__Geodermatophilaceae;g__NA	0	1	0	2	0.670204	0.0174397	0.186398
84	Mucilaginibacter	k__Bacteria;p__Bacteroidetes;c__Sphingobacteriia;o__Sphingobacteriales;f__Sphingobacteriaceae;g__Mucilaginibacter	1	0	0	1	0.687727	0.0174796	0.186398
11	unclassified_Corynebacteriales	k__Bacteria;p__Actinobacteria;c__Actinobacteria;o__Corynebacteriales;f__NA;g__NA	1	0	0	1	0.519292	0.0178396	0.187976
137	unclassified_Planctomycetaceae	k__Bacteria;p__Planctomycetes;c__Planctomycetacia;o__Planctomycetales;f__Planctomycetaceae;g__NA	0	0	1	3	0.661582	0.0179396	0.187976
59	Marinilutecoccus	k__Bacteria;p__Actinobacteria;c__Actinobacteria;o__Propionibacteriales;f__Propionibacteriaceae;g__Marinilutecoccus	0	1	0	2	0.431266	0.0196996	0.202889
135	Nitrospira	k__Bacteria;p__Nitrospirae;c__Nitrospira;o__Nitrospirales;f__Nitrospiraceae;g__Nitrospira	0	0	1	3	0.657559	0.0195996	0.202889
6	unclassified_Acidobacteria	k__Bacteria;p__Acidobacteria;c__Acidobacteria;o__NA;f__NA;g__NA	0	0	1	3	0.660972	0.0200996	0.205254
136	unclassified_Phycisphaerae	k__Bacteria;p__Planctomycetes;c__Phycisphaerae;o__NA;f__NA;g__NA	0	0	1	3	0.649221	0.0207596	0.210213
60	Microlunatus	k__Bacteria;p__Actinobacteria;c__Actinobacteria;o__Propionibacteriales;f__Propionibacteriaceae;g__Microlunatus	0	0	1	3	0.654299	0.0215196	0.216092
13	Rhodococcus	k__Bacteria;p__Actinobacteria;c__Actinobacteria;o__Corynebacteriales;f__Nocardiaceae;g__Rhodococcus	1	0	0	1	0.649217	0.0229395	0.218034
36	Ornithinimicrobium	k__Bacteria;p__Actinobacteria;c__Actinobacteria;o__Micrococcales;f__Intrasporangiaceae;g__Ornithinimicrobium	0	1	0	2	0.649325	0.0229195	0.218034
52	Krasilnikovia	k__Bacteria;p__Actinobacteria;c__Actinobacteria;o__Micromonosporales;f__Micromonosporaceae;g__Krasilnikovia	0	0	1	3	0.676883	0.0229795	0.218034
111	Mobilitalea	k__Bacteria;p__Firmicutes;c__Clostridia;o__Clostridiales;f__Lachnospiraceae;g__Mobilitalea	1	0	0	1	0.433013	0.0228395	0.218034
158	Achromobacter	k__Bacteria;p__Proteobacteria;c__Betaproteobacteria;o__Burkholderiales;f__Alcaligenaceae;g__Achromobacter	1	0	0	1	0.433013	0.0226195	0.218034
162	Azohydromonas	k__Bacteria;p__Proteobacteria;c__Betaproteobacteria;o__Burkholderiales;f__Comamonadaceae;g__Azohydromonas	0	0	1	3	0.576495	0.0221396	0.218034
172	Nitrosomonas	k__Bacteria;p__Proteobacteria;c__Betaproteobacteria;o__Nitrosomonadales;f__Nitrosomonadaceae;g__Nitrosomonas	0	1	0	2	0.604349	0.0226795	0.218034
133	Gemmatimonas	k__Bacteria;p__Gemmatimonadetes;c__Gemmatimonadetes;o__Gemmatimonadales;f__Gemmatimonadaceae;g__Gemmatimonas	0	0	1	3	0.654903	0.0233395	0.218951
163	Comamonas	k__Bacteria;p__Proteobacteria;c__Betaproteobacteria;o__Burkholderiales;f__Comamonadaceae;g__Comamonas	1	0	0	1	0.433013	0.0234395	0.218951
106	Eisenbergiella	k__Bacteria;p__Firmicutes;c__Clostridia;o__Clostridiales;f__Lachnospiraceae;g__Eisenbergiella	1	0	0	1	0.433013	0.0238395	0.219999
139	Fulvimarina	k__Bacteria;p__Proteobacteria;c__Alphaproteobacteria;o__Rhizobiales;f__Aurantimonadaceae;g__Fulvimarina	1	0	0	1	0.433013	0.0240195	0.219999
173	Peredibacter	k__Bacteria;p__Proteobacteria;c__Deltaproteobacteria;o__Bdellovibrionales;f__Bacteriovoracaceae;g__Peredibacter	1	0	0	1	0.644795	0.0240995	0.219999
9	Iamia	k__Bacteria;p__Actinobacteria;c__Acidimicrobiia;o__Acidimicrobiales;f__Iamiaceae;g__Iamia	1	0	0	1	0.696737	0.0250995	0.220214
19	Modestobacter	k__Bacteria;p__Actinobacteria;c__Actinobacteria;o__Frankiales;f__Geodermatophilaceae;g__Modestobacter	0	0	1	3	0.669219	0.0251795	0.220214
73	unclassified_Solirubrobacterales	k__Bacteria;p__Actinobacteria;c__Thermoleophilia;o__Solirubrobacterales;f__NA;g__NA	0	0	1	3	0.661228	0.0250995	0.220214
128	*Stoquefichus	k__Bacteria;p__Firmicutes;c__Erysipelotrichia;o__Erysipelotrichales;f__Erysipelotrichaceae;g__*Stoquefichus	1	0	0	1	0.522581	0.0250795	0.220214
154	unclassified_Sphingomonadales	k__Bacteria;p__Proteobacteria;c__Alphaproteobacteria;o__Sphingomonadales;f__NA;g__NA	0	0	1	3	0.640273	0.0252195	0.220214
156	Blastomonas	k__Bacteria;p__Proteobacteria;c__Alphaproteobacteria;o__Sphingomonadales;f__Sphingomonadaceae;g__Blastomonas	1	0	0	1	0.433013	0.0244395	0.220214
141	Ochrobactrum	k__Bacteria;p__Proteobacteria;c__Alphaproteobacteria;o__Rhizobiales;f__Brucellaceae;g__Ochrobactrum	1	0	0	1	0.553703	0.0254395	0.220537
180	Trabulsiella	k__Bacteria;p__Proteobacteria;c__Gammaproteobacteria;o__Enterobacteriales;f__Enterobacteriaceae;g__Trabulsiella	1	0	0	1	0.480294	0.0256995	0.221199
69	Eggerthella	k__Bacteria;p__Actinobacteria;c__Coriobacteriia;o__Coriobacteriales;f__Coriobacteriaceae;g__Eggerthella	1	0	0	1	0.533098	0.0259795	0.222023
103	Anaerosporobacter	k__Bacteria;p__Firmicutes;c__Clostridia;o__Clostridiales;f__Lachnospiraceae;g__Anaerosporobacter	1	0	0	1	0.430917	0.0263195	0.223345
55	Micromonospora	k__Bacteria;p__Actinobacteria;c__Actinobacteria;o__Micromonosporales;f__Micromonosporaceae;g__Micromonospora	0	0	1	3	0.672522	0.0268395	0.224594
120	Peptostreptococcus	k__Bacteria;p__Firmicutes;c__Clostridia;o__Clostridiales;f__Peptostreptococcaceae;g__Peptostreptococcus	0	0	1	3	0.573838	0.0267195	0.224594
72	unclassified_Gaiellales	k__Bacteria;p__Actinobacteria;c__Thermoleophilia;o__Gaiellales;f__NA;g__NA	0	0	1	3	0.675173	0.0275394	0.228862
39	Clavibacter	k__Bacteria;p__Actinobacteria;c__Actinobacteria;o__Micrococcales;f__Microbacteriaceae;g__Clavibacter	1	0	0	1	0.483482	0.0277794	0.229276
186	Stenotrophomonas	k__Bacteria;p__Proteobacteria;c__Gammaproteobacteria;o__Xanthomonadales;f__Xanthomonadaceae;g__Stenotrophomonas	1	0	0	1	0.702152	0.0285194	0.233782
188	unclassified_Verrucomicrobia	k__Bacteria;p__Verrucomicrobia;c__NA;o__NA;f__NA;g__NA	1	0	0	1	0.638676	0.0297594	0.242298
81	Hymenobacter	k__Bacteria;p__Bacteroidetes;c__Cytophagia;o__Cytophagales;f__Cytophagaceae;g__Hymenobacter	1	0	0	1	0.687255	0.0304994	0.246656
17	Blastococcus-Modestobacter	k__Bacteria;p__Actinobacteria;c__Actinobacteria;o__Frankiales;f__Geodermatophilaceae;g__Blastococcus-Modestobacter	1	0	0	1	0.664692	0.0309794	0.248868
150	Arundo-Oryza meyeriana	k__Bacteria;p__Proteobacteria;c__Alphaproteobacteria;o__Rickettsiales;f__Mitochondria;g__Arundo-Oryza meyeriana	1	0	0	1	0.45377	0.0318594	0.254242
174	*Entotheonella	k__Bacteria;p__Proteobacteria;c__Deltaproteobacteria;o__Desulfobacterales;f__Nitrospinaceae;g__*Entotheonella	0	0	1	3	0.663651	0.0324194	0.257009
85	Chloronema	k__Bacteria;p__Chloroflexi;c__Chloroflexia;o__Chloroflexales;f__Chloroflexaceae;g__Chloronema	1	0	0	1	0.437237	0.0333393	0.257525
147	unclassified_Acetobacteraceae	k__Bacteria;p__Proteobacteria;c__Alphaproteobacteria;o__Rhodospirillales;f__Acetobacteraceae;g__NA	0	0	1	3	0.652071	0.0330793	0.257525
169	Noviherbaspirillum-Oxalicibacterium	k__Bacteria;p__Proteobacteria;c__Betaproteobacteria;o__Burkholderiales;f__Oxalobacteraceae;g__Noviherbaspirillum-Oxalicibacterium	1	0	0	1	0.624426	0.0327793	0.257525
185	unclassified_Xanthomonadales	k__Bacteria;p__Proteobacteria;c__Gammaproteobacteria;o__Xanthomonadales;f__NA;g__NA	0	0	1	3	0.626594	0.0333193	0.257525
130	Holdemania	k__Bacteria;p__Firmicutes;c__Erysipelotrichia;o__Erysipelotrichales;f__Erysipelotrichaceae;g__Holdemania	1	0	0	1	0.417424	0.0336793	0.258494
98	Helcococcus	k__Bacteria;p__Firmicutes;c__Clostridia;o__Clostridiales;f__Family XI;g__Helcococcus	0	0	1	3	0.453743	0.0341993	0.260824
15	Frankia	k__Bacteria;p__Actinobacteria;c__Actinobacteria;o__Frankiales;f__Frankiaceae;g__Frankia	0	0	1	3	0.539024	0.0346193	0.26163
177	Vulgatibacter	k__Bacteria;p__Proteobacteria;c__Deltaproteobacteria;o__Myxococcales;f__Vulgatibacteraceae;g__Vulgatibacter	1	0	0	1	0.41514	0.0347393	0.26163
71	Euzebya	k__Bacteria;p__Actinobacteria;c__Nitriliruptoria;o__Euzebyales;f__Euzebyaceae;g__Euzebya	0	0	1	3	0.673846	0.0354193	0.265095
175	unclassified_Desulfurellaceae	k__Bacteria;p__Proteobacteria;c__Deltaproteobacteria;o__Desulfurellales;f__Desulfurellaceae;g__NA	0	0	1	3	0.625033	0.0357193	0.26569
100	Anaerovorax	k__Bacteria;p__Firmicutes;c__Clostridia;o__Clostridiales;f__Family XIII;g__Anaerovorax	1	0	0	1	0.418902	0.0365993	0.270565
79	Rikenella	k__Bacteria;p__Bacteroidetes;c__Bacteroidia;o__Bacteroidales;f__Rikenellaceae;g__Rikenella	1	0	0	1	0.430465	0.0374593	0.271918
99	Sedimentibacter	k__Bacteria;p__Firmicutes;c__Clostridia;o__Clostridiales;f__Family XI;g__Sedimentibacter	1	0	0	1	0.42927	0.0373193	0.271918
176	Anaeromyxobacter	k__Bacteria;p__Proteobacteria;c__Deltaproteobacteria;o__Myxococcales;f__Cystobacteraceae;g__Anaeromyxobacter	1	0	0	1	0.620309	0.0373393	0.271918
168	Noviherbaspirillum	k__Bacteria;p__Proteobacteria;c__Betaproteobacteria;o__Burkholderiales;f__Oxalobacteraceae;g__Noviherbaspirillum	0	0	1	3	0.677427	0.0376992	0.272022
153	Porphyrobacter	k__Bacteria;p__Proteobacteria;c__Alphaproteobacteria;o__Sphingomonadales;f__Erythrobacteraceae;g__Porphyrobacter	1	0	0	1	0.412005	0.0382192	0.274132
94	Paenisporosarcina	k__Bacteria;p__Firmicutes;c__Bacilli;o__Bacillales;f__Planococcaceae;g__Paenisporosarcina	1	0	0	1	0.425614	0.0395992	0.280689
140	unclassified_Beijerinckiaceae	k__Bacteria;p__Proteobacteria;c__Alphaproteobacteria;o__Rhizobiales;f__Beijerinckiaceae;g__NA	0	0	1	3	0.460229	0.0395192	0.280689
22	Glycomyces	k__Bacteria;p__Actinobacteria;c__Actinobacteria;o__Glycomycetales;f__Glycomycetaceae;g__Glycomyces	1	0	0	1	0.678653	0.0413392	0.28465
45	Arthrobacter	k__Bacteria;p__Actinobacteria;c__Actinobacteria;o__Micrococcales;f__Micrococcaceae;g__Arthrobacter	0	1	0	2	0.760344	0.0405592	0.28465
46	Arthrobacter-Glutamicibacter	k__Bacteria;p__Actinobacteria;c__Actinobacteria;o__Micrococcales;f__Micrococcaceae;g__Arthrobacter-Glutamicibacter	1	0	0	1	0.550293	0.0412192	0.28465
62	Actinoalloteichus-Alloactinosynnema	k__Bacteria;p__Actinobacteria;c__Actinobacteria;o__Pseudonocardiales;f__Pseudonocardiaceae;g__Actinoalloteichus-Alloactinosynnema	0	1	0	2	0.40832	0.0412192	0.28465
167	unclassified_Oxalobacteraceae	k__Bacteria;p__Proteobacteria;c__Betaproteobacteria;o__Burkholderiales;f__Oxalobacteraceae;g__NA	0	0	1	3	0.649777	0.0410392	0.28465
159	Kerstersia	k__Bacteria;p__Proteobacteria;c__Betaproteobacteria;o__Burkholderiales;f__Alcaligenaceae;g__Kerstersia	1	0	0	1	0.431615	0.0423592	0.290016
14	Cryptosporangium	k__Bacteria;p__Actinobacteria;c__Actinobacteria;o__Frankiales;f__Cryptosporangiaceae;g__Cryptosporangium	0	0	1	3	0.524768	0.0431991	0.29081
61	Actinoalloteichus-Actinosynnema	k__Bacteria;p__Actinobacteria;c__Actinobacteria;o__Pseudonocardiales;f__Pseudonocardiaceae;g__Actinoalloteichus-Actinosynnema	0	1	0	2	0.398964	0.0431991	0.29081
152	Rickettsia	k__Bacteria;p__Proteobacteria;c__Alphaproteobacteria;o__Rickettsiales;f__Rickettsiaceae;g__Rickettsia	0	1	0	2	0.424919	0.0431391	0.29081
88	bacterium	k__Bacteria;p__Chloroflexi;c__NA;o__NA;f__NA;g__bacterium	0	0	1	3	0.537516	0.0449391	0.300842
21	Sporichthya	k__Bacteria;p__Actinobacteria;c__Actinobacteria;o__Frankiales;f__Sporichthyaceae;g__Sporichthya	0	0	1	3	0.641282	0.0454991	0.301244
166	Schlegelella	k__Bacteria;p__Proteobacteria;c__Betaproteobacteria;o__Burkholderiales;f__Comamonadaceae;g__Schlegelella	1	0	0	1	0.409589	0.0453991	0.301244
104	Anaerostipes	k__Bacteria;p__Firmicutes;c__Clostridia;o__Clostridiales;f__Lachnospiraceae;g__Anaerostipes	1	0	0	1	0.407076	0.0458391	0.301837
92	Truepera	k__Bacteria;p__Deinococcus-Thermus;c__Deinococci;o__Deinococcales;f__Trueperaceae;g__Truepera	0	1	0	2	0.656648	0.0463391	0.303471
189	Chthoniobacter	k__Bacteria;p__Verrucomicrobia;c__Spartobacteria;o__Chthoniobacterales;f__Chthoniobacteraceae;g__Chthoniobacter	1	0	0	1	0.650005	0.0468591	0.305217
115	Roseburia	k__Bacteria;p__Firmicutes;c__Clostridia;o__Clostridiales;f__Lachnospiraceae;g__Roseburia	1	0	0	1	0.572345	0.047699	0.309018
48	Actinoplanes-Couchioplanes	k__Bacteria;p__Actinobacteria;c__Actinobacteria;o__Micromonosporales;f__Micromonosporaceae;g__Actinoplanes-Couchioplanes	0	1	0	2	0.65561	0.048059	0.309685
83	Segetibacter	k__Bacteria;p__Bacteroidetes;c__Sphingobacteriia;o__Sphingobacteriales;f__Chitinophagaceae;g__Segetibacter	0	0	1	3	0.668634	0.048679	0.310999
95	Facklamia	k__Bacteria;p__Firmicutes;c__Bacilli;o__Lactobacillales;f__Aerococcaceae;g__Facklamia	0	0	1	3	0.467823	0.048779	0.310999
183	Acinetobacter	k__Bacteria;p__Proteobacteria;c__Gammaproteobacteria;o__Pseudomonadales;f__Moraxellaceae;g__Acinetobacter	1	0	0	1	0.740187	0.049299	0.31266
67	Microbispora	k__Bacteria;p__Actinobacteria;c__Actinobacteria;o__Streptosporangiales;f__Streptosporangiaceae;g__Microbispora	0	1	0	2	0.365148	0.049639	0.313168
