# Supplementary material for: Transgressive hybrids as hopeful holobionts
Source: Microbiome. 2025 Jan 22;13:19. doi: 10.1186/s40168-024-01994-8 (PMC11752726; doi:10.1186/s40168-024-01994-8)
Supplement: Supplementary file 12 — Additional file 11: BIOM files, read counts, taxonomy assignments, microbial phylogenies, and lizard metadata for gut and skin samples used in this study. [file 40168_2024_1994_MOESM11_ESM.zip]

Archive with 35 entries (30 files):
- biom_files/
- biom_files/Skin/
- biom_files/.DS_Store
- __MACOSX/biom_files/._.DS_Store
- biom_files/Gut/
- biom_files/Skin/HybridLizardSkins.biom
- __MACOSX/biom_files/Skin/._HybridLizardSkins.biom
- biom_files/Skin/Whiptail_Skin_Metadata.csv
- __MACOSX/biom_files/Skin/._Whiptail_Skin_Metadata.csv
- biom_files/Skin/HybridLizardSkinsGenus.biom
- __MACOSX/biom_files/Skin/._HybridLizardSkinsGenus.biom
- biom_files/Skin/rooted_tree_out/
- __MACOSX/biom_files/Skin/._rooted_tree_out
- biom_files/Skin/ASV_tax_assignments.csv
- __MACOSX/biom_files/Skin/._ASV_tax_assignments.csv
- biom_files/Skin/Read_Processing_Summary.csv
- __MACOSX/biom_files/Skin/._Read_Processing_Summary.csv
- biom_files/Gut/.DS_Store
- __MACOSX/biom_files/Gut/._.DS_Store
- biom_files/Gut/rooted_tree_out/
- __MACOSX/biom_files/Gut/._rooted_tree_out
- biom_files/Gut/HybridLizardGuts.biom
- __MACOSX/biom_files/Gut/._HybridLizardGuts.biom
- biom_files/Gut/HybridLizardGutsGenus.biom
- __MACOSX/biom_files/Gut/._HybridLizardGutsGenus.biom
- biom_files/Gut/ASV_tax_assignments.csv
- __MACOSX/biom_files/Gut/._ASV_tax_assignments.csv
- biom_files/Gut/Whiptail_Gut_Metadata.csv
- __MACOSX/biom_files/Gut/._Whiptail_Gut_Metadata.csv
- biom_files/Gut/Read_Processing_Summary.csv
- __MACOSX/biom_files/Gut/._Read_Processing_Summary.csv
- biom_files/Skin/rooted_tree_out/tree.nwk
- __MACOSX/biom_files/Skin/rooted_tree_out/._tree.nwk
- biom_files/Gut/rooted_tree_out/tree.nwk
- __MACOSX/biom_files/Gut/rooted_tree_out/._tree.nwk
