# Supplementary material for: Transgressive hybrids as hopeful holobionts
Source: Microbiome. 2025 Jan 22;13:19. doi: 10.1186/s40168-024-01994-8 (PMC11752726; doi:10.1186/s40168-024-01994-8)
Supplement: Supplementary file 12 — Additional file 11: BIOM files, read counts, taxonomy assignments, microbial phylogenies, and lizard metadata for gut and skin samples used in this study. [file 40168_2024_1994_MOESM11_ESM.zip › biom_files/Skin/HybridLizardSkins.biom]

{"id":"None","type":"OTU table","format":"1.0.0","format_url":"http://biom-format.org","generated_by":"rbiom 1.0.3","date":"2023-05-19T02:40:46Z","matrix_type":"sparse","matrix_element_type":"int","shape":[52444,65],"comment":null,"phylogeny":"","rows":[{"id":"seq3","metadata":{"taxonomy":["k__Bacteria","p__Actinobacteria","c__Actinobacteria","o__Micrococcales","f__Intrasporangiaceae","g__Fodinibacter","s__luteus"]}},{"id":"seq5","metadata":{"taxonomy":["k__Bacteria","p__Proteobacteria","c__Alphaproteobacteria","o__Rhizobiales","f__Methylobacteriaceae","g__Methylobacterium","s__NA"]}},{"id":"seq7","metadata":{"taxonomy":["k__Bacteria","p__Actinobacteria","c__Actinobacteria","o__Corynebacteriales","f__Dietziaceae","g__Dietzia","s__maris"]}},{"id":"seq8","metadata":{"taxonomy":["k__Bacteria","p__Actinobacteria","c__Actinobacteria","o__Micrococcales","f__Micrococcaceae","g__Arthrobacter","s__agilis"]}},{"id":"seq9","metadata":{"taxonomy":["k__Bacteria","p__Actinobacteria","c__Actinobacteria","o__Frankiales","f__Geodermatophilaceae","g__Geodermatophilus","s__africanus-obscurus"]}},{"id":"seq12","metadata":{"taxonomy":["k__Bacteria","p__Firmicutes","c__Clostridia","o__Clostridiales","f__Peptostreptococcaceae","g__Romboutsia","s__lituseburensis"]}},{"id":"seq13","metadata":{"taxonomy":["k__Bacteria","p__Cyanobacteria","c__Cyanobacteria","o__NA","f__FamilyI","g__Microcoleus","s__vaginatus"]}},{"id":"seq14","metadata":{"taxonomy":["k__Bacteria","p__Actinobacteria","c__Actinobacteria","o__Frankiales","f__Geodermatophilaceae","g__Geodermatophilus","s__africanus-obscurus-siccatus"]}},{"id":"seq15","metadata":{"taxonomy":["k__Bacteria","p__Firmicutes","c__Bacilli","o__Lactobacillales","f__Enterococcaceae","g__Enterococcus","s__faecalis"]}},{"id":"seq17","metadata":{"taxonomy":["k__Bacteria","p__Actinobacteria","c__Actinobacteria","o__Frankiales","f__Geodermatophilaceae","g__Geodermatophilus","s__africanus-obscurus"]}},{"id":"seq20","metadata":{"taxonomy":["k__Bacteria","p__Firmicutes","c__Bacilli","o__Bacillales","f__Staphylococcaceae","g__Staphylococcus","s__succinus"]}},{"id":"seq22","metadata":{"taxonomy":["k__Bacteria","p__Actinobacteria","c__Actinobacteria","o__Propionibacteriales","f__Nocardioidaceae","g__Nocardioides","s__mesophilus"]}},{"id":"seq24","metadata":{"taxonomy":["k__Bacteria","p__Actinobacteria","c__Actinobacteria","o__Frankiales","f__Geodermatophilaceae","g__Geodermatophilus","s__africanus-obscurus"]}},{"id":"seq25","metadata":{"taxonomy":["k__Bacteria","p__Proteobacteria","c__Alphaproteobacteria","o__Sphingomonadales","f__Sphingomonadaceae","g__Sphingomonas","s__kyeonggiensis-leidyi"]}},{"id":"seq27","metadata":{"taxonomy":["k__Bacteria","p__Actinobacteria","c__Actinobacteria","o__Corynebacteriales","f__Corynebacteriaceae","g__Corynebacterium","s__jeikeium"]}},{"id":"seq28","metadata":{"taxonomy":["k__Bacteria","p__Actinobacteria","c__Actinobacteria","o__Propionibacteriales","f__Nocardioidaceae","g__Nocardioides","s__aquiterrae-deserti"]}},{"id":"seq32","metadata":{"taxonomy":["k__Bacteria","p__Actinobacteria","c__Actinobacteria","o__Micrococcales","f__Micrococcaceae","g__Arthrobacter-Pseudarthrobacter","s__NA"]}},{"id":"seq33","metadata":{"taxonomy":["k__Bacteria","p__Proteobacteria","c__Alphaproteobacteria","o__Rhizobiales","f__Methylobacteriaceae","g__Microvirga","s__aerilata-aerophila"]}},{"id":"seq34","metadata":{"taxonomy":["k__Bacteria","p__Actinobacteria","c__Actinobacteria","o__Frankiales","f__Geodermatophilaceae","g__Modestobacter","s__marinus"]}},{"id":"seq35","metadata":{"taxonomy":["k__Bacteria","p__Proteobacteria","c__Alphaproteobacteria","o__Rhizobiales","f__Bradyrhizobiaceae","g__Bradyrhizobium","s__canariense-lupini"]}},{"id":"seq37","metadata":{"taxonomy":["k__Bacteria","p__Actinobacteria","c__Actinobacteria","o__Streptomycetales","f__Streptomycetaceae","g__Streptomyces","s__NA"]}},{"id":"seq38","metadata":{"taxonomy":["k__Bacteria","p__Actinobacteria","c__Actinobacteria","o__Frankiales","f__Geodermatophilaceae","g__Geodermatophilus","s__africanus-obscurus"]}},{"id":"seq39","metadata":{"taxonomy":["k__Bacteria","p__Actinobacteria","c__Actinobacteria","o__Propionibacteriales","f__Propionibacteriaceae","g__Propionibacterium","s__acnes"]}},{"id":"seq41","metadata":{"taxonomy":["k__Bacteria","p__Actinobacteria","c__Actinobacteria","o__Frankiales","f__Geodermatophilaceae","g__Geodermatophilus","s__siccatus"]}},{"id":"seq42","metadata":{"taxonomy":["k__Bacteria","p__Proteobacteria","c__Gammaproteobacteria","o__Legionellales","f__Coxiellaceae","g__Rickettsiella","s__grylli"]}},{"id":"seq43","metadata":{"taxonomy":["k__Bacteria","p__Actinobacteria","c__Actinobacteria","o__Frankiales","f__Geodermatophilaceae","g__Geodermatophilus","s__africanus-obscurus"]}},{"id":"seq44","metadata":{"taxonomy":["k__Bacteria","p__Proteobacteria","c__Alphaproteobacteria","o__Rhodobacterales","f__Rhodobacteraceae","g__Rubellimicrobium","s__mesophilum-sp45104-sp45105"]}},{"id":"seq45","metadata":{"taxonomy":["k__Bacteria","p__Actinobacteria","c__Actinobacteria","o__Frankiales","f__Geodermatophilaceae","g__Modestobacter","s__marinus-versicolor"]}},{"id":"seq46","metadata":{"taxonomy":["k__Bacteria","p__Proteobacteria","c__Alphaproteobacteria","o__Rhodobacterales","f__Rhodobacteraceae","g__Rubellimicrobium","s__roseum"]}},{"id":"seq47","metadata":{"taxonomy":["k__Bacteria","p__Firmicutes","c__Bacilli","o__Bacillales","f__Family XII","g__Exiguobacterium","s__acetylicum"]}},{"id":"seq48","metadata":{"taxonomy":["k__Bacteria","p__Actinobacteria","c__Actinobacteria","o__Frankiales","f__Geodermatophilaceae","g__Geodermatophilus","s__nigrescens"]}},{"id":"seq49","metadata":{"taxonomy":["k__Bacteria","p__Actinobacteria","c__Rubrobacteria","o__Rubrobacterales","f__Rubrobacteriaceae","g__Rubrobacter","s__sp10728"]}},{"id":"seq50","metadata":{"taxonomy":["k__Bacteria","p__Actinobacteria","c__Actinobacteria","o__Frankiales","f__NA","g__NA","s__sp6166"]}},{"id":"seq51","metadata":{"taxonomy":["k__Bacteria","p__Proteobacteria","c__Gammaproteobacteria","o__Enterobacteriales","f__Enterobacteriaceae","g__Enterobacter","s__NA"]}},{"id":"seq52","metadata":{"taxonomy":["k__Bacteria","p__Firmicutes","c__Clostridia","o__Clostridiales","f__Lachnospiraceae","g__NA","s__sp33774"]}},{"id":"seq54","metadata":{"taxonomy":["k__Bacteria","p__Actinobacteria","c__Actinobacteria","o__Micrococcales","f__Micrococcaceae","g__Arthrobacter-Pseudarthrobacter","s__globiformis-scleromae-sulfonivorans"]}},{"id":"seq55","metadata":{"taxonomy":["k__Bacteria","p__Actinobacteria","c__Actinobacteria","o__Streptomycetales","f__Streptomycetaceae","g__Streptomyces","s__NA"]}},{"id":"seq56","metadata":{"taxonomy":["k__Bacteria","p__Proteobacteria","c__Alphaproteobacteria","o__Rhizobiales","f__Bradyrhizobiaceae","g__NA","s__sp43322"]}},{"id":"seq57","metadata":{"taxonomy":["k__Bacteria","p__Actinobacteria","c__Actinobacteria","o__Micrococcales","f__Micrococcaceae","g__Arthrobacter","s__agilis"]}},{"id":"seq59","metadata":{"taxonomy":["k__Bacteria","p__Actinobacteria","c__Actinobacteria","o__Streptomycetales","f__Streptomycetaceae","g__Streptomyces","s__NA"]}},{"id":"seq60","metadata":{"taxonomy":["k__Bacteria","p__Actinobacteria","c__Actinobacteria","o__Micrococcales","f__Micrococcaceae","g__Kocuria","s__polaris"]}},{"id":"seq64","metadata":{"taxonomy":["k__Bacteria","p__Proteobacteria","c__Alphaproteobacteria","o__Rhizobiales","f__Bradyrhizobiaceae","g__Afipia-Bradyrhizobium","s__NA"]}},{"id":"seq65","metadata":{"taxonomy":["k__Bacteria","p__Firmicutes","c__Bacilli","o__Bacillales","f__Family XII","g__Exiguobacterium","s__acetylicum-indicum"]}},{"id":"seq66","metadata":{"taxonomy":["k__Bacteria","p__Proteobacteria","c__Alphaproteobacteria","o__Rhizobiales","f__Methylobacteriaceae","g__Microvirga","s__aerilata-aerophila-sp43923"]}},{"id":"seq68","metadata":{"taxonomy":["k__Bacteria","p__Firmicutes","c__Bacilli","o__Bacillales","f__Staphylococcaceae","g__Staphylococcus","s__capitis-caprae-epidermidis"]}},{"id":"seq70","metadata":{"taxonomy":["k__Bacteria","p__Actinobacteria","c__Actinobacteria","o__Kineosporiales","f__Kineosporiaceae","g__Kineococcus","s__radiotolerans"]}},{"id":"seq71","metadata":{"taxonomy":["k__Bacteria","p__Actinobacteria","c__Actinobacteria","o__Micrococcales","f__Microbacteriaceae","g__Curtobacterium","s__flaccumfaciens-oceanosedimentum"]}},{"id":"seq72","metadata":{"taxonomy":["k__Bacteria","p__Proteobacteria","c__Alphaproteobacteria","o__Rhizobiales","f__Methylobacteriaceae","g__Microvirga","s__aerilata"]}},{"id":"seq73","metadata":{"taxonomy":["k__Bacteria","p__Actinobacteria","c__Rubrobacteria","o__Rubrobacterales","f__Rubrobacteriaceae","g__Rubrobacter","s__sp10743"]}},{"id":"seq74","metadata":{"taxonomy":["k__Bacteria","p__Actinobacteria","c__Actinobacteria","o__Propionibacteriales","f__Nocardioidaceae","g__Aeromicrobium","s__massiliense"]}},{"id":"seq75","metadata":{"taxonomy":["k__Bacteria","p__Proteobacteria","c__Gammaproteobacteria","o__Pseudomonadales","f__Moraxellaceae","g__Acinetobacter","s__calcoaceticus"]}},{"id":"seq77","metadata":{"taxonomy":["k__Bacteria","p__Actinobacteria","c__Actinobacteria","o__Frankiales","f__Geodermatophilaceae","g__Blastococcus","s__aggregatus"]}},{"id":"seq78","metadata":{"taxonomy":["k__Bacteria","p__Actinobacteria","c__Actinobacteria","o__Micromonosporales","f__Micromonosporaceae","g__Actinoplanes-Couchioplanes","s__caeruleus-nipponensis"]}},{"id":"seq79","metadata":{"taxonomy":["k__Bacteria","p__Actinobacteria","c__Actinobacteria","o__Frankiales","f__Geodermatophilaceae","g__Geodermatophilus","s__siccatus"]}},{"id":"seq82","metadata":{"taxonomy":["k__Bacteria","p__Firmicutes","c__Clostridia","o__Clostridiales","f__Lachnospiraceae","g__NA","s__sp32775-sp33732"]}},{"id":"seq83","metadata":{"taxonomy":["k__Bacteria","p__Actinobacteria","c__Actinobacteria","o__Propionibacteriales","f__Propionibacteriaceae","g__Friedmanniella","s__lacustris"]}},{"id":"seq84","metadata":{"taxonomy":["k__Bacteria","p__Firmicutes","c__Bacilli","o__Bacillales","f__Bacillaceae","g__Bacillus","s__NA"]}},{"id":"seq85","metadata":{"taxonomy":["k__Bacteria","p__Actinobacteria","c__Actinobacteria","o__Frankiales","f__Geodermatophilaceae","g__Geodermatophilus","s__saharensis"]}},{"id":"seq86","metadata":{"taxonomy":["k__Bacteria","p__Proteobacteria","c__Alphaproteobacteria","o__Rhizobiales","f__Methylobacteriaceae","g__Microvirga","s__aerilata"]}},{"id":"seq89","metadata":{"taxonomy":["k__Bacteria","p__Actinobacteria","c__Rubrobacteria","o__Rubrobacterales","f__Rubrobacteriaceae","g__Rubrobacter","s__sp10743"]}},{"id":"seq91","metadata":{"taxonomy":["k__Bacteria","p__Actinobacteria","c__Actinobacteria","o__Corynebacteriales","f__Corynebacteriaceae","g__Corynebacterium","s__pseudogenitalium-tuberculostearicum"]}},{"id":"seq92","metadata":{"taxonomy":["k__Bacteria","p__Actinobacteria","c__Rubrobacteria","o__Rubrobacterales","f__Rubrobacteriaceae","g__Rubrobacter","s__sp10746"]}},{"id":"seq93","metadata":{"taxonomy":["k__Bacteria","p__Firmicutes","c__Bacilli","o__Bacillales","f__Staphylococcaceae","g__Staphylococcus","s__epidermidis-hominis"]}},{"id":"seq94","metadata":{"taxonomy":["k__Bacteria","p__Actinobacteria","c__Actinobacteria","o__Frankiales","f__Geodermatophilaceae","g__Geodermatophilus","s__siccatus"]}},{"id":"seq95","metadata":{"taxonomy":["k__Bacteria","p__Actinobacteria","c__Actinobacteria","o__Propionibacteriales","f__Nocardioidaceae","g__Nocardioides","s__mesophilus"]}},{"id":"seq96","metadata":{"taxonomy":["k__Bacteria","p__Firmicutes","c__Bacilli","o__Bacillales","f__Bacillaceae","g__Bacillus","s__flexus-megaterium"]}},{"id":"seq97","metadata":{"taxonomy":["k__Bacteria","p__Actinobacteria","c__Actinobacteria","o__Streptomycetales","f__Streptomycetaceae","g__Streptomyces","s__NA"]}},{"id":"seq98","metadata":{"taxonomy":["k__Bacteria","p__Actinobacteria","c__Actinobacteria","o__Frankiales","f__Geodermatophilaceae","g__Geodermatophilus","s__africanus-obscurus"]}},{"id":"seq99","metadata":{"taxonomy":["k__Bacteria","p__Proteobacteria","c__Gammaproteobacteria","o__Pseudomonadales","f__Moraxellaceae","g__Acinetobacter","s__calcoaceticus"]}},{"id":"seq100","metadata":{"taxonomy":["k__Bacteria","p__Actinobacteria","c__Actinobacteria","o__Frankiales","f__Geodermatophilaceae","g__Blastococcus","s__sp6057"]}},{"id":"seq101","metadata":{"taxonomy":["k__Bacteria","p__Actinobacteria","c__Actinobacteria","o__Frankiales","f__Geodermatophilaceae","g__Geodermatophilus","s__siccatus"]}},{"id":"seq103","metadata":{"taxonomy":["k__Bacteria","p__Deinococcus-Thermus","c__Deinococci","o__Deinococcales","f__Deinococcaceae","g__Deinococcus","s__navajonensis"]}},{"id":"seq105","metadata":{"taxonomy":["k__Bacteria","p__Cyanobacteria","c__Chloroplast","o__Acacia ligulata","f__Acacia ligulata","g__Acacia","s__ligulata"]}},{"id":"seq107","metadata":{"taxonomy":["k__Bacteria","p__Actinobacteria","c__Actinobacteria","o__Streptomycetales","f__Streptomycetaceae","g__Streptomyces","s__NA"]}},{"id":"seq108","metadata":{"taxonomy":["k__Bacteria","p__Actinobacteria","c__Actinobacteria","o__Frankiales","f__Geodermatophilaceae","g__Geodermatophilus","s__brasiliensis-ruber-taihuensis"]}},{"id":"seq109","metadata":{"taxonomy":["k__Bacteria","p__Bacteroidetes","c__Bacteroidia","o__Bacteroidales","f__Bacteroidaceae","g__Bacteroides","s__ovatus"]}},{"id":"seq110","metadata":{"taxonomy":["k__Bacteria","p__Actinobacteria","c__Actinobacteria","o__Streptomycetales","f__Streptomycetaceae","g__Streptomyces","s__NA"]}},{"id":"seq111","metadata":{"taxonomy":["k__Bacteria","p__Actinobacteria","c__Actinobacteria","o__Frankiales","f__Geodermatophilaceae","g__Geodermatophilus","s__africanus-obscurus"]}},{"id":"seq112","metadata":{"taxonomy":["k__Bacteria","p__Actinobacteria","c__Actinobacteria","o__Frankiales","f__Geodermatophilaceae","g__Geodermatophilus","s__africanus-obscurus"]}},{"id":"seq114","metadata":{"taxonomy":["k__Bacteria","p__Actinobacteria","c__Actinobacteria","o__Corynebacteriales","f__Mycobacteriaceae","g__Mycobacterium","s__cookii-savoniae"]}},{"id":"seq115","metadata":{"taxonomy":["k__Bacteria","p__Actinobacteria","c__Actinobacteria","o__Frankiales","f__Geodermatophilaceae","g__Geodermatophilus","s__obscurus"]}},{"id":"seq116","metadata":{"taxonomy":["k__Bacteria","p__Actinobacteria","c__Actinobacteria","o__Frankiales","f__Geodermatophilaceae","g__Blastococcus","s__sp6057"]}},{"id":"seq117","metadata":{"taxonomy":["k__Bacteria","p__Proteobacteria","c__Alphaproteobacteria","o__Sphingomonadales","f__Sphingomonadaceae","g__Sphingomonas","s__insulae-kyungheensis-sanxanigenens"]}},{"id":"seq119","metadata":{"taxonomy":["k__Bacteria","p__Actinobacteria","c__Actinobacteria","o__Frankiales","f__Geodermatophilaceae","g__Geodermatophilus","s__ruber"]}},{"id":"seq120","metadata":{"taxonomy":["k__Bacteria","p__Proteobacteria","c__Alphaproteobacteria","o__Sphingomonadales","f__NA","g__NA","s__sp47567"]}},{"id":"seq122","metadata":{"taxonomy":["k__Bacteria","p__Actinobacteria","c__Actinobacteria","o__Frankiales","f__Geodermatophilaceae","g__NA","s__sp6088"]}},{"id":"seq123","metadata":{"taxonomy":["k__Bacteria","p__Actinobacteria","c__Actinobacteria","o__Streptomycetales","f__Streptomycetaceae","g__Streptomyces","s__NA"]}},{"id":"seq124","metadata":{"taxonomy":["k__Bacteria","p__Proteobacteria","c__Gammaproteobacteria","o__Pseudomonadales","f__Pseudomonadaceae","g__Pseudomonas","s__indoloxydans-oleovorans-pseudoalcaligenes"]}},{"id":"seq125","metadata":{"taxonomy":["k__Bacteria","p__Firmicutes","c__Clostridia","o__Clostridiales","f__Ruminococcaceae","g__NA","s__sp35667-sp35669"]}},{"id":"seq126","metadata":{"taxonomy":["k__Bacteria","p__Actinobacteria","c__Rubrobacteria","o__Rubrobacterales","f__Rubrobacteriaceae","g__Rubrobacter","s__sp10748"]}},{"id":"seq127","metadata":{"taxonomy":["k__Bacteria","p__Firmicutes","c__Clostridia","o__Clostridiales","f__Lachnospiraceae","g__NA","s__sp33496"]}},{"id":"seq128","metadata":{"taxonomy":["k__Bacteria","p__Firmicutes","c__Clostridia","o__Clostridiales","f__Lachnospiraceae","g__NA","s__sp32615-sp32802"]}},{"id":"seq129","metadata":{"taxonomy":["k__Bacteria","p__Proteobacteria","c__Alphaproteobacteria","o__Rhizobiales","f__Bradyrhizobiaceae","g__NA","s__sp43322"]}},{"id":"seq131","metadata":{"taxonomy":["k__Bacteria","p__Proteobacteria","c__Alphaproteobacteria","o__Rhodospirillales","f__Acetobacteraceae","g__Roseomonas","s__sp45715"]}},{"id":"seq133","metadata":{"taxonomy":["k__Bacteria","p__Actinobacteria","c__Actinobacteria","o__Streptomycetales","f__Streptomycetaceae","g__Streptomyces","s__NA"]}},{"id":"seq134","metadata":{"taxonomy":["k__Bacteria","p__Actinobacteria","c__Actinobacteria","o__Pseudonocardiales","f__Pseudonocardiaceae","g__Saccharothrix","s__saharensis"]}},{"id":"seq135","metadata":{"taxonomy":["k__Bacteria","p__Actinobacteria","c__Actinobacteria","o__Frankiales","f__Geodermatophilaceae","g__Geodermatophilus","s__siccatus"]}},{"id":"seq136","metadata":{"taxonomy":["k__Bacteria","p__Proteobacteria","c__Betaproteobacteria","o__Burkholderiales","f__Oxalobacteraceae","g__Massilia","s__timonae"]}},{"id":"seq137","metadata":{"taxonomy":["k__Bacteria","p__Proteobacteria","c__Gammaproteobacteria","o__Pseudomonadales","f__Moraxellaceae","g__Acinetobacter","s__radioresistens"]}},{"id":"seq139","metadata":{"taxonomy":["k__Bacteria","p__Firmicutes","c__Clostridia","o__Clostridiales","f__Lachnospiraceae","g__NA","s__sp32762"]}},{"id":"seq140","metadata":{"taxonomy":["k__Bacteria","p__Actinobacteria","c__Actinobacteria","o__Micrococcales","f__Micrococcaceae","g__Rothia","s__amarae"]}},{"id":"seq142","metadata":{"taxonomy":["k__Bacteria","p__Actinobacteria","c__Actinobacteria","o__Micrococcales","f__Micrococcaceae","g__Kocuria","s__flava"]}},{"id":"seq143","metadata":{"taxonomy":["k__Bacteria","p__Bacteroidetes","c__Bacteroidia","o__Bacteroidales","f__Porphyromonadaceae","g__Parabacteroides","s__sp13286"]}},{"id":"seq144","metadata":{"taxonomy":["k__Bacteria","p__Actinobacteria","c__Actinobacteria","o__Frankiales","f__Geodermatophilaceae","g__Geodermatophilus","s__normandii"]}},{"id":"seq145","metadata":{"taxonomy":["k__Bacteria","p__Firmicutes","c__Bacilli","o__Bacillales","f__Bacillaceae","g__Bacillus","s__niacini"]}},{"id":"seq146","metadata":{"taxonomy":["k__Bacteria","p__Firmicutes","c__Bacilli","o__Bacillales","f__Staphylococcaceae","g__Staphylococcus","s__pasteuri-warneri"]}},{"id":"seq147","metadata":{"taxonomy":["k__Bacteria","p__Proteobacteria","c__Alphaproteobacteria","o__Rhizobiales","f__Bradyrhizobiaceae","g__NA","s__sp43322"]}},{"id":"seq148","metadata":{"taxonomy":["k__Bacteria","p__Firmicutes","c__Bacilli","o__Bacillales","f__Bacillaceae","g__Bacillus","s__muralis-simplex-thuringiensis"]}},{"id":"seq151","metadata":{"taxonomy":["k__Bacteria","p__Actinobacteria","c__Actinobacteria","o__Frankiales","f__NA","g__NA","s__sp6166"]}},{"id":"seq152","metadata":{"taxonomy":["k__Bacteria","p__Actinobacteria","c__Actinobacteria","o__Pseudonocardiales","f__Pseudonocardiaceae","g__Saccharothrix","s__hoggarensis-texasensis"]}},{"id":"seq153","metadata":{"taxonomy":["k__Bacteria","p__Proteobacteria","c__Alphaproteobacteria","o__Rhizobiales","f__Methylobacteriaceae","g__Methylobacterium","s__radiotolerans"]}},{"id":"seq154","metadata":{"taxonomy":["k__Bacteria","p__Actinobacteria","c__Actinobacteria","o__Micrococcales","f__Microbacteriaceae","g__Amnibacterium","s__kyonggiense"]}},{"id":"seq155","metadata":{"taxonomy":["k__Bacteria","p__Proteobacteria","c__Alphaproteobacteria","o__Sphingomonadales","f__Sphingomonadaceae","g__Sphingomonas","s__sp47872"]}},{"id":"seq156","metadata":{"taxonomy":["k__Bacteria","p__Actinobacteria","c__Actinobacteria","o__Propionibacteriales","f__Nocardioidaceae","g__Nocardioides","s__alpinus"]}},{"id":"seq157","metadata":{"taxonomy":["k__Bacteria","p__Firmicutes","c__Bacilli","o__Lactobacillales","f__Streptococcaceae","g__Streptococcus","s__NA"]}},{"id":"seq158","metadata":{"taxonomy":["k__Bacteria","p__Actinobacteria","c__Rubrobacteria","o__Rubrobacterales","f__Rubrobacteriaceae","g__Rubrobacter","s__sp10743"]}},{"id":"seq159","metadata":{"taxonomy":["k__Bacteria","p__Actinobacteria","c__Actinobacteria","o__Micrococcales","f__Micrococcaceae","g__Arthrobacter","s__globiformis"]}},{"id":"seq160","metadata":{"taxonomy":["k__Bacteria","p__Actinobacteria","c__Actinobacteria","o__Corynebacteriales","f__Mycobacteriaceae","g__Mycobacterium","s__madagascariense"]}},{"id":"seq161","metadata":{"taxonomy":["k__Bacteria","p__Firmicutes","c__Bacilli","o__Bacillales","f__Staphylococcaceae","g__Staphylococcus","s__gallinarum"]}},{"id":"seq164","metadata":{"taxonomy":["k__Bacteria","p__Actinobacteria","c__Actinobacteria","o__Micrococcales","f__Microbacteriaceae","g__NA","s__sp6942"]}},{"id":"seq166","metadata":{"taxonomy":["k__Bacteria","p__Actinobacteria","c__Actinobacteria","o__Pseudonocardiales","f__Pseudonocardiaceae","g__Crossiella","s__sp7967"]}},{"id":"seq167","metadata":{"taxonomy":["k__Bacteria","p__Actinobacteria","c__Actinobacteria","o__Streptomycetales","f__Streptomycetaceae","g__Streptomyces","s__NA"]}},{"id":"seq168","metadata":{"taxonomy":["k__Bacteria","p__Actinobacteria","c__Actinobacteria","o__Corynebacteriales","f__Corynebacteriaceae","g__Corynebacterium","s__testudinoris"]}},{"id":"seq169","metadata":{"taxonomy":["k__Bacteria","p__Actinobacteria","c__Actinobacteria","o__Streptomycetales","f__Streptomycetaceae","g__Streptomyces","s__NA"]}},{"id":"seq170","metadata":{"taxonomy":["k__Bacteria","p__Proteobacteria","c__Alphaproteobacteria","o__Rhizobiales","f__Methylobacteriaceae","g__Microvirga","s__lotononidis"]}},{"id":"seq172","metadata":{"taxonomy":["k__Bacteria","p__Proteobacteria","c__Alphaproteobacteria","o__Rhizobiales","f__Bradyrhizobiaceae","g__NA","s__sp43322"]}},{"id":"seq174","metadata":{"taxonomy":["k__Bacteria","p__Actinobacteria","c__Actinobacteria","o__Frankiales","f__NA","g__NA","s__sp6166"]}},{"id":"seq175","metadata":{"taxonomy":["k__Bacteria","p__Actinobacteria","c__Actinobacteria","o__Frankiales","f__Geodermatophilaceae","g__Blastococcus","s__endophyticus"]}},{"id":"seq176","metadata":{"taxonomy":["k__Bacteria","p__Actinobacteria","c__Actinobacteria","o__Frankiales","f__Geodermatophilaceae","g__Geodermatophilus","s__siccatus"]}},{"id":"seq177","metadata":{"taxonomy":["k__Bacteria","p__Proteobacteria","c__Alphaproteobacteria","o__Rhodobacterales","f__Rhodobacteraceae","g__Rubellimicrobium","s__sp45104"]}},{"id":"seq178","metadata":{"taxonomy":["k__Bacteria","p__Bacteroidetes","c__Flavobacteriia","o__Flavobacteriales","f__Flavobacteriaceae","g__Chryseobacterium","s__indoltheticum-scophthalmum-soldanellicola"]}},{"id":"seq179","metadata":{"taxonomy":["k__Bacteria","p__Actinobacteria","c__Actinobacteria","o__Micrococcales","f__Intrasporangiaceae","g__Knoellia","s__sinensis-subterranea"]}},{"id":"seq181","metadata":{"taxonomy":["k__Bacteria","p__Verrucomicrobia","c__Verrucomicrobiae","o__Verrucomicrobiales","f__Verrucomicrobiaceae","g__Akkermansia","s__muciniphila"]}},{"id":"seq182","metadata":{"taxonomy":["k__Bacteria","p__Actinobacteria","c__Actinobacteria","o__Micrococcales","f__Cellulomonadaceae","g__Cellulomonas","s__biazotea-fimi-oligotrophica"]}},{"id":"seq184","metadata":{"taxonomy":["k__Bacteria","p__Actinobacteria","c__Actinobacteria","o__Micrococcales","f__Micrococcaceae","g__Micrococcus","s__aloeverae"]}},{"id":"seq187","metadata":{"taxonomy":["k__Bacteria","p__Actinobacteria","c__Actinobacteria","o__Streptomycetales","f__Streptomycetaceae","g__Streptomyces","s__NA"]}},{"id":"seq190","metadata":{"taxonomy":["k__Bacteria","p__Actinobacteria","c__Rubrobacteria","o__Rubrobacterales","f__Rubrobacteriaceae","g__Rubrobacter","s__sp10742"]}},{"id":"seq191","metadata":{"taxonomy":["k__Bacteria","p__Firmicutes","c__Bacilli","o__Bacillales","f__Staphylococcaceae","g__Staphylococcus","s__sciuri"]}},{"id":"seq194","metadata":{"taxonomy":["k__Bacteria","p__Actinobacteria","c__Actinobacteria","o__Propionibacteriales","f__Nocardioidaceae","g__Nocardioides","s__kongjuensis"]}},{"id":"seq196","metadata":{"taxonomy":["k__Bacteria","p__Proteobacteria","c__Betaproteobacteria","o__Burkholderiales","f__Oxalobacteraceae","g__Undibacterium","s__sp49486"]}},{"id":"seq197","metadata":{"taxonomy":["k__Bacteria","p__Actinobacteria","c__Actinobacteria","o__Propionibacteriales","f__Nocardioidaceae","g__Nocardioides","s__kongjuensis"]}},{"id":"seq200","metadata":{"taxonomy":["k__Bacteria","p__Actinobacteria","c__Actinobacteria","o__Streptomycetales","f__Streptomycetaceae","g__Streptomyces","s__NA"]}},{"id":"seq205","metadata":{"taxonomy":["k__Bacteria","p__Actinobacteria","c__Actinobacteria","o__Frankiales","f__Geodermatophilaceae","g__Modestobacter","s__marinus-versicolor"]}},{"id":"seq206","metadata":{"taxonomy":["k__Bacteria","p__Actinobacteria","c__Rubrobacteria","o__Rubrobacterales","f__Rubrobacteriaceae","g__Rubrobacter","s__sp10746"]}},{"id":"seq207","metadata":{"taxonomy":["k__Bacteria","p__Actinobacteria","c__Actinobacteria","o__Streptomycetales","f__Streptomycetaceae","g__Streptomyces","s__NA"]}},{"id":"seq208","metadata":{"taxonomy":["k__Bacteria","p__Proteobacteria","c__Alphaproteobacteria","o__Sphingomonadales","f__Sphingomonadaceae","g__Sphingomonas","s__kaistensis"]}},{"id":"seq210","metadata":{"taxonomy":["k__Bacteria","p__Actinobacteria","c__Actinobacteria","o__Pseudonocardiales","f__Pseudonocardiaceae","g__Lechevalieria-Lentzea","s__NA"]}},{"id":"seq212","metadata":{"taxonomy":["k__Bacteria","p__Cyanobacteria","c__Chloroplast","o__NA","f__NA","g__NA","s__NA"]}},{"id":"seq213","metadata":{"taxonomy":["k__Bacteria","p__Actinobacteria","c__Rubrobacteria","o__Rubrobacterales","f__Rubrobacteriaceae","g__Rubrobacter","s__sp10738"]}},{"id":"seq214","metadata":{"taxonomy":["k__Bacteria","p__Proteobacteria","c__Alphaproteobacteria","o__Rhizobiales","f__Bradyrhizobiaceae","g__NA","s__sp43316"]}},{"id":"seq215","metadata":{"taxonomy":["k__Bacteria","p__Actinobacteria","c__Actinobacteria","o__Micrococcales","f__Cellulomonadaceae","g__Cellulomonas","s__NA"]}},{"id":"seq217","metadata":{"taxonomy":["k__Bacteria","p__Actinobacteria","c__Actinobacteria","o__Micrococcales","f__Microbacteriaceae","g__Curtobacterium","s__herbarum-luteum-oceanosedimentum"]}},{"id":"seq218","metadata":{"taxonomy":["k__Bacteria","p__Bacteroidetes","c__Sphingobacteriia","o__Sphingobacteriales","f__Chitinophagaceae","g__Segetibacter","s__sp18300"]}},{"id":"seq219","metadata":{"taxonomy":["k__Bacteria","p__Proteobacteria","c__Alphaproteobacteria","o__Rhizobiales","f__NA","g__NA","s__NA"]}},{"id":"seq220","metadata":{"taxonomy":["k__Bacteria","p__Proteobacteria","c__Alphaproteobacteria","o__Rhodospirillales","f__Rhodospirillaceae","g__Skermanella","s__aerolata-sp46220"]}},{"id":"seq223","metadata":{"taxonomy":["k__Bacteria","p__Actinobacteria","c__Actinobacteria","o__Pseudonocardiales","f__Pseudonocardiaceae","g__Crossiella","s__sp7967"]}},{"id":"seq224","metadata":{"taxonomy":["k__Archaea","p__Thaumarchaeota","c__NA","o__NA","f__NA","g__NA","s__sp1562"]}},{"id":"seq225","metadata":{"taxonomy":["k__Bacteria","p__Proteobacteria","c__Alphaproteobacteria","o__Rhizobiales","f__Methylobacteriaceae","g__Microvirga","s__lupini"]}},{"id":"seq226","metadata":{"taxonomy":["k__Bacteria","p__Proteobacteria","c__Alphaproteobacteria","o__Rhizobiales","f__Methylobacteriaceae","g__Microvirga","s__lupini"]}},{"id":"seq227","metadata":{"taxonomy":["k__Bacteria","p__Proteobacteria","c__Alphaproteobacteria","o__Rhodospirillales","f__Rhodospirillaceae","g__Skermanella","s__sp46210-sp46219-stibiiresistens"]}},{"id":"seq228","metadata":{"taxonomy":["k__Bacteria","p__Actinobacteria","c__Actinobacteria","o__Propionibacteriales","f__Nocardioidaceae","g__Nocardioides","s__mesophilus"]}},{"id":"seq229","metadata":{"taxonomy":["k__Bacteria","p__Actinobacteria","c__Actinobacteria","o__Frankiales","f__Geodermatophilaceae","g__Geodermatophilus","s__tzadiensis"]}},{"id":"seq230","metadata":{"taxonomy":["k__Bacteria","p__Proteobacteria","c__Alphaproteobacteria","o__Rhodospirillales","f__Acetobacteraceae","g__Craurococcus","s__sp45577"]}},{"id":"seq231","metadata":{"taxonomy":["k__Bacteria","p__Proteobacteria","c__Alphaproteobacteria","o__Rhizobiales","f__NA","g__NA","s__sp43959"]}},{"id":"seq232","metadata":{"taxonomy":["k__Bacteria","p__Actinobacteria","c__Actinobacteria","o__Frankiales","f__Geodermatophilaceae","g__Blastococcus","s__sp6058"]}},{"id":"seq234","metadata":{"taxonomy":["k__Bacteria","p__Proteobacteria","c__Alphaproteobacteria","o__Rhizobiales","f__Methylobacteriaceae","g__Methylobacterium","s__sp43873"]}},{"id":"seq235","metadata":{"taxonomy":["k__Bacteria","p__Actinobacteria","c__Actinobacteria","o__Pseudonocardiales","f__Pseudonocardiaceae","g__Saccharothrix","s__NA"]}},{"id":"seq236","metadata":{"taxonomy":["k__Bacteria","p__Proteobacteria","c__Alphaproteobacteria","o__Rhizobiales","f__Methylobacteriaceae","g__Microvirga","s__aerophila"]}},{"id":"seq237","metadata":{"taxonomy":["k__Bacteria","p__Firmicutes","c__Negativicutes","o__Selenomonadales","f__Veillonellaceae","g__Anaerosinus","s__glycerini"]}},{"id":"seq238","metadata":{"taxonomy":["k__Bacteria","p__Actinobacteria","c__Actinobacteria","o__Propionibacteriales","f__Nocardioidaceae","g__Nocardioides","s__mesophilus"]}},{"id":"seq239","metadata":{"taxonomy":["k__Bacteria","p__Actinobacteria","c__Actinobacteria","o__Micrococcales","f__Intrasporangiaceae","g__NA","s__NA"]}},{"id":"seq240","metadata":{"taxonomy":["k__Bacteria","p__Actinobacteria","c__Actinobacteria","o__Bifidobacteriales","f__Bifidobacteriaceae","g__Gardnerella","s__vaginalis"]}},{"id":"seq241","metadata":{"taxonomy":["k__Bacteria","p__Actinobacteria","c__Actinobacteria","o__Micrococcales","f__Cellulomonadaceae","g__Cellulomonas","s__aerilata"]}},{"id":"seq244","metadata":{"taxonomy":["k__Bacteria","p__Actinobacteria","c__Actinobacteria","o__Corynebacteriales","f__Corynebacteriaceae","g__Corynebacterium","s__coyleae"]}},{"id":"seq245","metadata":{"taxonomy":["k__Bacteria","p__Proteobacteria","c__Alphaproteobacteria","o__Rhizobiales","f__Methylobacteriaceae","g__Methylobacterium","s__adhaesivum"]}},{"id":"seq248","metadata":{"taxonomy":["k__Bacteria","p__Actinobacteria","c__Actinobacteria","o__Frankiales","f__NA","g__NA","s__sp6166"]}},{"id":"seq249","metadata":{"taxonomy":["k__Bacteria","p__Actinobacteria","c__Actinobacteria","o__Propionibacteriales","f__Nocardioidaceae","g__Nocardioides","s__kongjuensis"]}},{"id":"seq252","metadata":{"taxonomy":["k__Bacteria","p__Actinobacteria","c__Actinobacteria","o__Streptomycetales","f__Streptomycetaceae","g__Kitasatospora-Streptomyces","s__aureofaciens-psammoticus-sp8150"]}},{"id":"seq253","metadata":{"taxonomy":["k__Bacteria","p__Proteobacteria","c__Betaproteobacteria","o__Burkholderiales","f__Burkholderiaceae","g__Ralstonia","s__pickettii"]}},{"id":"seq255","metadata":{"taxonomy":["k__Bacteria","p__Firmicutes","c__Bacilli","o__Bacillales","f__Bacillaceae","g__Oceanobacillus","s__sp26287"]}},{"id":"seq256","metadata":{"taxonomy":["k__Bacteria","p__Actinobacteria","c__Actinobacteria","o__Streptomycetales","f__Streptomycetaceae","g__Streptomyces","s__NA"]}},{"id":"seq257","metadata":{"taxonomy":["k__Bacteria","p__Actinobacteria","c__Actinobacteria","o__Frankiales","f__Geodermatophilaceae","g__Geodermatophilus","s__tzadiensis"]}},{"id":"seq258","metadata":{"taxonomy":["k__Bacteria","p__Gemmatimonadetes","c__Gemmatimonadetes","o__Gemmatimonadales","f__Gemmatimonadaceae","g__NA","s__sp38002"]}},{"id":"seq261","metadata":{"taxonomy":["k__Bacteria","p__Actinobacteria","c__Actinobacteria","o__Pseudonocardiales","f__Pseudonocardiaceae","g__Saccharothrix","s__algeriensis-australiensis-tamanrassetensis"]}},{"id":"seq263","metadata":{"taxonomy":["k__Bacteria","p__Actinobacteria","c__Actinobacteria","o__Frankiales","f__Geodermatophilaceae","g__NA","s__sp6088"]}},{"id":"seq264","metadata":{"taxonomy":["k__Bacteria","p__Actinobacteria","c__Actinobacteria","o__Propionibacteriales","f__Nocardioidaceae","g__Nocardioides","s__mesophilus"]}},{"id":"seq267","metadata":{"taxonomy":["k__Bacteria","p__Proteobacteria","c__Alphaproteobacteria","o__Sphingomonadales","f__Sphingomonadaceae","g__Sphingomonas","s__sp47872"]}},{"id":"seq268","metadata":{"taxonomy":["k__Bacteria","p__Actinobacteria","c__Actinobacteria","o__Micrococcales","f__Brevibacteriaceae","g__Brevibacterium","s__linens-salitolerans"]}},{"id":"seq271","metadata":{"taxonomy":["k__Bacteria","p__Actinobacteria","c__Actinobacteria","o__Frankiales","f__Geodermatophilaceae","g__Blastococcus","s__endophyticus"]}},{"id":"seq272","metadata":{"taxonomy":["k__Bacteria","p__Actinobacteria","c__Actinobacteria","o__Corynebacteriales","f__Corynebacteriaceae","g__Corynebacterium","s__mucifaciens-ureicelerivorans"]}},{"id":"seq274","metadata":{"taxonomy":["k__Bacteria","p__Firmicutes","c__Clostridia","o__Clostridiales","f__Lachnospiraceae","g__NA","s__sp32775-sp33431"]}},{"id":"seq275","metadata":{"taxonomy":["k__Bacteria","p__Proteobacteria","c__Alphaproteobacteria","o__Sphingomonadales","f__Sphingomonadaceae","g__Sphingomonas","s__sp47867-sp47877"]}},{"id":"seq277","metadata":{"taxonomy":["k__Bacteria","p__Actinobacteria","c__Actinobacteria","o__Pseudonocardiales","f__Pseudonocardiaceae","g__Pseudonocardia","s__sp8087"]}},{"id":"seq278","metadata":{"taxonomy":["k__Bacteria","p__Firmicutes","c__Bacilli","o__Bacillales","f__Planococcaceae","g__Planomicrobium","s__soli"]}},{"id":"seq280","metadata":{"taxonomy":["k__Bacteria","p__Actinobacteria","c__Actinobacteria","o__Frankiales","f__Geodermatophilaceae","g__Geodermatophilus","s__africanus-obscurus-siccatus"]}},{"id":"seq281","metadata":{"taxonomy":["k__Bacteria","p__Actinobacteria","c__Actinobacteria","o__Frankiales","f__Geodermatophilaceae","g__Geodermatophilus","s__siccatus"]}},{"id":"seq282","metadata":{"taxonomy":["k__Bacteria","p__Proteobacteria","c__Alphaproteobacteria","o__Rhodobacterales","f__Rhodobacteraceae","g__Rubellimicrobium","s__sp45105"]}},{"id":"seq283","metadata":{"taxonomy":["k__Bacteria","p__Bacteroidetes","c__Bacteroidia","o__Bacteroidales","f__Bacteroidaceae","g__Bacteroides","s__fragilis-ovatus"]}},{"id":"seq285","metadata":{"taxonomy":["k__Bacteria","p__Actinobacteria","c__Actinobacteria","o__Frankiales","f__Geodermatophilaceae","g__Geodermatophilus","s__NA"]}},{"id":"seq286","metadata":{"taxonomy":["k__Bacteria","p__Proteobacteria","c__Alphaproteobacteria","o__Rhizobiales","f__Methylobacteriaceae","g__Methylobacterium-Microvirga","s__sp43888-sp43910"]}},{"id":"seq288","metadata":{"taxonomy":["k__Bacteria","p__Actinobacteria","c__Actinobacteria","o__Frankiales","f__Geodermatophilaceae","g__Geodermatophilus","s__africanus-obscurus"]}},{"id":"seq289","metadata":{"taxonomy":["k__Bacteria","p__Bacteroidetes","c__Bacteroidia","o__Bacteroidales","f__Porphyromonadaceae","g__Odoribacter","s__sp13176"]}},{"id":"seq291","metadata":{"taxonomy":["k__Bacteria","p__Firmicutes","c__Bacilli","o__Bacillales","f__Bacillaceae","g__Fictibacillus","s__arsenicus-barbaricus-nanhaiensis"]}},{"id":"seq293","metadata":{"taxonomy":["k__Bacteria","p__Proteobacteria","c__Alphaproteobacteria","o__Sphingomonadales","f__Sphingomonadaceae","g__Sphingomonas","s__sp47912"]}},{"id":"seq294","metadata":{"taxonomy":["k__Bacteria","p__Actinobacteria","c__Actinobacteria","o__Frankiales","f__Geodermatophilaceae","g__Geodermatophilus","s__siccatus"]}},{"id":"seq296","metadata":{"taxonomy":["k__Bacteria","p__Proteobacteria","c__Gammaproteobacteria","o__Enterobacteriales","f__Enterobacteriaceae","g__Enterobacter","s__NA"]}},{"id":"seq298","metadata":{"taxonomy":["k__Bacteria","p__Firmicutes","c__Clostridia","o__Clostridiales","f__Ruminococcaceae","g__Anaerotruncus","s__sp34481"]}},{"id":"seq300","metadata":{"taxonomy":["k__Bacteria","p__Actinobacteria","c__Actinobacteria","o__Frankiales","f__Geodermatophilaceae","g__Blastococcus","s__aggregatus-jejuensis"]}},{"id":"seq302","metadata":{"taxonomy":["k__Bacteria","p__Actinobacteria","c__Actinobacteria","o__Streptomycetales","f__Streptomycetaceae","g__Streptomyces","s__deserti"]}},{"id":"seq303","metadata":{"taxonomy":["k__Bacteria","p__Actinobacteria","c__Actinobacteria","o__Micrococcales","f__Micrococcaceae","g__Paenarthrobacter","s__aurescens-nitroguajacolicus"]}},{"id":"seq304","metadata":{"taxonomy":["k__Bacteria","p__Firmicutes","c__Bacilli","o__Bacillales","f__Bacillaceae","g__Bacillus","s__funiculus"]}},{"id":"seq305","metadata":{"taxonomy":["k__Bacteria","p__Bacteroidetes","c__Bacteroidia","o__Bacteroidales","f__Porphyromonadaceae","g__Odoribacter","s__sp13176"]}},{"id":"seq306","metadata":{"taxonomy":["k__Bacteria","p__Actinobacteria","c__Actinobacteria","o__Pseudonocardiales","f__Pseudonocardiaceae","g__Saccharothrix","s__xinjiangensis"]}},{"id":"seq307","metadata":{"taxonomy":["k__Bacteria","p__Actinobacteria","c__Actinobacteria","o__Micrococcales","f__Micrococcaceae","g__Arthrobacter","s__sp7073"]}},{"id":"seq308","metadata":{"taxonomy":["k__Bacteria","p__Proteobacteria","c__Alphaproteobacteria","o__Sphingomonadales","f__NA","g__NA","s__sp47573"]}},{"id":"seq310","metadata":{"taxonomy":["k__Bacteria","p__Chloroflexi","c__Thermomicrobia","o__NA","f__NA","g__NA","s__sp21841"]}},{"id":"seq312","metadata":{"taxonomy":["k__Bacteria","p__Actinobacteria","c__Actinobacteria","o__Streptomycetales","f__Streptomycetaceae","g__Streptomyces","s__NA"]}},{"id":"seq313","metadata":{"taxonomy":["k__Bacteria","p__Proteobacteria","c__Alphaproteobacteria","o__Rhizobiales","f__NA","g__NA","s__sp43144"]}},{"id":"seq316","metadata":{"taxonomy":["k__Bacteria","p__Chloroflexi","c__Thermomicrobia","o__NA","f__NA","g__NA","s__sp21845"]}},{"id":"seq317","metadata":{"taxonomy":["k__Bacteria","p__Firmicutes","c__Erysipelotrichia","o__Erysipelotrichales","f__Erysipelotrichaceae","g__NA","s__sp36741"]}},{"id":"seq318","metadata":{"taxonomy":["k__Bacteria","p__Firmicutes","c__Bacilli","o__Bacillales","f__Planococcaceae","g__Planomicrobium","s__soli"]}},{"id":"seq319","metadata":{"taxonomy":["k__Bacteria","p__Firmicutes","c__Bacilli","o__Bacillales","f__Planococcaceae","g__Planomicrobium","s__soli"]}},{"id":"seq320","metadata":{"taxonomy":["k__Bacteria","p__Proteobacteria","c__Alphaproteobacteria","o__Rhizobiales","f__Bradyrhizobiaceae","g__Bradyrhizobium","s__canariense-japonicum-lupini"]}},{"id":"seq321","metadata":{"taxonomy":["k__Bacteria","p__Firmicutes","c__Bacilli","o__Bacillales","f__Bacillaceae","g__Bacillus","s__sp25896"]}},{"id":"seq322","metadata":{"taxonomy":["k__Bacteria","p__Chloroflexi","c__NA","o__NA","f__NA","g__NA","s__sp21491"]}},{"id":"seq324","metadata":{"taxonomy":["k__Bacteria","p__Proteobacteria","c__Alphaproteobacteria","o__Sphingomonadales","f__Sphingomonadaceae","g__Sphingomonas","s__alpina-echinoides-glacialis"]}},{"id":"seq325","metadata":{"taxonomy":["k__Bacteria","p__Actinobacteria","c__Actinobacteria","o__Frankiales","f__Geodermatophilaceae","g__Geodermatophilus","s__africanus-obscurus"]}},{"id":"seq326","metadata":{"taxonomy":["k__Bacteria","p__Actinobacteria","c__Actinobacteria","o__Micrococcales","f__Cellulomonadaceae","g__Cellulomonas","s__chitinilytica"]}},{"id":"seq329","metadata":{"taxonomy":["k__Bacteria","p__Actinobacteria","c__Actinobacteria","o__Frankiales","f__Geodermatophilaceae","g__Modestobacter","s__versicolor"]}},{"id":"seq332","metadata":{"taxonomy":["k__Bacteria","p__Proteobacteria","c__Gammaproteobacteria","o__Enterobacteriales","f__Enterobacteriaceae","g__Enterobacter","s__cloacae"]}},{"id":"seq333","metadata":{"taxonomy":["k__Bacteria","p__Proteobacteria","c__Alphaproteobacteria","o__Rhizobiales","f__Bradyrhizobiaceae","g__NA","s__sp43322"]}},{"id":"seq336","metadata":{"taxonomy":["k__Bacteria","p__Cyanobacteria","c__Chloroplast","o__Pinus wallichiana","f__Pinus wallichiana","g__Pinus","s__wallichiana"]}},{"id":"seq337","metadata":{"taxonomy":["k__Bacteria","p__Firmicutes","c__Negativicutes","o__Selenomonadales","f__Veillonellaceae","g__Anaerosinus","s__glycerini"]}},{"id":"seq338","metadata":{"taxonomy":["k__Archaea","p__Thaumarchaeota","c__NA","o__NA","f__NA","g__NA","s__sp1565"]}},{"id":"seq339","metadata":{"taxonomy":["k__Bacteria","p__Gemmatimonadetes","c__Gemmatimonadetes","o__Gemmatimonadales","f__Gemmatimonadaceae","g__NA","s__sp38006"]}},{"id":"seq341","metadata":{"taxonomy":["k__Bacteria","p__Proteobacteria","c__Alphaproteobacteria","o__Sphingomonadales","f__Sphingomonadaceae","g__Sphingomonas","s__ginsengisoli-sp47842"]}},{"id":"seq344","metadata":{"taxonomy":["k__Bacteria","p__Actinobacteria","c__Actinobacteria","o__Pseudonocardiales","f__Pseudonocardiaceae","g__Actinosynnema-Lentzea","s__NA"]}},{"id":"seq346","metadata":{"taxonomy":["k__Bacteria","p__Actinobacteria","c__Actinobacteria","o__Frankiales","f__Geodermatophilaceae","g__Blastococcus","s__jejuensis"]}},{"id":"seq347","metadata":{"taxonomy":["k__Bacteria","p__Actinobacteria","c__Actinobacteria","o__Propionibacteriales","f__Nocardioidaceae","g__Nocardioides","s__mesophilus"]}},{"id":"seq349","metadata":{"taxonomy":["k__Bacteria","p__Actinobacteria","c__Acidimicrobiia","o__Acidimicrobiales","f__NA","g__NA","s__sp4640"]}},{"id":"seq352","metadata":{"taxonomy":["k__Bacteria","p__Proteobacteria","c__Alphaproteobacteria","o__Rhizobiales","f__Methylobacteriaceae","g__Microvirga","s__aerilata-aerophila-sp43923"]}},{"id":"seq353","metadata":{"taxonomy":["k__Bacteria","p__Proteobacteria","c__Alphaproteobacteria","o__Rhizobiales","f__Methylobacteriaceae","g__Microvirga","s__aerophila"]}},{"id":"seq362","metadata":{"taxonomy":["k__Bacteria","p__Bacteroidetes","c__Bacteroidia","o__Bacteroidales","f__Bacteroidaceae","g__Bacteroides","s__ovatus"]}},{"id":"seq363","metadata":{"taxonomy":["k__Bacteria","p__Actinobacteria","c__Actinobacteria","o__Frankiales","f__Geodermatophilaceae","g__Geodermatophilus","s__normandii-saharensis"]}},{"id":"seq364","metadata":{"taxonomy":["k__Bacteria","p__Actinobacteria","c__Actinobacteria","o__Corynebacteriales","f__Corynebacteriaceae","g__Corynebacterium","s__mucifaciens-ureicelerivorans"]}},{"id":"seq365","metadata":{"taxonomy":["k__Bacteria","p__Bacteroidetes","c__Bacteroidia","o__Bacteroidales","f__Bacteroidaceae","g__Bacteroides","s__finegoldii-ovatus"]}},{"id":"seq366","metadata":{"taxonomy":["k__Bacteria","p__Actinobacteria","c__Rubrobacteria","o__Rubrobacterales","f__Rubrobacteriaceae","g__Rubrobacter","s__sp10729"]}},{"id":"seq367","metadata":{"taxonomy":["k__Bacteria","p__Proteobacteria","c__Gammaproteobacteria","o__Enterobacteriales","f__Enterobacteriaceae","g__Salmonella","s__enterica"]}},{"id":"seq369","metadata":{"taxonomy":["k__Bacteria","p__Firmicutes","c__Bacilli","o__Bacillales","f__Bacillaceae","g__Bacillus","s__sp25907"]}},{"id":"seq371","metadata":{"taxonomy":["k__Bacteria","p__Proteobacteria","c__Alphaproteobacteria","o__Sphingomonadales","f__Sphingomonadaceae","g__Novosphingobium","s__sp47603"]}},{"id":"seq372","metadata":{"taxonomy":["k__Bacteria","p__Actinobacteria","c__Actinobacteria","o__Micrococcales","f__Micrococcaceae","g__Kocuria","s__aegyptia-polaris"]}},{"id":"seq373","metadata":{"taxonomy":["k__Bacteria","p__Actinobacteria","c__Actinobacteria","o__Frankiales","f__Geodermatophilaceae","g__Blastococcus","s__jejuensis"]}},{"id":"seq374","metadata":{"taxonomy":["k__Bacteria","p__Firmicutes","c__Bacilli","o__Lactobacillales","f__Enterococcaceae","g__Enterococcus","s__NA"]}},{"id":"seq375","metadata":{"taxonomy":["k__Bacteria","p__Bacteroidetes","c__Bacteroidia","o__Bacteroidales","f__Bacteroidaceae","g__Bacteroides","s__caccae"]}},{"id":"seq376","metadata":{"taxonomy":["k__Bacteria","p__Proteobacteria","c__Betaproteobacteria","o__Burkholderiales","f__Oxalobacteraceae","g__Massilia","s__alkalitolerans"]}},{"id":"seq380","metadata":{"taxonomy":["k__Bacteria","p__Proteobacteria","c__Alphaproteobacteria","o__Rhizobiales","f__Rhizobiaceae","g__Rhizobium","s__NA"]}},{"id":"seq381","metadata":{"taxonomy":["k__Bacteria","p__Actinobacteria","c__Actinobacteria","o__Propionibacteriales","f__Propionibacteriaceae","g__Friedmanniella","s__lacustris"]}},{"id":"seq382","metadata":{"taxonomy":["k__Bacteria","p__Actinobacteria","c__Rubrobacteria","o__Rubrobacterales","f__Rubrobacteriaceae","g__Rubrobacter","s__sp10748"]}},{"id":"seq383","metadata":{"taxonomy":["k__Bacteria","p__Proteobacteria","c__Alphaproteobacteria","o__Sphingomonadales","f__NA","g__NA","s__sp47567-sp47574"]}},{"id":"seq384","metadata":{"taxonomy":["k__Bacteria","p__Proteobacteria","c__Alphaproteobacteria","o__Rhodospirillales","f__Acetobacteraceae","g__NA","s__sp45744"]}},{"id":"seq385","metadata":{"taxonomy":["k__Bacteria","p__Proteobacteria","c__Betaproteobacteria","o__Burkholderiales","f__Oxalobacteraceae","g__Massilia","s__suwonensis"]}},{"id":"seq386","metadata":{"taxonomy":["k__Bacteria","p__Bacteroidetes","c__Bacteroidia","o__Bacteroidales","f__Bacteroidaceae","g__Bacteroides","s__ovatus-sp12251"]}},{"id":"seq387","metadata":{"taxonomy":["k__Bacteria","p__Proteobacteria","c__Alphaproteobacteria","o__Rhizobiales","f__Methylobacteriaceae","g__Methylobacterium","s__NA"]}},{"id":"seq390","metadata":{"taxonomy":["k__Bacteria","p__Proteobacteria","c__Alphaproteobacteria","o__Sphingomonadales","f__NA","g__NA","s__sp47567-sp47577"]}},{"id":"seq392","metadata":{"taxonomy":["k__Bacteria","p__Actinobacteria","c__Actinobacteria","o__Frankiales","f__Geodermatophilaceae","g__Modestobacter","s__marinus"]}},{"id":"seq395","metadata":{"taxonomy":["k__Bacteria","p__Actinobacteria","c__Actinobacteria","o__Frankiales","f__Geodermatophilaceae","g__Geodermatophilus","s__africanus-obscurus"]}},{"id":"seq396","metadata":{"taxonomy":["k__Bacteria","p__Proteobacteria","c__Gammaproteobacteria","o__Pseudomonadales","f__Moraxellaceae","g__Acinetobacter","s__calcoaceticus"]}},{"id":"seq398","metadata":{"taxonomy":["k__Bacteria","p__Actinobacteria","c__Actinobacteria","o__Pseudonocardiales","f__Pseudonocardiaceae","g__Actinophytocola","s__oryzae"]}},{"id":"seq400","metadata":{"taxonomy":["k__Bacteria","p__Proteobacteria","c__Alphaproteobacteria","o__Rhizobiales","f__Phyllobacteriaceae","g__Aquamicrobium","s__defluvii"]}},{"id":"seq401","metadata":{"taxonomy":["k__Bacteria","p__Proteobacteria","c__Alphaproteobacteria","o__Rhodospirillales","f__Acetobacteraceae","g__Acidicaldus","s__sp45489-sp45776"]}},{"id":"seq402","metadata":{"taxonomy":["k__Bacteria","p__Actinobacteria","c__Actinobacteria","o__Frankiales","f__Geodermatophilaceae","g__Blastococcus","s__jejuensis"]}},{"id":"seq403","metadata":{"taxonomy":["k__Bacteria","p__Actinobacteria","c__Rubrobacteria","o__Rubrobacterales","f__Rubrobacteriaceae","g__Rubrobacter","s__sp10735"]}},{"id":"seq404","metadata":{"taxonomy":["k__Bacteria","p__Proteobacteria","c__Alphaproteobacteria","o__Rhodospirillales","f__Acetobacteraceae","g__Nguyenibacter","s__vanlangensis"]}},{"id":"seq405","metadata":{"taxonomy":["k__Bacteria","p__Proteobacteria","c__Alphaproteobacteria","o__Sphingomonadales","f__Sphingomonadaceae","g__Sphingomonas","s__sp47867-sp47922"]}},{"id":"seq407","metadata":{"taxonomy":["k__Bacteria","p__Actinobacteria","c__Actinobacteria","o__Frankiales","f__Geodermatophilaceae","g__NA","s__sp6088"]}},{"id":"seq408","metadata":{"taxonomy":["k__Bacteria","p__Proteobacteria","c__Alphaproteobacteria","o__Rhizobiales","f__Methylobacteriaceae","g__Microvirga","s__aerophila"]}},{"id":"seq410","metadata":{"taxonomy":["k__Bacteria","p__Actinobacteria","c__Actinobacteria","o__Streptomycetales","f__Streptomycetaceae","g__Streptomyces","s__diastaticus-mexicanus"]}},{"id":"seq411","metadata":{"taxonomy":["k__Bacteria","p__Actinobacteria","c__Actinobacteria","o__Streptomycetales","f__Streptomycetaceae","g__Streptomyces","s__NA"]}},{"id":"seq413","metadata":{"taxonomy":["k__Bacteria","p__Firmicutes","c__Clostridia","o__Clostridiales","f__Lachnospiraceae","g__Pseudobutyrivibrio","s__sp33078"]}},{"id":"seq414","metadata":{"taxonomy":["k__Archaea","p__Thaumarchaeota","c__NA","o__NA","f__NA","g__*Nitrososphaera","s__sp1559"]}},{"id":"seq416","metadata":{"taxonomy":["k__Bacteria","p__Proteobacteria","c__Alphaproteobacteria","o__Rhodospirillales","f__NA","g__*Alysiosphaera","s__sp46511"]}},{"id":"seq417","metadata":{"taxonomy":["k__Bacteria","p__Bacteroidetes","c__Cytophagia","o__Cytophagales","f__Cytophagaceae","g__Adhaeribacter","s__sp15082"]}},{"id":"seq418","metadata":{"taxonomy":["k__Bacteria","p__Actinobacteria","c__Actinobacteria","o__Pseudonocardiales","f__Pseudonocardiaceae","g__Saccharothrix","s__saharensis"]}},{"id":"seq419","metadata":{"taxonomy":["k__Bacteria","p__Actinobacteria","c__Actinobacteria","o__Frankiales","f__NA","g__NA","s__sp6166"]}},{"id":"seq420","metadata":{"taxonomy":["k__Bacteria","p__Firmicutes","c__Bacilli","o__Bacillales","f__Staphylococcaceae","g__Staphylococcus","s__capitis-caprae-epidermidis"]}},{"id":"seq422","metadata":{"taxonomy":["k__Bacteria","p__Actinobacteria","c__Actinobacteria","o__Frankiales","f__NA","g__NA","s__sp6166"]}},{"id":"seq424","metadata":{"taxonomy":["k__Bacteria","p__Proteobacteria","c__Alphaproteobacteria","o__Sphingomonadales","f__NA","g__NA","s__sp47442-sp47443"]}},{"id":"seq426","metadata":{"taxonomy":["k__Bacteria","p__Actinobacteria","c__Actinobacteria","o__Propionibacteriales","f__Nocardioidaceae","g__Nocardioides","s__alpinus-kribbensis"]}},{"id":"seq427","metadata":{"taxonomy":["k__Bacteria","p__Proteobacteria","c__Alphaproteobacteria","o__Rhizobiales","f__Methylobacteriaceae","g__Microvirga","s__subterranea"]}},{"id":"seq428","metadata":{"taxonomy":["k__Bacteria","p__Proteobacteria","c__Gammaproteobacteria","o__Pseudomonadales","f__Moraxellaceae","g__Acinetobacter","s__baumannii-calcoaceticus"]}},{"id":"seq429","metadata":{"taxonomy":["k__Bacteria","p__Actinobacteria","c__Actinobacteria","o__Streptomycetales","f__Streptomycetaceae","g__Streptomyces","s__aureofaciens-nodosus"]}},{"id":"seq430","metadata":{"taxonomy":["k__Bacteria","p__Actinobacteria","c__Actinobacteria","o__Micrococcales","f__Micrococcaceae","g__Arthrobacter","s__agilis"]}},{"id":"seq431","metadata":{"taxonomy":["k__Bacteria","p__Actinobacteria","c__Actinobacteria","o__Frankiales","f__Geodermatophilaceae","g__Geodermatophilus","s__africanus-obscurus"]}},{"id":"seq432","metadata":{"taxonomy":["k__Bacteria","p__Actinobacteria","c__Actinobacteria","o__Frankiales","f__Geodermatophilaceae","g__Blastococcus","s__jejuensis"]}},{"id":"seq433","metadata":{"taxonomy":["k__Bacteria","p__Proteobacteria","c__Alphaproteobacteria","o__Rhizobiales","f__Methylobacteriaceae","g__Methylobacterium","s__sp43873"]}},{"id":"seq434","metadata":{"taxonomy":["k__Bacteria","p__Proteobacteria","c__Alphaproteobacteria","o__Sphingomonadales","f__Sphingomonadaceae","g__Sphingomonas","s__sp47877"]}},{"id":"seq436","metadata":{"taxonomy":["k__Bacteria","p__Actinobacteria","c__Actinobacteria","o__Micromonosporales","f__Micromonosporaceae","g__Couchioplanes","s__caeruleus"]}},{"id":"seq437","metadata":{"taxonomy":["k__Bacteria","p__Acidobacteria","c__Acidobacteria","o__NA","f__NA","g__Bryobacter","s__sp2550-sp2565"]}},{"id":"seq438","metadata":{"taxonomy":["k__Bacteria","p__Proteobacteria","c__Alphaproteobacteria","o__Rhizobiales","f__Xanthobacteraceae","g__Variibacter","s__sp44552"]}},{"id":"seq440","metadata":{"taxonomy":["k__Bacteria","p__Proteobacteria","c__Alphaproteobacteria","o__Sphingomonadales","f__Sphingomonadaceae","g__Novosphingobium","s__sp47602"]}},{"id":"seq441","metadata":{"taxonomy":["k__Bacteria","p__Proteobacteria","c__Alphaproteobacteria","o__Sphingomonadales","f__Sphingomonadaceae","g__Sphingomonas","s__NA"]}},{"id":"seq442","metadata":{"taxonomy":["k__Bacteria","p__Actinobacteria","c__Actinobacteria","o__Micrococcales","f__Cellulomonadaceae","g__Cellulomonas","s__biazotea-fimi-oligotrophica"]}},{"id":"seq443","metadata":{"taxonomy":["k__Bacteria","p__Firmicutes","c__Clostridia","o__Clostridiales","f__Lachnospiraceae","g__Anaerosporobacter","s__sp31931"]}},{"id":"seq444","metadata":{"taxonomy":["k__Bacteria","p__Acidobacteria","c__Acidobacteria","o__NA","f__NA","g__NA","s__sp2931"]}},{"id":"seq445","metadata":{"taxonomy":["k__Bacteria","p__Actinobacteria","c__Actinobacteria","o__Frankiales","f__Geodermatophilaceae","g__Geodermatophilus","s__africanus-obscurus"]}},{"id":"seq448","metadata":{"taxonomy":["k__Bacteria","p__Proteobacteria","c__Alphaproteobacteria","o__Rhizobiales","f__Methylobacteriaceae","g__Methylobacterium","s__komagatae"]}},{"id":"seq449","metadata":{"taxonomy":["k__Bacteria","p__Proteobacteria","c__Gammaproteobacteria","o__Pseudomonadales","f__Moraxellaceae","g__Enhydrobacter-Moraxella","s__aerosaccus-osloensis"]}},{"id":"seq450","metadata":{"taxonomy":["k__Bacteria","p__Proteobacteria","c__Alphaproteobacteria","o__Sphingomonadales","f__Sphingomonadaceae","g__Sphingomonas","s__sp47867"]}},{"id":"seq451","metadata":{"taxonomy":["k__Bacteria","p__Proteobacteria","c__Alphaproteobacteria","o__Rhodospirillales","f__Acetobacteraceae","g__NA","s__sp45738"]}},{"id":"seq452","metadata":{"taxonomy":["k__Bacteria","p__Proteobacteria","c__Alphaproteobacteria","o__Rhizobiales","f__Methylobacteriaceae","g__Microvirga","s__lotononidis"]}},{"id":"seq453","metadata":{"taxonomy":["k__Bacteria","p__Actinobacteria","c__Actinobacteria","o__Pseudonocardiales","f__Pseudonocardiaceae","g__Pseudonocardia","s__sp8091"]}},{"id":"seq457","metadata":{"taxonomy":["k__Bacteria","p__Firmicutes","c__Bacilli","o__Bacillales","f__Bacillaceae","g__Bacillus","s__NA"]}},{"id":"seq460","metadata":{"taxonomy":["k__Bacteria","p__Actinobacteria","c__Rubrobacteria","o__Rubrobacterales","f__Rubrobacteriaceae","g__Rubrobacter","s__sp10748"]}},{"id":"seq461","metadata":{"taxonomy":["k__Bacteria","p__Actinobacteria","c__Actinobacteria","o__Frankiales","f__NA","g__NA","s__sp6166"]}},{"id":"seq462","metadata":{"taxonomy":["k__Bacteria","p__Proteobacteria","c__Alphaproteobacteria","o__Rhizobiales","f__NA","g__NA","s__sp43144"]}},{"id":"seq464","metadata":{"taxonomy":["k__Bacteria","p__Actinobacteria","c__Actinobacteria","o__Pseudonocardiales","f__Pseudonocardiaceae","g__Pseudonocardia","s__sp8087"]}},{"id":"seq465","metadata":{"taxonomy":["k__Bacteria","p__Proteobacteria","c__Betaproteobacteria","o__Burkholderiales","f__Oxalobacteraceae","g__Massilia","s__oculi-timonae"]}},{"id":"seq466","metadata":{"taxonomy":["k__Bacteria","p__Bacteroidetes","c__Sphingobacteriia","o__Sphingobacteriales","f__Chitinophagaceae","g__Segetibacter","s__sp18300"]}},{"id":"seq467","metadata":{"taxonomy":["k__Bacteria","p__Saccharibacteria","c__NA","o__NA","f__NA","g__NA","s__sp66006-sp66120"]}},{"id":"seq468","metadata":{"taxonomy":["k__Bacteria","p__Actinobacteria","c__Actinobacteria","o__Frankiales","f__Geodermatophilaceae","g__Geodermatophilus","s__brasiliensis-taihuensis"]}},{"id":"seq470","metadata":{"taxonomy":["k__Bacteria","p__Bacteroidetes","c__Cytophagia","o__Cytophagales","f__Cytophagaceae","g__Hymenobacter","s__xinjiangensis"]}},{"id":"seq471","metadata":{"taxonomy":["k__Bacteria","p__Actinobacteria","c__Rubrobacteria","o__Rubrobacterales","f__Rubrobacteriaceae","g__Rubrobacter","s__sp10746"]}},{"id":"seq472","metadata":{"taxonomy":["k__Bacteria","p__Firmicutes","c__Bacilli","o__Bacillales","f__Staphylococcaceae","g__Macrococcus","s__caseolyticus-equipercicus"]}},{"id":"seq473","metadata":{"taxonomy":["k__Bacteria","p__Firmicutes","c__Clostridia","o__Clostridiales","f__Peptococcaceae","g__NA","s__sp34243"]}},{"id":"seq474","metadata":{"taxonomy":["k__Bacteria","p__Proteobacteria","c__Alphaproteobacteria","o__Rhizobiales","f__NA","g__NA","s__sp44643"]}},{"id":"seq476","metadata":{"taxonomy":["k__Bacteria","p__Actinobacteria","c__Actinobacteria","o__Frankiales","f__Geodermatophilaceae","g__Geodermatophilus","s__ruber"]}},{"id":"seq480","metadata":{"taxonomy":["k__Bacteria","p__Actinobacteria","c__Actinobacteria","o__Micromonosporales","f__Micromonosporaceae","g__Actinoplanes-Couchioplanes","s__caeruleus-nipponensis"]}},{"id":"seq481","metadata":{"taxonomy":["k__Bacteria","p__Bacteroidetes","c__Cytophagia","o__Cytophagales","f__Cytophagaceae","g__Adhaeribacter","s__sp15082"]}},{"id":"seq482","metadata":{"taxonomy":["k__Bacteria","p__Actinobacteria","c__Actinobacteria","o__Micromonosporales","f__Micromonosporaceae","g__Actinoplanes","s__nipponensis"]}},{"id":"seq483","metadata":{"taxonomy":["k__Bacteria","p__Acidobacteria","c__Acidobacteria","o__NA","f__NA","g__Blastocatella","s__sp3038-sp3082"]}},{"id":"seq488","metadata":{"taxonomy":["k__Bacteria","p__Proteobacteria","c__Alphaproteobacteria","o__Rhodospirillales","f__Acetobacteraceae","g__Craurococcus","s__sp45577"]}},{"id":"seq489","metadata":{"taxonomy":["k__Bacteria","p__Actinobacteria","c__Actinobacteria","o__Pseudonocardiales","f__Pseudonocardiaceae","g__Pseudonocardia","s__sp8086"]}},{"id":"seq490","metadata":{"taxonomy":["k__Bacteria","p__Proteobacteria","c__Alphaproteobacteria","o__Rhodospirillales","f__Acetobacteraceae","g__NA","s__sp45752"]}},{"id":"seq491","metadata":{"taxonomy":["k__Bacteria","p__Actinobacteria","c__Actinobacteria","o__Streptomycetales","f__Streptomycetaceae","g__Streptomyces","s__alboflavus-aureus"]}},{"id":"seq493","metadata":{"taxonomy":["k__Bacteria","p__Actinobacteria","c__Actinobacteria","o__Propionibacteriales","f__Nocardioidaceae","g__Marmoricola","s__sp7558"]}},{"id":"seq495","metadata":{"taxonomy":["k__Bacteria","p__Proteobacteria","c__Alphaproteobacteria","o__Rhodospirillales","f__Acetobacteraceae","g__NA","s__sp45738-sp45746-sp45752"]}},{"id":"seq497","metadata":{"taxonomy":["k__Bacteria","p__Actinobacteria","c__Actinobacteria","o__Frankiales","f__Geodermatophilaceae","g__Modestobacter","s__multiseptatus"]}},{"id":"seq498","metadata":{"taxonomy":["k__Bacteria","p__Firmicutes","c__Bacilli","o__Bacillales","f__Bacillaceae","g__Bacillus","s__aryabhattai-flexus-megaterium"]}},{"id":"seq499","metadata":{"taxonomy":["k__Archaea","p__Thaumarchaeota","c__NA","o__NA","f__NA","g__NA","s__sp1564"]}},{"id":"seq502","metadata":{"taxonomy":["k__Bacteria","p__Proteobacteria","c__Betaproteobacteria","o__Burkholderiales","f__Oxalobacteraceae","g__Massilia","s__sp49424"]}},{"id":"seq504","metadata":{"taxonomy":["k__Bacteria","p__Firmicutes","c__Clostridia","o__Clostridiales","f__Clostridiaceae","g__Clostridium","s__baratii-sardiniense"]}},{"id":"seq505","metadata":{"taxonomy":["k__Bacteria","p__Proteobacteria","c__Alphaproteobacteria","o__Rhizobiales","f__Methylobacteriaceae","g__Methylobacterium","s__sp43888"]}},{"id":"seq507","metadata":{"taxonomy":["k__Bacteria","p__Actinobacteria","c__Actinobacteria","o__Corynebacteriales","f__Corynebacteriaceae","g__Corynebacterium","s__accolens"]}},{"id":"seq508","metadata":{"taxonomy":["k__Bacteria","p__Actinobacteria","c__Actinobacteria","o__Micrococcales","f__Micrococcaceae","g__Arthrobacter","s__sp7068"]}},{"id":"seq509","metadata":{"taxonomy":["k__Bacteria","p__Actinobacteria","c__Actinobacteria","o__Kineosporiales","f__Kineosporiaceae","g__NA","s__sp6223"]}},{"id":"seq512","metadata":{"taxonomy":["k__Bacteria","p__Proteobacteria","c__Alphaproteobacteria","o__Sphingomonadales","f__NA","g__NA","s__sp48028"]}},{"id":"seq515","metadata":{"taxonomy":["k__Bacteria","p__Proteobacteria","c__Gammaproteobacteria","o__Pseudomonadales","f__Moraxellaceae","g__Acinetobacter","s__calcoaceticus-pittii"]}},{"id":"seq516","metadata":{"taxonomy":["k__Bacteria","p__Actinobacteria","c__Actinobacteria","o__Micrococcales","f__Cellulomonadaceae","g__Cellulomonas","s__biazotea-fimi"]}},{"id":"seq517","metadata":{"taxonomy":["k__Bacteria","p__Proteobacteria","c__Alphaproteobacteria","o__Rhizobiales","f__Bradyrhizobiaceae","g__NA","s__sp43317"]}},{"id":"seq519","metadata":{"taxonomy":["k__Bacteria","p__Cyanobacteria","c__Cyanobacteria","o__NA","f__FamilyI","g__Microcoleus","s__vaginatus"]}},{"id":"seq520","metadata":{"taxonomy":["k__Bacteria","p__Actinobacteria","c__Acidimicrobiia","o__Acidimicrobiales","f__NA","g__NA","s__sp4628"]}},{"id":"seq522","metadata":{"taxonomy":["k__Bacteria","p__Actinobacteria","c__Actinobacteria","o__Frankiales","f__Geodermatophilaceae","g__Modestobacter","s__marinus-versicolor"]}},{"id":"seq523","metadata":{"taxonomy":["k__Bacteria","p__Actinobacteria","c__Actinobacteria","o__Kineosporiales","f__Kineosporiaceae","g__Kineosporia","s__sp6212-sp6224"]}},{"id":"seq526","metadata":{"taxonomy":["k__Bacteria","p__Proteobacteria","c__Alphaproteobacteria","o__Rhizobiales","f__Methylobacteriaceae","g__Methylobacterium","s__sp43882"]}},{"id":"seq527","metadata":{"taxonomy":["k__Bacteria","p__Proteobacteria","c__Alphaproteobacteria","o__Rhodobacterales","f__Rhodobacteraceae","g__Rubellimicrobium","s__roseum"]}},{"id":"seq529","metadata":{"taxonomy":["k__Bacteria","p__Proteobacteria","c__Gammaproteobacteria","o__Enterobacteriales","f__Enterobacteriaceae","g__Pantoea","s__vagans"]}},{"id":"seq533","metadata":{"taxonomy":["k__Bacteria","p__Firmicutes","c__Clostridia","o__Clostridiales","f__Lachnospiraceae","g__NA","s__sp32615-sp32802"]}},{"id":"seq535","metadata":{"taxonomy":["k__Bacteria","p__Bacteroidetes","c__Bacteroidia","o__Bacteroidales","f__Bacteroidaceae","g__Bacteroides","s__sartorii"]}},{"id":"seq536","metadata":{"taxonomy":["k__Bacteria","p__Actinobacteria","c__Actinobacteria","o__Frankiales","f__Geodermatophilaceae","g__Modestobacter","s__marinus-versicolor"]}},{"id":"seq537","metadata":{"taxonomy":["k__Bacteria","p__Bacteroidetes","c__Cytophagia","o__Cytophagales","f__Cytophagaceae","g__Spirosoma","s__sp15373"]}},{"id":"seq538","metadata":{"taxonomy":["k__Bacteria","p__Actinobacteria","c__Actinobacteria","o__Micrococcales","f__Microbacteriaceae","g__Agrococcus","s__jenensis"]}},{"id":"seq539","metadata":{"taxonomy":["k__Bacteria","p__Actinobacteria","c__Rubrobacteria","o__Rubrobacterales","f__Rubrobacteriaceae","g__Rubrobacter","s__sp10749"]}},{"id":"seq544","metadata":{"taxonomy":["k__Bacteria","p__Proteobacteria","c__Deltaproteobacteria","o__Myxococcales","f__NA","g__NA","s__NA"]}},{"id":"seq545","metadata":{"taxonomy":["k__Bacteria","p__Actinobacteria","c__Actinobacteria","o__Micrococcales","f__Micrococcaceae","g__Arthrobacter","s__citreus"]}},{"id":"seq547","metadata":{"taxonomy":["k__Bacteria","p__Firmicutes","c__Clostridia","o__Clostridiales","f__Family XI","g__Finegoldia","s__magna"]}},{"id":"seq548","metadata":{"taxonomy":["k__Bacteria","p__Proteobacteria","c__Gammaproteobacteria","o__Pseudomonadales","f__Pseudomonadaceae","g__Pseudomonas","s__NA"]}},{"id":"seq550","metadata":{"taxonomy":["k__Bacteria","p__Firmicutes","c__Clostridia","o__Clostridiales","f__Ruminococcaceae","g__Anaerotruncus","s__sp34451"]}},{"id":"seq553","metadata":{"taxonomy":["k__Bacteria","p__Actinobacteria","c__Actinobacteria","o__Pseudonocardiales","f__Pseudonocardiaceae","g__Pseudonocardia","s__alaniniphila-aurantiaca-yunnanensis"]}},{"id":"seq554","metadata":{"taxonomy":["k__Bacteria","p__Proteobacteria","c__Alphaproteobacteria","o__Rhodospirillales","f__Rhodospirillaceae","g__Skermanella","s__sp46219-stibiiresistens"]}},{"id":"seq555","metadata":{"taxonomy":["k__Bacteria","p__Proteobacteria","c__Alphaproteobacteria","o__Rhizobiales","f__Methylobacteriaceae","g__Methylobacterium","s__sp43873"]}},{"id":"seq557","metadata":{"taxonomy":["k__Bacteria","p__Actinobacteria","c__Actinobacteria","o__Corynebacteriales","f__Tsukamurellaceae","g__Tsukamurella","s__carboxydivorans-pulmonis-tyrosinosolvens"]}},{"id":"seq559","metadata":{"taxonomy":["k__Bacteria","p__Actinobacteria","c__Actinobacteria","o__Propionibacteriales","f__Propionibacteriaceae","g__Microlunatus","s__sp7737"]}},{"id":"seq560","metadata":{"taxonomy":["k__Bacteria","p__Actinobacteria","c__Actinobacteria","o__Propionibacteriales","f__Nocardioidaceae","g__Nocardioides","s__mesophilus"]}},{"id":"seq561","metadata":{"taxonomy":["k__Bacteria","p__Actinobacteria","c__Rubrobacteria","o__Rubrobacterales","f__Rubrobacteriaceae","g__Rubrobacter","s__sp10748"]}},{"id":"seq562","metadata":{"taxonomy":["k__Bacteria","p__Proteobacteria","c__Alphaproteobacteria","o__Rhodobacterales","f__Rhodobacteraceae","g__Rubellimicrobium","s__mesophilum-sp45105"]}},{"id":"seq564","metadata":{"taxonomy":["k__Bacteria","p__Firmicutes","c__Bacilli","o__Bacillales","f__Bacillaceae","g__Bacillus","s__litoralis"]}},{"id":"seq565","metadata":{"taxonomy":["k__Bacteria","p__Actinobacteria","c__Actinobacteria","o__Propionibacteriales","f__Nocardioidaceae","g__Nocardioides","s__sp7673"]}},{"id":"seq566","metadata":{"taxonomy":["k__Archaea","p__Thaumarchaeota","c__NA","o__NA","f__NA","g__*Nitrososphaera","s__sp1559"]}},{"id":"seq567","metadata":{"taxonomy":["k__Bacteria","p__Actinobacteria","c__Actinobacteria","o__Frankiales","f__Geodermatophilaceae","g__Modestobacter","s__marinus-versicolor"]}},{"id":"seq569","metadata":{"taxonomy":["k__Bacteria","p__Actinobacteria","c__Actinobacteria","o__Frankiales","f__Geodermatophilaceae","g__Geodermatophilus","s__tzadiensis"]}},{"id":"seq571","metadata":{"taxonomy":["k__Bacteria","p__Chloroflexi","c__NA","o__NA","f__NA","g__NA","s__sp21759"]}},{"id":"seq572","metadata":{"taxonomy":["k__Bacteria","p__Firmicutes","c__Clostridia","o__Clostridiales","f__Ruminococcaceae","g__Anaerotruncus","s__sp34482"]}},{"id":"seq576","metadata":{"taxonomy":["k__Bacteria","p__Actinobacteria","c__Rubrobacteria","o__Rubrobacterales","f__Rubrobacteriaceae","g__Rubrobacter","s__sp10743"]}},{"id":"seq577","metadata":{"taxonomy":["k__Bacteria","p__Proteobacteria","c__Alphaproteobacteria","o__Rhodospirillales","f__Acetobacteraceae","g__Roseomonas","s__vinacea"]}},{"id":"seq579","metadata":{"taxonomy":["k__Bacteria","p__Proteobacteria","c__Alphaproteobacteria","o__Sphingomonadales","f__Sphingomonadaceae","g__Sphingomonas","s__insulae-kyungheensis-sanxanigenens"]}},{"id":"seq581","metadata":{"taxonomy":["k__Bacteria","p__Actinobacteria","c__Actinobacteria","o__Pseudonocardiales","f__Pseudonocardiaceae","g__Actinomycetospora","s__sp7853"]}},{"id":"seq582","metadata":{"taxonomy":["k__Bacteria","p__Actinobacteria","c__Actinobacteria","o__Micromonosporales","f__Micromonosporaceae","g__Actinoplanes-Couchioplanes","s__caeruleus-nipponensis"]}},{"id":"seq583","metadata":{"taxonomy":["k__Bacteria","p__Proteobacteria","c__Gammaproteobacteria","o__Enterobacteriales","f__Enterobacteriaceae","g__Salmonella","s__enterica"]}},{"id":"seq585","metadata":{"taxonomy":["k__Bacteria","p__Actinobacteria","c__Actinobacteria","o__Corynebacteriales","f__Corynebacteriaceae","g__NA","s__sp5276"]}},{"id":"seq587","metadata":{"taxonomy":["k__Bacteria","p__Actinobacteria","c__Actinobacteria","o__Propionibacteriales","f__Nocardioidaceae","g__Nocardioides","s__mesophilus"]}},{"id":"seq590","metadata":{"taxonomy":["k__Bacteria","p__Actinobacteria","c__Rubrobacteria","o__Rubrobacterales","f__Rubrobacteriaceae","g__Rubrobacter","s__sp10738"]}},{"id":"seq591","metadata":{"taxonomy":["k__Bacteria","p__Proteobacteria","c__Alphaproteobacteria","o__Sphingomonadales","f__Sphingomonadaceae","g__Sphingomonas","s__sp47842"]}},{"id":"seq592","metadata":{"taxonomy":["k__Bacteria","p__Actinobacteria","c__Actinobacteria","o__Micrococcales","f__Micrococcaceae","g__Micrococcus","s__NA"]}},{"id":"seq594","metadata":{"taxonomy":["k__Bacteria","p__Actinobacteria","c__Thermoleophilia","o__Solirubrobacterales","f__Solirubrobacteraceae","g__Solirubrobacter","s__sp11099"]}},{"id":"seq595","metadata":{"taxonomy":["k__Bacteria","p__Bacteroidetes","c__Sphingobacteriia","o__Sphingobacteriales","f__Chitinophagaceae","g__Ferruginibacter","s__sp18154"]}},{"id":"seq597","metadata":{"taxonomy":["k__Bacteria","p__Proteobacteria","c__Alphaproteobacteria","o__Rhodospirillales","f__Acetobacteraceae","g__Craurococcus","s__sp45574"]}},{"id":"seq598","metadata":{"taxonomy":["k__Bacteria","p__Proteobacteria","c__Alphaproteobacteria","o__Rhizobiales","f__Bradyrhizobiaceae","g__NA","s__sp43317-sp43322"]}},{"id":"seq601","metadata":{"taxonomy":["k__Bacteria","p__Actinobacteria","c__Actinobacteria","o__Micrococcales","f__Micrococcaceae","g__Micrococcus","s__cohnii"]}},{"id":"seq603","metadata":{"taxonomy":["k__Bacteria","p__Proteobacteria","c__Alphaproteobacteria","o__Sphingomonadales","f__Sphingomonadaceae","g__Sphingomonas","s__kaistensis"]}},{"id":"seq604","metadata":{"taxonomy":["k__Bacteria","p__Proteobacteria","c__Alphaproteobacteria","o__Rhodospirillales","f__Acetobacteraceae","g__NA","s__sp45738"]}},{"id":"seq605","metadata":{"taxonomy":["k__Bacteria","p__Proteobacteria","c__Alphaproteobacteria","o__Sphingomonadales","f__Erythrobacteraceae","g__NA","s__sp47560"]}},{"id":"seq611","metadata":{"taxonomy":["k__Bacteria","p__Proteobacteria","c__Alphaproteobacteria","o__Rhodospirillales","f__Acetobacteraceae","g__Roseomonas","s__vinacea"]}},{"id":"seq612","metadata":{"taxonomy":["k__Bacteria","p__Proteobacteria","c__Alphaproteobacteria","o__Rhodospirillales","f__Acetobacteraceae","g__NA","s__sp45746"]}},{"id":"seq613","metadata":{"taxonomy":["k__Bacteria","p__Actinobacteria","c__Actinobacteria","o__Frankiales","f__Geodermatophilaceae","g__Geodermatophilus","s__siccatus"]}},{"id":"seq614","metadata":{"taxonomy":["k__Bacteria","p__Firmicutes","c__Clostridia","o__Clostridiales","f__Lachnospiraceae","g__Pseudobutyrivibrio","s__sp33078"]}},{"id":"seq615","metadata":{"taxonomy":["k__Bacteria","p__Firmicutes","c__Clostridia","o__Clostridiales","f__Lachnospiraceae","g__NA","s__sp32176"]}},{"id":"seq618","metadata":{"taxonomy":["k__Bacteria","p__Actinobacteria","c__Actinobacteria","o__Frankiales","f__Sporichthyaceae","g__NA","s__sp6154"]}},{"id":"seq619","metadata":{"taxonomy":["k__Bacteria","p__Firmicutes","c__Clostridia","o__Clostridiales","f__Lachnospiraceae","g__NA","s__sp32615-sp32802"]}},{"id":"seq621","metadata":{"taxonomy":["k__Bacteria","p__Actinobacteria","c__Actinobacteria","o__Streptomycetales","f__Streptomycetaceae","g__Streptomyces","s__NA"]}},{"id":"seq623","metadata":{"taxonomy":["k__Bacteria","p__Firmicutes","c__Bacilli","o__Bacillales","f__Staphylococcaceae","g__Macrococcus","s__brunensis"]}},{"id":"seq624","metadata":{"taxonomy":["k__Bacteria","p__Actinobacteria","c__Actinobacteria","o__Streptomycetales","f__Streptomycetaceae","g__Streptomyces","s__NA"]}},{"id":"seq625","metadata":{"taxonomy":["k__Bacteria","p__Actinobacteria","c__Thermoleophilia","o__Solirubrobacterales","f__Solirubrobacteraceae","g__Solirubrobacter","s__sp11105"]}},{"id":"seq626","metadata":{"taxonomy":["k__Bacteria","p__Bacteroidetes","c__Cytophagia","o__Cytophagales","f__Cytophagaceae","g__Rufibacter","s__sp15347"]}},{"id":"seq627","metadata":{"taxonomy":["k__Bacteria","p__Proteobacteria","c__Alphaproteobacteria","o__Rhodospirillales","f__NA","g__Geminicoccus","s__sp46528"]}},{"id":"seq628","metadata":{"taxonomy":["k__Bacteria","p__Nitrospirae","c__Nitrospira","o__Nitrospirales","f__Nitrospiraceae","g__Nitrospira","s__sp39763"]}},{"id":"seq629","metadata":{"taxonomy":["k__Bacteria","p__Proteobacteria","c__Alphaproteobacteria","o__Rhizobiales","f__Bradyrhizobiaceae","g__NA","s__sp43315"]}},{"id":"seq632","metadata":{"taxonomy":["k__Bacteria","p__Actinobacteria","c__Actinobacteria","o__Streptomycetales","f__Streptomycetaceae","g__Streptomyces","s__NA"]}},{"id":"seq633","metadata":{"taxonomy":["k__Bacteria","p__Actinobacteria","c__Actinobacteria","o__Kineosporiales","f__Kineosporiaceae","g__Kineococcus","s__glutinatus"]}},{"id":"seq634","metadata":{"taxonomy":["k__Bacteria","p__Chloroflexi","c__Thermomicrobia","o__NA","f__NA","g__NA","s__sp21845"]}},{"id":"seq635","metadata":{"taxonomy":["k__Bacteria","p__Cyanobacteria","c__Cyanobacteria","o__NA","f__FamilyI","g__NA","s__sp23405"]}},{"id":"seq638","metadata":{"taxonomy":["k__Bacteria","p__Proteobacteria","c__Alphaproteobacteria","o__Rhizobiales","f__NA","g__NA","s__sp43717"]}},{"id":"seq639","metadata":{"taxonomy":["k__Bacteria","p__Actinobacteria","c__Rubrobacteria","o__Rubrobacterales","f__Rubrobacteriaceae","g__Rubrobacter","s__sp10738"]}},{"id":"seq640","metadata":{"taxonomy":["k__Bacteria","p__Actinobacteria","c__Acidimicrobiia","o__Acidimicrobiales","f__NA","g__NA","s__sp4640"]}},{"id":"seq642","metadata":{"taxonomy":["k__Bacteria","p__Proteobacteria","c__Alphaproteobacteria","o__Rhizobiales","f__Methylobacteriaceae","g__Microvirga","s__aerophila"]}},{"id":"seq644","metadata":{"taxonomy":["k__Bacteria","p__Actinobacteria","c__Thermoleophilia","o__Solirubrobacterales","f__NA","g__NA","s__sp11003"]}},{"id":"seq648","metadata":{"taxonomy":["k__Bacteria","p__Proteobacteria","c__Betaproteobacteria","o__Burkholderiales","f__Burkholderiaceae","g__Cupriavidus","s__necator"]}},{"id":"seq649","metadata":{"taxonomy":["k__Bacteria","p__Actinobacteria","c__Actinobacteria","o__Micromonosporales","f__Micromonosporaceae","g__Actinoplanes","s__friuliensis"]}},{"id":"seq650","metadata":{"taxonomy":["k__Bacteria","p__Actinobacteria","c__Actinobacteria","o__Streptomycetales","f__Streptomycetaceae","g__Streptomyces","s__vitaminophilus"]}},{"id":"seq651","metadata":{"taxonomy":["k__Bacteria","p__Actinobacteria","c__Actinobacteria","o__Frankiales","f__Geodermatophilaceae","g__Geodermatophilus","s__ruber"]}},{"id":"seq653","metadata":{"taxonomy":["k__Bacteria","p__Proteobacteria","c__Alphaproteobacteria","o__Sphingomonadales","f__Sphingomonadaceae","g__Sphingomonas","s__NA"]}},{"id":"seq654","metadata":{"taxonomy":["k__Bacteria","p__Actinobacteria","c__Actinobacteria","o__Micrococcales","f__Cellulomonadaceae","g__Cellulomonas","s__flavigena-iranensis"]}},{"id":"seq655","metadata":{"taxonomy":["k__Bacteria","p__Cyanobacteria","c__Chloroplast","o__Pinus wallichiana","f__Pinus wallichiana","g__Pinus","s__wallichiana"]}},{"id":"seq657","metadata":{"taxonomy":["k__Bacteria","p__Actinobacteria","c__Actinobacteria","o__Pseudonocardiales","f__Pseudonocardiaceae","g__Lentzea","s__albida-albidocapillata"]}},{"id":"seq658","metadata":{"taxonomy":["k__Bacteria","p__Actinobacteria","c__Actinobacteria","o__Micromonosporales","f__Micromonosporaceae","g__Couchioplanes","s__caeruleus"]}},{"id":"seq659","metadata":{"taxonomy":["k__Bacteria","p__Proteobacteria","c__Gammaproteobacteria","o__Enterobacteriales","f__Enterobacteriaceae","g__Ewingella","s__americana"]}},{"id":"seq660","metadata":{"taxonomy":["k__Bacteria","p__Actinobacteria","c__Actinobacteria","o__Propionibacteriales","f__Propionibacteriaceae","g__Friedmanniella","s__lacustris"]}},{"id":"seq661","metadata":{"taxonomy":["k__Bacteria","p__Actinobacteria","c__Actinobacteria","o__Micrococcales","f__Dermacoccaceae","g__Flexivirga","s__alba"]}},{"id":"seq662","metadata":{"taxonomy":["k__Bacteria","p__Actinobacteria","c__Thermoleophilia","o__Solirubrobacterales","f__Conexibacteraceae","g__Conexibacter","s__sp11052"]}},{"id":"seq663","metadata":{"taxonomy":["k__Bacteria","p__Actinobacteria","c__Actinobacteria","o__Propionibacteriales","f__Nocardioidaceae","g__Nocardioides","s__mesophilus"]}},{"id":"seq669","metadata":{"taxonomy":["k__Bacteria","p__Firmicutes","c__Bacilli","o__Bacillales","f__Bacillaceae","g__Bacillus","s__crassostreae-litoralis-simplex"]}},{"id":"seq670","metadata":{"taxonomy":["k__Bacteria","p__Proteobacteria","c__Alphaproteobacteria","o__Rhizobiales","f__Beijerinckiaceae","g__Methylocella","s__sp44644-tundrae"]}},{"id":"seq671","metadata":{"taxonomy":["k__Bacteria","p__Actinobacteria","c__Actinobacteria","o__Micrococcales","f__Cellulomonadaceae","g__Cellulomonas","s__NA"]}},{"id":"seq673","metadata":{"taxonomy":["k__Bacteria","p__Proteobacteria","c__Alphaproteobacteria","o__Sphingomonadales","f__Sphingomonadaceae","g__Sphingomonas-Zymomonas","s__sp47867-sp48007"]}},{"id":"seq674","metadata":{"taxonomy":["k__Bacteria","p__Actinobacteria","c__Actinobacteria","o__Propionibacteriales","f__Propionibacteriaceae","g__Friedmanniella","s__lacustris"]}},{"id":"seq676","metadata":{"taxonomy":["k__Bacteria","p__Actinobacteria","c__Actinobacteria","o__Micrococcales","f__Cellulomonadaceae","g__Cellulomonas","s__biazotea-fimi"]}},{"id":"seq680","metadata":{"taxonomy":["k__Bacteria","p__Actinobacteria","c__Actinobacteria","o__Frankiales","f__Geodermatophilaceae","g__Geodermatophilus","s__ruber"]}},{"id":"seq681","metadata":{"taxonomy":["k__Bacteria","p__Actinobacteria","c__Actinobacteria","o__Micrococcales","f__Intrasporangiaceae","g__Fodinibacter","s__luteus"]}},{"id":"seq682","metadata":{"taxonomy":["k__Bacteria","p__Proteobacteria","c__Alphaproteobacteria","o__Sphingomonadales","f__Sphingomonadaceae","g__Sphingomonas","s__aerophila"]}},{"id":"seq683","metadata":{"taxonomy":["k__Bacteria","p__Chloroflexi","c__NA","o__NA","f__NA","g__NA","s__sp21482"]}},{"id":"seq684","metadata":{"taxonomy":["k__Bacteria","p__Firmicutes","c__Clostridia","o__Clostridiales","f__Lachnospiraceae","g__Blautia","s__sp32034"]}},{"id":"seq685","metadata":{"taxonomy":["k__Bacteria","p__Actinobacteria","c__Actinobacteria","o__Propionibacteriales","f__Nocardioidaceae","g__Aeromicrobium","s__ginsengisoli"]}},{"id":"seq687","metadata":{"taxonomy":["k__Bacteria","p__Actinobacteria","c__Actinobacteria","o__Corynebacteriales","f__Corynebacteriaceae","g__Corynebacterium","s__coyleae-pilbarense"]}},{"id":"seq688","metadata":{"taxonomy":["k__Bacteria","p__Chloroflexi","c__NA","o__NA","f__NA","g__NA","s__sp21444-sp21445"]}},{"id":"seq689","metadata":{"taxonomy":["k__Bacteria","p__Actinobacteria","c__Actinobacteria","o__Pseudonocardiales","f__Pseudonocardiaceae","g__Pseudonocardia","s__cypriaca-hierapolitana"]}},{"id":"seq690","metadata":{"taxonomy":["k__Bacteria","p__Actinobacteria","c__Actinobacteria","o__Propionibacteriales","f__Nocardioidaceae","g__Nocardioides","s__sp7681"]}},{"id":"seq691","metadata":{"taxonomy":["k__Bacteria","p__Proteobacteria","c__Alphaproteobacteria","o__Sphingomonadales","f__Sphingomonadaceae","g__Sphingomonas","s__asaccharolytica-mali-pruni"]}},{"id":"seq692","metadata":{"taxonomy":["k__Bacteria","p__Chloroflexi","c__Chloroflexia","o__Kallotenuales","f__NA","g__NA","s__sp21221-sp21223"]}},{"id":"seq696","metadata":{"taxonomy":["k__Bacteria","p__Firmicutes","c__Clostridia","o__Clostridiales","f__Lachnospiraceae","g__Shuttleworthia","s__sp33222"]}},{"id":"seq697","metadata":{"taxonomy":["k__Bacteria","p__Firmicutes","c__Clostridia","o__Clostridiales","f__Lachnospiraceae","g__NA","s__sp33780"]}},{"id":"seq698","metadata":{"taxonomy":["k__Bacteria","p__Proteobacteria","c__Alphaproteobacteria","o__Sphingomonadales","f__Sphingomonadaceae","g__Sphingomonas","s__naasensis"]}},{"id":"seq701","metadata":{"taxonomy":["k__Bacteria","p__Proteobacteria","c__Alphaproteobacteria","o__Rhodospirillales","f__Acetobacteraceae","g__NA","s__sp45746"]}},{"id":"seq703","metadata":{"taxonomy":["k__Bacteria","p__Nitrospirae","c__Nitrospira","o__Nitrospirales","f__Nitrospiraceae","g__Nitrospira","s__sp39741"]}},{"id":"seq704","metadata":{"taxonomy":["k__Bacteria","p__Proteobacteria","c__Alphaproteobacteria","o__Caulobacterales","f__Caulobacteraceae","g__NA","s__sp42791"]}},{"id":"seq705","metadata":{"taxonomy":["k__Bacteria","p__Actinobacteria","c__Actinobacteria","o__Streptomycetales","f__Streptomycetaceae","g__Streptomyces","s__lavendulocolor-roseolilacinus"]}},{"id":"seq707","metadata":{"taxonomy":["k__Bacteria","p__Firmicutes","c__Bacilli","o__Bacillales","f__Planococcaceae","g__Planococcus","s__donghaensis"]}},{"id":"seq708","metadata":{"taxonomy":["k__Bacteria","p__Planctomycetes","c__Planctomycetacia","o__Planctomycetales","f__Planctomycetaceae","g__NA","s__sp42149"]}},{"id":"seq709","metadata":{"taxonomy":["k__Bacteria","p__Actinobacteria","c__Actinobacteria","o__Frankiales","f__Frankiaceae","g__Jatrophihabitans","s__sp6040"]}},{"id":"seq710","metadata":{"taxonomy":["k__Bacteria","p__Actinobacteria","c__Thermoleophilia","o__Solirubrobacterales","f__Patulibacteraceae","g__Patulibacter","s__sp11074"]}},{"id":"seq711","metadata":{"taxonomy":["k__Bacteria","p__Actinobacteria","c__Actinobacteria","o__Streptomycetales","f__Streptomycetaceae","g__Streptomyces","s__ferralitis-mucoflavus"]}},{"id":"seq712","metadata":{"taxonomy":["k__Bacteria","p__Proteobacteria","c__Gammaproteobacteria","o__Enterobacteriales","f__Enterobacteriaceae","g__Pantoea","s__vagans"]}},{"id":"seq713","metadata":{"taxonomy":["k__Bacteria","p__Proteobacteria","c__Gammaproteobacteria","o__Xanthomonadales","f__Xanthomonadaceae","g__Stenotrophomonas","s__maltophilia"]}},{"id":"seq714","metadata":{"taxonomy":["k__Bacteria","p__Proteobacteria","c__Alphaproteobacteria","o__Rhodospirillales","f__NA","g__*Alysiosphaera","s__sp46519"]}},{"id":"seq715","metadata":{"taxonomy":["k__Bacteria","p__Actinobacteria","c__Actinobacteria","o__Propionibacteriales","f__Nocardioidaceae","g__Nocardioides","s__kribbensis"]}},{"id":"seq716","metadata":{"taxonomy":["k__Bacteria","p__Bacteroidetes","c__Bacteroidia","o__Bacteroidales","f__Bacteroidaceae","g__Bacteroides","s__uniformis"]}},{"id":"seq717","metadata":{"taxonomy":["k__Bacteria","p__Actinobacteria","c__Actinobacteria","o__Frankiales","f__Frankiaceae","g__Jatrophihabitans","s__sp6042"]}},{"id":"seq718","metadata":{"taxonomy":["k__Bacteria","p__Firmicutes","c__Clostridia","o__Clostridiales","f__Lachnospiraceae","g__NA","s__sp32598"]}},{"id":"seq720","metadata":{"taxonomy":["k__Bacteria","p__Actinobacteria","c__Rubrobacteria","o__Rubrobacterales","f__Rubrobacteriaceae","g__Rubrobacter","s__sp10748"]}},{"id":"seq722","metadata":{"taxonomy":["k__Bacteria","p__Proteobacteria","c__Alphaproteobacteria","o__Rhodospirillales","f__Acetobacteraceae","g__Acidiphilium","s__sp45520"]}},{"id":"seq723","metadata":{"taxonomy":["k__Bacteria","p__Actinobacteria","c__Actinobacteria","o__Micrococcales","f__Micrococcaceae","g__Arthrobacter","s__tecti"]}},{"id":"seq727","metadata":{"taxonomy":["k__Bacteria","p__Actinobacteria","c__Actinobacteria","o__Frankiales","f__Geodermatophilaceae","g__Geodermatophilus","s__arenarius"]}},{"id":"seq728","metadata":{"taxonomy":["k__Bacteria","p__Actinobacteria","c__Actinobacteria","o__Pseudonocardiales","f__Pseudonocardiaceae","g__Actinomycetospora","s__sp7853"]}},{"id":"seq729","metadata":{"taxonomy":["k__Bacteria","p__Actinobacteria","c__Acidimicrobiia","o__Acidimicrobiales","f__Acidimicrobiaceae","g__NA","s__sp4208"]}},{"id":"seq730","metadata":{"taxonomy":["k__Bacteria","p__Actinobacteria","c__Actinobacteria","o__Micrococcales","f__Micrococcaceae","g__Arthrobacter","s__sp7068"]}},{"id":"seq733","metadata":{"taxonomy":["k__Bacteria","p__Firmicutes","c__Clostridia","o__Clostridiales","f__Lachnospiraceae","g__Roseburia","s__sp33161-sp33163"]}},{"id":"seq734","metadata":{"taxonomy":["k__Bacteria","p__Proteobacteria","c__Alphaproteobacteria","o__Rhizobiales","f__NA","g__NA","s__NA"]}},{"id":"seq736","metadata":{"taxonomy":["k__Bacteria","p__Proteobacteria","c__Alphaproteobacteria","o__Rhizobiales","f__Methylobacteriaceae","g__Methylobacterium","s__radiotolerans"]}},{"id":"seq737","metadata":{"taxonomy":["k__Bacteria","p__Proteobacteria","c__Alphaproteobacteria","o__Rhodospirillales","f__NA","g__NA","s__sp45846"]}},{"id":"seq738","metadata":{"taxonomy":["k__Bacteria","p__Actinobacteria","c__Actinobacteria","o__Frankiales","f__Geodermatophilaceae","g__Blastococcus","s__saxobsidens"]}},{"id":"seq739","metadata":{"taxonomy":["k__Bacteria","p__Actinobacteria","c__Actinobacteria","o__Streptomycetales","f__Streptomycetaceae","g__Streptomyces","s__NA"]}},{"id":"seq744","metadata":{"taxonomy":["k__Bacteria","p__Proteobacteria","c__Deltaproteobacteria","o__Desulfobacterales","f__Nitrospinaceae","g__NA","s__sp52391"]}},{"id":"seq745","metadata":{"taxonomy":["k__Bacteria","p__Proteobacteria","c__Betaproteobacteria","o__Burkholderiales","f__Burkholderiaceae","g__Limnobacter","s__sp48675"]}},{"id":"seq747","metadata":{"taxonomy":["k__Bacteria","p__Proteobacteria","c__Betaproteobacteria","o__Burkholderiales","f__Oxalobacteraceae","g__Massilia","s__sp49424"]}},{"id":"seq748","metadata":{"taxonomy":["k__Bacteria","p__Actinobacteria","c__Rubrobacteria","o__Rubrobacterales","f__Rubrobacteriaceae","g__Rubrobacter","s__sp10746"]}},{"id":"seq749","metadata":{"taxonomy":["k__Bacteria","p__Cyanobacteria","c__Chloroplast","o__NA","f__NA","g__NA","s__NA"]}},{"id":"seq750","metadata":{"taxonomy":["k__Bacteria","p__Actinobacteria","c__Thermoleophilia","o__Solirubrobacterales","f__NA","g__NA","s__sp11003"]}},{"id":"seq753","metadata":{"taxonomy":["k__Bacteria","p__Bacteroidetes","c__Bacteroidia","o__Bacteroidales","f__Bacteroidaceae","g__Bacteroides","s__caccae"]}},{"id":"seq754","metadata":{"taxonomy":["k__Bacteria","p__Actinobacteria","c__Actinobacteria","o__Streptomycetales","f__Streptomycetaceae","g__Streptomyces","s__NA"]}},{"id":"seq756","metadata":{"taxonomy":["k__Bacteria","p__Proteobacteria","c__Betaproteobacteria","o__Burkholderiales","f__Oxalobacteraceae","g__Massilia","s__timonae"]}},{"id":"seq757","metadata":{"taxonomy":["k__Bacteria","p__Armatimonadetes","c__NA","o__NA","f__NA","g__NA","s__sp11598"]}},{"id":"seq762","metadata":{"taxonomy":["k__Bacteria","p__Actinobacteria","c__Actinobacteria","o__Streptomycetales","f__Streptomycetaceae","g__Streptomyces","s__NA"]}},{"id":"seq764","metadata":{"taxonomy":["k__Bacteria","p__Proteobacteria","c__Alphaproteobacteria","o__Rhizobiales","f__Methylobacteriaceae","g__Methylobacterium","s__adhaesivum-organophilum"]}},{"id":"seq765","metadata":{"taxonomy":["k__Bacteria","p__Bacteroidetes","c__Cytophagia","o__Cytophagales","f__Cytophagaceae","g__Adhaeribacter","s__sp15068"]}},{"id":"seq766","metadata":{"taxonomy":["k__Bacteria","p__Proteobacteria","c__Alphaproteobacteria","o__Rhodospirillales","f__Acetobacteraceae","g__Belnapia-Roseomonas","s__moabensis-sp45715"]}},{"id":"seq767","metadata":{"taxonomy":["k__Bacteria","p__Chloroflexi","c__NA","o__NA","f__NA","g__NA","s__sp21449"]}},{"id":"seq769","metadata":{"taxonomy":["k__Bacteria","p__Proteobacteria","c__Alphaproteobacteria","o__Rhodospirillales","f__Acetobacteraceae","g__Roseomonas","s__gilardii-mucosa"]}},{"id":"seq771","metadata":{"taxonomy":["k__Bacteria","p__Actinobacteria","c__Actinobacteria","o__Frankiales","f__Geodermatophilaceae","g__Geodermatophilus","s__africanus-obscurus-siccatus"]}},{"id":"seq774","metadata":{"taxonomy":["k__Bacteria","p__Proteobacteria","c__Alphaproteobacteria","o__Rhodospirillales","f__Acetobacteraceae","g__NA","s__sp45738"]}},{"id":"seq775","metadata":{"taxonomy":["k__Bacteria","p__Bacteroidetes","c__Bacteroidia","o__Bacteroidales","f__Porphyromonadaceae","g__Odoribacter","s__sp13171-sp13184"]}},{"id":"seq776","metadata":{"taxonomy":["k__Bacteria","p__Actinobacteria","c__Actinobacteria","o__Streptomycetales","f__Streptomycetaceae","g__Streptomyces","s__vitaminophilus"]}},{"id":"seq777","metadata":{"taxonomy":["k__Bacteria","p__Actinobacteria","c__Actinobacteria","o__Frankiales","f__Geodermatophilaceae","g__Geodermatophilus","s__obscurus"]}},{"id":"seq781","metadata":{"taxonomy":["k__Bacteria","p__Proteobacteria","c__Alphaproteobacteria","o__Sphingomonadales","f__Sphingomonadaceae","g__Sphingomonas","s__sp47867"]}},{"id":"seq782","metadata":{"taxonomy":["k__Bacteria","p__Firmicutes","c__Bacilli","o__Bacillales","f__Bacillaceae","g__Bacillus","s__megaterium"]}},{"id":"seq783","metadata":{"taxonomy":["k__Bacteria","p__Actinobacteria","c__Thermoleophilia","o__Solirubrobacterales","f__Solirubrobacteraceae","g__Solirubrobacter","s__sp11097"]}},{"id":"seq784","metadata":{"taxonomy":["k__Bacteria","p__Proteobacteria","c__Alphaproteobacteria","o__Rhizobiales","f__Methylobacteriaceae","g__Microvirga","s__aerilata-aerophila-sp43923"]}},{"id":"seq786","metadata":{"taxonomy":["k__Bacteria","p__Actinobacteria","c__Actinobacteria","o__Propionibacteriales","f__Nocardioidaceae","g__Nocardioides","s__islandensis"]}},{"id":"seq788","metadata":{"taxonomy":["k__Bacteria","p__Nitrospirae","c__Nitrospira","o__Nitrospirales","f__Nitrospiraceae","g__Nitrospira","s__sp39774"]}},{"id":"seq790","metadata":{"taxonomy":["k__Bacteria","p__Proteobacteria","c__Alphaproteobacteria","o__Sphingomonadales","f__Sphingomonadaceae","g__Sphingomonas","s__ginsengisoli"]}},{"id":"seq791","metadata":{"taxonomy":["k__Bacteria","p__Actinobacteria","c__Actinobacteria","o__Frankiales","f__Geodermatophilaceae","g__Blastococcus","s__endophyticus"]}},{"id":"seq792","metadata":{"taxonomy":["k__Bacteria","p__Actinobacteria","c__Actinobacteria","o__Frankiales","f__NA","g__NA","s__sp6166"]}},{"id":"seq793","metadata":{"taxonomy":["k__Bacteria","p__Proteobacteria","c__Alphaproteobacteria","o__Rhizobiales","f__Hyphomicrobiaceae","g__Hyphomicrobium","s__facile"]}},{"id":"seq794","metadata":{"taxonomy":["k__Bacteria","p__Actinobacteria","c__Actinobacteria","o__Frankiales","f__Acidothermaceae","g__Acidothermus","s__sp6014"]}},{"id":"seq796","metadata":{"taxonomy":["k__Bacteria","p__Actinobacteria","c__Actinobacteria","o__Pseudonocardiales","f__Pseudonocardiaceae","g__Pseudonocardia","s__sp8086"]}},{"id":"seq797","metadata":{"taxonomy":["k__Bacteria","p__Firmicutes","c__Negativicutes","o__Selenomonadales","f__Veillonellaceae","g__Anaerosinus","s__glycerini"]}},{"id":"seq798","metadata":{"taxonomy":["k__Bacteria","p__Actinobacteria","c__Actinobacteria","o__Propionibacteriales","f__Nocardioidaceae","g__Nocardioides","s__mesophilus"]}},{"id":"seq799","metadata":{"taxonomy":["k__Bacteria","p__Actinobacteria","c__Actinobacteria","o__Micrococcales","f__Micrococcaceae","g__Arthrobacter","s__citreus"]}},{"id":"seq800","metadata":{"taxonomy":["k__Bacteria","p__Proteobacteria","c__Gammaproteobacteria","o__Pseudomonadales","f__Moraxellaceae","g__Acinetobacter","s__baumannii-calcoaceticus"]}},{"id":"seq802","metadata":{"taxonomy":["k__Bacteria","p__Actinobacteria","c__Actinobacteria","o__Frankiales","f__NA","g__NA","s__sp6166"]}},{"id":"seq811","metadata":{"taxonomy":["k__Bacteria","p__Bacteroidetes","c__Cytophagia","o__Cytophagales","f__Cytophagaceae","g__Hymenobacter","s__xinjiangensis"]}},{"id":"seq812","metadata":{"taxonomy":["k__Bacteria","p__Bacteroidetes","c__Sphingobacteriia","o__Sphingobacteriales","f__Sphingobacteriaceae","g__Sphingobacterium","s__cladoniae-multivorum"]}},{"id":"seq813","metadata":{"taxonomy":["k__Bacteria","p__Firmicutes","c__Clostridia","o__Clostridiales","f__Lachnospiraceae","g__Lachnoclostridium","s__sp32439"]}},{"id":"seq814","metadata":{"taxonomy":["k__Bacteria","p__Proteobacteria","c__Alphaproteobacteria","o__Rhodospirillales","f__NA","g__NA","s__sp45806"]}},{"id":"seq815","metadata":{"taxonomy":["k__Bacteria","p__Proteobacteria","c__Alphaproteobacteria","o__Sphingomonadales","f__Sphingomonadaceae","g__Sphingomonas","s__glacialis-sp47830"]}},{"id":"seq816","metadata":{"taxonomy":["k__Bacteria","p__Firmicutes","c__Clostridia","o__Clostridiales","f__Lachnospiraceae","g__Hungatella","s__effluvii"]}},{"id":"seq818","metadata":{"taxonomy":["k__Bacteria","p__Chloroflexi","c__Chloroflexia","o__Kallotenuales","f__NA","g__NA","s__sp21227"]}},{"id":"seq819","metadata":{"taxonomy":["k__Bacteria","p__Proteobacteria","c__Alphaproteobacteria","o__Sphingomonadales","f__Sphingomonadaceae","g__Sphingomonas","s__cynarae"]}},{"id":"seq821","metadata":{"taxonomy":["k__Bacteria","p__Firmicutes","c__Clostridia","o__Clostridiales","f__Lachnospiraceae","g__NA","s__sp33756"]}},{"id":"seq822","metadata":{"taxonomy":["k__Bacteria","p__Actinobacteria","c__Actinobacteria","o__Micrococcales","f__Cellulomonadaceae","g__Cellulomonas","s__biazotea-fimi-oligotrophica"]}},{"id":"seq823","metadata":{"taxonomy":["k__Bacteria","p__Proteobacteria","c__Alphaproteobacteria","o__Rhodobacterales","f__Rhodobacteraceae","g__Rubellimicrobium","s__sp45099"]}},{"id":"seq824","metadata":{"taxonomy":["k__Bacteria","p__Proteobacteria","c__Alphaproteobacteria","o__Rhodospirillales","f__Acetobacteraceae","g__Roseomonas","s__vinacea"]}},{"id":"seq826","metadata":{"taxonomy":["k__Bacteria","p__Actinobacteria","c__Actinobacteria","o__Streptomycetales","f__Streptomycetaceae","g__Streptomyces","s__lacticiproducens"]}},{"id":"seq827","metadata":{"taxonomy":["k__Bacteria","p__Actinobacteria","c__Actinobacteria","o__Pseudonocardiales","f__Pseudonocardiaceae","g__Lentzea","s__flaviverrucosa-waywayandensis"]}},{"id":"seq828","metadata":{"taxonomy":["k__Bacteria","p__Proteobacteria","c__Alphaproteobacteria","o__Rhizobiales","f__Xanthobacteraceae","g__Pseudolabrys-Variibacter","s__sp44519-sp44543"]}},{"id":"seq830","metadata":{"taxonomy":["k__Bacteria","p__Actinobacteria","c__Actinobacteria","o__Frankiales","f__NA","g__NA","s__sp6166"]}},{"id":"seq831","metadata":{"taxonomy":["k__Bacteria","p__Deinococcus-Thermus","c__Deinococci","o__Deinococcales","f__Deinococcaceae","g__Deinococcus","s__aerophilus"]}},{"id":"seq833","metadata":{"taxonomy":["k__Bacteria","p__Actinobacteria","c__Rubrobacteria","o__Rubrobacterales","f__Rubrobacteriaceae","g__Rubrobacter","s__sp10748"]}},{"id":"seq834","metadata":{"taxonomy":["k__Bacteria","p__Firmicutes","c__Clostridia","o__Clostridiales","f__Peptostreptococcaceae","g__Peptostreptococcus","s__anaerobius"]}},{"id":"seq840","metadata":{"taxonomy":["k__Bacteria","p__Proteobacteria","c__Alphaproteobacteria","o__Rhodobacterales","f__Rhodobacteraceae","g__Rubellimicrobium","s__mesophilum"]}},{"id":"seq841","metadata":{"taxonomy":["k__Bacteria","p__Actinobacteria","c__Actinobacteria","o__Propionibacteriales","f__Nocardioidaceae","g__Marmoricola","s__sp7568"]}},{"id":"seq842","metadata":{"taxonomy":["k__Bacteria","p__Actinobacteria","c__Rubrobacteria","o__Rubrobacterales","f__Rubrobacteriaceae","g__Rubrobacter","s__sp10746"]}},{"id":"seq843","metadata":{"taxonomy":["k__Bacteria","p__Bacteroidetes","c__Bacteroidia","o__Bacteroidales","f__Bacteroidaceae","g__Bacteroides","s__caccae"]}},{"id":"seq844","metadata":{"taxonomy":["k__Bacteria","p__Actinobacteria","c__Actinobacteria","o__Micrococcales","f__Cellulomonadaceae","g__Cellulomonas","s__aerilata"]}},{"id":"seq845","metadata":{"taxonomy":["k__Bacteria","p__Actinobacteria","c__Actinobacteria","o__Frankiales","f__Geodermatophilaceae","g__Blastococcus","s__jejuensis"]}},{"id":"seq847","metadata":{"taxonomy":["k__Bacteria","p__Acidobacteria","c__Acidobacteria","o__Acidobacteriales","f__NA","g__Terriglobus","s__aquaticus"]}},{"id":"seq848","metadata":{"taxonomy":["k__Bacteria","p__Actinobacteria","c__Actinobacteria","o__Micrococcales","f__Microbacteriaceae","g__Microbacterium","s__aerolatum-sp6882"]}},{"id":"seq852","metadata":{"taxonomy":["k__Bacteria","p__Actinobacteria","c__Actinobacteria","o__Propionibacteriales","f__Propionibacteriaceae","g__NA","s__sp7832"]}},{"id":"seq854","metadata":{"taxonomy":["k__Bacteria","p__Proteobacteria","c__Alphaproteobacteria","o__Rhizobiales","f__Methylobacteriaceae","g__Methylobacterium","s__oxalidis"]}},{"id":"seq855","metadata":{"taxonomy":["k__Bacteria","p__Actinobacteria","c__Actinobacteria","o__Frankiales","f__Geodermatophilaceae","g__Geodermatophilus","s__arenarius"]}},{"id":"seq857","metadata":{"taxonomy":["k__Bacteria","p__Actinobacteria","c__Actinobacteria","o__Frankiales","f__Geodermatophilaceae","g__Geodermatophilus","s__africanus-obscurus"]}},{"id":"seq859","metadata":{"taxonomy":["k__Bacteria","p__Proteobacteria","c__Alphaproteobacteria","o__Rhodospirillales","f__NA","g__*Alysiosphaera","s__sp46514"]}},{"id":"seq860","metadata":{"taxonomy":["k__Bacteria","p__Actinobacteria","c__Rubrobacteria","o__Rubrobacterales","f__Rubrobacteriaceae","g__Rubrobacter","s__sp10738"]}},{"id":"seq862","metadata":{"taxonomy":["k__Bacteria","p__Actinobacteria","c__Actinobacteria","o__Micrococcales","f__Cellulomonadaceae","g__Cellulomonas","s__NA"]}},{"id":"seq863","metadata":{"taxonomy":["k__Bacteria","p__Actinobacteria","c__Actinobacteria","o__Micrococcales","f__Intrasporangiaceae","g__Fodinibacter","s__luteus"]}},{"id":"seq864","metadata":{"taxonomy":["k__Bacteria","p__Actinobacteria","c__Actinobacteria","o__Frankiales","f__Geodermatophilaceae","g__Geodermatophilus","s__nigrescens"]}},{"id":"seq865","metadata":{"taxonomy":["k__Bacteria","p__Actinobacteria","c__Acidimicrobiia","o__Acidimicrobiales","f__NA","g__NA","s__sp4640"]}},{"id":"seq866","metadata":{"taxonomy":["k__Bacteria","p__Bacteroidetes","c__Cytophagia","o__Cytophagales","f__Cytophagaceae","g__Hymenobacter","s__chitinivorans"]}},{"id":"seq867","metadata":{"taxonomy":["k__Bacteria","p__Actinobacteria","c__Actinobacteria","o__Frankiales","f__Geodermatophilaceae","g__NA","s__sp6088"]}},{"id":"seq868","metadata":{"taxonomy":["k__Bacteria","p__Actinobacteria","c__Actinobacteria","o__Micrococcales","f__Micrococcaceae","g__Kocuria","s__rhizophila-salsicia"]}},{"id":"seq869","metadata":{"taxonomy":["k__Bacteria","p__Actinobacteria","c__Actinobacteria","o__Streptomycetales","f__Streptomycetaceae","g__Streptomyces","s__catbensis-seranimatus"]}},{"id":"seq870","metadata":{"taxonomy":["k__Bacteria","p__Firmicutes","c__Clostridia","o__Clostridiales","f__Ruminococcaceae","g__Ruminiclostridium","s__sp34934"]}},{"id":"seq871","metadata":{"taxonomy":["k__Bacteria","p__Firmicutes","c__Clostridia","o__Clostridiales","f__Lachnospiraceae","g__Lachnoclostridium","s__sp32433"]}},{"id":"seq872","metadata":{"taxonomy":["k__Bacteria","p__Actinobacteria","c__Actinobacteria","o__Frankiales","f__NA","g__NA","s__sp6165"]}},{"id":"seq873","metadata":{"taxonomy":["k__Bacteria","p__Actinobacteria","c__Rubrobacteria","o__Rubrobacterales","f__Rubrobacteriaceae","g__Rubrobacter","s__sp10742-sp10761"]}},{"id":"seq875","metadata":{"taxonomy":["k__Bacteria","p__Proteobacteria","c__Alphaproteobacteria","o__Sphingomonadales","f__Sphingomonadaceae","g__Sphingobium","s__yanoikuyae"]}},{"id":"seq876","metadata":{"taxonomy":["k__Bacteria","p__Actinobacteria","c__Actinobacteria","o__Frankiales","f__Acidothermaceae","g__Acidothermus","s__sp6017-sp6019"]}},{"id":"seq877","metadata":{"taxonomy":["k__Bacteria","p__Deinococcus-Thermus","c__Deinococci","o__Deinococcales","f__Deinococcaceae","g__Deinococcus","s__maricopensis"]}},{"id":"seq878","metadata":{"taxonomy":["k__Bacteria","p__Proteobacteria","c__Gammaproteobacteria","o__Pseudomonadales","f__Pseudomonadaceae","g__Pseudomonas","s__putida"]}},{"id":"seq879","metadata":{"taxonomy":["k__Bacteria","p__Actinobacteria","c__Rubrobacteria","o__Rubrobacterales","f__Rubrobacteriaceae","g__Rubrobacter","s__sp10730"]}},{"id":"seq880","metadata":{"taxonomy":["k__Bacteria","p__Proteobacteria","c__Gammaproteobacteria","o__Enterobacteriales","f__Enterobacteriaceae","g__Enterobacter","s__cancerogenus-cloacae"]}},{"id":"seq881","metadata":{"taxonomy":["k__Bacteria","p__Actinobacteria","c__Thermoleophilia","o__Solirubrobacterales","f__NA","g__NA","s__sp11059"]}},{"id":"seq882","metadata":{"taxonomy":["k__Bacteria","p__Firmicutes","c__Bacilli","o__Bacillales","f__Bacillaceae","g__Bacillus","s__niacini"]}},{"id":"seq886","metadata":{"taxonomy":["k__Bacteria","p__Proteobacteria","c__Betaproteobacteria","o__Burkholderiales","f__Oxalobacteraceae","g__Massilia","s__suwonensis"]}},{"id":"seq887","metadata":{"taxonomy":["k__Bacteria","p__Actinobacteria","c__Actinobacteria","o__Frankiales","f__NA","g__NA","s__sp6166"]}},{"id":"seq888","metadata":{"taxonomy":["k__Bacteria","p__Chloroflexi","c__Chloroflexia","o__Kallotenuales","f__NA","g__NA","s__sp21233"]}},{"id":"seq891","metadata":{"taxonomy":["k__Bacteria","p__Gemmatimonadetes","c__Gemmatimonadetes","o__Gemmatimonadales","f__Gemmatimonadaceae","g__NA","s__sp37959"]}},{"id":"seq894","metadata":{"taxonomy":["k__Bacteria","p__Actinobacteria","c__Actinobacteria","o__Frankiales","f__Geodermatophilaceae","g__Geodermatophilus","s__africanus-obscurus-siccatus"]}},{"id":"seq895","metadata":{"taxonomy":["k__Bacteria","p__Proteobacteria","c__Alphaproteobacteria","o__Rhodospirillales","f__Acetobacteraceae","g__Craurococcus","s__sp45577"]}},{"id":"seq896","metadata":{"taxonomy":["k__Bacteria","p__Proteobacteria","c__Alphaproteobacteria","o__Rhodobacterales","f__Rhodobacteraceae","g__Rubellimicrobium","s__mesophilum-sp45105"]}},{"id":"seq898","metadata":{"taxonomy":["k__Bacteria","p__Actinobacteria","c__Actinobacteria","o__Propionibacteriales","f__Nocardioidaceae","g__Nocardioides","s__mesophilus"]}},{"id":"seq899","metadata":{"taxonomy":["k__Bacteria","p__Actinobacteria","c__Actinobacteria","o__Micrococcales","f__Cellulomonadaceae","g__Cellulomonas","s__flavigena-iranensis"]}},{"id":"seq900","metadata":{"taxonomy":["k__Bacteria","p__Chloroflexi","c__Thermomicrobia","o__NA","f__NA","g__NA","s__sp21845"]}},{"id":"seq901","metadata":{"taxonomy":["k__Bacteria","p__Actinobacteria","c__Actinobacteria","o__Frankiales","f__Nakamurellaceae","g__Nakamurella","s__multipartita"]}},{"id":"seq902","metadata":{"taxonomy":["k__Bacteria","p__Proteobacteria","c__Deltaproteobacteria","o__Myxococcales","f__Archangiaceae","g__Melittangium","s__boletus"]}},{"id":"seq903","metadata":{"taxonomy":["k__Bacteria","p__Firmicutes","c__Clostridia","o__Clostridiales","f__Lachnospiraceae","g__NA","s__sp33395"]}},{"id":"seq904","metadata":{"taxonomy":["k__Bacteria","p__Proteobacteria","c__Alphaproteobacteria","o__Rhodospirillales","f__Acetobacteraceae","g__Roseomonas","s__gilardii"]}},{"id":"seq905","metadata":{"taxonomy":["k__Bacteria","p__Actinobacteria","c__Actinobacteria","o__Propionibacteriales","f__Nocardioidaceae","g__Marmoricola","s__sp7567"]}},{"id":"seq906","metadata":{"taxonomy":["k__Bacteria","p__Proteobacteria","c__Alphaproteobacteria","o__Rhodospirillales","f__Rhodospirillaceae","g__Azospirillum","s__sp45963-sp45976"]}},{"id":"seq909","metadata":{"taxonomy":["k__Bacteria","p__Proteobacteria","c__Alphaproteobacteria","o__Rhizobiales","f__Methylobacteriaceae","g__Methylobacterium","s__aquaticum-platani-tarhaniae"]}},{"id":"seq911","metadata":{"taxonomy":["k__Bacteria","p__Proteobacteria","c__Alphaproteobacteria","o__Rhodospirillales","f__Acetobacteraceae","g__Acidiphilium","s__sp45503"]}},{"id":"seq913","metadata":{"taxonomy":["k__Bacteria","p__Actinobacteria","c__Rubrobacteria","o__Rubrobacterales","f__Rubrobacteriaceae","g__Rubrobacter","s__sp10763"]}},{"id":"seq916","metadata":{"taxonomy":["k__Bacteria","p__Actinobacteria","c__Actinobacteria","o__Micrococcales","f__Micrococcaceae","g__Arthrobacter-Glutamicibacter","s__arilaitensis-mysorens-protophormiae"]}},{"id":"seq918","metadata":{"taxonomy":["k__Bacteria","p__Actinobacteria","c__Actinobacteria","o__Frankiales","f__Geodermatophilaceae","g__Geodermatophilus","s__africanus-obscurus"]}},{"id":"seq920","metadata":{"taxonomy":["k__Bacteria","p__Actinobacteria","c__Actinobacteria","o__Pseudonocardiales","f__Pseudonocardiaceae","g__Saccharothrix","s__algeriensis-australiensis-tamanrassetensis"]}},{"id":"seq924","metadata":{"taxonomy":["k__Bacteria","p__Saccharibacteria","c__NA","o__NA","f__NA","g__NA","s__*Saccharibacteria-sp66029"]}},{"id":"seq927","metadata":{"taxonomy":["k__Bacteria","p__Actinobacteria","c__Actinobacteria","o__Propionibacteriales","f__Nocardioidaceae","g__Nocardioides","s__nitrophenolicus"]}},{"id":"seq928","metadata":{"taxonomy":["k__Bacteria","p__Actinobacteria","c__Actinobacteria","o__Propionibacteriales","f__Nocardioidaceae","g__Nocardioides","s__mesophilus"]}},{"id":"seq929","metadata":{"taxonomy":["k__Bacteria","p__Actinobacteria","c__Actinobacteria","o__Micrococcales","f__Cellulomonadaceae","g__Cellulomonas","s__flavigena-iranensis"]}},{"id":"seq930","metadata":{"taxonomy":["k__Bacteria","p__Proteobacteria","c__Alphaproteobacteria","o__Sphingomonadales","f__Sphingomonadaceae","g__Sphingomonas","s__insulae-kyungheensis-sanxanigenens"]}},{"id":"seq932","metadata":{"taxonomy":["k__Bacteria","p__Bacteroidetes","c__Bacteroidia","o__Bacteroidales","f__Porphyromonadaceae","g__Odoribacter","s__sp13183"]}},{"id":"seq934","metadata":{"taxonomy":["k__Bacteria","p__Actinobacteria","c__Actinobacteria","o__Frankiales","f__Geodermatophilaceae","g__Geodermatophilus","s__obscurus"]}},{"id":"seq935","metadata":{"taxonomy":["k__Bacteria","p__Actinobacteria","c__Actinobacteria","o__Frankiales","f__Frankiaceae","g__Jatrophihabitans","s__endophyticus"]}},{"id":"seq936","metadata":{"taxonomy":["k__Bacteria","p__Actinobacteria","c__Actinobacteria","o__Propionibacteriales","f__Nocardioidaceae","g__Nocardioides","s__daedukensis-sp7692"]}},{"id":"seq937","metadata":{"taxonomy":["k__Bacteria","p__Actinobacteria","c__Rubrobacteria","o__Rubrobacterales","f__Rubrobacteriaceae","g__Rubrobacter","s__sp10729"]}},{"id":"seq938","metadata":{"taxonomy":["k__Bacteria","p__Actinobacteria","c__Actinobacteria","o__Frankiales","f__Geodermatophilaceae","g__Blastococcus-Modestobacter","s__multiseptatus-sp6057"]}},{"id":"seq939","metadata":{"taxonomy":["k__Bacteria","p__Actinobacteria","c__Actinobacteria","o__Frankiales","f__Geodermatophilaceae","g__Blastococcus","s__sp6057"]}},{"id":"seq941","metadata":{"taxonomy":["k__Bacteria","p__Actinobacteria","c__Actinobacteria","o__Streptomycetales","f__Streptomycetaceae","g__Streptomyces","s__hawaiiensis"]}},{"id":"seq943","metadata":{"taxonomy":["k__Bacteria","p__Acidobacteria","c__Acidobacteria","o__NA","f__NA","g__Bryobacter","s__sp2497"]}},{"id":"seq944","metadata":{"taxonomy":["k__Bacteria","p__Acidobacteria","c__Acidobacteria","o__NA","f__NA","g__Blastocatella","s__sp3033"]}},{"id":"seq946","metadata":{"taxonomy":["k__Bacteria","p__Chloroflexi","c__Chloroflexia","o__Kallotenuales","f__NA","g__NA","s__sp21228"]}},{"id":"seq949","metadata":{"taxonomy":["k__Bacteria","p__Actinobacteria","c__Actinobacteria","o__Frankiales","f__Geodermatophilaceae","g__Blastococcus-Modestobacter","s__multiseptatus-sp6057"]}},{"id":"seq950","metadata":{"taxonomy":["k__Bacteria","p__Actinobacteria","c__Actinobacteria","o__Kineosporiales","f__Kineosporiaceae","g__NA","s__sp6223"]}},{"id":"seq951","metadata":{"taxonomy":["k__Bacteria","p__Actinobacteria","c__Actinobacteria","o__Pseudonocardiales","f__Pseudonocardiaceae","g__Pseudonocardia","s__sp8086"]}},{"id":"seq952","metadata":{"taxonomy":["k__Bacteria","p__Proteobacteria","c__Gammaproteobacteria","o__Xanthomonadales","f__Xanthomonadaceae","g__Stenotrophomonas","s__maltophilia-rhizophila"]}},{"id":"seq953","metadata":{"taxonomy":["k__Bacteria","p__Bacteroidetes","c__Bacteroidia","o__Bacteroidales","f__Bacteroidaceae","g__Bacteroides","s__fragilis-ovatus"]}},{"id":"seq954","metadata":{"taxonomy":["k__Bacteria","p__Actinobacteria","c__Actinobacteria","o__Propionibacteriales","f__Nocardioidaceae","g__Nocardioides","s__albus-fulvus"]}},{"id":"seq955","metadata":{"taxonomy":["k__Bacteria","p__Actinobacteria","c__Actinobacteria","o__Pseudonocardiales","f__Pseudonocardiaceae","g__Pseudonocardia","s__petroleophila"]}},{"id":"seq956","metadata":{"taxonomy":["k__Bacteria","p__Actinobacteria","c__Actinobacteria","o__Frankiales","f__Geodermatophilaceae","g__Blastococcus","s__jejuensis"]}},{"id":"seq959","metadata":{"taxonomy":["k__Bacteria","p__Actinobacteria","c__Actinobacteria","o__Micrococcales","f__Micrococcaceae","g__Arthrobacter","s__crystallopoietes"]}},{"id":"seq964","metadata":{"taxonomy":["k__Bacteria","p__Actinobacteria","c__Actinobacteria","o__Micrococcales","f__Cellulomonadaceae","g__Cellulomonas","s__NA"]}},{"id":"seq966","metadata":{"taxonomy":["k__Bacteria","p__Firmicutes","c__Bacilli","o__Lactobacillales","f__Carnobacteriaceae","g__Dolosigranulum","s__pigrum"]}},{"id":"seq967","metadata":{"taxonomy":["k__Bacteria","p__Chloroflexi","c__NA","o__NA","f__NA","g__NA","s__sp21444"]}},{"id":"seq968","metadata":{"taxonomy":["k__Bacteria","p__Proteobacteria","c__Alphaproteobacteria","o__Rhodospirillales","f__Acetobacteraceae","g__Craurococcus","s__sp45577"]}},{"id":"seq969","metadata":{"taxonomy":["k__Bacteria","p__Actinobacteria","c__Rubrobacteria","o__Rubrobacterales","f__Rubrobacteriaceae","g__Rubrobacter","s__sp10748"]}},{"id":"seq970","metadata":{"taxonomy":["k__Bacteria","p__Proteobacteria","c__Alphaproteobacteria","o__Sphingomonadales","f__Sphingomonadaceae","g__Novosphingobium","s__sp47615"]}},{"id":"seq971","metadata":{"taxonomy":["k__Bacteria","p__Actinobacteria","c__Actinobacteria","o__Corynebacteriales","f__Mycobacteriaceae","g__Mycobacterium","s__brisbanense"]}},{"id":"seq972","metadata":{"taxonomy":["k__Bacteria","p__Actinobacteria","c__Actinobacteria","o__Kineosporiales","f__Kineosporiaceae","g__Angustibacter","s__aerolatus"]}},{"id":"seq974","metadata":{"taxonomy":["k__Bacteria","p__Actinobacteria","c__Actinobacteria","o__Propionibacteriales","f__Propionibacteriaceae","g__Friedmanniella","s__okinawensis"]}},{"id":"seq975","metadata":{"taxonomy":["k__Bacteria","p__Proteobacteria","c__Alphaproteobacteria","o__Rhodospirillales","f__Acetobacteraceae","g__Craurococcus","s__sp45574"]}},{"id":"seq976","metadata":{"taxonomy":["k__Bacteria","p__Proteobacteria","c__Alphaproteobacteria","o__Sphingomonadales","f__Sphingomonadaceae","g__Sphingomonas","s__sp47842"]}},{"id":"seq977","metadata":{"taxonomy":["k__Bacteria","p__Proteobacteria","c__Alphaproteobacteria","o__Sphingomonadales","f__NA","g__NA","s__sp47445"]}},{"id":"seq978","metadata":{"taxonomy":["k__Bacteria","p__Actinobacteria","c__Thermoleophilia","o__Solirubrobacterales","f__NA","g__NA","s__sp10994"]}},{"id":"seq979","metadata":{"taxonomy":["k__Bacteria","p__Actinobacteria","c__NA","o__NA","f__NA","g__NA","s__sp10777"]}},{"id":"seq980","metadata":{"taxonomy":["k__Bacteria","p__Proteobacteria","c__Gammaproteobacteria","o__Enterobacteriales","f__Enterobacteriaceae","g__Enterobacter-Trabulsiella","s__NA"]}},{"id":"seq981","metadata":{"taxonomy":["k__Bacteria","p__Actinobacteria","c__Thermoleophilia","o__Solirubrobacterales","f__Patulibacteraceae","g__Patulibacter","s__sp11074"]}},{"id":"seq982","metadata":{"taxonomy":["k__Bacteria","p__Actinobacteria","c__Actinobacteria","o__Propionibacteriales","f__Nocardioidaceae","g__Kribbella","s__catacumbae-ginsengisoli-koreensis"]}},{"id":"seq983","metadata":{"taxonomy":["k__Bacteria","p__Actinobacteria","c__Actinobacteria","o__Pseudonocardiales","f__Pseudonocardiaceae","g__Amycolatopsis","s__NA"]}},{"id":"seq984","metadata":{"taxonomy":["k__Bacteria","p__Actinobacteria","c__Acidimicrobiia","o__Acidimicrobiales","f__NA","g__NA","s__sp4524"]}},{"id":"seq985","metadata":{"taxonomy":["k__Bacteria","p__Bacteroidetes","c__Cytophagia","o__Cytophagales","f__Cytophagaceae","g__Adhaeribacter","s__sp15088"]}},{"id":"seq987","metadata":{"taxonomy":["k__Bacteria","p__Proteobacteria","c__Alphaproteobacteria","o__Rhodospirillales","f__Acetobacteraceae","g__NA","s__sp45792"]}},{"id":"seq989","metadata":{"taxonomy":["k__Bacteria","p__Actinobacteria","c__Actinobacteria","o__Propionibacteriales","f__Nocardioidaceae","g__Aeromicrobium","s__ginsengisoli"]}},{"id":"seq992","metadata":{"taxonomy":["k__Bacteria","p__Firmicutes","c__Bacilli","o__Bacillales","f__Staphylococcaceae","g__Staphylococcus","s__haemolyticus"]}},{"id":"seq993","metadata":{"taxonomy":["k__Bacteria","p__Actinobacteria","c__Actinobacteria","o__Micrococcales","f__Microbacteriaceae","g__Microbacterium","s__marinilacus"]}},{"id":"seq994","metadata":{"taxonomy":["k__Bacteria","p__Deinococcus-Thermus","c__Deinococci","o__Deinococcales","f__Deinococcaceae","g__Deinococcus","s__maricopensis"]}},{"id":"seq995","metadata":{"taxonomy":["k__Bacteria","p__Actinobacteria","c__Actinobacteria","o__Frankiales","f__Geodermatophilaceae","g__Blastococcus","s__saxobsidens"]}},{"id":"seq998","metadata":{"taxonomy":["k__Bacteria","p__Chloroflexi","c__NA","o__NA","f__NA","g__NA","s__sp21759"]}},{"id":"seq999","metadata":{"taxonomy":["k__Bacteria","p__Proteobacteria","c__Alphaproteobacteria","o__Rhodospirillales","f__Acetobacteraceae","g__Craurococcus","s__sp45577"]}},{"id":"seq1000","metadata":{"taxonomy":["k__Archaea","p__Thaumarchaeota","c__NA","o__NA","f__NA","g__*Nitrososphaera","s__sp1559"]}},{"id":"seq1001","metadata":{"taxonomy":["k__Bacteria","p__Firmicutes","c__Bacilli","o__Bacillales","f__Paenibacillaceae","g__Ammoniphilus","s__oxalaticus"]}},{"id":"seq1002","metadata":{"taxonomy":["k__Bacteria","p__Bacteroidetes","c__Cytophagia","o__Cytophagales","f__Cytophagaceae","g__Adhaeribacter","s__sp15065-sp15088"]}},{"id":"seq1003","metadata":{"taxonomy":["k__Bacteria","p__Actinobacteria","c__Rubrobacteria","o__Rubrobacterales","f__Rubrobacteriaceae","g__Rubrobacter","s__sp10742-sp10761"]}},{"id":"seq1005","metadata":{"taxonomy":["k__Bacteria","p__Proteobacteria","c__Alphaproteobacteria","o__Rhizobiales","f__Bradyrhizobiaceae","g__Bradyrhizobium","s__NA"]}},{"id":"seq1006","metadata":{"taxonomy":["k__Bacteria","p__Proteobacteria","c__Alphaproteobacteria","o__Rhizobiales","f__Bradyrhizobiaceae","g__NA","s__sp43322"]}},{"id":"seq1007","metadata":{"taxonomy":["k__Bacteria","p__Actinobacteria","c__Actinobacteria","o__Propionibacteriales","f__Propionibacteriaceae","g__NA","s__sp7816-sp7836"]}},{"id":"seq1008","metadata":{"taxonomy":["k__Bacteria","p__Actinobacteria","c__Actinobacteria","o__Propionibacteriales","f__Nocardioidaceae","g__Nocardioides","s__sp7644"]}},{"id":"seq1009","metadata":{"taxonomy":["k__Bacteria","p__Proteobacteria","c__Alphaproteobacteria","o__Rhizobiales","f__Methylobacteriaceae","g__Microvirga","s__aerilata-zambiensis"]}},{"id":"seq1010","metadata":{"taxonomy":["k__Bacteria","p__Actinobacteria","c__Actinobacteria","o__Kineosporiales","f__Kineosporiaceae","g__Kineococcus","s__glutinatus"]}},{"id":"seq1012","metadata":{"taxonomy":["k__Bacteria","p__Gemmatimonadetes","c__Gemmatimonadetes","o__Gemmatimonadales","f__Gemmatimonadaceae","g__NA","s__sp38002"]}},{"id":"seq1014","metadata":{"taxonomy":["k__Bacteria","p__Proteobacteria","c__Alphaproteobacteria","o__Rhodospirillales","f__Acetobacteraceae","g__Craurococcus","s__sp45577"]}},{"id":"seq1015","metadata":{"taxonomy":["k__Bacteria","p__Proteobacteria","c__Alphaproteobacteria","o__Rhizobiales","f__Beijerinckiaceae","g__Methylocella","s__sp44644-tundrae"]}},{"id":"seq1016","metadata":{"taxonomy":["k__Bacteria","p__Bacteroidetes","c__Cytophagia","o__Cytophagales","f__Cytophagaceae","g__Rhodocytophaga","s__sp15338"]}},{"id":"seq1018","metadata":{"taxonomy":["k__Bacteria","p__Actinobacteria","c__Actinobacteria","o__Propionibacteriales","f__Nocardioidaceae","g__Nocardioides","s__mesophilus"]}},{"id":"seq1019","metadata":{"taxonomy":["k__Bacteria","p__Proteobacteria","c__Gammaproteobacteria","o__Enterobacteriales","f__Enterobacteriaceae","g__Ewingella","s__americana"]}},{"id":"seq1022","metadata":{"taxonomy":["k__Bacteria","p__Firmicutes","c__Clostridia","o__Clostridiales","f__Ruminococcaceae","g__Anaerotruncus","s__colihominis"]}},{"id":"seq1023","metadata":{"taxonomy":["k__Bacteria","p__Actinobacteria","c__Rubrobacteria","o__Rubrobacterales","f__Rubrobacteriaceae","g__Rubrobacter","s__sp10738"]}},{"id":"seq1025","metadata":{"taxonomy":["k__Bacteria","p__Actinobacteria","c__Actinobacteria","o__Frankiales","f__Frankiaceae","g__Jatrophihabitans","s__sp6038"]}},{"id":"seq1026","metadata":{"taxonomy":["k__Bacteria","p__Actinobacteria","c__Actinobacteria","o__Pseudonocardiales","f__Pseudonocardiaceae","g__Kibdelosporangium","s__sp7974"]}},{"id":"seq1028","metadata":{"taxonomy":["k__Bacteria","p__Actinobacteria","c__Acidimicrobiia","o__Acidimicrobiales","f__NA","g__NA","s__sp4601"]}},{"id":"seq1031","metadata":{"taxonomy":["k__Bacteria","p__Actinobacteria","c__Actinobacteria","o__Propionibacteriales","f__Nocardioidaceae","g__Nocardioides","s__mesophilus"]}},{"id":"seq1033","metadata":{"taxonomy":["k__Bacteria","p__Firmicutes","c__Clostridia","o__Clostridiales","f__Lachnospiraceae","g__NA","s__sp32176"]}},{"id":"seq1034","metadata":{"taxonomy":["k__Bacteria","p__Firmicutes","c__Clostridia","o__Clostridiales","f__Lachnospiraceae","g__NA","s__sp32762"]}},{"id":"seq1035","metadata":{"taxonomy":["k__Bacteria","p__Bacteroidetes","c__Bacteroidia","o__Bacteroidales","f__Bacteroidaceae","g__Bacteroides","s__caccae"]}},{"id":"seq1037","metadata":{"taxonomy":["k__Bacteria","p__Bacteroidetes","c__Bacteroidia","o__Bacteroidales","f__Porphyromonadaceae","g__Parabacteroides","s__gordonii"]}},{"id":"seq1038","metadata":{"taxonomy":["k__Bacteria","p__Actinobacteria","c__Actinobacteria","o__Frankiales","f__Geodermatophilaceae","g__Blastococcus","s__sp6057"]}},{"id":"seq1041","metadata":{"taxonomy":["k__Bacteria","p__Proteobacteria","c__Alphaproteobacteria","o__Rhizobiales","f__Xanthobacteraceae","g__Azorhizobium","s__oxalatiphilum"]}},{"id":"seq1043","metadata":{"taxonomy":["k__Bacteria","p__Bacteroidetes","c__Bacteroidia","o__Bacteroidales","f__Porphyromonadaceae","g__Odoribacter","s__sp13183"]}},{"id":"seq1044","metadata":{"taxonomy":["k__Bacteria","p__Actinobacteria","c__Actinobacteria","o__Micrococcales","f__Cellulomonadaceae","g__Cellulomonas","s__biazotea-fimi-oligotrophica"]}},{"id":"seq1045","metadata":{"taxonomy":["k__Bacteria","p__Firmicutes","c__Clostridia","o__Clostridiales","f__Lachnospiraceae","g__NA","s__sp32615-sp32802"]}},{"id":"seq1046","metadata":{"taxonomy":["k__Bacteria","p__Firmicutes","c__Clostridia","o__Clostridiales","f__Ruminococcaceae","g__Anaerotruncus","s__colihominis"]}},{"id":"seq1047","metadata":{"taxonomy":["k__Bacteria","p__Deinococcus-Thermus","c__Deinococci","o__Deinococcales","f__Deinococcaceae","g__Deinococcus","s__navajonensis"]}},{"id":"seq1052","metadata":{"taxonomy":["k__Archaea","p__Thaumarchaeota","c__NA","o__NA","f__NA","g__*Nitrososphaera","s__sp1559"]}},{"id":"seq1053","metadata":{"taxonomy":["k__Bacteria","p__Chloroflexi","c__Chloroflexia","o__Kallotenuales","f__NA","g__NA","s__sp21227"]}},{"id":"seq1054","metadata":{"taxonomy":["k__Bacteria","p__Actinobacteria","c__Actinobacteria","o__Kineosporiales","f__Kineosporiaceae","g__Kineococcus","s__endophyticus"]}},{"id":"seq1057","metadata":{"taxonomy":["k__Bacteria","p__Firmicutes","c__Clostridia","o__Clostridiales","f__Lachnospiraceae","g__Lachnoclostridium","s__sp32366"]}},{"id":"seq1058","metadata":{"taxonomy":["None","NA","NA","NA","NA","NA","NA"]}},{"id":"seq1060","metadata":{"taxonomy":["None","NA","NA","NA","NA","NA","NA"]}},{"id":"seq1061","metadata":{"taxonomy":["k__Bacteria","p__Proteobacteria","c__Alphaproteobacteria","o__Rhodospirillales","f__Rhodospirillaceae","g__NA","s__sp46394"]}},{"id":"seq1062","metadata":{"taxonomy":["k__Bacteria","p__Bacteroidetes","c__Bacteroidia","o__Bacteroidales","f__Porphyromonadaceae","g__Parabacteroides","s__gordonii"]}},{"id":"seq1063","metadata":{"taxonomy":["k__Bacteria","p__Proteobacteria","c__Alphaproteobacteria","o__Rhizobiales","f__Methylobacteriaceae","g__Methylobacterium","s__sp43882"]}},{"id":"seq1064","metadata":{"taxonomy":["k__Bacteria","p__Actinobacteria","c__Actinobacteria","o__Corynebacteriales","f__Nocardiaceae","g__Gordonia","s__cholesterolivorans-sihwensis"]}},{"id":"seq1066","metadata":{"taxonomy":["k__Bacteria","p__Firmicutes","c__Clostridia","o__Clostridiales","f__Lachnospiraceae","g__NA","s__sp32598"]}},{"id":"seq1067","metadata":{"taxonomy":["k__Bacteria","p__Acidobacteria","c__Acidobacteria","o__NA","f__NA","g__Blastocatella","s__sp3049"]}},{"id":"seq1068","metadata":{"taxonomy":["k__Bacteria","p__Proteobacteria","c__Alphaproteobacteria","o__Sphingomonadales","f__Sphingomonadaceae","g__Sphingomonas","s__sp47871"]}},{"id":"seq1069","metadata":{"taxonomy":["k__Bacteria","p__Proteobacteria","c__Alphaproteobacteria","o__Rhodospirillales","f__Acetobacteraceae","g__Craurococcus","s__sp45574-sp45578"]}},{"id":"seq1071","metadata":{"taxonomy":["k__Bacteria","p__Actinobacteria","c__Actinobacteria","o__Propionibacteriales","f__Nocardioidaceae","g__Nocardioides","s__alpinus"]}},{"id":"seq1073","metadata":{"taxonomy":["k__Bacteria","p__Actinobacteria","c__Actinobacteria","o__Micrococcales","f__Cellulomonadaceae","g__Cellulomonas","s__biazotea-fimi-oligotrophica"]}},{"id":"seq1075","metadata":{"taxonomy":["k__Bacteria","p__Proteobacteria","c__Betaproteobacteria","o__Burkholderiales","f__Oxalobacteraceae","g__Massilia","s__albidiflava"]}},{"id":"seq1076","metadata":{"taxonomy":["k__Bacteria","p__Actinobacteria","c__Actinobacteria","o__Streptomycetales","f__Streptomycetaceae","g__Streptomyces","s__yanglinensis"]}},{"id":"seq1077","metadata":{"taxonomy":["k__Bacteria","p__Proteobacteria","c__Alphaproteobacteria","o__Rhizobiales","f__Methylobacteriaceae","g__Methylobacterium","s__radiotolerans"]}},{"id":"seq1084","metadata":{"taxonomy":["k__Bacteria","p__Actinobacteria","c__Actinobacteria","o__Frankiales","f__NA","g__NA","s__sp6166"]}},{"id":"seq1085","metadata":{"taxonomy":["k__Bacteria","p__Chloroflexi","c__NA","o__NA","f__NA","g__NA","s__sp21482"]}},{"id":"seq1086","metadata":{"taxonomy":["k__Bacteria","p__Actinobacteria","c__Actinobacteria","o__Frankiales","f__Geodermatophilaceae","g__Geodermatophilus","s__africanus-obscurus"]}},{"id":"seq1088","metadata":{"taxonomy":["k__Bacteria","p__Actinobacteria","c__Actinobacteria","o__Frankiales","f__Frankiaceae","g__Jatrophihabitans","s__endophyticus"]}},{"id":"seq1090","metadata":{"taxonomy":["k__Bacteria","p__Actinobacteria","c__Actinobacteria","o__Kineosporiales","f__Kineosporiaceae","g__Kineococcus","s__glutinatus"]}},{"id":"seq1092","metadata":{"taxonomy":["k__Bacteria","p__Actinobacteria","c__Actinobacteria","o__Propionibacteriales","f__Nocardioidaceae","g__Nocardioides","s__sp7658"]}},{"id":"seq1094","metadata":{"taxonomy":["k__Bacteria","p__Firmicutes","c__Erysipelotrichia","o__Erysipelotrichales","f__Erysipelotrichaceae","g__NA","s__sp36741"]}},{"id":"seq1096","metadata":{"taxonomy":["k__Bacteria","p__Firmicutes","c__Bacilli","o__Lactobacillales","f__Aerococcaceae","g__Abiotrophia","s__sp28088"]}},{"id":"seq1098","metadata":{"taxonomy":["k__Archaea","p__Thaumarchaeota","c__NA","o__NA","f__NA","g__NA","s__sp1562"]}},{"id":"seq1099","metadata":{"taxonomy":["k__Bacteria","p__Actinobacteria","c__Actinobacteria","o__Streptosporangiales","f__Thermomonosporaceae","g__Actinomadura","s__vinacea-yumaensis"]}},{"id":"seq1100","metadata":{"taxonomy":["k__Bacteria","p__Actinobacteria","c__Actinobacteria","o__Propionibacteriales","f__Nocardioidaceae","g__Nocardioides","s__sp7657"]}},{"id":"seq1101","metadata":{"taxonomy":["k__Bacteria","p__Firmicutes","c__Clostridia","o__Clostridiales","f__Lachnospiraceae","g__NA","s__sp33424"]}},{"id":"seq1102","metadata":{"taxonomy":["k__Bacteria","p__Proteobacteria","c__Alphaproteobacteria","o__Rhizobiales","f__NA","g__NA","s__sp43729"]}},{"id":"seq1103","metadata":{"taxonomy":["k__Bacteria","p__Actinobacteria","c__Actinobacteria","o__Micrococcales","f__Cellulomonadaceae","g__Cellulomonas","s__biazotea-fimi-oligotrophica"]}},{"id":"seq1104","metadata":{"taxonomy":["k__Bacteria","p__Firmicutes","c__Bacilli","o__Bacillales","f__Bacillaceae","g__Bacillus","s__nealsonii-sp25935"]}},{"id":"seq1105","metadata":{"taxonomy":["k__Bacteria","p__Actinobacteria","c__Rubrobacteria","o__Rubrobacterales","f__Rubrobacteriaceae","g__Rubrobacter","s__sp10738"]}},{"id":"seq1108","metadata":{"taxonomy":["k__Bacteria","p__Actinobacteria","c__Actinobacteria","o__Propionibacteriales","f__Nocardioidaceae","g__Nocardioides","s__oleivorans-sp7690"]}},{"id":"seq1109","metadata":{"taxonomy":["k__Bacteria","p__Proteobacteria","c__Alphaproteobacteria","o__Rhizobiales","f__Methylobacteriaceae","g__Methylobacterium","s__persicinum"]}},{"id":"seq1110","metadata":{"taxonomy":["k__Bacteria","p__Planctomycetes","c__Planctomycetacia","o__Planctomycetales","f__Planctomycetaceae","g__NA","s__sp42149"]}},{"id":"seq1111","metadata":{"taxonomy":["k__Bacteria","p__Actinobacteria","c__Actinobacteria","o__Frankiales","f__Frankiaceae","g__Jatrophihabitans","s__sp6042"]}},{"id":"seq1112","metadata":{"taxonomy":["k__Bacteria","p__Actinobacteria","c__Actinobacteria","o__Frankiales","f__NA","g__NA","s__sp6166"]}},{"id":"seq1113","metadata":{"taxonomy":["k__Bacteria","p__Proteobacteria","c__Betaproteobacteria","o__Neisseriales","f__Neisseriaceae","g__Neisseria","s__macacae-mucosa-sicca"]}},{"id":"seq1114","metadata":{"taxonomy":["k__Bacteria","p__Actinobacteria","c__Actinobacteria","o__Propionibacteriales","f__Nocardioidaceae","g__Kribbella","s__endophytica-flavida-italica"]}},{"id":"seq1116","metadata":{"taxonomy":["k__Bacteria","p__Actinobacteria","c__Actinobacteria","o__Micrococcales","f__Micrococcaceae","g__Kocuria","s__polaris"]}},{"id":"seq1118","metadata":{"taxonomy":["k__Bacteria","p__Firmicutes","c__Clostridia","o__Clostridiales","f__Lachnospiraceae","g__Lachnoclostridium","s__sp32444-sp33425"]}},{"id":"seq1119","metadata":{"taxonomy":["k__Bacteria","p__Actinobacteria","c__Actinobacteria","o__Micrococcales","f__Microbacteriaceae","g__Microbacterium","s__ginsengiterrae-paraoxydans"]}},{"id":"seq1120","metadata":{"taxonomy":["k__Bacteria","p__Actinobacteria","c__Actinobacteria","o__Propionibacteriales","f__Nocardioidaceae","g__Nocardioides","s__mesophilus"]}},{"id":"seq1121","metadata":{"taxonomy":["k__Archaea","p__Thaumarchaeota","c__NA","o__NA","f__NA","g__NA","s__sp1562"]}},{"id":"seq1122","metadata":{"taxonomy":["k__Bacteria","p__Actinobacteria","c__Actinobacteria","o__Micrococcales","f__Intrasporangiaceae","g__Fodinibacter","s__luteus"]}},{"id":"seq1125","metadata":{"taxonomy":["k__Bacteria","p__Actinobacteria","c__Actinobacteria","o__Frankiales","f__NA","g__NA","s__sp6166"]}},{"id":"seq1126","metadata":{"taxonomy":["k__Bacteria","p__Actinobacteria","c__Thermoleophilia","o__Solirubrobacterales","f__NA","g__NA","s__sp11029"]}},{"id":"seq1128","metadata":{"taxonomy":["k__Bacteria","p__Actinobacteria","c__Actinobacteria","o__Frankiales","f__Geodermatophilaceae","g__Blastococcus","s__endophyticus"]}},{"id":"seq1129","metadata":{"taxonomy":["k__Bacteria","p__Proteobacteria","c__Alphaproteobacteria","o__Rhodospirillales","f__Rhodospirillaceae","g__Skermanella","s__aerolata-sp46220"]}},{"id":"seq1131","metadata":{"taxonomy":["k__Bacteria","p__Actinobacteria","c__Actinobacteria","o__Streptomycetales","f__Streptomycetaceae","g__Streptomyces","s__chumphonensis-iconiensis-platensis"]}},{"id":"seq1132","metadata":{"taxonomy":["k__Bacteria","p__Actinobacteria","c__Actinobacteria","o__Micrococcales","f__Cellulomonadaceae","g__Cellulomonas","s__NA"]}},{"id":"seq1134","metadata":{"taxonomy":["k__Bacteria","p__Actinobacteria","c__Actinobacteria","o__Frankiales","f__Geodermatophilaceae","g__Geodermatophilus","s__obscurus"]}},{"id":"seq1139","metadata":{"taxonomy":["k__Archaea","p__Thaumarchaeota","c__NA","o__NA","f__NA","g__NA","s__sp1562"]}},{"id":"seq1140","metadata":{"taxonomy":["k__Bacteria","p__Bacteroidetes","c__Cytophagia","o__Cytophagales","f__Cytophagaceae","g__Rufibacter","s__sp15347"]}},{"id":"seq1142","metadata":{"taxonomy":["k__Bacteria","p__Chloroflexi","c__Thermomicrobia","o__NA","f__NA","g__NA","s__sp21845"]}},{"id":"seq1143","metadata":{"taxonomy":["k__Bacteria","p__Cyanobacteria","c__Chloroplast","o__Nitzschia closterium","f__Nitzschia closterium","g__Nitzschia","s__closterium"]}},{"id":"seq1144","metadata":{"taxonomy":["k__Bacteria","p__Proteobacteria","c__Gammaproteobacteria","o__Enterobacteriales","f__Enterobacteriaceae","g__Enterobacter","s__cloacae-ludwigii"]}},{"id":"seq1146","metadata":{"taxonomy":["k__Bacteria","p__Proteobacteria","c__Alphaproteobacteria","o__Rhizobiales","f__Methylobacteriaceae","g__Microvirga","s__sp43909"]}},{"id":"seq1149","metadata":{"taxonomy":["k__Bacteria","p__Actinobacteria","c__Acidimicrobiia","o__Acidimicrobiales","f__NA","g__NA","s__sp4640"]}},{"id":"seq1151","metadata":{"taxonomy":["k__Bacteria","p__Bacteroidetes","c__Bacteroidia","o__Bacteroidales","f__Rikenellaceae","g__Alistipes","s__timonensis"]}},{"id":"seq1152","metadata":{"taxonomy":["k__Bacteria","p__Actinobacteria","c__Actinobacteria","o__Frankiales","f__Geodermatophilaceae","g__Modestobacter","s__multiseptatus"]}},{"id":"seq1153","metadata":{"taxonomy":["k__Bacteria","p__Proteobacteria","c__Alphaproteobacteria","o__Rhodospirillales","f__Acetobacteraceae","g__Roseomonas","s__sp45714"]}},{"id":"seq1154","metadata":{"taxonomy":["k__Bacteria","p__Actinobacteria","c__Actinobacteria","o__Micrococcales","f__Cellulomonadaceae","g__Cellulomonas","s__oligotrophica"]}},{"id":"seq1155","metadata":{"taxonomy":["k__Bacteria","p__Actinobacteria","c__Actinobacteria","o__Frankiales","f__Geodermatophilaceae","g__Geodermatophilus","s__africanus-obscurus-siccatus"]}},{"id":"seq1157","metadata":{"taxonomy":["k__Bacteria","p__Actinobacteria","c__Actinobacteria","o__Frankiales","f__NA","g__NA","s__sp6166"]}},{"id":"seq1158","metadata":{"taxonomy":["k__Bacteria","p__Actinobacteria","c__Actinobacteria","o__Streptosporangiales","f__Thermomonosporaceae","g__Actinomadura","s__hibisca"]}},{"id":"seq1159","metadata":{"taxonomy":["k__Bacteria","p__Bacteroidetes","c__Sphingobacteriia","o__Sphingobacteriales","f__Chitinophagaceae","g__Flavisolibacter","s__sp18196"]}},{"id":"seq1164","metadata":{"taxonomy":["k__Bacteria","p__Actinobacteria","c__Actinobacteria","o__Streptomycetales","f__Streptomycetaceae","g__Streptomyces","s__NA"]}},{"id":"seq1165","metadata":{"taxonomy":["k__Bacteria","p__Actinobacteria","c__Actinobacteria","o__Micrococcales","f__Microbacteriaceae","g__Compostimonas","s__suwonensis"]}},{"id":"seq1170","metadata":{"taxonomy":["k__Bacteria","p__Actinobacteria","c__Actinobacteria","o__Propionibacteriales","f__Nocardioidaceae","g__Nocardioides","s__sp7665"]}},{"id":"seq1171","metadata":{"taxonomy":["k__Bacteria","p__Actinobacteria","c__Actinobacteria","o__Propionibacteriales","f__Nocardioidaceae","g__Nocardioides","s__plantarum-rubriscoriae"]}},{"id":"seq1172","metadata":{"taxonomy":["k__Bacteria","p__Firmicutes","c__Bacilli","o__Bacillales","f__Bacillaceae","g__Bacillus","s__vireti"]}},{"id":"seq1174","metadata":{"taxonomy":["k__Bacteria","p__Firmicutes","c__Clostridia","o__Clostridiales","f__Ruminococcaceae","g__Anaerotruncus","s__sp34482"]}},{"id":"seq1175","metadata":{"taxonomy":["k__Bacteria","p__Actinobacteria","c__Actinobacteria","o__Propionibacteriales","f__Nocardioidaceae","g__Marmoricola","s__sp7567-sp7571"]}},{"id":"seq1176","metadata":{"taxonomy":["k__Bacteria","p__Actinobacteria","c__Actinobacteria","o__Frankiales","f__Geodermatophilaceae","g__Geodermatophilus","s__normandii"]}},{"id":"seq1178","metadata":{"taxonomy":["k__Bacteria","p__Actinobacteria","c__Actinobacteria","o__Micrococcales","f__Intrasporangiaceae","g__Fodinibacter","s__luteus"]}},{"id":"seq1179","metadata":{"taxonomy":["k__Bacteria","p__Proteobacteria","c__Alphaproteobacteria","o__Rhodospirillales","f__NA","g__NA","s__sp45806"]}},{"id":"seq1181","metadata":{"taxonomy":["k__Bacteria","p__Proteobacteria","c__Alphaproteobacteria","o__Rhizobiales","f__Methylobacteriaceae","g__Microvirga","s__sp43909"]}},{"id":"seq1182","metadata":{"taxonomy":["k__Bacteria","p__Proteobacteria","c__Alphaproteobacteria","o__Rhizobiales","f__Hyphomicrobiaceae","g__Rhodoplanes","s__sp43676"]}},{"id":"seq1183","metadata":{"taxonomy":["k__Bacteria","p__Proteobacteria","c__Betaproteobacteria","o__Burkholderiales","f__Oxalobacteraceae","g__Massilia","s__albidiflava"]}},{"id":"seq1184","metadata":{"taxonomy":["k__Bacteria","p__Actinobacteria","c__Actinobacteria","o__Streptosporangiales","f__Streptosporangiaceae","g__Nonomuraea","s__NA"]}},{"id":"seq1185","metadata":{"taxonomy":["k__Bacteria","p__Actinobacteria","c__Actinobacteria","o__Streptomycetales","f__Streptomycetaceae","g__Streptomyces","s__sanglieri"]}},{"id":"seq1188","metadata":{"taxonomy":["k__Bacteria","p__Actinobacteria","c__Actinobacteria","o__Pseudonocardiales","f__Pseudonocardiaceae","g__Pseudonocardia","s__adelaidensis"]}},{"id":"seq1189","metadata":{"taxonomy":["k__Bacteria","p__Actinobacteria","c__Actinobacteria","o__Propionibacteriales","f__Propionibacteriaceae","g__Friedmanniella","s__lacustris"]}},{"id":"seq1190","metadata":{"taxonomy":["k__Bacteria","p__Proteobacteria","c__Alphaproteobacteria","o__Rhizobiales","f__Rhizobiaceae","g__Rhizobium","s__leguminosarum"]}},{"id":"seq1191","metadata":{"taxonomy":["k__Bacteria","p__Acidobacteria","c__Acidobacteria","o__NA","f__NA","g__Blastocatella","s__fastidiosa"]}},{"id":"seq1193","metadata":{"taxonomy":["k__Bacteria","p__Proteobacteria","c__Alphaproteobacteria","o__Sphingomonadales","f__Sphingomonadaceae","g__Sphingomonas","s__humi"]}},{"id":"seq1194","metadata":{"taxonomy":["k__Bacteria","p__Firmicutes","c__Clostridia","o__Clostridiales","f__Lachnospiraceae","g__Blautia","s__coccoides-hansenii-producta"]}},{"id":"seq1195","metadata":{"taxonomy":["k__Bacteria","p__Actinobacteria","c__Actinobacteria","o__Pseudonocardiales","f__Pseudonocardiaceae","g__Actinomycetospora","s__sp7853"]}},{"id":"seq1196","metadata":{"taxonomy":["k__Bacteria","p__Actinobacteria","c__Actinobacteria","o__Streptomycetales","f__Streptomycetaceae","g__Streptomyces","s__NA"]}},{"id":"seq1199","metadata":{"taxonomy":["k__Bacteria","p__Actinobacteria","c__Actinobacteria","o__Micrococcales","f__Micrococcaceae","g__Arthrobacter","s__agilis"]}},{"id":"seq1200","metadata":{"taxonomy":["k__Bacteria","p__Actinobacteria","c__Acidimicrobiia","o__Acidimicrobiales","f__NA","g__NA","s__sp4524"]}},{"id":"seq1201","metadata":{"taxonomy":["k__Bacteria","p__Actinobacteria","c__Actinobacteria","o__Micromonosporales","f__Micromonosporaceae","g__Actinoplanes","s__abujensis-brasiliensis"]}},{"id":"seq1203","metadata":{"taxonomy":["k__Bacteria","p__Actinobacteria","c__Actinobacteria","o__Pseudonocardiales","f__Pseudonocardiaceae","g__Amycolatopsis","s__balhimycina"]}},{"id":"seq1205","metadata":{"taxonomy":["k__Bacteria","p__Firmicutes","c__Erysipelotrichia","o__Erysipelotrichales","f__Erysipelotrichaceae","g__*Stoquefichus","s__sp36592"]}},{"id":"seq1206","metadata":{"taxonomy":["k__Bacteria","p__Bacteroidetes","c__Sphingobacteriia","o__Sphingobacteriales","f__Chitinophagaceae","g__Chitinophaga","s__sp18082"]}},{"id":"seq1208","metadata":{"taxonomy":["k__Bacteria","p__Firmicutes","c__Bacilli","o__Bacillales","f__Bacillaceae","g__Bacillus","s__sp25916"]}},{"id":"seq1210","metadata":{"taxonomy":["k__Bacteria","p__Actinobacteria","c__Actinobacteria","o__Corynebacteriales","f__Corynebacteriaceae","g__Corynebacterium","s__imitans"]}},{"id":"seq1211","metadata":{"taxonomy":["k__Bacteria","p__Firmicutes","c__Bacilli","o__Bacillales","f__Bacillaceae","g__Bacillus","s__niacini"]}},{"id":"seq1212","metadata":{"taxonomy":["k__Bacteria","p__Proteobacteria","c__Alphaproteobacteria","o__Sphingomonadales","f__Sphingomonadaceae","g__Novosphingobium","s__sp47615"]}},{"id":"seq1213","metadata":{"taxonomy":["k__Bacteria","p__Firmicutes","c__Clostridia","o__Clostridiales","f__Ruminococcaceae","g__Oscillibacter","s__sp34651"]}},{"id":"seq1214","metadata":{"taxonomy":["k__Bacteria","p__Chloroflexi","c__Chloroflexia","o__Kallotenuales","f__NA","g__NA","s__sp21227"]}},{"id":"seq1217","metadata":{"taxonomy":["k__Bacteria","p__Proteobacteria","c__Alphaproteobacteria","o__Sphingomonadales","f__Sphingomonadaceae","g__Sphingomonas","s__cynarae-roseiflava"]}},{"id":"seq1218","metadata":{"taxonomy":["k__Bacteria","p__Bacteroidetes","c__Bacteroidia","o__Bacteroidales","f__Porphyromonadaceae","g__Odoribacter","s__sp13184"]}},{"id":"seq1222","metadata":{"taxonomy":["k__Bacteria","p__Actinobacteria","c__Actinobacteria","o__Corynebacteriales","f__Corynebacteriaceae","g__Corynebacterium","s__mucifaciens"]}},{"id":"seq1224","metadata":{"taxonomy":["k__Bacteria","p__Bacteroidetes","c__Cytophagia","o__Cytophagales","f__Cytophagaceae","g__Hymenobacter","s__roseosalivarius"]}},{"id":"seq1226","metadata":{"taxonomy":["k__Bacteria","p__Actinobacteria","c__Actinobacteria","o__Propionibacteriales","f__Nocardioidaceae","g__Nocardioides","s__alpinus"]}},{"id":"seq1228","metadata":{"taxonomy":["k__Bacteria","p__Actinobacteria","c__Actinobacteria","o__Micrococcales","f__Microbacteriaceae","g__Agrococcus","s__citreus-jenensis"]}},{"id":"seq1229","metadata":{"taxonomy":["k__Bacteria","p__Actinobacteria","c__Actinobacteria","o__Pseudonocardiales","f__Pseudonocardiaceae","g__Actinomycetospora","s__sp7854"]}},{"id":"seq1232","metadata":{"taxonomy":["k__Bacteria","p__Actinobacteria","c__Actinobacteria","o__Pseudonocardiales","f__Pseudonocardiaceae","g__Pseudonocardia","s__sp8102"]}},{"id":"seq1233","metadata":{"taxonomy":["k__Bacteria","p__Proteobacteria","c__Betaproteobacteria","o__Burkholderiales","f__Burkholderiaceae","g__Lautropia","s__sp48667"]}},{"id":"seq1234","metadata":{"taxonomy":["k__Bacteria","p__Actinobacteria","c__Thermoleophilia","o__Solirubrobacterales","f__Solirubrobacteraceae","g__Solirubrobacter","s__sp11097-sp11108"]}},{"id":"seq1236","metadata":{"taxonomy":["k__Bacteria","p__Proteobacteria","c__Alphaproteobacteria","o__Rhizobiales","f__Methylobacteriaceae","g__Microvirga","s__sp43911"]}},{"id":"seq1237","metadata":{"taxonomy":["k__Bacteria","p__Bacteroidetes","c__Sphingobacteriia","o__Sphingobacteriales","f__Chitinophagaceae","g__Segetibacter","s__sp18300"]}},{"id":"seq1238","metadata":{"taxonomy":["k__Bacteria","p__Actinobacteria","c__Actinobacteria","o__Kineosporiales","f__Kineosporiaceae","g__Kineococcus","s__glutinatus"]}},{"id":"seq1239","metadata":{"taxonomy":["k__Bacteria","p__Actinobacteria","c__Actinobacteria","o__Frankiales","f__Geodermatophilaceae","g__Blastococcus","s__sp6057"]}},{"id":"seq1240","metadata":{"taxonomy":["k__Bacteria","p__Bacteroidetes","c__Flavobacteriia","o__Flavobacteriales","f__Flavobacteriaceae","g__Chryseobacterium","s__defluvii"]}},{"id":"seq1241","metadata":{"taxonomy":["k__Bacteria","p__Actinobacteria","c__Actinobacteria","o__Streptomycetales","f__Streptomycetaceae","g__Streptomyces","s__NA"]}},{"id":"seq1242","metadata":{"taxonomy":["k__Bacteria","p__Actinobacteria","c__Actinobacteria","o__Micrococcales","f__Micrococcaceae","g__Kocuria","s__aegyptia-polaris"]}},{"id":"seq1245","metadata":{"taxonomy":["k__Bacteria","p__Proteobacteria","c__Alphaproteobacteria","o__Rhizobiales","f__Methylobacteriaceae","g__Microvirga","s__lupini"]}},{"id":"seq1247","metadata":{"taxonomy":["None","NA","NA","NA","NA","NA","NA"]}},{"id":"seq1249","metadata":{"taxonomy":["k__Bacteria","p__Actinobacteria","c__Actinobacteria","o__Frankiales","f__Frankiaceae","g__Frankia-Jatrophihabitans","s__NA"]}},{"id":"seq1255","metadata":{"taxonomy":["k__Bacteria","p__Bacteroidetes","c__Sphingobacteriia","o__Sphingobacteriales","f__Chitinophagaceae","g__Flavisolibacter","s__sp18201"]}},{"id":"seq1256","metadata":{"taxonomy":["k__Bacteria","p__Proteobacteria","c__Alphaproteobacteria","o__Rhodospirillales","f__Acetobacteraceae","g__Craurococcus","s__sp45577"]}},{"id":"seq1257","metadata":{"taxonomy":["k__Bacteria","p__Actinobacteria","c__Actinobacteria","o__Corynebacteriales","f__Corynebacteriaceae","g__Corynebacterium","s__imitans"]}},{"id":"seq1258","metadata":{"taxonomy":["k__Bacteria","p__Gemmatimonadetes","c__Gemmatimonadetes","o__Gemmatimonadales","f__Gemmatimonadaceae","g__NA","s__sp37917"]}},{"id":"seq1259","metadata":{"taxonomy":["k__Bacteria","p__Proteobacteria","c__Alphaproteobacteria","o__Rhizobiales","f__Brucellaceae","g__Ochrobactrum","s__anthropi-intermedium"]}},{"id":"seq1261","metadata":{"taxonomy":["k__Bacteria","p__Actinobacteria","c__Acidimicrobiia","o__Acidimicrobiales","f__NA","g__NA","s__sp4486"]}},{"id":"seq1262","metadata":{"taxonomy":["k__Bacteria","p__Actinobacteria","c__Rubrobacteria","o__Rubrobacterales","f__Rubrobacteriaceae","g__Rubrobacter","s__sp10738"]}},{"id":"seq1263","metadata":{"taxonomy":["k__Bacteria","p__Firmicutes","c__Bacilli","o__Bacillales","f__Bacillaceae","g__Bacillus","s__funiculus"]}},{"id":"seq1265","metadata":{"taxonomy":["k__Bacteria","p__Proteobacteria","c__Alphaproteobacteria","o__Rhizobiales","f__NA","g__NA","s__sp43143"]}},{"id":"seq1266","metadata":{"taxonomy":["k__Bacteria","p__Planctomycetes","c__Planctomycetacia","o__Planctomycetales","f__Planctomycetaceae","g__NA","s__sp42149"]}},{"id":"seq1267","metadata":{"taxonomy":["k__Bacteria","p__Bacteroidetes","c__Bacteroidia","o__Bacteroidales","f__Porphyromonadaceae","g__Parabacteroides","s__merdae-sp13265"]}},{"id":"seq1270","metadata":{"taxonomy":["k__Bacteria","p__Actinobacteria","c__Actinobacteria","o__Micrococcales","f__Dermabacteraceae","g__Brachybacterium","s__conglomeratum-faecium-paraconglomeratum"]}},{"id":"seq1272","metadata":{"taxonomy":["k__Bacteria","p__Proteobacteria","c__Alphaproteobacteria","o__Caulobacterales","f__Caulobacteraceae","g__NA","s__sp42791"]}},{"id":"seq1274","metadata":{"taxonomy":["k__Bacteria","p__Proteobacteria","c__Alphaproteobacteria","o__Sphingomonadales","f__Sphingomonadaceae","g__Sphingomonas","s__sp47842"]}},{"id":"seq1275","metadata":{"taxonomy":["k__Bacteria","p__Actinobacteria","c__Actinobacteria","o__Micromonosporales","f__Micromonosporaceae","g__Actinoplanes","s__NA"]}},{"id":"seq1280","metadata":{"taxonomy":["k__Bacteria","p__Proteobacteria","c__Alphaproteobacteria","o__Rhodospirillales","f__Acetobacteraceae","g__Craurococcus","s__sp45577"]}},{"id":"seq1281","metadata":{"taxonomy":["k__Bacteria","p__Proteobacteria","c__Alphaproteobacteria","o__Sphingomonadales","f__Erythrobacteraceae","g__Altererythrobacter","s__sp47515"]}},{"id":"seq1282","metadata":{"taxonomy":["k__Bacteria","p__Actinobacteria","c__Actinobacteria","o__Frankiales","f__Geodermatophilaceae","g__Geodermatophilus","s__arenarius"]}},{"id":"seq1283","metadata":{"taxonomy":["k__Bacteria","p__Proteobacteria","c__Alphaproteobacteria","o__Sphingomonadales","f__Sphingomonadaceae","g__Sphingomonas","s__aerolata-faeni-ginsenosidivorax"]}},{"id":"seq1284","metadata":{"taxonomy":["k__Bacteria","p__Firmicutes","c__Clostridia","o__Clostridiales","f__Lachnospiraceae","g__Lachnoclostridium","s__bolteae-sp32431"]}},{"id":"seq1285","metadata":{"taxonomy":["k__Bacteria","p__Gemmatimonadetes","c__Gemmatimonadetes","o__Gemmatimonadales","f__Gemmatimonadaceae","g__NA","s__sp37959"]}},{"id":"seq1287","metadata":{"taxonomy":["k__Bacteria","p__Actinobacteria","c__Thermoleophilia","o__Solirubrobacterales","f__Solirubrobacteraceae","g__Solirubrobacter","s__sp11099-sp11113"]}},{"id":"seq1289","metadata":{"taxonomy":["k__Bacteria","p__Proteobacteria","c__Alphaproteobacteria","o__Sphingomonadales","f__Sphingomonadaceae","g__Sphingomonas","s__dokdonensis"]}},{"id":"seq1292","metadata":{"taxonomy":["k__Bacteria","p__Proteobacteria","c__Alphaproteobacteria","o__Caulobacterales","f__Caulobacteraceae","g__Phenylobacterium","s__kunshanense"]}},{"id":"seq1293","metadata":{"taxonomy":["k__Bacteria","p__Proteobacteria","c__Alphaproteobacteria","o__Rhodospirillales","f__Acetobacteraceae","g__NA","s__sp45751"]}},{"id":"seq1295","metadata":{"taxonomy":["k__Bacteria","p__Proteobacteria","c__Alphaproteobacteria","o__Sphingomonadales","f__NA","g__bacterium","s__sp47455"]}},{"id":"seq1296","metadata":{"taxonomy":["k__Bacteria","p__Chloroflexi","c__Chloroflexia","o__Kallotenuales","f__NA","g__NA","s__sp21228-sp21232"]}},{"id":"seq1297","metadata":{"taxonomy":["k__Bacteria","p__Actinobacteria","c__Actinobacteria","o__Frankiales","f__Acidothermaceae","g__Acidothermus","s__sp6017"]}},{"id":"seq1299","metadata":{"taxonomy":["k__Bacteria","p__Actinobacteria","c__Actinobacteria","o__Propionibacteriales","f__Nocardioidaceae","g__Nocardioides","s__hungaricus"]}},{"id":"seq1300","metadata":{"taxonomy":["k__Bacteria","p__Actinobacteria","c__Acidimicrobiia","o__Acidimicrobiales","f__Acidimicrobiaceae","g__NA","s__sp4275"]}},{"id":"seq1301","metadata":{"taxonomy":["k__Bacteria","p__Actinobacteria","c__Actinobacteria","o__Corynebacteriales","f__Corynebacteriaceae","g__Corynebacterium","s__mucifaciens"]}},{"id":"seq1302","metadata":{"taxonomy":["k__Bacteria","p__Proteobacteria","c__Gammaproteobacteria","o__Enterobacteriales","f__Enterobacteriaceae","g__Enterobacter","s__cancerogenus"]}},{"id":"seq1304","metadata":{"taxonomy":["k__Bacteria","p__Actinobacteria","c__Actinobacteria","o__Propionibacteriales","f__Nocardioidaceae","g__Kribbella","s__endophytica-flavida-italica"]}},{"id":"seq1306","metadata":{"taxonomy":["k__Bacteria","p__Chloroflexi","c__NA","o__NA","f__NA","g__NA","s__sp21786"]}},{"id":"seq1307","metadata":{"taxonomy":["k__Bacteria","p__Actinobacteria","c__Acidimicrobiia","o__Acidimicrobiales","f__NA","g__NA","s__sp4594-sp4606"]}},{"id":"seq1311","metadata":{"taxonomy":["k__Bacteria","p__Proteobacteria","c__Alphaproteobacteria","o__Rhodospirillales","f__Acetobacteraceae","g__Roseomonas","s__vinacea"]}},{"id":"seq1312","metadata":{"taxonomy":["k__Bacteria","p__Proteobacteria","c__Alphaproteobacteria","o__Rhodospirillales","f__Acetobacteraceae","g__Roseomonas","s__aerilata"]}},{"id":"seq1313","metadata":{"taxonomy":["k__Bacteria","p__Actinobacteria","c__Actinobacteria","o__Pseudonocardiales","f__Pseudonocardiaceae","g__Actinomycetospora","s__sp7854"]}},{"id":"seq1314","metadata":{"taxonomy":["k__Bacteria","p__Bacteroidetes","c__Sphingobacteriia","o__Sphingobacteriales","f__Chitinophagaceae","g__Flavisolibacter","s__sp18206"]}},{"id":"seq1316","metadata":{"taxonomy":["k__Bacteria","p__Actinobacteria","c__Actinobacteria","o__Micrococcales","f__Intrasporangiaceae","g__Fodinibacter","s__luteus"]}},{"id":"seq1317","metadata":{"taxonomy":["k__Bacteria","p__Firmicutes","c__Bacilli","o__Lactobacillales","f__Lactobacillaceae","g__Lactobacillus","s__iners"]}},{"id":"seq1318","metadata":{"taxonomy":["k__Bacteria","p__Gemmatimonadetes","c__Gemmatimonadetes","o__Gemmatimonadales","f__Gemmatimonadaceae","g__NA","s__sp37959"]}},{"id":"seq1319","metadata":{"taxonomy":["k__Bacteria","p__Firmicutes","c__Clostridia","o__Clostridiales","f__Lachnospiraceae","g__Lachnoclostridium","s__sp32439-sp33574"]}},{"id":"seq1320","metadata":{"taxonomy":["k__Bacteria","p__Actinobacteria","c__Actinobacteria","o__Frankiales","f__NA","g__NA","s__sp6166"]}},{"id":"seq1321","metadata":{"taxonomy":["k__Bacteria","p__Proteobacteria","c__Alphaproteobacteria","o__Sphingomonadales","f__Sphingomonadaceae","g__Novosphingobium","s__sp47595"]}},{"id":"seq1322","metadata":{"taxonomy":["k__Bacteria","p__Actinobacteria","c__Actinobacteria","o__Propionibacteriales","f__Nocardioidaceae","g__Nocardioides","s__alkalitolerans"]}},{"id":"seq1323","metadata":{"taxonomy":["k__Bacteria","p__Proteobacteria","c__Gammaproteobacteria","o__Pseudomonadales","f__Pseudomonadaceae","g__Pseudomonas","s__NA"]}},{"id":"seq1325","metadata":{"taxonomy":["k__Bacteria","p__Acidobacteria","c__Acidobacteria","o__Acidobacteriales","f__NA","g__Terriglobus","s__roseus"]}},{"id":"seq1326","metadata":{"taxonomy":["k__Bacteria","p__Firmicutes","c__Erysipelotrichia","o__Erysipelotrichales","f__Erysipelotrichaceae","g__NA","s__sp36741"]}},{"id":"seq1327","metadata":{"taxonomy":["k__Bacteria","p__Actinobacteria","c__Rubrobacteria","o__Rubrobacterales","f__Rubrobacteriaceae","g__Rubrobacter","s__sp10738"]}},{"id":"seq1328","metadata":{"taxonomy":["k__Bacteria","p__Actinobacteria","c__Acidimicrobiia","o__Acidimicrobiales","f__NA","g__NA","s__sp4486"]}},{"id":"seq1329","metadata":{"taxonomy":["k__Bacteria","p__Proteobacteria","c__Deltaproteobacteria","o__Myxococcales","f__Cystobacteraceae","g__Cystobacter","s__violaceus"]}},{"id":"seq1330","metadata":{"taxonomy":["k__Bacteria","p__Firmicutes","c__Erysipelotrichia","o__Erysipelotrichales","f__Erysipelotrichaceae","g__Erysipelatoclostridium","s__sp36624"]}},{"id":"seq1331","metadata":{"taxonomy":["k__Bacteria","p__Bacteroidetes","c__Bacteroidia","o__Bacteroidales","f__Rikenellaceae","g__Alistipes","s__putredinis"]}},{"id":"seq1334","metadata":{"taxonomy":["k__Bacteria","p__Chloroflexi","c__NA","o__NA","f__NA","g__NA","s__sp21788"]}},{"id":"seq1335","metadata":{"taxonomy":["k__Bacteria","p__Actinobacteria","c__Actinobacteria","o__Frankiales","f__Sporichthyaceae","g__NA","s__sp6154"]}},{"id":"seq1337","metadata":{"taxonomy":["k__Bacteria","p__Actinobacteria","c__Actinobacteria","o__Propionibacteriales","f__Nocardioidaceae","g__Nocardioides","s__ginsengisoli-humi"]}},{"id":"seq1341","metadata":{"taxonomy":["k__Bacteria","p__Actinobacteria","c__Actinobacteria","o__Kineosporiales","f__Kineosporiaceae","g__Kineococcus","s__glutinatus"]}},{"id":"seq1342","metadata":{"taxonomy":["k__Bacteria","p__Actinobacteria","c__Actinobacteria","o__Micromonosporales","f__Micromonosporaceae","g__Actinoplanes-Couchioplanes","s__caeruleus-nipponensis"]}},{"id":"seq1343","metadata":{"taxonomy":["k__Bacteria","p__Actinobacteria","c__Actinobacteria","o__Frankiales","f__Geodermatophilaceae","g__Modestobacter","s__marinus"]}},{"id":"seq1347","metadata":{"taxonomy":["k__Bacteria","p__Actinobacteria","c__Actinobacteria","o__Propionibacteriales","f__Nocardioidaceae","g__Nocardioides","s__alpinus"]}},{"id":"seq1348","metadata":{"taxonomy":["k__Bacteria","p__Actinobacteria","c__Actinobacteria","o__Frankiales","f__NA","g__NA","s__sp6166"]}},{"id":"seq1349","metadata":{"taxonomy":["k__Bacteria","p__Actinobacteria","c__Actinobacteria","o__Frankiales","f__Geodermatophilaceae","g__Blastococcus","s__jejuensis"]}},{"id":"seq1350","metadata":{"taxonomy":["k__Bacteria","p__Actinobacteria","c__Actinobacteria","o__Micrococcales","f__Micrococcaceae","g__Arthrobacter","s__agilis"]}},{"id":"seq1351","metadata":{"taxonomy":["k__Bacteria","p__Proteobacteria","c__Alphaproteobacteria","o__Rhodospirillales","f__NA","g__*Alysiosphaera","s__sp46514-sp46520"]}},{"id":"seq1354","metadata":{"taxonomy":["k__Bacteria","p__Proteobacteria","c__Alphaproteobacteria","o__Sphingomonadales","f__NA","g__NA","s__NA"]}},{"id":"seq1356","metadata":{"taxonomy":["k__Bacteria","p__Proteobacteria","c__Alphaproteobacteria","o__Rhodobacterales","f__Rhodobacteraceae","g__Paracocccus-Paracoccus","s__huijuniae-sp44862"]}},{"id":"seq1357","metadata":{"taxonomy":["k__Bacteria","p__Proteobacteria","c__Alphaproteobacteria","o__Rhodospirillales","f__Acetobacteraceae","g__Roseomonas","s__sp45715"]}},{"id":"seq1358","metadata":{"taxonomy":["k__Bacteria","p__Bacteroidetes","c__Bacteroidia","o__Bacteroidales","f__Porphyromonadaceae","g__Odoribacter","s__sp13171"]}},{"id":"seq1360","metadata":{"taxonomy":["k__Bacteria","p__Bacteroidetes","c__Sphingobacteriia","o__Sphingobacteriales","f__Chitinophagaceae","g__Flavisolibacter","s__sp18194"]}},{"id":"seq1361","metadata":{"taxonomy":["k__Bacteria","p__Actinobacteria","c__Actinobacteria","o__Pseudonocardiales","f__Pseudonocardiaceae","g__Saccharopolyspora","s__sp8124"]}},{"id":"seq1362","metadata":{"taxonomy":["k__Bacteria","p__Actinobacteria","c__Actinobacteria","o__Kineosporiales","f__Kineosporiaceae","g__NA","s__sp6223"]}},{"id":"seq1363","metadata":{"taxonomy":["k__Bacteria","p__Actinobacteria","c__Acidimicrobiia","o__Acidimicrobiales","f__NA","g__NA","s__sp4622"]}},{"id":"seq1367","metadata":{"taxonomy":["k__Bacteria","p__Proteobacteria","c__Alphaproteobacteria","o__Sphingomonadales","f__Sphingomonadaceae","g__Sphingomonas","s__sp47924"]}},{"id":"seq1369","metadata":{"taxonomy":["k__Bacteria","p__Actinobacteria","c__Actinobacteria","o__Frankiales","f__NA","g__NA","s__sp6166"]}},{"id":"seq1371","metadata":{"taxonomy":["k__Bacteria","p__Proteobacteria","c__Alphaproteobacteria","o__Sphingomonadales","f__Sphingomonadaceae","g__Sphingomonas","s__sp47924"]}},{"id":"seq1372","metadata":{"taxonomy":["k__Bacteria","p__Actinobacteria","c__Actinobacteria","o__Frankiales","f__Geodermatophilaceae","g__Modestobacter","s__marinus-versicolor"]}},{"id":"seq1374","metadata":{"taxonomy":["k__Bacteria","p__Proteobacteria","c__Alphaproteobacteria","o__Rhodobacterales","f__Rhodobacteraceae","g__Rubellimicrobium","s__roseum"]}},{"id":"seq1376","metadata":{"taxonomy":["k__Bacteria","p__Bacteroidetes","c__Bacteroidia","o__Bacteroidales","f__Porphyromonadaceae","g__Odoribacter","s__sp13171"]}},{"id":"seq1378","metadata":{"taxonomy":["k__Bacteria","p__Actinobacteria","c__Acidimicrobiia","o__Acidimicrobiales","f__NA","g__NA","s__sp4628"]}},{"id":"seq1380","metadata":{"taxonomy":["k__Bacteria","p__Firmicutes","c__Bacilli","o__Lactobacillales","f__Enterococcaceae","g__Enterococcus","s__casseliflavus-flavescens-gallinarum"]}},{"id":"seq1381","metadata":{"taxonomy":["k__Bacteria","p__Actinobacteria","c__Actinobacteria","o__Frankiales","f__Geodermatophilaceae","g__Geodermatophilus","s__brasiliensis-taihuensis"]}},{"id":"seq1382","metadata":{"taxonomy":["k__Bacteria","p__Actinobacteria","c__Actinobacteria","o__Pseudonocardiales","f__Pseudonocardiaceae","g__Saccharothrix","s__saharensis"]}},{"id":"seq1383","metadata":{"taxonomy":["k__Bacteria","p__Firmicutes","c__Bacilli","o__Bacillales","f__Bacillaceae","g__Bacillus","s__niacini-soli"]}},{"id":"seq1385","metadata":{"taxonomy":["k__Bacteria","p__Actinobacteria","c__Actinobacteria","o__Micrococcales","f__Cellulomonadaceae","g__Cellulomonas","s__biazotea-fimi-oligotrophica"]}},{"id":"seq1386","metadata":{"taxonomy":["k__Bacteria","p__Firmicutes","c__Negativicutes","o__Selenomonadales","f__Veillonellaceae","g__Anaerosinus","s__glycerini"]}},{"id":"seq1387","metadata":{"taxonomy":["k__Bacteria","p__Actinobacteria","c__Actinobacteria","o__Frankiales","f__Nakamurellaceae","g__Nakamurella","s__sp6097"]}},{"id":"seq1389","metadata":{"taxonomy":["k__Bacteria","p__Proteobacteria","c__Alphaproteobacteria","o__Rhodospirillales","f__Acetobacteraceae","g__NA","s__sp45783"]}},{"id":"seq1391","metadata":{"taxonomy":["k__Bacteria","p__Bacteroidetes","c__Bacteroidia","o__Bacteroidales","f__Porphyromonadaceae","g__Odoribacter","s__sp13171"]}},{"id":"seq1392","metadata":{"taxonomy":["k__Bacteria","p__Proteobacteria","c__Alphaproteobacteria","o__Rhodobacterales","f__Rhodobacteraceae","g__Paracoccus","s__yeei"]}},{"id":"seq1393","metadata":{"taxonomy":["k__Bacteria","p__Actinobacteria","c__Actinobacteria","o__Propionibacteriales","f__Nocardioidaceae","g__Nocardioides","s__sp7653"]}},{"id":"seq1394","metadata":{"taxonomy":["k__Bacteria","p__Proteobacteria","c__Alphaproteobacteria","o__Sphingomonadales","f__NA","g__NA","s__sp47468"]}},{"id":"seq1396","metadata":{"taxonomy":["k__Bacteria","p__Proteobacteria","c__Alphaproteobacteria","o__Rhodobacterales","f__Rhodobacteraceae","g__Rubellimicrobium","s__roseum"]}},{"id":"seq1397","metadata":{"taxonomy":["k__Bacteria","p__Actinobacteria","c__Actinobacteria","o__Micrococcales","f__Cellulomonadaceae","g__Cellulomonas","s__oligotrophica"]}},{"id":"seq1398","metadata":{"taxonomy":["k__Bacteria","p__Actinobacteria","c__Actinobacteria","o__Micrococcales","f__Intrasporangiaceae","g__Fodinibacter","s__luteus"]}},{"id":"seq1399","metadata":{"taxonomy":["k__Bacteria","p__Actinobacteria","c__Actinobacteria","o__Micrococcales","f__Micrococcaceae","g__Kocuria","s__sediminis-turfanensis"]}},{"id":"seq1403","metadata":{"taxonomy":["k__Bacteria","p__Actinobacteria","c__Thermoleophilia","o__Solirubrobacterales","f__Solirubrobacteraceae","g__Solirubrobacter","s__phytolaccae"]}},{"id":"seq1405","metadata":{"taxonomy":["k__Bacteria","p__Proteobacteria","c__Alphaproteobacteria","o__Sphingomonadales","f__Sphingomonadaceae","g__Sphingomonas","s__sp47921"]}},{"id":"seq1407","metadata":{"taxonomy":["k__Bacteria","p__Acidobacteria","c__Acidobacteria","o__NA","f__NA","g__Bryobacter","s__sp2494"]}},{"id":"seq1411","metadata":{"taxonomy":["k__Bacteria","p__Actinobacteria","c__Actinobacteria","o__Propionibacteriales","f__Nocardioidaceae","g__Nocardioides","s__sp7653"]}},{"id":"seq1414","metadata":{"taxonomy":["k__Bacteria","p__Actinobacteria","c__Actinobacteria","o__Micrococcales","f__Cellulomonadaceae","g__Cellulomonas","s__biazotea-fimi"]}},{"id":"seq1415","metadata":{"taxonomy":["k__Bacteria","p__Actinobacteria","c__Actinobacteria","o__Propionibacteriales","f__Nocardioidaceae","g__Nocardioides","s__alpinus"]}},{"id":"seq1421","metadata":{"taxonomy":["k__Bacteria","p__Actinobacteria","c__Actinobacteria","o__Streptosporangiales","f__Streptosporangiaceae","g__Nonomuraea","s__harbinensis-turkmeniaca"]}},{"id":"seq1422","metadata":{"taxonomy":["k__Bacteria","p__Chloroflexi","c__Chloroflexia","o__Kallotenuales","f__NA","g__NA","s__sp21230"]}},{"id":"seq1424","metadata":{"taxonomy":["k__Bacteria","p__Proteobacteria","c__Alphaproteobacteria","o__Sphingomonadales","f__Sphingomonadaceae","g__Sphingomonas","s__NA"]}},{"id":"seq1425","metadata":{"taxonomy":["k__Bacteria","p__Proteobacteria","c__Alphaproteobacteria","o__Rhodospirillales","f__Acetobacteraceae","g__Belnapia","s__moabensis"]}},{"id":"seq1427","metadata":{"taxonomy":["k__Bacteria","p__Actinobacteria","c__Actinobacteria","o__Propionibacteriales","f__Nocardioidaceae","g__Nocardioides","s__sp7665"]}},{"id":"seq1428","metadata":{"taxonomy":["k__Bacteria","p__Actinobacteria","c__Actinobacteria","o__Micrococcales","f__Micrococcaceae","g__Arthrobacter","s__agilis"]}},{"id":"seq1429","metadata":{"taxonomy":["k__Bacteria","p__Bacteroidetes","c__Cytophagia","o__Cytophagales","f__Cytophagaceae","g__Adhaeribacter","s__sp15073"]}},{"id":"seq1431","metadata":{"taxonomy":["k__Bacteria","p__Firmicutes","c__Clostridia","o__Clostridiales","f__Lachnospiraceae","g__Lachnoclostridium","s__sp32433"]}},{"id":"seq1432","metadata":{"taxonomy":["k__Bacteria","p__Actinobacteria","c__Actinobacteria","o__Frankiales","f__NA","g__NA","s__sp6166"]}},{"id":"seq1433","metadata":{"taxonomy":["k__Bacteria","p__Gemmatimonadetes","c__Gemmatimonadetes","o__Gemmatimonadales","f__Gemmatimonadaceae","g__NA","s__sp37959"]}},{"id":"seq1435","metadata":{"taxonomy":["k__Bacteria","p__Actinobacteria","c__Acidimicrobiia","o__Acidimicrobiales","f__Acidimicrobiaceae","g__NA","s__sp4275"]}},{"id":"seq1436","metadata":{"taxonomy":["None","NA","NA","NA","NA","NA","NA"]}},{"id":"seq1437","metadata":{"taxonomy":["k__Bacteria","p__Actinobacteria","c__Actinobacteria","o__Kineosporiales","f__Kineosporiaceae","g__NA","s__sp6223"]}},{"id":"seq1438","metadata":{"taxonomy":["k__Bacteria","p__Actinobacteria","c__Actinobacteria","o__Kineosporiales","f__Kineosporiaceae","g__Angustibacter","s__aerolatus-peucedani"]}},{"id":"seq1439","metadata":{"taxonomy":["k__Bacteria","p__Actinobacteria","c__Actinobacteria","o__Frankiales","f__Geodermatophilaceae","g__NA","s__sp6088"]}},{"id":"seq1442","metadata":{"taxonomy":["k__Bacteria","p__Proteobacteria","c__Alphaproteobacteria","o__Sphingomonadales","f__Sphingomonadaceae","g__Sphingomonas","s__sp47867-sp47877-sp47922"]}},{"id":"seq1445","metadata":{"taxonomy":["k__Bacteria","p__Actinobacteria","c__Thermoleophilia","o__Solirubrobacterales","f__NA","g__NA","s__sp11004"]}},{"id":"seq1446","metadata":{"taxonomy":["k__Bacteria","p__Actinobacteria","c__Actinobacteria","o__Frankiales","f__Geodermatophilaceae","g__Blastococcus","s__saxobsidens"]}},{"id":"seq1447","metadata":{"taxonomy":["k__Bacteria","p__Bacteroidetes","c__Bacteroidia","o__Bacteroidales","f__Prevotellaceae","g__Prevotella","s__bivia"]}},{"id":"seq1450","metadata":{"taxonomy":["k__Bacteria","p__Bacteroidetes","c__Bacteroidia","o__Bacteroidales","f__Porphyromonadaceae","g__Odoribacter","s__sp13183"]}},{"id":"seq1452","metadata":{"taxonomy":["k__Bacteria","p__Actinobacteria","c__Actinobacteria","o__Streptomycetales","f__Streptomycetaceae","g__Streptomyces","s__viridiviolaceus"]}},{"id":"seq1453","metadata":{"taxonomy":["k__Bacteria","p__Gemmatimonadetes","c__Gemmatimonadetes","o__Gemmatimonadales","f__Gemmatimonadaceae","g__NA","s__sp37917"]}},{"id":"seq1455","metadata":{"taxonomy":["k__Bacteria","p__Actinobacteria","c__Actinobacteria","o__Micrococcales","f__Micrococcaceae","g__Arthrobacter","s__sp7068-sp7074-sp7079"]}},{"id":"seq1457","metadata":{"taxonomy":["k__Bacteria","p__Actinobacteria","c__Actinobacteria","o__Propionibacteriales","f__Propionibacteriaceae","g__Microlunatus","s__sp7737-sp7738"]}},{"id":"seq1459","metadata":{"taxonomy":["k__Bacteria","p__Chloroflexi","c__NA","o__NA","f__NA","g__NA","s__sp21482"]}},{"id":"seq1460","metadata":{"taxonomy":["k__Bacteria","p__Actinobacteria","c__Actinobacteria","o__Propionibacteriales","f__Nocardioidaceae","g__Aeromicrobium","s__ginsengisoli-marinum"]}},{"id":"seq1462","metadata":{"taxonomy":["k__Bacteria","p__Actinobacteria","c__Actinobacteria","o__Frankiales","f__NA","g__NA","s__sp6166"]}},{"id":"seq1466","metadata":{"taxonomy":["k__Bacteria","p__Proteobacteria","c__Alphaproteobacteria","o__Rhizobiales","f__Hyphomicrobiaceae","g__Devosia","s__submarina"]}},{"id":"seq1469","metadata":{"taxonomy":["k__Bacteria","p__Proteobacteria","c__Alphaproteobacteria","o__Rhizobiales","f__Methylobacteriaceae","g__Methylobacterium","s__aquaticum-platani-tarhaniae"]}},{"id":"seq1470","metadata":{"taxonomy":["k__Bacteria","p__Proteobacteria","c__Alphaproteobacteria","o__Rhodospirillales","f__NA","g__NA","s__sp45806"]}},{"id":"seq1471","metadata":{"taxonomy":["k__Bacteria","p__Actinobacteria","c__Actinobacteria","o__Corynebacteriales","f__Nocardiaceae","g__Gordonia","s__NA"]}},{"id":"seq1476","metadata":{"taxonomy":["k__Bacteria","p__Actinobacteria","c__Actinobacteria","o__Pseudonocardiales","f__Pseudonocardiaceae","g__Amycolatopsis","s__NA"]}},{"id":"seq1478","metadata":{"taxonomy":["k__Bacteria","p__Chloroflexi","c__Thermomicrobia","o__NA","f__NA","g__NA","s__sp21845"]}},{"id":"seq1479","metadata":{"taxonomy":["k__Bacteria","p__Actinobacteria","c__Actinobacteria","o__Micrococcales","f__Cellulomonadaceae","g__Cellulomonas","s__biazotea-fimi"]}},{"id":"seq1480","metadata":{"taxonomy":["k__Bacteria","p__Actinobacteria","c__Actinobacteria","o__Micrococcales","f__Micrococcaceae","g__Arthrobacter","s__sp7079"]}},{"id":"seq1482","metadata":{"taxonomy":["k__Bacteria","p__Actinobacteria","c__Actinobacteria","o__Propionibacteriales","f__Nocardioidaceae","g__Nocardioides","s__mesophilus"]}},{"id":"seq1484","metadata":{"taxonomy":["k__Bacteria","p__Bacteroidetes","c__Bacteroidia","o__Bacteroidales","f__Porphyromonadaceae","g__Parabacteroides","s__sp13265"]}},{"id":"seq1485","metadata":{"taxonomy":["k__Bacteria","p__Actinobacteria","c__Actinobacteria","o__Streptosporangiales","f__Thermomonosporaceae","g__Actinocorallia","s__libanotica"]}},{"id":"seq1486","metadata":{"taxonomy":["k__Bacteria","p__Bacteroidetes","c__Cytophagia","o__Cytophagales","f__Cytophagaceae","g__Hymenobacter","s__sp15221"]}},{"id":"seq1488","metadata":{"taxonomy":["None","NA","NA","NA","NA","NA","NA"]}},{"id":"seq1490","metadata":{"taxonomy":["k__Bacteria","p__Firmicutes","c__Clostridia","o__Clostridiales","f__Lachnospiraceae","g__Blautia","s__sp32034"]}},{"id":"seq1491","metadata":{"taxonomy":["k__Bacteria","p__Actinobacteria","c__Actinobacteria","o__Micrococcales","f__Micrococcaceae","g__Arthrobacter","s__agilis"]}},{"id":"seq1492","metadata":{"taxonomy":["k__Bacteria","p__Proteobacteria","c__Alphaproteobacteria","o__Rhizobiales","f__Bradyrhizobiaceae","g__NA","s__sp43314"]}},{"id":"seq1495","metadata":{"taxonomy":["k__Bacteria","p__Actinobacteria","c__Actinobacteria","o__Corynebacteriales","f__Corynebacteriaceae","g__Corynebacterium","s__mucifaciens-ureicelerivorans"]}},{"id":"seq1497","metadata":{"taxonomy":["k__Bacteria","p__Actinobacteria","c__Acidimicrobiia","o__Acidimicrobiales","f__Acidimicrobiaceae","g__NA","s__sp4227"]}},{"id":"seq1498","metadata":{"taxonomy":["k__Bacteria","p__Chloroflexi","c__Chloroflexia","o__Kallotenuales","f__NA","g__NA","s__sp21224"]}},{"id":"seq1501","metadata":{"taxonomy":["k__Bacteria","p__Bacteroidetes","c__Sphingobacteriia","o__Sphingobacteriales","f__Chitinophagaceae","g__Flavisolibacter","s__sp18192"]}},{"id":"seq1502","metadata":{"taxonomy":["k__Bacteria","p__Firmicutes","c__Clostridia","o__Clostridiales","f__Ruminococcaceae","g__NA","s__sp35485"]}},{"id":"seq1503","metadata":{"taxonomy":["k__Bacteria","p__Firmicutes","c__Clostridia","o__Clostridiales","f__Lachnospiraceae","g__Coprococcus","s__comes-sp32193"]}},{"id":"seq1504","metadata":{"taxonomy":["k__Bacteria","p__Firmicutes","c__Clostridia","o__Clostridiales","f__Lachnospiraceae","g__Blautia","s__hansenii-producta"]}},{"id":"seq1505","metadata":{"taxonomy":["k__Bacteria","p__Actinobacteria","c__Thermoleophilia","o__Solirubrobacterales","f__Solirubrobacteraceae","g__Solirubrobacter","s__sp11099"]}},{"id":"seq1506","metadata":{"taxonomy":["k__Bacteria","p__Actinobacteria","c__Actinobacteria","o__Micrococcales","f__Microbacteriaceae","g__Microbacterium","s__maritypicum-oxydans"]}},{"id":"seq1507","metadata":{"taxonomy":["k__Bacteria","p__Actinobacteria","c__Actinobacteria","o__Frankiales","f__Sporichthyaceae","g__NA","s__sp6152-sp6154"]}},{"id":"seq1509","metadata":{"taxonomy":["k__Bacteria","p__Firmicutes","c__Clostridia","o__Clostridiales","f__Lachnospiraceae","g__Tyzzerella","s__sp33291"]}},{"id":"seq1510","metadata":{"taxonomy":["k__Bacteria","p__Actinobacteria","c__Actinobacteria","o__Corynebacteriales","f__Mycobacteriaceae","g__Mycobacterium","s__mucogenicum-pallens-phocaicum"]}},{"id":"seq1512","metadata":{"taxonomy":["k__Bacteria","p__Actinobacteria","c__Actinobacteria","o__Frankiales","f__Acidothermaceae","g__Acidothermus","s__sp6019-sp6023-sp6024"]}},{"id":"seq1513","metadata":{"taxonomy":["k__Bacteria","p__Proteobacteria","c__Alphaproteobacteria","o__Rhodospirillales","f__Acetobacteraceae","g__Craurococcus","s__sp45574"]}},{"id":"seq1514","metadata":{"taxonomy":["k__Bacteria","p__Firmicutes","c__Clostridia","o__Clostridiales","f__Lachnospiraceae","g__Lachnoclostridium","s__sp32317-sp32319-sp32434"]}},{"id":"seq1515","metadata":{"taxonomy":["None","NA","NA","NA","NA","NA","NA"]}},{"id":"seq1516","metadata":{"taxonomy":["k__Bacteria","p__Proteobacteria","c__Alphaproteobacteria","o__Rhizobiales","f__NA","g__NA","s__sp43725"]}},{"id":"seq1519","metadata":{"taxonomy":["k__Bacteria","p__Actinobacteria","c__Rubrobacteria","o__Rubrobacterales","f__Rubrobacteriaceae","g__Rubrobacter","s__sp10758"]}},{"id":"seq1520","metadata":{"taxonomy":["k__Bacteria","p__Firmicutes","c__Bacilli","o__Bacillales","f__Bacillaceae","g__Bacillus","s__litoralis"]}},{"id":"seq1521","metadata":{"taxonomy":["k__Bacteria","p__Chloroflexi","c__NA","o__NA","f__NA","g__NA","s__sp21491"]}},{"id":"seq1522","metadata":{"taxonomy":["k__Bacteria","p__Actinobacteria","c__Actinobacteria","o__Propionibacteriales","f__Nocardioidaceae","g__Nocardioides","s__ganghwensis"]}},{"id":"seq1523","metadata":{"taxonomy":["k__Bacteria","p__Actinobacteria","c__Actinobacteria","o__Frankiales","f__Geodermatophilaceae","g__Geodermatophilus","s__africanus-obscurus-siccatus"]}},{"id":"seq1524","metadata":{"taxonomy":["k__Bacteria","p__Proteobacteria","c__Betaproteobacteria","o__Burkholderiales","f__Oxalobacteraceae","g__Massilia","s__consociata"]}},{"id":"seq1525","metadata":{"taxonomy":["k__Bacteria","p__Proteobacteria","c__Alphaproteobacteria","o__Rhizobiales","f__Methylobacteriaceae","g__Methylobacterium","s__adhaesivum-goesingense"]}},{"id":"seq1526","metadata":{"taxonomy":["k__Bacteria","p__Proteobacteria","c__Alphaproteobacteria","o__Sphingomonadales","f__Sphingomonadaceae","g__Sphingomonas","s__roseiflava"]}},{"id":"seq1527","metadata":{"taxonomy":["k__Bacteria","p__Bacteroidetes","c__Bacteroidia","o__Bacteroidales","f__Porphyromonadaceae","g__Odoribacter","s__sp13171"]}},{"id":"seq1528","metadata":{"taxonomy":["k__Bacteria","p__Proteobacteria","c__Alphaproteobacteria","o__Rhodospirillales","f__Acetobacteraceae","g__Belnapia","s__moabensis"]}},{"id":"seq1531","metadata":{"taxonomy":["k__Bacteria","p__Proteobacteria","c__Alphaproteobacteria","o__Sphingomonadales","f__Erythrobacteraceae","g__Altererythrobacter","s__sp47506"]}},{"id":"seq1532","metadata":{"taxonomy":["k__Bacteria","p__Actinobacteria","c__Actinobacteria","o__Frankiales","f__Sporichthyaceae","g__Sporichthya","s__polymorpha"]}},{"id":"seq1536","metadata":{"taxonomy":["k__Bacteria","p__Actinobacteria","c__Actinobacteria","o__Corynebacteriales","f__Corynebacteriaceae","g__Corynebacterium","s__pseudodiphtheriticum"]}},{"id":"seq1538","metadata":{"taxonomy":["k__Bacteria","p__Actinobacteria","c__Rubrobacteria","o__Rubrobacterales","f__Rubrobacteriaceae","g__Rubrobacter","s__sp10765"]}},{"id":"seq1539","metadata":{"taxonomy":["k__Bacteria","p__Proteobacteria","c__Alphaproteobacteria","o__Caulobacterales","f__Caulobacteraceae","g__Phenylobacterium","s__mobile"]}},{"id":"seq1540","metadata":{"taxonomy":["k__Bacteria","p__Actinobacteria","c__Actinobacteria","o__Streptosporangiales","f__Streptosporangiaceae","g__Sphaerisporangium","s__sp10231"]}},{"id":"seq1541","metadata":{"taxonomy":["k__Bacteria","p__Firmicutes","c__Bacilli","o__Bacillales","f__Paenibacillaceae","g__Oxalophagus","s__oxalicus"]}},{"id":"seq1542","metadata":{"taxonomy":["None","NA","NA","NA","NA","NA","NA"]}},{"id":"seq1543","metadata":{"taxonomy":["k__Bacteria","p__Proteobacteria","c__Alphaproteobacteria","o__Rhodospirillales","f__Acetobacteraceae","g__Acidicaldus","s__sp45489"]}},{"id":"seq1548","metadata":{"taxonomy":["k__Bacteria","p__Firmicutes","c__Bacilli","o__Bacillales","f__Planococcaceae","g__Planomicrobium","s__flavidum-soli"]}},{"id":"seq1549","metadata":{"taxonomy":["k__Bacteria","p__Actinobacteria","c__Actinobacteria","o__Streptosporangiales","f__Thermomonosporaceae","g__Actinomadura","s__fulvescens-rudentiformis"]}},{"id":"seq1550","metadata":{"taxonomy":["k__Bacteria","p__Bacteroidetes","c__Cytophagia","o__Cytophagales","f__Cytophagaceae","g__Adhaeribacter","s__aquaticus"]}},{"id":"seq1551","metadata":{"taxonomy":["k__Bacteria","p__Actinobacteria","c__Rubrobacteria","o__Rubrobacterales","f__Rubrobacteriaceae","g__Rubrobacter","s__sp10729"]}},{"id":"seq1552","metadata":{"taxonomy":["k__Bacteria","p__Actinobacteria","c__Thermoleophilia","o__Solirubrobacterales","f__Solirubrobacteraceae","g__Solirubrobacter","s__sp11113"]}},{"id":"seq1554","metadata":{"taxonomy":["k__Bacteria","p__Actinobacteria","c__Actinobacteria","o__Streptosporangiales","f__Thermomonosporaceae","g__Actinomadura","s__umbrina"]}},{"id":"seq1560","metadata":{"taxonomy":["k__Bacteria","p__Actinobacteria","c__Actinobacteria","o__Micrococcales","f__Cellulomonadaceae","g__Cellulomonas","s__flavigena-iranensis"]}},{"id":"seq1561","metadata":{"taxonomy":["k__Bacteria","p__Proteobacteria","c__Betaproteobacteria","o__Burkholderiales","f__Oxalobacteraceae","g__Noviherbaspirillum","s__sp49442"]}},{"id":"seq1562","metadata":{"taxonomy":["k__Bacteria","p__Proteobacteria","c__Alphaproteobacteria","o__Rhodospirillales","f__Acetobacteraceae","g__Acidiphilium","s__sp45523"]}},{"id":"seq1563","metadata":{"taxonomy":["k__Bacteria","p__Proteobacteria","c__Alphaproteobacteria","o__Rhizobiales","f__NA","g__NA","s__sp43144"]}},{"id":"seq1564","metadata":{"taxonomy":["k__Bacteria","p__Actinobacteria","c__Actinobacteria","o__Micrococcales","f__Microbacteriaceae","g__Agromyces","s__iriomotensis"]}},{"id":"seq1565","metadata":{"taxonomy":["k__Bacteria","p__Proteobacteria","c__Alphaproteobacteria","o__Rhizobiales","f__Methylobacteriaceae","g__Microvirga","s__sp43908"]}},{"id":"seq1566","metadata":{"taxonomy":["k__Bacteria","p__Proteobacteria","c__Alphaproteobacteria","o__Rhodospirillales","f__Acetobacteraceae","g__Acidiphilium","s__sp45519"]}},{"id":"seq1569","metadata":{"taxonomy":["None","NA","NA","NA","NA","NA","NA"]}},{"id":"seq1572","metadata":{"taxonomy":["k__Bacteria","p__Proteobacteria","c__Alphaproteobacteria","o__Rhizobiales","f__Bradyrhizobiaceae","g__NA","s__sp43317"]}},{"id":"seq1575","metadata":{"taxonomy":["k__Bacteria","p__Actinobacteria","c__Actinobacteria","o__Frankiales","f__NA","g__NA","s__sp6158"]}},{"id":"seq1577","metadata":{"taxonomy":["k__Bacteria","p__Bacteroidetes","c__Cytophagia","o__Cytophagales","f__Cytophagaceae","g__Hymenobacter","s__gelipurpurascens"]}},{"id":"seq1579","metadata":{"taxonomy":["k__Bacteria","p__Cyanobacteria","c__Cyanobacteria","o__NA","f__FamilyI","g__NA","s__sp23393"]}},{"id":"seq1583","metadata":{"taxonomy":["k__Bacteria","p__Actinobacteria","c__Actinobacteria","o__Frankiales","f__Geodermatophilaceae","g__Geodermatophilus","s__africanus-obscurus"]}},{"id":"seq1584","metadata":{"taxonomy":["k__Bacteria","p__Firmicutes","c__Clostridia","o__Clostridiales","f__Ruminococcaceae","g__Intestinimonas","s__butyriciproducens-sp35736"]}},{"id":"seq1586","metadata":{"taxonomy":["k__Bacteria","p__Firmicutes","c__Clostridia","o__Clostridiales","f__Ruminococcaceae","g__Ruminiclostridium","s__sp34944"]}},{"id":"seq1587","metadata":{"taxonomy":["k__Bacteria","p__Actinobacteria","c__Rubrobacteria","o__Rubrobacterales","f__Rubrobacteriaceae","g__Rubrobacter","s__sp10729"]}},{"id":"seq1589","metadata":{"taxonomy":["None","NA","NA","NA","NA","NA","NA"]}},{"id":"seq1590","metadata":{"taxonomy":["k__Bacteria","p__Proteobacteria","c__Alphaproteobacteria","o__Sphingomonadales","f__Sphingomonadaceae","g__Sphingomonas","s__sp47896-yunnanensis"]}},{"id":"seq1592","metadata":{"taxonomy":["k__Bacteria","p__Proteobacteria","c__Alphaproteobacteria","o__Rhodobacterales","f__Rhodobacteraceae","g__Rubellimicrobium","s__sp45104"]}},{"id":"seq1593","metadata":{"taxonomy":["k__Bacteria","p__Bacteroidetes","c__Bacteroidia","o__Bacteroidales","f__Bacteroidaceae","g__Bacteroides","s__oleiciplenus"]}},{"id":"seq1595","metadata":{"taxonomy":["k__Bacteria","p__Firmicutes","c__Bacilli","o__Bacillales","f__Planococcaceae","g__Planococcus","s__donghaensis"]}},{"id":"seq1597","metadata":{"taxonomy":["k__Bacteria","p__Actinobacteria","c__Actinobacteria","o__Micrococcales","f__Microbacteriaceae","g__Amnibacterium","s__kyonggiense"]}},{"id":"seq1600","metadata":{"taxonomy":["k__Bacteria","p__Actinobacteria","c__Actinobacteria","o__Frankiales","f__Acidothermaceae","g__Acidothermus","s__sp6014"]}},{"id":"seq1601","metadata":{"taxonomy":["k__Bacteria","p__Firmicutes","c__Clostridia","o__Clostridiales","f__Lachnospiraceae","g__NA","s__sp32888"]}},{"id":"seq1602","metadata":{"taxonomy":["k__Bacteria","p__Chloroflexi","c__Chloroflexia","o__Kallotenuales","f__NA","g__NA","s__sp21224"]}},{"id":"seq1605","metadata":{"taxonomy":["k__Bacteria","p__Firmicutes","c__Bacilli","o__Bacillales","f__Family XII","g__Exiguobacterium","s__acetylicum"]}},{"id":"seq1610","metadata":{"taxonomy":["k__Bacteria","p__Proteobacteria","c__Alphaproteobacteria","o__Sphingomonadales","f__NA","g__NA","s__NA"]}},{"id":"seq1611","metadata":{"taxonomy":["k__Bacteria","p__Firmicutes","c__Clostridia","o__Clostridiales","f__Ruminococcaceae","g__NA","s__sp35840"]}},{"id":"seq1612","metadata":{"taxonomy":["k__Bacteria","p__Actinobacteria","c__Actinobacteria","o__Pseudonocardiales","f__Pseudonocardiaceae","g__Saccharothrix","s__hoggarensis-texasensis"]}},{"id":"seq1616","metadata":{"taxonomy":["k__Bacteria","p__Fusobacteria","c__Fusobacteriia","o__Fusobacteriales","f__Leptotrichiaceae","g__Leptotrichia","s__sp37518"]}},{"id":"seq1617","metadata":{"taxonomy":["k__Bacteria","p__Proteobacteria","c__Alphaproteobacteria","o__Rhizobiales","f__Rhizobiaceae","g__Agrobacterium-Rhizobium","s__radiobacter-tumefaciens"]}},{"id":"seq1618","metadata":{"taxonomy":["k__Bacteria","p__Proteobacteria","c__Alphaproteobacteria","o__Rhizobiales","f__Methylobacteriaceae","g__Methylobacterium","s__sp43894"]}},{"id":"seq1620","metadata":{"taxonomy":["k__Bacteria","p__Proteobacteria","c__Alphaproteobacteria","o__Rhizobiales","f__Methylobacteriaceae","g__Methylobacterium","s__oxalidis"]}},{"id":"seq1621","metadata":{"taxonomy":["k__Bacteria","p__Actinobacteria","c__Actinobacteria","o__Frankiales","f__Geodermatophilaceae","g__Modestobacter","s__marinus-versicolor"]}},{"id":"seq1622","metadata":{"taxonomy":["k__Bacteria","p__Proteobacteria","c__Alphaproteobacteria","o__Rhizobiales","f__Methylobacteriaceae","g__Methylobacterium","s__aquaticum-platani-tarhaniae"]}},{"id":"seq1623","metadata":{"taxonomy":["k__Bacteria","p__Cyanobacteria","c__Cyanobacteria","o__NA","f__FamilyI","g__Microcoleus","s__vaginatus"]}},{"id":"seq1624","metadata":{"taxonomy":["k__Bacteria","p__Proteobacteria","c__Betaproteobacteria","o__Hydrogenophilales","f__Hydrogenophilaceae","g__Hydrogenophilus","s__thermoluteolus"]}},{"id":"seq1628","metadata":{"taxonomy":["k__Bacteria","p__Actinobacteria","c__Actinobacteria","o__Micrococcales","f__Microbacteriaceae","g__Microcella","s__alkaliphila"]}},{"id":"seq1629","metadata":{"taxonomy":["k__Bacteria","p__Actinobacteria","c__Acidimicrobiia","o__Acidimicrobiales","f__NA","g__NA","s__sp4524"]}},{"id":"seq1630","metadata":{"taxonomy":["k__Bacteria","p__Proteobacteria","c__Alphaproteobacteria","o__Sphingomonadales","f__Sphingomonadaceae","g__Sphingomonas","s__humi"]}},{"id":"seq1631","metadata":{"taxonomy":["k__Bacteria","p__Proteobacteria","c__Alphaproteobacteria","o__Rhodospirillales","f__Acetobacteraceae","g__Acidisoma","s__sibiricum"]}},{"id":"seq1633","metadata":{"taxonomy":["k__Bacteria","p__Actinobacteria","c__Actinobacteria","o__Frankiales","f__Nakamurellaceae","g__Nakamurella","s__multipartita-sp6101"]}},{"id":"seq1634","metadata":{"taxonomy":["k__Bacteria","p__Actinobacteria","c__Actinobacteria","o__Frankiales","f__Geodermatophilaceae","g__NA","s__sp6088"]}},{"id":"seq1635","metadata":{"taxonomy":["k__Bacteria","p__Actinobacteria","c__Actinobacteria","o__Frankiales","f__Geodermatophilaceae","g__Blastococcus","s__jejuensis"]}},{"id":"seq1636","metadata":{"taxonomy":["k__Bacteria","p__Actinobacteria","c__Thermoleophilia","o__Solirubrobacterales","f__NA","g__NA","s__sp10983"]}},{"id":"seq1638","metadata":{"taxonomy":["k__Bacteria","p__Proteobacteria","c__Gammaproteobacteria","o__Pseudomonadales","f__Pseudomonadaceae","g__Pseudomonas","s__psychrotolerans"]}},{"id":"seq1639","metadata":{"taxonomy":["k__Bacteria","p__Acidobacteria","c__Acidobacteria","o__NA","f__NA","g__Bryobacter","s__sp2550"]}},{"id":"seq1641","metadata":{"taxonomy":["k__Bacteria","p__Bacteroidetes","c__Cytophagia","o__Cytophagales","f__Cytophagaceae","g__Adhaeribacter","s__sp15068"]}},{"id":"seq1642","metadata":{"taxonomy":["k__Bacteria","p__Proteobacteria","c__Alphaproteobacteria","o__Rhodospirillales","f__Rhodospirillaceae","g__NA","s__sp46337"]}},{"id":"seq1644","metadata":{"taxonomy":["k__Bacteria","p__Proteobacteria","c__Gammaproteobacteria","o__Pseudomonadales","f__Pseudomonadaceae","g__Pseudomonas","s__psychrophila"]}},{"id":"seq1645","metadata":{"taxonomy":["k__Bacteria","p__Actinobacteria","c__Actinobacteria","o__Propionibacteriales","f__Nocardioidaceae","g__Nocardioides","s__sp7653"]}},{"id":"seq1647","metadata":{"taxonomy":["k__Bacteria","p__Actinobacteria","c__Actinobacteria","o__Pseudonocardiales","f__Pseudonocardiaceae","g__Actinokineospora","s__sp7849"]}},{"id":"seq1649","metadata":{"taxonomy":["k__Bacteria","p__Chloroflexi","c__NA","o__NA","f__NA","g__NA","s__sp21444"]}},{"id":"seq1650","metadata":{"taxonomy":["k__Bacteria","p__Actinobacteria","c__Actinobacteria","o__Propionibacteriales","f__Nocardioidaceae","g__Nocardioides","s__mesophilus"]}},{"id":"seq1651","metadata":{"taxonomy":["k__Bacteria","p__Bacteroidetes","c__Bacteroidia","o__Bacteroidales","f__Porphyromonadaceae","g__Parabacteroides","s__gordonii"]}},{"id":"seq1653","metadata":{"taxonomy":["k__Bacteria","p__Actinobacteria","c__Actinobacteria","o__Frankiales","f__Geodermatophilaceae","g__Geodermatophilus","s__tzadiensis"]}},{"id":"seq1654","metadata":{"taxonomy":["k__Bacteria","p__Proteobacteria","c__Alphaproteobacteria","o__Rhodospirillales","f__Acetobacteraceae","g__Acidiphilium-Acidisphaera","s__sp45523-sp45530"]}},{"id":"seq1655","metadata":{"taxonomy":["k__Bacteria","p__Actinobacteria","c__Actinobacteria","o__Propionibacteriales","f__Nocardioidaceae","g__Nocardioides","s__kribbensis-terrigena"]}},{"id":"seq1656","metadata":{"taxonomy":["k__Bacteria","p__Actinobacteria","c__Actinobacteria","o__Micromonosporales","f__Micromonosporaceae","g__Phytohabitans","s__houttuyneae-rumicis-suffuscus"]}},{"id":"seq1657","metadata":{"taxonomy":["k__Bacteria","p__Proteobacteria","c__Alphaproteobacteria","o__Rhodospirillales","f__Acetobacteraceae","g__Acidicaldus","s__NA"]}},{"id":"seq1659","metadata":{"taxonomy":["k__Bacteria","p__Actinobacteria","c__Rubrobacteria","o__Rubrobacterales","f__Rubrobacteriaceae","g__Rubrobacter","s__sp10729"]}},{"id":"seq1662","metadata":{"taxonomy":["k__Bacteria","p__Actinobacteria","c__Actinobacteria","o__Frankiales","f__Geodermatophilaceae","g__Blastococcus","s__jejuensis"]}},{"id":"seq1666","metadata":{"taxonomy":["k__Bacteria","p__Proteobacteria","c__Alphaproteobacteria","o__Rhizobiales","f__Methylobacteriaceae","g__Methylobacterium","s__dankookense"]}},{"id":"seq1667","metadata":{"taxonomy":["k__Bacteria","p__Chloroflexi","c__Chloroflexia","o__Kallotenuales","f__NA","g__NA","s__sp21225"]}},{"id":"seq1670","metadata":{"taxonomy":["k__Bacteria","p__Proteobacteria","c__Alphaproteobacteria","o__Rhodospirillales","f__Acetobacteraceae","g__Craurococcus","s__sp45574"]}},{"id":"seq1671","metadata":{"taxonomy":["k__Bacteria","p__Firmicutes","c__Clostridia","o__Clostridiales","f__Lachnospiraceae","g__Shuttleworthia","s__sp33222"]}},{"id":"seq1672","metadata":{"taxonomy":["k__Bacteria","p__Actinobacteria","c__Actinobacteria","o__Kineosporiales","f__Kineosporiaceae","g__Angustibacter","s__aerolatus-peucedani"]}},{"id":"seq1673","metadata":{"taxonomy":["k__Bacteria","p__Actinobacteria","c__Actinobacteria","o__Micrococcales","f__Micrococcaceae","g__Rothia","s__dentocariosa"]}},{"id":"seq1676","metadata":{"taxonomy":["k__Bacteria","p__Proteobacteria","c__Alphaproteobacteria","o__Rhizobiales","f__Methylobacteriaceae","g__Microvirga","s__zambiensis"]}},{"id":"seq1678","metadata":{"taxonomy":["k__Bacteria","p__Actinobacteria","c__Actinobacteria","o__Micrococcales","f__Micrococcaceae","g__Arthrobacter","s__agilis"]}},{"id":"seq1680","metadata":{"taxonomy":["k__Bacteria","p__Proteobacteria","c__Alphaproteobacteria","o__Sphingomonadales","f__NA","g__NA","s__sp48028"]}},{"id":"seq1681","metadata":{"taxonomy":["k__Bacteria","p__Actinobacteria","c__Actinobacteria","o__Corynebacteriales","f__Corynebacteriaceae","g__NA","s__sp5276"]}},{"id":"seq1683","metadata":{"taxonomy":["k__Bacteria","p__Proteobacteria","c__Alphaproteobacteria","o__Rhizobiales","f__Methylobacteriaceae","g__Methylobacterium","s__sp43879"]}},{"id":"seq1687","metadata":{"taxonomy":["k__Bacteria","p__Actinobacteria","c__Actinobacteria","o__Pseudonocardiales","f__Pseudonocardiaceae","g__Actinomycetospora","s__sp7853-sp7855"]}},{"id":"seq1688","metadata":{"taxonomy":["k__Bacteria","p__Cyanobacteria","c__Cyanobacteria","o__NA","f__FamilyII","g__Chroococcidiopsis","s__sp23066"]}},{"id":"seq1691","metadata":{"taxonomy":["k__Bacteria","p__Actinobacteria","c__Actinobacteria","o__Pseudonocardiales","f__Pseudonocardiaceae","g__Saccharothrix","s__NA"]}},{"id":"seq1693","metadata":{"taxonomy":["k__Bacteria","p__Actinobacteria","c__Rubrobacteria","o__Rubrobacterales","f__Rubrobacteriaceae","g__Rubrobacter","s__sp10738"]}},{"id":"seq1695","metadata":{"taxonomy":["k__Bacteria","p__Actinobacteria","c__Actinobacteria","o__Corynebacteriales","f__Corynebacteriaceae","g__Corynebacterium","s__amycolatum"]}},{"id":"seq1697","metadata":{"taxonomy":["k__Bacteria","p__Acidobacteria","c__Acidobacteria","o__NA","f__NA","g__Blastocatella","s__fastidiosa"]}},{"id":"seq1699","metadata":{"taxonomy":["k__Bacteria","p__Proteobacteria","c__Alphaproteobacteria","o__Rhizobiales","f__Methylobacteriaceae","g__Microvirga","s__sp43908"]}},{"id":"seq1700","metadata":{"taxonomy":["k__Bacteria","p__Actinobacteria","c__Actinobacteria","o__Propionibacteriales","f__Nocardioidaceae","g__Nocardioides","s__mesophilus"]}},{"id":"seq1702","metadata":{"taxonomy":["k__Bacteria","p__Firmicutes","c__Bacilli","o__Bacillales","f__Staphylococcaceae","g__Staphylococcus","s__auricularis"]}},{"id":"seq1704","metadata":{"taxonomy":["k__Bacteria","p__Actinobacteria","c__Actinobacteria","o__Corynebacteriales","f__Corynebacteriaceae","g__Corynebacterium","s__pilbarense"]}},{"id":"seq1706","metadata":{"taxonomy":["k__Bacteria","p__Actinobacteria","c__Actinobacteria","o__Propionibacteriales","f__Nocardioidaceae","g__Marmoricola","s__sp7567"]}},{"id":"seq1710","metadata":{"taxonomy":["None","NA","NA","NA","NA","NA","NA"]}},{"id":"seq1711","metadata":{"taxonomy":["k__Bacteria","p__Firmicutes","c__Clostridia","o__Clostridiales","f__Ruminococcaceae","g__NA","s__sp35063-sp35737"]}},{"id":"seq1713","metadata":{"taxonomy":["k__Bacteria","p__Chloroflexi","c__NA","o__NA","f__NA","g__NA","s__sp21444"]}},{"id":"seq1714","metadata":{"taxonomy":["k__Bacteria","p__Acidobacteria","c__Acidobacteria","o__Acidobacteriales","f__NA","g__Granulicella","s__sp1738"]}},{"id":"seq1715","metadata":{"taxonomy":["k__Bacteria","p__Chloroflexi","c__NA","o__NA","f__NA","g__NA","s__sp21493"]}},{"id":"seq1717","metadata":{"taxonomy":["k__Bacteria","p__Actinobacteria","c__Acidimicrobiia","o__Acidimicrobiales","f__NA","g__NA","s__sp4640"]}},{"id":"seq1718","metadata":{"taxonomy":["k__Bacteria","p__Actinobacteria","c__Actinobacteria","o__Frankiales","f__Geodermatophilaceae","g__Modestobacter","s__marinus-versicolor"]}},{"id":"seq1719","metadata":{"taxonomy":["k__Bacteria","p__Actinobacteria","c__Actinobacteria","o__Corynebacteriales","f__Corynebacteriaceae","g__Corynebacterium","s__aurimucosum"]}},{"id":"seq1721","metadata":{"taxonomy":["k__Bacteria","p__Armatimonadetes","c__NA","o__NA","f__NA","g__NA","s__sp11646"]}},{"id":"seq1722","metadata":{"taxonomy":["k__Bacteria","p__Actinobacteria","c__Actinobacteria","o__Propionibacteriales","f__Nocardioidaceae","g__Marmoricola","s__sp7575"]}},{"id":"seq1723","metadata":{"taxonomy":["k__Bacteria","p__Proteobacteria","c__Alphaproteobacteria","o__Rhodospirillales","f__Acetobacteraceae","g__Acidiphilium","s__sp45514"]}},{"id":"seq1726","metadata":{"taxonomy":["k__Bacteria","p__Actinobacteria","c__Rubrobacteria","o__Rubrobacterales","f__Rubrobacteriaceae","g__Rubrobacter","s__sp10748"]}},{"id":"seq1728","metadata":{"taxonomy":["k__Bacteria","p__Proteobacteria","c__Alphaproteobacteria","o__Rhodospirillales","f__Acetobacteraceae","g__NA","s__sp45751"]}},{"id":"seq1729","metadata":{"taxonomy":["k__Bacteria","p__Actinobacteria","c__Actinobacteria","o__Pseudonocardiales","f__Pseudonocardiaceae","g__Saccharothrix","s__NA"]}},{"id":"seq1732","metadata":{"taxonomy":["k__Bacteria","p__Bacteroidetes","c__Sphingobacteriia","o__Sphingobacteriales","f__Chitinophagaceae","g__Flavisolibacter","s__sp18207"]}},{"id":"seq1733","metadata":{"taxonomy":["k__Bacteria","p__Actinobacteria","c__Actinobacteria","o__Streptomycetales","f__Streptomycetaceae","g__Streptomyces","s__poonensis-ribosidificus"]}},{"id":"seq1734","metadata":{"taxonomy":["k__Bacteria","p__Actinobacteria","c__Actinobacteria","o__Frankiales","f__Frankiaceae","g__Jatrophihabitans","s__sp6044"]}},{"id":"seq1735","metadata":{"taxonomy":["k__Bacteria","p__Actinobacteria","c__Actinobacteria","o__Pseudonocardiales","f__Pseudonocardiaceae","g__Pseudonocardia","s__zijingensis"]}},{"id":"seq1736","metadata":{"taxonomy":["k__Bacteria","p__Proteobacteria","c__Alphaproteobacteria","o__Rhodospirillales","f__Acetobacteraceae","g__NA","s__sp45751"]}},{"id":"seq1737","metadata":{"taxonomy":["k__Bacteria","p__Firmicutes","c__Clostridia","o__Clostridiales","f__Lachnospiraceae","g__Lachnoclostridium","s__sp32344"]}},{"id":"seq1740","metadata":{"taxonomy":["k__Bacteria","p__Chloroflexi","c__Chloroflexia","o__Kallotenuales","f__NA","g__NA","s__sp21224"]}},{"id":"seq1742","metadata":{"taxonomy":["k__Bacteria","p__Proteobacteria","c__Alphaproteobacteria","o__Rhizobiales","f__Bradyrhizobiaceae","g__Salinarimonas","s__sp43406"]}},{"id":"seq1746","metadata":{"taxonomy":["k__Bacteria","p__Firmicutes","c__Negativicutes","o__Selenomonadales","f__Veillonellaceae","g__Anaerosinus","s__glycerini"]}},{"id":"seq1748","metadata":{"taxonomy":["k__Bacteria","p__Actinobacteria","c__Actinobacteria","o__Frankiales","f__Frankiaceae","g__Jatrophihabitans","s__sp6042"]}},{"id":"seq1750","metadata":{"taxonomy":["k__Bacteria","p__Proteobacteria","c__Alphaproteobacteria","o__Rhizobiales","f__Bradyrhizobiaceae","g__Bradyrhizobium","s__canariense-lupini"]}},{"id":"seq1752","metadata":{"taxonomy":["k__Bacteria","p__Actinobacteria","c__Actinobacteria","o__Corynebacteriales","f__Corynebacteriaceae","g__Corynebacterium","s__mucifaciens-ureicelerivorans"]}},{"id":"seq1755","metadata":{"taxonomy":["k__Bacteria","p__Proteobacteria","c__Alphaproteobacteria","o__Sphingomonadales","f__Sphingomonadaceae","g__Sphingomonas","s__dokdonensis"]}},{"id":"seq1757","metadata":{"taxonomy":["k__Bacteria","p__Proteobacteria","c__Alphaproteobacteria","o__Rhodospirillales","f__Acetobacteraceae","g__Craurococcus","s__sp45577"]}},{"id":"seq1759","metadata":{"taxonomy":["k__Bacteria","p__Actinobacteria","c__Actinobacteria","o__Corynebacteriales","f__Corynebacteriaceae","g__Corynebacterium","s__pseudogenitalium"]}},{"id":"seq1762","metadata":{"taxonomy":["None","NA","NA","NA","NA","NA","NA"]}},{"id":"seq1764","metadata":{"taxonomy":["k__Bacteria","p__Proteobacteria","c__Alphaproteobacteria","o__Rhizobiales","f__Methylobacteriaceae","g__Methylobacterium","s__soli"]}},{"id":"seq1766","metadata":{"taxonomy":["k__Bacteria","p__Actinobacteria","c__Actinobacteria","o__Pseudonocardiales","f__Pseudonocardiaceae","g__Actinomycetospora","s__sp7853"]}},{"id":"seq1771","metadata":{"taxonomy":["None","NA","NA","NA","NA","NA","NA"]}},{"id":"seq1773","metadata":{"taxonomy":["k__Bacteria","p__Firmicutes","c__Clostridia","o__Clostridiales","f__Ruminococcaceae","g__NA","s__sp35796"]}},{"id":"seq1774","metadata":{"taxonomy":["k__Bacteria","p__Actinobacteria","c__Actinobacteria","o__Frankiales","f__Frankiaceae","g__Jatrophihabitans","s__sp6045"]}},{"id":"seq1776","metadata":{"taxonomy":["k__Bacteria","p__Proteobacteria","c__Alphaproteobacteria","o__Sphingomonadales","f__NA","g__NA","s__sp47461-sp47567"]}},{"id":"seq1778","metadata":{"taxonomy":["k__Bacteria","p__Bacteroidetes","c__Bacteroidia","o__Bacteroidales","f__Porphyromonadaceae","g__Odoribacter","s__sp13184"]}},{"id":"seq1781","metadata":{"taxonomy":["k__Bacteria","p__Actinobacteria","c__Actinobacteria","o__Propionibacteriales","f__Propionibacteriaceae","g__Friedmanniella","s__lacustris"]}},{"id":"seq1783","metadata":{"taxonomy":["k__Bacteria","p__Actinobacteria","c__Thermoleophilia","o__Gaiellales","f__NA","g__NA","s__sp10862-sp10884"]}},{"id":"seq1784","metadata":{"taxonomy":["k__Bacteria","p__Actinobacteria","c__Rubrobacteria","o__Rubrobacterales","f__Rubrobacteriaceae","g__Rubrobacter","s__sp10758"]}},{"id":"seq1788","metadata":{"taxonomy":["k__Bacteria","p__Bacteroidetes","c__Cytophagia","o__Cytophagales","f__Cytophagaceae","g__Adhaeribacter","s__sp15085"]}},{"id":"seq1789","metadata":{"taxonomy":["k__Bacteria","p__Firmicutes","c__Bacilli","o__Lactobacillales","f__Enterococcaceae","g__Enterococcus","s__faecalis"]}},{"id":"seq1791","metadata":{"taxonomy":["k__Bacteria","p__Actinobacteria","c__Actinobacteria","o__Propionibacteriales","f__Nocardioidaceae","g__Nocardioides","s__sp7686"]}},{"id":"seq1792","metadata":{"taxonomy":["k__Bacteria","p__Actinobacteria","c__Actinobacteria","o__Micromonosporales","f__Micromonosporaceae","g__Actinoplanes","s__friuliensis"]}},{"id":"seq1793","metadata":{"taxonomy":["k__Bacteria","p__Bacteroidetes","c__Sphingobacteriia","o__Sphingobacteriales","f__Chitinophagaceae","g__Parasegetibacter","s__terrae"]}},{"id":"seq1794","metadata":{"taxonomy":["k__Bacteria","p__Actinobacteria","c__Actinobacteria","o__Propionibacteriales","f__Propionibacteriaceae","g__Friedmanniella","s__lacustris"]}},{"id":"seq1795","metadata":{"taxonomy":["k__Bacteria","p__Actinobacteria","c__Acidimicrobiia","o__Acidimicrobiales","f__Acidimicrobiaceae","g__NA","s__sp4252"]}},{"id":"seq1796","metadata":{"taxonomy":["k__Bacteria","p__Actinobacteria","c__Actinobacteria","o__Micromonosporales","f__Micromonosporaceae","g__Actinoplanes","s__derwentensis-missouriensis-palleronii"]}},{"id":"seq1798","metadata":{"taxonomy":["k__Bacteria","p__Proteobacteria","c__Alphaproteobacteria","o__Sphingomonadales","f__Sphingomonadaceae","g__Sphingomonas","s__sp47867"]}},{"id":"seq1799","metadata":{"taxonomy":["k__Bacteria","p__Proteobacteria","c__Alphaproteobacteria","o__Rhodobacterales","f__Rhodobacteraceae","g__Rubellimicrobium","s__mesophilum-roseum-sp45105"]}},{"id":"seq1800","metadata":{"taxonomy":["k__Bacteria","p__Actinobacteria","c__Actinobacteria","o__Propionibacteriales","f__Nocardioidaceae","g__Nocardioides","s__nitrophenolicus"]}},{"id":"seq1801","metadata":{"taxonomy":["k__Bacteria","p__Actinobacteria","c__Acidimicrobiia","o__Acidimicrobiales","f__NA","g__NA","s__sp4500"]}},{"id":"seq1802","metadata":{"taxonomy":["k__Bacteria","p__Proteobacteria","c__Alphaproteobacteria","o__Rhodospirillales","f__Acetobacteraceae","g__Craurococcus","s__sp45574-sp45578"]}},{"id":"seq1803","metadata":{"taxonomy":["k__Bacteria","p__Actinobacteria","c__Thermoleophilia","o__Solirubrobacterales","f__Solirubrobacteraceae","g__Solirubrobacter","s__sp11108-sp11113"]}},{"id":"seq1806","metadata":{"taxonomy":["k__Bacteria","p__Cyanobacteria","c__Cyanobacteria","o__NA","f__FamilyI","g__Microcoleus","s__vaginatus"]}},{"id":"seq1807","metadata":{"taxonomy":["k__Bacteria","p__Proteobacteria","c__Alphaproteobacteria","o__Rhizobiales","f__Hyphomicrobiaceae","g__Devosia","s__terrae"]}},{"id":"seq1809","metadata":{"taxonomy":["k__Bacteria","p__Proteobacteria","c__Alphaproteobacteria","o__Rhodobacterales","f__Rhodobacteraceae","g__Paracocccus-Paracoccus","s__huijuniae-sp44862-sp44878"]}},{"id":"seq1811","metadata":{"taxonomy":["k__Bacteria","p__Actinobacteria","c__Actinobacteria","o__Propionibacteriales","f__Nocardioidaceae","g__Aeromicrobium","s__ginsengisoli"]}},{"id":"seq1813","metadata":{"taxonomy":["k__Bacteria","p__Actinobacteria","c__Acidimicrobiia","o__Acidimicrobiales","f__NA","g__NA","s__sp4486"]}},{"id":"seq1814","metadata":{"taxonomy":["k__Bacteria","p__Planctomycetes","c__Phycisphaerae","o__NA","f__NA","g__NA","s__sp41159"]}},{"id":"seq1816","metadata":{"taxonomy":["k__Bacteria","p__Bacteroidetes","c__Sphingobacteriia","o__Sphingobacteriales","f__Chitinophagaceae","g__Flavisolibacter","s__sp18217"]}},{"id":"seq1818","metadata":{"taxonomy":["k__Bacteria","p__Bacteroidetes","c__Bacteroidia","o__Bacteroidales","f__Bacteroidaceae","g__Bacteroides","s__caccae"]}},{"id":"seq1821","metadata":{"taxonomy":["k__Bacteria","p__Chloroflexi","c__Thermomicrobia","o__NA","f__NA","g__NA","s__sp21845"]}},{"id":"seq1823","metadata":{"taxonomy":["k__Archaea","p__Thaumarchaeota","c__NA","o__NA","f__NA","g__*Nitrososphaera","s__sp1559"]}},{"id":"seq1826","metadata":{"taxonomy":["k__Bacteria","p__Actinobacteria","c__Actinobacteria","o__Micrococcales","f__Promicromonosporaceae","g__Promicromonospora","s__sp7297"]}},{"id":"seq1833","metadata":{"taxonomy":["None","NA","NA","NA","NA","NA","NA"]}},{"id":"seq1834","metadata":{"taxonomy":["k__Bacteria","p__Actinobacteria","c__Actinobacteria","o__Frankiales","f__Geodermatophilaceae","g__NA","s__sp6088"]}},{"id":"seq1835","metadata":{"taxonomy":["k__Bacteria","p__Proteobacteria","c__Alphaproteobacteria","o__Rhodospirillales","f__Acetobacteraceae","g__Roseomonas","s__sp45714"]}},{"id":"seq1837","metadata":{"taxonomy":["k__Bacteria","p__Actinobacteria","c__Actinobacteria","o__Pseudonocardiales","f__Pseudonocardiaceae","g__Alloactinosynnema","s__album"]}},{"id":"seq1838","metadata":{"taxonomy":["k__Bacteria","p__Chloroflexi","c__NA","o__NA","f__NA","g__NA","s__sp21491"]}},{"id":"seq1839","metadata":{"taxonomy":["k__Bacteria","p__Chloroflexi","c__Chloroflexia","o__Kallotenuales","f__NA","g__NA","s__sp21223"]}},{"id":"seq1840","metadata":{"taxonomy":["k__Bacteria","p__Actinobacteria","c__Actinobacteria","o__Streptosporangiales","f__Thermomonosporaceae","g__Actinomadura","s__rudentiformis"]}},{"id":"seq1841","metadata":{"taxonomy":["k__Bacteria","p__Actinobacteria","c__Actinobacteria","o__Pseudonocardiales","f__Pseudonocardiaceae","g__Actinophytocola","s__burenkhanensis"]}},{"id":"seq1842","metadata":{"taxonomy":["k__Bacteria","p__Actinobacteria","c__Actinobacteria","o__Propionibacteriales","f__Propionibacteriaceae","g__Friedmanniella","s__lucida-okinawensis"]}},{"id":"seq1844","metadata":{"taxonomy":["k__Bacteria","p__Proteobacteria","c__Alphaproteobacteria","o__Rhizobiales","f__Methylobacteriaceae","g__Methylobacterium-Microvirga","s__dankookense-sp43801-sp43908"]}},{"id":"seq1846","metadata":{"taxonomy":["k__Bacteria","p__Actinobacteria","c__Actinobacteria","o__Frankiales","f__Geodermatophilaceae","g__Blastococcus","s__sp6057"]}},{"id":"seq1847","metadata":{"taxonomy":["k__Bacteria","p__Actinobacteria","c__Actinobacteria","o__Micrococcales","f__Brevibacteriaceae","g__Brevibacterium","s__casei-oceani"]}},{"id":"seq1848","metadata":{"taxonomy":["k__Bacteria","p__Bacteroidetes","c__Bacteroidia","o__Bacteroidales","f__Porphyromonadaceae","g__Parabacteroides","s__sp13265-sp13286"]}},{"id":"seq1851","metadata":{"taxonomy":["k__Bacteria","p__Proteobacteria","c__Betaproteobacteria","o__Burkholderiales","f__Comamonadaceae","g__Mitsuaria","s__chitosanitabida"]}},{"id":"seq1854","metadata":{"taxonomy":["k__Bacteria","p__Actinobacteria","c__Actinobacteria","o__Micromonosporales","f__Micromonosporaceae","g__Actinoplanes-Couchioplanes","s__caeruleus-nipponensis"]}},{"id":"seq1859","metadata":{"taxonomy":["k__Bacteria","p__Actinobacteria","c__Actinobacteria","o__Pseudonocardiales","f__Pseudonocardiaceae","g__Actinokineospora","s__sp7850"]}},{"id":"seq1860","metadata":{"taxonomy":["k__Bacteria","p__Acidobacteria","c__NA","o__NA","f__NA","g__NA","s__NA"]}},{"id":"seq1861","metadata":{"taxonomy":["k__Bacteria","p__Actinobacteria","c__Actinobacteria","o__Micromonosporales","f__Micromonosporaceae","g__Actinoplanes","s__philippinensis-regularis-teichomyceticus"]}},{"id":"seq1862","metadata":{"taxonomy":["k__Bacteria","p__Proteobacteria","c__Gammaproteobacteria","o__Pseudomonadales","f__Pseudomonadaceae","g__Pseudomonas","s__sp63691"]}},{"id":"seq1863","metadata":{"taxonomy":["k__Bacteria","p__Chloroflexi","c__NA","o__NA","f__NA","g__NA","s__sp21810"]}},{"id":"seq1864","metadata":{"taxonomy":["k__Bacteria","p__Bacteroidetes","c__Bacteroidia","o__Bacteroidales","f__Porphyromonadaceae","g__Odoribacter","s__sp13184"]}},{"id":"seq1865","metadata":{"taxonomy":["k__Bacteria","p__Proteobacteria","c__Alphaproteobacteria","o__Rhodospirillales","f__Acetobacteraceae","g__Roseomonas","s__ludipueritiae"]}},{"id":"seq1866","metadata":{"taxonomy":["None","NA","NA","NA","NA","NA","NA"]}},{"id":"seq1868","metadata":{"taxonomy":["k__Bacteria","p__Chloroflexi","c__Thermomicrobia","o__NA","f__NA","g__NA","s__sp21839"]}},{"id":"seq1870","metadata":{"taxonomy":["k__Bacteria","p__Bacteroidetes","c__Bacteroidia","o__Bacteroidales","f__Bacteroidaceae","g__Bacteroides","s__fragilis-ovatus"]}},{"id":"seq1871","metadata":{"taxonomy":["k__Bacteria","p__Actinobacteria","c__Actinobacteria","o__Frankiales","f__Geodermatophilaceae","g__Blastococcus","s__aggregatus"]}},{"id":"seq1872","metadata":{"taxonomy":["k__Bacteria","p__Proteobacteria","c__Alphaproteobacteria","o__Rhodospirillales","f__Acetobacteraceae","g__Roseomonas","s__vinacea"]}},{"id":"seq1873","metadata":{"taxonomy":["k__Bacteria","p__Chloroflexi","c__Thermomicrobia","o__NA","f__NA","g__NA","s__sp21839"]}},{"id":"seq1874","metadata":{"taxonomy":["k__Bacteria","p__Actinobacteria","c__Actinobacteria","o__Propionibacteriales","f__Propionibacteriaceae","g__Friedmanniella","s__lacustris"]}},{"id":"seq1875","metadata":{"taxonomy":["k__Bacteria","p__Proteobacteria","c__Alphaproteobacteria","o__Rhodospirillales","f__Acetobacteraceae","g__Craurococcus","s__sp45577"]}},{"id":"seq1877","metadata":{"taxonomy":["k__Bacteria","p__Bacteroidetes","c__Bacteroidia","o__Bacteroidales","f__Prevotellaceae","g__Prevotella","s__bivia"]}},{"id":"seq1878","metadata":{"taxonomy":["k__Bacteria","p__Proteobacteria","c__Alphaproteobacteria","o__Sphingomonadales","f__Erythrobacteraceae","g__Altererythrobacter","s__sp47500"]}},{"id":"seq1879","metadata":{"taxonomy":["k__Bacteria","p__Actinobacteria","c__Actinobacteria","o__Corynebacteriales","f__Corynebacteriaceae","g__Corynebacterium","s__aurimucosum"]}},{"id":"seq1882","metadata":{"taxonomy":["k__Bacteria","p__Proteobacteria","c__Alphaproteobacteria","o__Rhodospirillales","f__Acetobacteraceae","g__Craurococcus","s__sp45577"]}},{"id":"seq1885","metadata":{"taxonomy":["k__Bacteria","p__Actinobacteria","c__Actinobacteria","o__Propionibacteriales","f__Nocardioidaceae","g__Nocardioides","s__aromaticivorans"]}},{"id":"seq1887","metadata":{"taxonomy":["k__Bacteria","p__Cyanobacteria","c__Cyanobacteria","o__NA","f__FamilyI","g__Phormidium","s__sp23326"]}},{"id":"seq1888","metadata":{"taxonomy":["k__Bacteria","p__Firmicutes","c__Bacilli","o__Bacillales","f__Bacillaceae","g__Bacillus","s__NA"]}},{"id":"seq1889","metadata":{"taxonomy":["k__Bacteria","p__Actinobacteria","c__Actinobacteria","o__Micrococcales","f__Dermabacteraceae","g__Brachybacterium","s__phenoliresistens"]}},{"id":"seq1890","metadata":{"taxonomy":["k__Bacteria","p__Actinobacteria","c__NA","o__NA","f__NA","g__NA","s__sp10777"]}},{"id":"seq1891","metadata":{"taxonomy":["k__Bacteria","p__Actinobacteria","c__NA","o__NA","f__NA","g__NA","s__sp10603"]}},{"id":"seq1893","metadata":{"taxonomy":["k__Bacteria","p__Actinobacteria","c__Actinobacteria","o__Micromonosporales","f__Micromonosporaceae","g__Asanoa-Phytohabitans","s__flavus-hainanensis"]}},{"id":"seq1895","metadata":{"taxonomy":["k__Bacteria","p__Firmicutes","c__Clostridia","o__Clostridiales","f__Ruminococcaceae","g__NA","s__sp35646"]}},{"id":"seq1899","metadata":{"taxonomy":["k__Bacteria","p__Firmicutes","c__Clostridia","o__Clostridiales","f__Lachnospiraceae","g__NA","s__sp33716"]}},{"id":"seq1900","metadata":{"taxonomy":["k__Bacteria","p__Firmicutes","c__Bacilli","o__Bacillales","f__Staphylococcaceae","g__Staphylococcus","s__pasteuri"]}},{"id":"seq1901","metadata":{"taxonomy":["k__Bacteria","p__Actinobacteria","c__Actinobacteria","o__Corynebacteriales","f__Corynebacteriaceae","g__Corynebacterium","s__pseudogenitalium-tuberculostearicum"]}},{"id":"seq1904","metadata":{"taxonomy":["k__Bacteria","p__Actinobacteria","c__Actinobacteria","o__Propionibacteriales","f__Propionibacteriaceae","g__Propionibacterium","s__acnes"]}},{"id":"seq1907","metadata":{"taxonomy":["k__Bacteria","p__Firmicutes","c__Bacilli","o__Bacillales","f__Bacillaceae","g__Bacillus","s__sp25907"]}},{"id":"seq1909","metadata":{"taxonomy":["k__Bacteria","p__Firmicutes","c__Bacilli","o__Lactobacillales","f__Streptococcaceae","g__Streptococcus","s__agalactiae"]}},{"id":"seq1910","metadata":{"taxonomy":["k__Bacteria","p__Deinococcus-Thermus","c__Deinococci","o__Deinococcales","f__Deinococcaceae","g__Deinococcus","s__sp24003"]}},{"id":"seq1911","metadata":{"taxonomy":["k__Bacteria","p__Chloroflexi","c__Thermomicrobia","o__NA","f__NA","g__NA","s__sp21845"]}},{"id":"seq1912","metadata":{"taxonomy":["k__Bacteria","p__Bacteroidetes","c__Bacteroidia","o__Bacteroidales","f__Bacteroidaceae","g__Bacteroides","s__salyersiae"]}},{"id":"seq1913","metadata":{"taxonomy":["k__Bacteria","p__Firmicutes","c__Bacilli","o__Lactobacillales","f__Aerococcaceae","g__Aerococcus","s__urinaeequi-viridans"]}},{"id":"seq1915","metadata":{"taxonomy":["k__Bacteria","p__Chloroflexi","c__Thermomicrobia","o__NA","f__NA","g__NA","s__sp21839"]}},{"id":"seq1916","metadata":{"taxonomy":["k__Bacteria","p__Chloroflexi","c__Thermomicrobia","o__NA","f__NA","g__NA","s__sp21837"]}},{"id":"seq1917","metadata":{"taxonomy":["k__Bacteria","p__Actinobacteria","c__Rubrobacteria","o__Rubrobacterales","f__Rubrobacteriaceae","g__Rubrobacter","s__sp10760"]}},{"id":"seq1918","metadata":{"taxonomy":["k__Bacteria","p__Chloroflexi","c__Thermomicrobia","o__NA","f__NA","g__NA","s__sp21845"]}},{"id":"seq1920","metadata":{"taxonomy":["k__Bacteria","p__Actinobacteria","c__Actinobacteria","o__Micromonosporales","f__Micromonosporaceae","g__Actinoplanes","s__nipponensis"]}},{"id":"seq1921","metadata":{"taxonomy":["k__Bacteria","p__Proteobacteria","c__Alphaproteobacteria","o__Rhodospirillales","f__NA","g__NA","s__sp45806"]}},{"id":"seq1923","metadata":{"taxonomy":["k__Archaea","p__Thaumarchaeota","c__NA","o__NA","f__NA","g__*Nitrososphaera","s__sp1559"]}},{"id":"seq1924","metadata":{"taxonomy":["k__Bacteria","p__Actinobacteria","c__Actinobacteria","o__Micromonosporales","f__Micromonosporaceae","g__Couchioplanes","s__caeruleus"]}},{"id":"seq1925","metadata":{"taxonomy":["k__Bacteria","p__Proteobacteria","c__Gammaproteobacteria","o__Pseudomonadales","f__Moraxellaceae","g__Acinetobacter","s__junii"]}},{"id":"seq1928","metadata":{"taxonomy":["k__Bacteria","p__Bacteroidetes","c__Bacteroidia","o__Bacteroidales","f__Bacteroidaceae","g__Bacteroides","s__sartorii"]}},{"id":"seq1929","metadata":{"taxonomy":["k__Bacteria","p__Actinobacteria","c__Actinobacteria","o__Pseudonocardiales","f__Pseudonocardiaceae","g__Pseudonocardia","s__ailaonensis"]}},{"id":"seq1930","metadata":{"taxonomy":["k__Bacteria","p__Bacteroidetes","c__Cytophagia","o__Cytophagales","f__Cytophagaceae","g__Hymenobacter","s__ocellatus"]}},{"id":"seq1931","metadata":{"taxonomy":["k__Bacteria","p__Acidobacteria","c__Acidobacteria","o__NA","f__NA","g__Bryobacter","s__sp2550"]}},{"id":"seq1935","metadata":{"taxonomy":["k__Bacteria","p__Actinobacteria","c__Acidimicrobiia","o__Acidimicrobiales","f__Acidimicrobiaceae","g__NA","s__sp4252"]}},{"id":"seq1941","metadata":{"taxonomy":["k__Bacteria","p__Proteobacteria","c__Alphaproteobacteria","o__Rhodospirillales","f__NA","g__*Alysiosphaera","s__sp46511"]}},{"id":"seq1942","metadata":{"taxonomy":["k__Bacteria","p__Chloroflexi","c__Chloroflexia","o__Kallotenuales","f__NA","g__NA","s__sp21220"]}},{"id":"seq1945","metadata":{"taxonomy":["k__Bacteria","p__Actinobacteria","c__Actinobacteria","o__Micrococcales","f__Microbacteriaceae","g__Chryseoglobus","s__frigidaquae"]}},{"id":"seq1947","metadata":{"taxonomy":["k__Bacteria","p__Bacteroidetes","c__Cytophagia","o__Cytophagales","f__Cytophagaceae","g__Nibrella","s__sp15266"]}},{"id":"seq1948","metadata":{"taxonomy":["k__Bacteria","p__Actinobacteria","c__Actinobacteria","o__Frankiales","f__NA","g__NA","s__sp6166"]}},{"id":"seq1952","metadata":{"taxonomy":["k__Bacteria","p__Actinobacteria","c__Actinobacteria","o__Micrococcales","f__Micrococcaceae","g__Kocuria","s__polaris"]}},{"id":"seq1953","metadata":{"taxonomy":["k__Bacteria","p__Proteobacteria","c__Alphaproteobacteria","o__Rhodospirillales","f__Acetobacteraceae","g__Acidiphilium","s__sp45502"]}},{"id":"seq1954","metadata":{"taxonomy":["k__Bacteria","p__Deinococcus-Thermus","c__Deinococci","o__Deinococcales","f__Deinococcaceae","g__Deinococcus","s__hopiensis"]}},{"id":"seq1958","metadata":{"taxonomy":["k__Bacteria","p__Proteobacteria","c__Gammaproteobacteria","o__Enterobacteriales","f__Enterobacteriaceae","g__Enterobacter","s__NA"]}},{"id":"seq1959","metadata":{"taxonomy":["k__Bacteria","p__Acidobacteria","c__Acidobacteria","o__NA","f__NA","g__Blastocatella","s__sp3034"]}},{"id":"seq1961","metadata":{"taxonomy":["k__Bacteria","p__Actinobacteria","c__Rubrobacteria","o__Rubrobacterales","f__Rubrobacteriaceae","g__Rubrobacter","s__sp10738"]}},{"id":"seq1962","metadata":{"taxonomy":["k__Bacteria","p__Firmicutes","c__Clostridia","o__Clostridiales","f__Lachnospiraceae","g__NA","s__sp33692"]}},{"id":"seq1964","metadata":{"taxonomy":["k__Bacteria","p__Bacteroidetes","c__Cytophagia","o__Cytophagales","f__Cytophagaceae","g__Hymenobacter","s__sp15221"]}},{"id":"seq1969","metadata":{"taxonomy":["k__Bacteria","p__Actinobacteria","c__Rubrobacteria","o__Rubrobacterales","f__Rubrobacteriaceae","g__Rubrobacter","s__sp10738"]}},{"id":"seq1970","metadata":{"taxonomy":["k__Bacteria","p__Actinobacteria","c__Rubrobacteria","o__Rubrobacterales","f__Rubrobacteriaceae","g__Rubrobacter","s__sp10743"]}},{"id":"seq1973","metadata":{"taxonomy":["k__Bacteria","p__Proteobacteria","c__Alphaproteobacteria","o__Rhodospirillales","f__Acetobacteraceae","g__Craurococcus","s__sp45577"]}},{"id":"seq1974","metadata":{"taxonomy":["k__Bacteria","p__Proteobacteria","c__Alphaproteobacteria","o__Rhodospirillales","f__Acetobacteraceae","g__Craurococcus","s__sp45574"]}},{"id":"seq1975","metadata":{"taxonomy":["k__Bacteria","p__Chloroflexi","c__NA","o__NA","f__NA","g__NA","s__sp21759"]}},{"id":"seq1978","metadata":{"taxonomy":["k__Bacteria","p__Proteobacteria","c__Deltaproteobacteria","o__Desulfobacterales","f__Nitrospinaceae","g__*Entotheonella","s__sp52215"]}},{"id":"seq1980","metadata":{"taxonomy":["k__Bacteria","p__Proteobacteria","c__Alphaproteobacteria","o__Sphingomonadales","f__Sphingomonadaceae","g__Sphingomonas","s__mali"]}},{"id":"seq1981","metadata":{"taxonomy":["k__Bacteria","p__Actinobacteria","c__Actinobacteria","o__Frankiales","f__Geodermatophilaceae","g__Blastococcus","s__jejuensis"]}},{"id":"seq1982","metadata":{"taxonomy":["k__Bacteria","p__Actinobacteria","c__Rubrobacteria","o__Rubrobacterales","f__Rubrobacteriaceae","g__Rubrobacter","s__sp10729"]}},{"id":"seq1983","metadata":{"taxonomy":["k__Bacteria","p__Gemmatimonadetes","c__Gemmatimonadetes","o__Gemmatimonadales","f__Gemmatimonadaceae","g__NA","s__sp37922"]}},{"id":"seq1985","metadata":{"taxonomy":["k__Bacteria","p__Actinobacteria","c__Actinobacteria","o__Corynebacteriales","f__Mycobacteriaceae","g__Mycobacterium","s__arabiense"]}},{"id":"seq1986","metadata":{"taxonomy":["k__Bacteria","p__Actinobacteria","c__Coriobacteriia","o__Coriobacteriales","f__Coriobacteriaceae","g__Gordonibacter","s__faecihominis"]}},{"id":"seq1987","metadata":{"taxonomy":["k__Bacteria","p__Chloroflexi","c__Chloroflexia","o__Kallotenuales","f__NA","g__NA","s__sp21227"]}},{"id":"seq1989","metadata":{"taxonomy":["k__Bacteria","p__Actinobacteria","c__Actinobacteria","o__Frankiales","f__Geodermatophilaceae","g__Blastococcus","s__sp6057"]}},{"id":"seq1992","metadata":{"taxonomy":["k__Bacteria","p__Firmicutes","c__Clostridia","o__Clostridiales","f__Lachnospiraceae","g__NA","s__sp32775"]}},{"id":"seq1994","metadata":{"taxonomy":["k__Bacteria","p__Gemmatimonadetes","c__Gemmatimonadetes","o__Gemmatimonadales","f__Gemmatimonadaceae","g__NA","s__sp37922"]}},{"id":"seq1995","metadata":{"taxonomy":["k__Bacteria","p__Firmicutes","c__Bacilli","o__Bacillales","f__Paenibacillaceae","g__Paenibacillus","s__sp27286"]}},{"id":"seq1996","metadata":{"taxonomy":["k__Bacteria","p__Proteobacteria","c__Gammaproteobacteria","o__Pseudomonadales","f__Pseudomonadaceae","g__Pseudomonas","s__aeruginosa"]}},{"id":"seq1999","metadata":{"taxonomy":["k__Bacteria","p__Actinobacteria","c__Rubrobacteria","o__Rubrobacterales","f__Rubrobacteriaceae","g__Rubrobacter","s__sp10735"]}},{"id":"seq2001","metadata":{"taxonomy":["k__Bacteria","p__Actinobacteria","c__Actinobacteria","o__Propionibacteriales","f__Nocardioidaceae","g__Nocardioides","s__aestuarii"]}},{"id":"seq2002","metadata":{"taxonomy":["k__Bacteria","p__Proteobacteria","c__Alphaproteobacteria","o__Sphingomonadales","f__Sphingomonadaceae","g__Sphingomonas","s__sp47878"]}},{"id":"seq2003","metadata":{"taxonomy":["k__Bacteria","p__Proteobacteria","c__Alphaproteobacteria","o__Rhizobiales","f__Hyphomicrobiaceae","g__Devosia","s__submarina"]}},{"id":"seq2004","metadata":{"taxonomy":["k__Bacteria","p__Firmicutes","c__Clostridia","o__Clostridiales","f__Family XIII","g__NA","s__sp31702"]}},{"id":"seq2005","metadata":{"taxonomy":["k__Bacteria","p__Actinobacteria","c__Actinobacteria","o__Frankiales","f__Geodermatophilaceae","g__NA","s__sp6088"]}},{"id":"seq2008","metadata":{"taxonomy":["k__Bacteria","p__Proteobacteria","c__Alphaproteobacteria","o__Sphingomonadales","f__Erythrobacteraceae","g__Altererythrobacter","s__sp47515"]}},{"id":"seq2010","metadata":{"taxonomy":["k__Bacteria","p__Proteobacteria","c__Gammaproteobacteria","o__Pseudomonadales","f__Moraxellaceae","g__Acinetobacter","s__radioresistens"]}},{"id":"seq2011","metadata":{"taxonomy":["k__Bacteria","p__Actinobacteria","c__Actinobacteria","o__Frankiales","f__Geodermatophilaceae","g__Geodermatophilus","s__ruber"]}},{"id":"seq2012","metadata":{"taxonomy":["k__Bacteria","p__Bacteroidetes","c__Cytophagia","o__Cytophagales","f__Cytophagaceae","g__Nibrella","s__sp15266"]}},{"id":"seq2013","metadata":{"taxonomy":["k__Bacteria","p__Chloroflexi","c__Chloroflexia","o__Kallotenuales","f__NA","g__NA","s__sp21230"]}},{"id":"seq2014","metadata":{"taxonomy":["k__Bacteria","p__Actinobacteria","c__Actinobacteria","o__Propionibacteriales","f__Propionibacteriaceae","g__Friedmanniella","s__flava"]}},{"id":"seq2018","metadata":{"taxonomy":["k__Bacteria","p__Actinobacteria","c__Actinobacteria","o__Corynebacteriales","f__Nocardiaceae","g__Rhodococcus","s__erythropolis-qingshengii-sp5959"]}},{"id":"seq2019","metadata":{"taxonomy":["k__Bacteria","p__Bacteroidetes","c__Bacteroidia","o__Bacteroidales","f__Porphyromonadaceae","g__Parabacteroides","s__sp13286"]}},{"id":"seq2020","metadata":{"taxonomy":["k__Bacteria","p__Bacteroidetes","c__Sphingobacteriia","o__Sphingobacteriales","f__Chitinophagaceae","g__Segetibacter","s__sp18309"]}},{"id":"seq2021","metadata":{"taxonomy":["k__Bacteria","p__Proteobacteria","c__Alphaproteobacteria","o__Sphingomonadales","f__Sphingomonadaceae","g__Sphingomonas","s__sp47858"]}},{"id":"seq2022","metadata":{"taxonomy":["k__Bacteria","p__Deinococcus-Thermus","c__Deinococci","o__Deinococcales","f__Deinococcaceae","g__Deinococcus","s__aquaticus"]}},{"id":"seq2024","metadata":{"taxonomy":["k__Bacteria","p__Cyanobacteria","c__Chloroplast","o__NA","f__NA","g__NA","s__NA"]}},{"id":"seq2026","metadata":{"taxonomy":["k__Bacteria","p__Proteobacteria","c__Alphaproteobacteria","o__Sphingomonadales","f__NA","g__NA","s__sp47444"]}},{"id":"seq2027","metadata":{"taxonomy":["k__Bacteria","p__Firmicutes","c__Clostridia","o__Clostridiales","f__Lachnospiraceae","g__NA","s__sp33692"]}},{"id":"seq2029","metadata":{"taxonomy":["k__Bacteria","p__Proteobacteria","c__Alphaproteobacteria","o__Sphingomonadales","f__NA","g__NA","s__NA"]}},{"id":"seq2030","metadata":{"taxonomy":["k__Bacteria","p__Actinobacteria","c__Actinobacteria","o__Pseudonocardiales","f__Pseudonocardiaceae","g__Lentzea","s__flaviverrucosa-waywayandensis"]}},{"id":"seq2032","metadata":{"taxonomy":["k__Bacteria","p__Chloroflexi","c__Chloroflexia","o__Kallotenuales","f__NA","g__NA","s__sp21221"]}},{"id":"seq2035","metadata":{"taxonomy":["k__Bacteria","p__Proteobacteria","c__Betaproteobacteria","o__Burkholderiales","f__Oxalobacteraceae","g__Massilia","s__suwonensis"]}},{"id":"seq2036","metadata":{"taxonomy":["k__Bacteria","p__Proteobacteria","c__Alphaproteobacteria","o__Sphingomonadales","f__NA","g__NA","s__sp47444"]}},{"id":"seq2038","metadata":{"taxonomy":["None","NA","NA","NA","NA","NA","NA"]}},{"id":"seq2042","metadata":{"taxonomy":["k__Bacteria","p__Actinobacteria","c__Acidimicrobiia","o__Acidimicrobiales","f__NA","g__NA","s__sp4640"]}},{"id":"seq2043","metadata":{"taxonomy":["k__Bacteria","p__Firmicutes","c__Bacilli","o__Bacillales","f__Family XI","g__Gemella","s__haemolysans-sanguinis-taiwanensis"]}},{"id":"seq2047","metadata":{"taxonomy":["k__Bacteria","p__Bacteroidetes","c__Bacteroidia","o__Bacteroidales","f__Porphyromonadaceae","g__Odoribacter","s__sp13176"]}},{"id":"seq2048","metadata":{"taxonomy":["k__Bacteria","p__Firmicutes","c__Erysipelotrichia","o__Erysipelotrichales","f__Erysipelotrichaceae","g__Erysipelatoclostridium","s__sp36629"]}},{"id":"seq2052","metadata":{"taxonomy":["k__Bacteria","p__Gemmatimonadetes","c__Gemmatimonadetes","o__Gemmatimonadales","f__Gemmatimonadaceae","g__NA","s__sp37959"]}},{"id":"seq2053","metadata":{"taxonomy":["k__Bacteria","p__Actinobacteria","c__Actinobacteria","o__Corynebacteriales","f__Mycobacteriaceae","g__Mycobacterium","s__NA"]}},{"id":"seq2055","metadata":{"taxonomy":["k__Bacteria","p__Actinobacteria","c__Thermoleophilia","o__Gaiellales","f__NA","g__NA","s__sp10862"]}},{"id":"seq2056","metadata":{"taxonomy":["k__Bacteria","p__Actinobacteria","c__Actinobacteria","o__Propionibacteriales","f__Propionibacteriaceae","g__Friedmanniella","s__okinawensis"]}},{"id":"seq2057","metadata":{"taxonomy":["k__Bacteria","p__Bacteroidetes","c__Bacteroidia","o__Bacteroidales","f__Bacteroidaceae","g__Bacteroides","s__caccae"]}},{"id":"seq2064","metadata":{"taxonomy":["k__Bacteria","p__Actinobacteria","c__Actinobacteria","o__Corynebacteriales","f__Corynebacteriaceae","g__Corynebacterium","s__mucifaciens-ureicelerivorans"]}},{"id":"seq2065","metadata":{"taxonomy":["k__Bacteria","p__Actinobacteria","c__Actinobacteria","o__Micrococcales","f__Microbacteriaceae","g__Diaminobutyricimonas","s__aerilata"]}},{"id":"seq2066","metadata":{"taxonomy":["k__Bacteria","p__Bacteroidetes","c__Bacteroidia","o__Bacteroidales","f__Porphyromonadaceae","g__Parabacteroides","s__gordonii-sp13265"]}},{"id":"seq2069","metadata":{"taxonomy":["k__Bacteria","p__Firmicutes","c__Bacilli","o__Bacillales","f__Alicyclobacillaceae","g__Tumebacillus","s__sp24531"]}},{"id":"seq2070","metadata":{"taxonomy":["k__Bacteria","p__Proteobacteria","c__Alphaproteobacteria","o__Rhizobiales","f__Bradyrhizobiaceae","g__Afipia","s__birgiae"]}},{"id":"seq2071","metadata":{"taxonomy":["k__Bacteria","p__Actinobacteria","c__Actinobacteria","o__Propionibacteriales","f__Nocardioidaceae","g__Nocardioides","s__mesophilus"]}},{"id":"seq2072","metadata":{"taxonomy":["k__Bacteria","p__Proteobacteria","c__Gammaproteobacteria","o__Enterobacteriales","f__Enterobacteriaceae","g__Escherichia","s__coli"]}},{"id":"seq2074","metadata":{"taxonomy":["k__Bacteria","p__Actinobacteria","c__Actinobacteria","o__Propionibacteriales","f__Nocardioidaceae","g__Nocardioides","s__aestuarii"]}},{"id":"seq2076","metadata":{"taxonomy":["k__Bacteria","p__Proteobacteria","c__Betaproteobacteria","o__Burkholderiales","f__Burkholderiaceae","g__Limnobacter","s__sp48675"]}},{"id":"seq2077","metadata":{"taxonomy":["k__Bacteria","p__Actinobacteria","c__Rubrobacteria","o__Rubrobacterales","f__Rubrobacteriaceae","g__Rubrobacter","s__sp10729"]}},{"id":"seq2079","metadata":{"taxonomy":["k__Bacteria","p__Actinobacteria","c__Actinobacteria","o__Micrococcales","f__Microbacteriaceae","g__Chryseoglobus","s__frigidaquae"]}},{"id":"seq2080","metadata":{"taxonomy":["k__Bacteria","p__Actinobacteria","c__Actinobacteria","o__Kineosporiales","f__Kineosporiaceae","g__Kineococcus","s__glutinatus"]}},{"id":"seq2082","metadata":{"taxonomy":["k__Bacteria","p__Firmicutes","c__Bacilli","o__Bacillales","f__Staphylococcaceae","g__Staphylococcus","s__gallinarum"]}},{"id":"seq2084","metadata":{"taxonomy":["k__Bacteria","p__Bacteroidetes","c__Sphingobacteriia","o__Sphingobacteriales","f__Sphingobacteriaceae","g__Sphingobacterium","s__multivorum"]}},{"id":"seq2086","metadata":{"taxonomy":["k__Bacteria","p__Proteobacteria","c__Betaproteobacteria","o__Burkholderiales","f__Oxalobacteraceae","g__Massilia","s__timonae"]}},{"id":"seq2087","metadata":{"taxonomy":["k__Bacteria","p__Bacteroidetes","c__Bacteroidia","o__Bacteroidales","f__Porphyromonadaceae","g__Odoribacter","s__sp13183-sp13184"]}},{"id":"seq2088","metadata":{"taxonomy":["k__Bacteria","p__Proteobacteria","c__Betaproteobacteria","o__Burkholderiales","f__Oxalobacteraceae","g__Noviherbaspirillum-Oxalicibacterium","s__NA"]}},{"id":"seq2091","metadata":{"taxonomy":["k__Bacteria","p__Bacteroidetes","c__Sphingobacteriia","o__Sphingobacteriales","f__Chitinophagaceae","g__Ferruginibacter","s__sp18154"]}},{"id":"seq2092","metadata":{"taxonomy":["k__Bacteria","p__Planctomycetes","c__Planctomycetacia","o__Planctomycetales","f__Planctomycetaceae","g__NA","s__sp42149"]}},{"id":"seq2093","metadata":{"taxonomy":["k__Bacteria","p__Cyanobacteria","c__Chloroplast","o__NA","f__NA","g__NA","s__sp22676"]}},{"id":"seq2097","metadata":{"taxonomy":["k__Bacteria","p__Planctomycetes","c__Phycisphaerae","o__NA","f__NA","g__NA","s__sp41180"]}},{"id":"seq2099","metadata":{"taxonomy":["k__Bacteria","p__Firmicutes","c__Clostridia","o__Clostridiales","f__Family XIII","g__Eubacterium","s__sp31674"]}},{"id":"seq2100","metadata":{"taxonomy":["k__Bacteria","p__Proteobacteria","c__Alphaproteobacteria","o__Rhodobacterales","f__Rhodobacteraceae","g__Paracoccus","s__carotinifaciens-marcusii"]}},{"id":"seq2101","metadata":{"taxonomy":["k__Bacteria","p__Proteobacteria","c__Alphaproteobacteria","o__Sphingomonadales","f__Sphingomonadaceae","g__Sphingomonas","s__cynarae-roseiflava"]}},{"id":"seq2102","metadata":{"taxonomy":["k__Bacteria","p__Proteobacteria","c__Alphaproteobacteria","o__Rhodospirillales","f__NA","g__*Alysiosphaera","s__sp46509-sp46520"]}},{"id":"seq2109","metadata":{"taxonomy":["k__Bacteria","p__Actinobacteria","c__Actinobacteria","o__Frankiales","f__Geodermatophilaceae","g__Modestobacter","s__marinus"]}},{"id":"seq2110","metadata":{"taxonomy":["k__Bacteria","p__Proteobacteria","c__Alphaproteobacteria","o__Sphingomonadales","f__Sphingomonadaceae","g__Novosphingobium","s__sp47602"]}},{"id":"seq2111","metadata":{"taxonomy":["k__Bacteria","p__Bacteroidetes","c__Sphingobacteriia","o__Sphingobacteriales","f__Chitinophagaceae","g__Segetibacter","s__sp18308"]}},{"id":"seq2112","metadata":{"taxonomy":["k__Bacteria","p__Chloroflexi","c__Thermomicrobia","o__NA","f__NA","g__NA","s__sp21841"]}},{"id":"seq2114","metadata":{"taxonomy":["k__Bacteria","p__Proteobacteria","c__Deltaproteobacteria","o__Myxococcales","f__NA","g__NA","s__NA"]}},{"id":"seq2117","metadata":{"taxonomy":["k__Bacteria","p__Actinobacteria","c__Actinobacteria","o__Frankiales","f__NA","g__NA","s__sp6166"]}},{"id":"seq2118","metadata":{"taxonomy":["k__Bacteria","p__Bacteroidetes","c__Bacteroidia","o__Bacteroidales","f__Porphyromonadaceae","g__Odoribacter","s__sp13176"]}},{"id":"seq2119","metadata":{"taxonomy":["k__Bacteria","p__Acidobacteria","c__Acidobacteria","o__NA","f__NA","g__Blastocatella","s__sp2977-sp3017-sp3074"]}},{"id":"seq2122","metadata":{"taxonomy":["k__Bacteria","p__Firmicutes","c__Clostridia","o__Clostridiales","f__Lachnospiraceae","g__NA","s__sp33732"]}},{"id":"seq2123","metadata":{"taxonomy":["k__Bacteria","p__Proteobacteria","c__Alphaproteobacteria","o__Rhizobiales","f__Methylobacteriaceae","g__Methylobacterium","s__sp43894"]}},{"id":"seq2124","metadata":{"taxonomy":["k__Bacteria","p__Proteobacteria","c__Gammaproteobacteria","o__Pseudomonadales","f__Moraxellaceae","g__Acinetobacter","s__calcoaceticus-pittii"]}},{"id":"seq2129","metadata":{"taxonomy":["k__Bacteria","p__Proteobacteria","c__Alphaproteobacteria","o__Rhizobiales","f__Methylobacteriaceae","g__Microvirga","s__aerophila"]}},{"id":"seq2131","metadata":{"taxonomy":["k__Bacteria","p__Firmicutes","c__Bacilli","o__Bacillales","f__Bacillaceae","g__Bacillus","s__endophyticus-filamentosus-sp25559"]}},{"id":"seq2132","metadata":{"taxonomy":["k__Bacteria","p__Actinobacteria","c__Actinobacteria","o__Micromonosporales","f__Micromonosporaceae","g__Dactylosporangium","s__sp7419"]}},{"id":"seq2135","metadata":{"taxonomy":["k__Bacteria","p__Actinobacteria","c__Rubrobacteria","o__Rubrobacterales","f__Rubrobacteriaceae","g__Rubrobacter","s__sp10743"]}},{"id":"seq2136","metadata":{"taxonomy":["k__Bacteria","p__Proteobacteria","c__Alphaproteobacteria","o__Sphingomonadales","f__Sphingomonadaceae","g__Sphingomonas","s__sp47896-yunnanensis"]}},{"id":"seq2137","metadata":{"taxonomy":["k__Bacteria","p__Firmicutes","c__Bacilli","o__Bacillales","f__Planococcaceae","g__Lysinibacillus","s__chungkukjangi-massiliensis-sinduriensis"]}},{"id":"seq2138","metadata":{"taxonomy":["None","NA","NA","NA","NA","NA","NA"]}},{"id":"seq2139","metadata":{"taxonomy":["k__Bacteria","p__Actinobacteria","c__Actinobacteria","o__Streptomycetales","f__Streptomycetaceae","g__Streptomyces","s__NA"]}},{"id":"seq2144","metadata":{"taxonomy":["k__Bacteria","p__Proteobacteria","c__Gammaproteobacteria","o__Xanthomonadales","f__NA","g__Acidibacter","s__sp65540-sp65543"]}},{"id":"seq2147","metadata":{"taxonomy":["k__Bacteria","p__Proteobacteria","c__Alphaproteobacteria","o__Sphingomonadales","f__Sphingomonadaceae","g__Novosphingobium","s__sp47603"]}},{"id":"seq2148","metadata":{"taxonomy":["k__Bacteria","p__Bacteroidetes","c__Flavobacteriia","o__Flavobacteriales","f__Flavobacteriaceae","g__Chryseobacterium","s__lathyri"]}},{"id":"seq2153","metadata":{"taxonomy":["k__Bacteria","p__Bacteroidetes","c__Bacteroidia","o__Bacteroidales","f__Porphyromonadaceae","g__Parabacteroides","s__sp13286"]}},{"id":"seq2155","metadata":{"taxonomy":["k__Bacteria","p__Proteobacteria","c__Alphaproteobacteria","o__Sphingomonadales","f__Sphingomonadaceae","g__Sphingomonas","s__sp47867-sp47877"]}},{"id":"seq2156","metadata":{"taxonomy":["k__Bacteria","p__Proteobacteria","c__Alphaproteobacteria","o__Rhizobiales","f__Bradyrhizobiaceae","g__NA","s__sp43320"]}},{"id":"seq2158","metadata":{"taxonomy":["k__Bacteria","p__Firmicutes","c__Erysipelotrichia","o__Erysipelotrichales","f__Erysipelotrichaceae","g__NA","s__sp36741"]}},{"id":"seq2159","metadata":{"taxonomy":["k__Bacteria","p__Proteobacteria","c__Alphaproteobacteria","o__Rhodospirillales","f__NA","g__*Alysiosphaera","s__sp46509"]}},{"id":"seq2160","metadata":{"taxonomy":["k__Bacteria","p__Actinobacteria","c__Actinobacteria","o__Propionibacteriales","f__Propionibacteriaceae","g__Friedmanniella","s__okinawensis"]}},{"id":"seq2161","metadata":{"taxonomy":["k__Bacteria","p__Proteobacteria","c__Alphaproteobacteria","o__Rhizobiales","f__NA","g__NA","s__sp43144"]}},{"id":"seq2162","metadata":{"taxonomy":["k__Bacteria","p__Proteobacteria","c__Alphaproteobacteria","o__Rhizobiales","f__NA","g__NA","s__sp43720"]}},{"id":"seq2164","metadata":{"taxonomy":["k__Bacteria","p__Proteobacteria","c__Alphaproteobacteria","o__Sphingomonadales","f__Sphingomonadaceae","g__Sphingomonas","s__kyeonggiensis-leidyi"]}},{"id":"seq2165","metadata":{"taxonomy":["k__Bacteria","p__Gemmatimonadetes","c__Gemmatimonadetes","o__Gemmatimonadales","f__Gemmatimonadaceae","g__NA","s__sp37922"]}},{"id":"seq2170","metadata":{"taxonomy":["k__Bacteria","p__Acidobacteria","c__Acidobacteria","o__NA","f__NA","g__Blastocatella","s__sp3082"]}},{"id":"seq2172","metadata":{"taxonomy":["k__Bacteria","p__Proteobacteria","c__Alphaproteobacteria","o__Rhodospirillales","f__Acetobacteraceae","g__NA","s__sp45787"]}},{"id":"seq2173","metadata":{"taxonomy":["k__Bacteria","p__Proteobacteria","c__Alphaproteobacteria","o__Rhizobiales","f__Rhizobiaceae","g__Rhizobium","s__sp44327"]}},{"id":"seq2174","metadata":{"taxonomy":["k__Bacteria","p__Actinobacteria","c__Rubrobacteria","o__Rubrobacterales","f__Rubrobacteriaceae","g__Rubrobacter","s__sp10728"]}},{"id":"seq2175","metadata":{"taxonomy":["k__Bacteria","p__Actinobacteria","c__Actinobacteria","o__Pseudonocardiales","f__Pseudonocardiaceae","g__Pseudonocardia","s__sp8087-sp8096-sp8097"]}},{"id":"seq2177","metadata":{"taxonomy":["k__Bacteria","p__Actinobacteria","c__Rubrobacteria","o__Rubrobacterales","f__Rubrobacteriaceae","g__Rubrobacter","s__sp10738"]}},{"id":"seq2181","metadata":{"taxonomy":["k__Bacteria","p__Proteobacteria","c__Alphaproteobacteria","o__Sphingomonadales","f__Sphingomonadaceae","g__Sphingomonas","s__sp47855-sp47889"]}},{"id":"seq2182","metadata":{"taxonomy":["k__Bacteria","p__Bacteroidetes","c__Sphingobacteriia","o__Sphingobacteriales","f__Chitinophagaceae","g__Flavisolibacter","s__sp18215"]}},{"id":"seq2183","metadata":{"taxonomy":["k__Bacteria","p__Chloroflexi","c__Thermomicrobia","o__NA","f__NA","g__NA","s__sp21840"]}},{"id":"seq2185","metadata":{"taxonomy":["k__Bacteria","p__Proteobacteria","c__Alphaproteobacteria","o__Rhodospirillales","f__Acetobacteraceae","g__Roseomonas","s__sp45707-sp45713-sp45746"]}},{"id":"seq2186","metadata":{"taxonomy":["k__Bacteria","p__Bacteroidetes","c__Cytophagia","o__Cytophagales","f__Cytophagaceae","g__Hymenobacter","s__sp15235"]}},{"id":"seq2188","metadata":{"taxonomy":["k__Bacteria","p__Bacteroidetes","c__Bacteroidia","o__Bacteroidales","f__Porphyromonadaceae","g__Odoribacter","s__sp13171"]}},{"id":"seq2189","metadata":{"taxonomy":["k__Bacteria","p__Chloroflexi","c__Chloroflexia","o__Kallotenuales","f__NA","g__NA","s__sp21223"]}},{"id":"seq2190","metadata":{"taxonomy":["k__Bacteria","p__Actinobacteria","c__Actinobacteria","o__Corynebacteriales","f__Corynebacteriaceae","g__Corynebacterium","s__genitalium"]}},{"id":"seq2192","metadata":{"taxonomy":["k__Bacteria","p__Actinobacteria","c__Thermoleophilia","o__Solirubrobacterales","f__Solirubrobacteraceae","g__Solirubrobacter","s__sp11097"]}},{"id":"seq2194","metadata":{"taxonomy":["k__Bacteria","p__Proteobacteria","c__Alphaproteobacteria","o__Sphingomonadales","f__NA","g__NA","s__sp47573"]}},{"id":"seq2201","metadata":{"taxonomy":["k__Bacteria","p__Chloroflexi","c__Chloroflexia","o__Kallotenuales","f__NA","g__NA","s__sp21223"]}},{"id":"seq2202","metadata":{"taxonomy":["k__Bacteria","p__Firmicutes","c__Clostridia","o__Clostridiales","f__Lachnospiraceae","g__Marvinbryantia","s__sp32775-sp32992-sp32993"]}},{"id":"seq2203","metadata":{"taxonomy":["k__Bacteria","p__Gemmatimonadetes","c__Gemmatimonadetes","o__Gemmatimonadales","f__Gemmatimonadaceae","g__NA","s__sp37959"]}},{"id":"seq2205","metadata":{"taxonomy":["k__Bacteria","p__Proteobacteria","c__Alphaproteobacteria","o__Rhizobiales","f__Aurantimonadaceae","g__Aureimonas","s__sp43175"]}},{"id":"seq2206","metadata":{"taxonomy":["k__Bacteria","p__Proteobacteria","c__Alphaproteobacteria","o__Rhodospirillales","f__Acetobacteraceae","g__Roseomonas","s__sp45705"]}},{"id":"seq2208","metadata":{"taxonomy":["k__Bacteria","p__Actinobacteria","c__Thermoleophilia","o__Solirubrobacterales","f__Solirubrobacteraceae","g__Solirubrobacter","s__ginsenosidimutans"]}},{"id":"seq2209","metadata":{"taxonomy":["k__Bacteria","p__Actinobacteria","c__Actinobacteria","o__Pseudonocardiales","f__Pseudonocardiaceae","g__Pseudonocardia","s__benzenivorans"]}},{"id":"seq2210","metadata":{"taxonomy":["k__Bacteria","p__Actinobacteria","c__Actinobacteria","o__Propionibacteriales","f__Nocardioidaceae","g__Nocardioides","s__NA"]}},{"id":"seq2211","metadata":{"taxonomy":["k__Bacteria","p__Gemmatimonadetes","c__Gemmatimonadetes","o__Gemmatimonadales","f__Gemmatimonadaceae","g__NA","s__sp37917"]}},{"id":"seq2212","metadata":{"taxonomy":["k__Bacteria","p__Actinobacteria","c__Actinobacteria","o__Bifidobacteriales","f__Bifidobacteriaceae","g__Gardnerella","s__vaginalis"]}},{"id":"seq2213","metadata":{"taxonomy":["k__Bacteria","p__Actinobacteria","c__Actinobacteria","o__Micrococcales","f__Intrasporangiaceae","g__Ornithinimicrobium-Serinicoccus","s__profundi-sp6492"]}},{"id":"seq2215","metadata":{"taxonomy":["k__Bacteria","p__Actinobacteria","c__Thermoleophilia","o__Solirubrobacterales","f__Patulibacteraceae","g__Patulibacter","s__sp11074"]}},{"id":"seq2216","metadata":{"taxonomy":["k__Bacteria","p__Proteobacteria","c__Gammaproteobacteria","o__Xanthomonadales","f__Xanthomonadaceae","g__Lysobacter","s__soli"]}},{"id":"seq2217","metadata":{"taxonomy":["k__Bacteria","p__Firmicutes","c__Clostridia","o__Clostridiales","f__Lachnospiraceae","g__Lachnoclostridium","s__sp32433"]}},{"id":"seq2218","metadata":{"taxonomy":["k__Bacteria","p__Gemmatimonadetes","c__Gemmatimonadetes","o__Gemmatimonadales","f__Gemmatimonadaceae","g__NA","s__sp37959"]}},{"id":"seq2220","metadata":{"taxonomy":["k__Bacteria","p__Actinobacteria","c__Rubrobacteria","o__Rubrobacterales","f__Rubrobacteriaceae","g__Rubrobacter","s__sp10749"]}},{"id":"seq2224","metadata":{"taxonomy":["k__Bacteria","p__Actinobacteria","c__Rubrobacteria","o__Rubrobacterales","f__Rubrobacteriaceae","g__Rubrobacter","s__sp10746"]}},{"id":"seq2225","metadata":{"taxonomy":["k__Bacteria","p__Actinobacteria","c__Thermoleophilia","o__Solirubrobacterales","f__NA","g__NA","s__sp11029"]}},{"id":"seq2226","metadata":{"taxonomy":["k__Bacteria","p__Armatimonadetes","c__NA","o__NA","f__NA","g__NA","s__sp11678"]}},{"id":"seq2227","metadata":{"taxonomy":["k__Bacteria","p__Actinobacteria","c__Actinobacteria","o__Frankiales","f__NA","g__NA","s__sp6166"]}},{"id":"seq2230","metadata":{"taxonomy":["k__Bacteria","p__Proteobacteria","c__Alphaproteobacteria","o__Rhodospirillales","f__Rhodospirillaceae","g__Thalassospira","s__sp46265"]}},{"id":"seq2231","metadata":{"taxonomy":["k__Bacteria","p__Actinobacteria","c__Rubrobacteria","o__Rubrobacterales","f__Rubrobacteriaceae","g__Rubrobacter","s__sp10748"]}},{"id":"seq2233","metadata":{"taxonomy":["k__Bacteria","p__Actinobacteria","c__Actinobacteria","o__Propionibacteriales","f__Nocardioidaceae","g__Nocardioides","s__ginsengisoli"]}},{"id":"seq2236","metadata":{"taxonomy":["k__Bacteria","p__Actinobacteria","c__Actinobacteria","o__Propionibacteriales","f__Nocardioidaceae","g__Nocardioides","s__sp7657"]}},{"id":"seq2237","metadata":{"taxonomy":["k__Bacteria","p__Actinobacteria","c__Actinobacteria","o__Propionibacteriales","f__Nocardioidaceae","g__Nocardioides","s__kongjuensis-nitrophenolicus"]}},{"id":"seq2239","metadata":{"taxonomy":["k__Bacteria","p__Actinobacteria","c__Acidimicrobiia","o__Acidimicrobiales","f__NA","g__NA","s__sp4615"]}},{"id":"seq2240","metadata":{"taxonomy":["k__Bacteria","p__Actinobacteria","c__Actinobacteria","o__Corynebacteriales","f__Corynebacteriaceae","g__Corynebacterium","s__aquatimens-glaucum"]}},{"id":"seq2243","metadata":{"taxonomy":["k__Bacteria","p__Proteobacteria","c__Gammaproteobacteria","o__Chromatiales","f__Chromatiaceae","g__Nitrosococcus","s__sp57614"]}},{"id":"seq2244","metadata":{"taxonomy":["k__Bacteria","p__Actinobacteria","c__Actinobacteria","o__Streptosporangiales","f__Thermomonosporaceae","g__Actinomadura","s__apis"]}},{"id":"seq2246","metadata":{"taxonomy":["k__Bacteria","p__Proteobacteria","c__Alphaproteobacteria","o__Sphingomonadales","f__Sphingomonadaceae","g__Sphingomonas","s__sp47872"]}},{"id":"seq2247","metadata":{"taxonomy":["k__Bacteria","p__Proteobacteria","c__Alphaproteobacteria","o__Rhizobiales","f__Rhizobiaceae","g__Rhizobium","s__soli"]}},{"id":"seq2249","metadata":{"taxonomy":["k__Bacteria","p__Bacteroidetes","c__Bacteroidia","o__Bacteroidales","f__Porphyromonadaceae","g__Parabacteroides","s__sp13286"]}},{"id":"seq2251","metadata":{"taxonomy":["k__Bacteria","p__Bacteroidetes","c__Bacteroidia","o__Bacteroidales","f__Porphyromonadaceae","g__Odoribacter","s__sp13183"]}},{"id":"seq2252","metadata":{"taxonomy":["k__Bacteria","p__Gemmatimonadetes","c__Gemmatimonadetes","o__Gemmatimonadales","f__Gemmatimonadaceae","g__NA","s__sp38006"]}},{"id":"seq2255","metadata":{"taxonomy":["k__Bacteria","p__Actinobacteria","c__Actinobacteria","o__Frankiales","f__Geodermatophilaceae","g__Blastococcus","s__sp6057"]}},{"id":"seq2258","metadata":{"taxonomy":["k__Bacteria","p__Chloroflexi","c__Chloroflexia","o__Kallotenuales","f__NA","g__NA","s__sp21234"]}},{"id":"seq2259","metadata":{"taxonomy":["k__Bacteria","p__Proteobacteria","c__Gammaproteobacteria","o__Enterobacteriales","f__Enterobacteriaceae","g__Cedecea","s__neteri"]}},{"id":"seq2261","metadata":{"taxonomy":["k__Bacteria","p__Actinobacteria","c__Actinobacteria","o__Propionibacteriales","f__Nocardioidaceae","g__Nocardioides","s__ginsengisoli"]}},{"id":"seq2262","metadata":{"taxonomy":["k__Bacteria","p__Firmicutes","c__Clostridia","o__Clostridiales","f__Peptostreptococcaceae","g__Peptostreptococcus","s__anaerobius-stomatis"]}},{"id":"seq2263","metadata":{"taxonomy":["None","NA","NA","NA","NA","NA","NA"]}},{"id":"seq2264","metadata":{"taxonomy":["k__Bacteria","p__Proteobacteria","c__Alphaproteobacteria","o__Rhodospirillales","f__Acetobacteraceae","g__NA","s__sp45746"]}},{"id":"seq2265","metadata":{"taxonomy":["k__Bacteria","p__Actinobacteria","c__Actinobacteria","o__Kineosporiales","f__Kineosporiaceae","g__Kineosporia","s__sp6208"]}},{"id":"seq2266","metadata":{"taxonomy":["k__Bacteria","p__Proteobacteria","c__Alphaproteobacteria","o__Sphingomonadales","f__Sphingomonadaceae","g__Sphingomonas","s__insulae-kyungheensis-sanxanigenens"]}},{"id":"seq2267","metadata":{"taxonomy":["k__Bacteria","p__Actinobacteria","c__Actinobacteria","o__Propionibacteriales","f__Nocardioidaceae","g__Nocardioides","s__plantarum"]}},{"id":"seq2269","metadata":{"taxonomy":["k__Bacteria","p__Proteobacteria","c__Betaproteobacteria","o__Burkholderiales","f__Oxalobacteraceae","g__Massilia","s__sp49437"]}},{"id":"seq2270","metadata":{"taxonomy":["k__Bacteria","p__Proteobacteria","c__Alphaproteobacteria","o__Sphingomonadales","f__Sphingomonadaceae","g__Sphingomonas","s__sp47842-sp47872"]}},{"id":"seq2271","metadata":{"taxonomy":["k__Bacteria","p__Actinobacteria","c__Actinobacteria","o__Micrococcales","f__Micrococcaceae","g__Kocuria","s__aegyptia-polaris"]}},{"id":"seq2272","metadata":{"taxonomy":["k__Bacteria","p__Bacteroidetes","c__Sphingobacteriia","o__Sphingobacteriales","f__Chitinophagaceae","g__Ferruginibacter","s__sp18154"]}},{"id":"seq2273","metadata":{"taxonomy":["k__Bacteria","p__Firmicutes","c__Clostridia","o__Clostridiales","f__Christensenellaceae","g__NA","s__sp30299"]}},{"id":"seq2274","metadata":{"taxonomy":["k__Bacteria","p__Actinobacteria","c__Actinobacteria","o__Micromonosporales","f__Micromonosporaceae","g__Micromonospora","s__sp7451"]}},{"id":"seq2275","metadata":{"taxonomy":["k__Bacteria","p__Firmicutes","c__Clostridia","o__Clostridiales","f__Lachnospiraceae","g__Lachnoclostridium","s__sp32400-sp32433"]}},{"id":"seq2276","metadata":{"taxonomy":["k__Bacteria","p__Bacteroidetes","c__Bacteroidia","o__Bacteroidales","f__Porphyromonadaceae","g__Parabacteroides","s__sp13248"]}},{"id":"seq2280","metadata":{"taxonomy":["k__Bacteria","p__Firmicutes","c__Clostridia","o__Clostridiales","f__Lachnospiraceae","g__Lachnoclostridium","s__sp32440"]}},{"id":"seq2282","metadata":{"taxonomy":["k__Bacteria","p__Proteobacteria","c__Alphaproteobacteria","o__Rhodospirillales","f__Acetobacteraceae","g__Roseomonas","s__sp45715"]}},{"id":"seq2283","metadata":{"taxonomy":["k__Bacteria","p__Actinobacteria","c__Thermoleophilia","o__Solirubrobacterales","f__NA","g__NA","s__sp10972"]}},{"id":"seq2284","metadata":{"taxonomy":["k__Bacteria","p__Actinobacteria","c__Actinobacteria","o__Frankiales","f__Geodermatophilaceae","g__NA","s__sp6088"]}},{"id":"seq2285","metadata":{"taxonomy":["k__Bacteria","p__Actinobacteria","c__Rubrobacteria","o__Rubrobacterales","f__Rubrobacteriaceae","g__Rubrobacter","s__sp10730"]}},{"id":"seq2286","metadata":{"taxonomy":["k__Bacteria","p__Proteobacteria","c__Gammaproteobacteria","o__Pseudomonadales","f__Moraxellaceae","g__Acinetobacter","s__calcoaceticus-pittii"]}},{"id":"seq2289","metadata":{"taxonomy":["k__Bacteria","p__Bacteroidetes","c__Cytophagia","o__Cytophagales","f__Cytophagaceae","g__Hymenobacter","s__roseosalivarius"]}},{"id":"seq2292","metadata":{"taxonomy":["k__Bacteria","p__Actinobacteria","c__Actinobacteria","o__Corynebacteriales","f__Mycobacteriaceae","g__Mycobacterium","s__NA"]}},{"id":"seq2293","metadata":{"taxonomy":["k__Bacteria","p__Actinobacteria","c__Actinobacteria","o__Micromonosporales","f__Micromonosporaceae","g__Actinoplanes-Couchioplanes","s__caeruleus-nipponensis"]}},{"id":"seq2296","metadata":{"taxonomy":["k__Bacteria","p__Bacteroidetes","c__Bacteroidia","o__Bacteroidales","f__Porphyromonadaceae","g__Parabacteroides","s__gordonii"]}},{"id":"seq2302","metadata":{"taxonomy":["k__Bacteria","p__Proteobacteria","c__Gammaproteobacteria","o__Xanthomonadales","f__Xanthomonadaceae","g__Stenotrophomonas","s__maltophilia"]}},{"id":"seq2303","metadata":{"taxonomy":["k__Bacteria","p__Gemmatimonadetes","c__Gemmatimonadetes","o__Gemmatimonadales","f__Gemmatimonadaceae","g__NA","s__sp38002"]}},{"id":"seq2304","metadata":{"taxonomy":["k__Bacteria","p__Actinobacteria","c__Actinobacteria","o__Frankiales","f__Geodermatophilaceae","g__Blastococcus","s__aggregatus"]}},{"id":"seq2306","metadata":{"taxonomy":["k__Bacteria","p__Actinobacteria","c__Actinobacteria","o__Propionibacteriales","f__Nocardioidaceae","g__Nocardioides","s__sp7679"]}},{"id":"seq2307","metadata":{"taxonomy":["k__Bacteria","p__Actinobacteria","c__Actinobacteria","o__Frankiales","f__Frankiaceae","g__Jatrophihabitans","s__sp6042-sp6045"]}},{"id":"seq2308","metadata":{"taxonomy":["k__Bacteria","p__Actinobacteria","c__Actinobacteria","o__Pseudonocardiales","f__Pseudonocardiaceae","g__Crossiella","s__equi"]}},{"id":"seq2309","metadata":{"taxonomy":["k__Bacteria","p__Firmicutes","c__Clostridia","o__Clostridiales","f__Lachnospiraceae","g__Blautia","s__sp32034"]}},{"id":"seq2312","metadata":{"taxonomy":["k__Bacteria","p__Actinobacteria","c__Actinobacteria","o__Micrococcales","f__Intrasporangiaceae","g__Knoellia-Phycicoccus","s__NA"]}},{"id":"seq2314","metadata":{"taxonomy":["None","NA","NA","NA","NA","NA","NA"]}},{"id":"seq2317","metadata":{"taxonomy":["k__Bacteria","p__Actinobacteria","c__Actinobacteria","o__Propionibacteriales","f__Nocardioidaceae","g__Nocardioides","s__ginsengisoli-nitrophenolicus"]}},{"id":"seq2318","metadata":{"taxonomy":["k__Bacteria","p__Proteobacteria","c__Alphaproteobacteria","o__Rhodobacterales","f__Rhodobacteraceae","g__Rubellimicrobium","s__sp45105"]}},{"id":"seq2319","metadata":{"taxonomy":["k__Bacteria","p__Acidobacteria","c__Acidobacteria","o__NA","f__NA","g__Blastocatella","s__sp3033"]}},{"id":"seq2323","metadata":{"taxonomy":["k__Bacteria","p__Planctomycetes","c__Phycisphaerae","o__NA","f__NA","g__NA","s__sp41155"]}},{"id":"seq2324","metadata":{"taxonomy":["k__Bacteria","p__Gemmatimonadetes","c__Gemmatimonadetes","o__NA","f__NA","g__NA","s__sp37586"]}},{"id":"seq2327","metadata":{"taxonomy":["k__Bacteria","p__Proteobacteria","c__Alphaproteobacteria","o__Rhizobiales","f__Rhizobiaceae","g__Ensifer","s__meliloti"]}},{"id":"seq2330","metadata":{"taxonomy":["k__Bacteria","p__Actinobacteria","c__Actinobacteria","o__Propionibacteriales","f__Nocardioidaceae","g__Nocardioides","s__sp7679"]}},{"id":"seq2331","metadata":{"taxonomy":["k__Bacteria","p__Actinobacteria","c__Actinobacteria","o__Frankiales","f__Geodermatophilaceae","g__Blastococcus","s__sp6057"]}},{"id":"seq2333","metadata":{"taxonomy":["k__Bacteria","p__Proteobacteria","c__Betaproteobacteria","o__Burkholderiales","f__Oxalobacteraceae","g__Massilia","s__alkalitolerans-varians"]}},{"id":"seq2334","metadata":{"taxonomy":["k__Bacteria","p__Firmicutes","c__Bacilli","o__Bacillales","f__Staphylococcaceae","g__Staphylococcus","s__haemolyticus-petrasii"]}},{"id":"seq2335","metadata":{"taxonomy":["k__Bacteria","p__Gemmatimonadetes","c__Gemmatimonadetes","o__Gemmatimonadales","f__Gemmatimonadaceae","g__NA","s__sp37959"]}},{"id":"seq2336","metadata":{"taxonomy":["k__Bacteria","p__Actinobacteria","c__Actinobacteria","o__Streptomycetales","f__Streptomycetaceae","g__Streptomyces","s__catbensis-seranimatus"]}},{"id":"seq2338","metadata":{"taxonomy":["k__Bacteria","p__Actinobacteria","c__Actinobacteria","o__Propionibacteriales","f__Propionibacteriaceae","g__Friedmanniella","s__lacustris"]}},{"id":"seq2339","metadata":{"taxonomy":["k__Bacteria","p__Proteobacteria","c__Alphaproteobacteria","o__Rhizobiales","f__Methylobacteriaceae","g__Microvirga","s__sp43908"]}},{"id":"seq2340","metadata":{"taxonomy":["k__Bacteria","p__Firmicutes","c__Clostridia","o__Clostridiales","f__Lachnospiraceae","g__Lachnoclostridium","s__sp32439"]}},{"id":"seq2341","metadata":{"taxonomy":["k__Bacteria","p__Proteobacteria","c__Alphaproteobacteria","o__Rhodospirillales","f__NA","g__Reyranella","s__soli"]}},{"id":"seq2342","metadata":{"taxonomy":["k__Bacteria","p__Firmicutes","c__Clostridia","o__Clostridiales","f__Lachnospiraceae","g__Lachnoclostridium","s__sp32318"]}},{"id":"seq2343","metadata":{"taxonomy":["k__Bacteria","p__Actinobacteria","c__Actinobacteria","o__Propionibacteriales","f__Nocardioidaceae","g__Nocardioides","s__mesophilus"]}},{"id":"seq2347","metadata":{"taxonomy":["k__Bacteria","p__Proteobacteria","c__Alphaproteobacteria","o__Sphingomonadales","f__Sphingomonadaceae","g__Sphingomonas","s__daechungensis"]}},{"id":"seq2348","metadata":{"taxonomy":["k__Bacteria","p__Actinobacteria","c__Actinobacteria","o__Micrococcales","f__Intrasporangiaceae","g__Intrasporangium","s__sp6448"]}},{"id":"seq2351","metadata":{"taxonomy":["k__Bacteria","p__Actinobacteria","c__Actinobacteria","o__Streptomycetales","f__Streptomycetaceae","g__Streptomyces","s__phytohabitans"]}},{"id":"seq2353","metadata":{"taxonomy":["k__Bacteria","p__Actinobacteria","c__Actinobacteria","o__Micrococcales","f__Microbacteriaceae","g__Microbacterium","s__natoriense-testaceum"]}},{"id":"seq2355","metadata":{"taxonomy":["k__Bacteria","p__Proteobacteria","c__Alphaproteobacteria","o__Rhodobacterales","f__Rhodobacteraceae","g__Gemmobacter","s__nectariphilus"]}},{"id":"seq2356","metadata":{"taxonomy":["k__Bacteria","p__Actinobacteria","c__Actinobacteria","o__Frankiales","f__Frankiaceae","g__Jatrophihabitans","s__sp6042"]}},{"id":"seq2357","metadata":{"taxonomy":["k__Bacteria","p__Actinobacteria","c__Thermoleophilia","o__Solirubrobacterales","f__Patulibacteraceae","g__Patulibacter","s__sp11079"]}},{"id":"seq2358","metadata":{"taxonomy":["k__Bacteria","p__Actinobacteria","c__Actinobacteria","o__Frankiales","f__Geodermatophilaceae","g__Blastococcus","s__endophyticus-saxobsidens"]}},{"id":"seq2359","metadata":{"taxonomy":["k__Bacteria","p__Chloroflexi","c__Chloroflexia","o__Kallotenuales","f__NA","g__NA","s__sp21223"]}},{"id":"seq2362","metadata":{"taxonomy":["k__Bacteria","p__Proteobacteria","c__Alphaproteobacteria","o__Sphingomonadales","f__Sphingomonadaceae","g__Sphingomonas","s__adhaesiva-ginsenosidimutans-sp47871"]}},{"id":"seq2364","metadata":{"taxonomy":["k__Bacteria","p__Cyanobacteria","c__Chloroplast","o__NA","f__NA","g__Sugarcane","s__phytoplasma"]}},{"id":"seq2365","metadata":{"taxonomy":["k__Bacteria","p__Proteobacteria","c__Alphaproteobacteria","o__Rhodobacterales","f__Rhodobacteraceae","g__Rubellimicrobium","s__roseum"]}},{"id":"seq2366","metadata":{"taxonomy":["k__Bacteria","p__Chloroflexi","c__Thermomicrobia","o__NA","f__NA","g__NA","s__sp21845"]}},{"id":"seq2368","metadata":{"taxonomy":["k__Bacteria","p__Actinobacteria","c__Acidimicrobiia","o__Acidimicrobiales","f__Iamiaceae","g__Iamia","s__sp4310"]}},{"id":"seq2369","metadata":{"taxonomy":["k__Bacteria","p__Actinobacteria","c__Actinobacteria","o__Micrococcales","f__Micrococcaceae","g__Arthrobacter","s__sp7068"]}},{"id":"seq2370","metadata":{"taxonomy":["k__Bacteria","p__Proteobacteria","c__Betaproteobacteria","o__Burkholderiales","f__Oxalobacteraceae","g__Massilia","s__suwonensis"]}},{"id":"seq2371","metadata":{"taxonomy":["k__Bacteria","p__Deinococcus-Thermus","c__Deinococci","o__Deinococcales","f__Deinococcaceae","g__Deinococcus","s__navajonensis"]}},{"id":"seq2372","metadata":{"taxonomy":["k__Bacteria","p__Firmicutes","c__Clostridia","o__Clostridiales","f__Lachnospiraceae","g__Pseudobutyrivibrio","s__sp33078"]}},{"id":"seq2374","metadata":{"taxonomy":["k__Bacteria","p__Proteobacteria","c__Alphaproteobacteria","o__Sphingomonadales","f__Sphingomonadaceae","g__Sphingomonas","s__sp47867"]}},{"id":"seq2375","metadata":{"taxonomy":["k__Bacteria","p__Firmicutes","c__Erysipelotrichia","o__Erysipelotrichales","f__Erysipelotrichaceae","g__Erysipelatoclostridium","s__sp36611"]}},{"id":"seq2376","metadata":{"taxonomy":["k__Bacteria","p__Firmicutes","c__Bacilli","o__Bacillales","f__Bacillaceae","g__Bacillus","s__niabensis"]}},{"id":"seq2378","metadata":{"taxonomy":["k__Bacteria","p__Actinobacteria","c__Actinobacteria","o__Micrococcales","f__Cellulomonadaceae","g__Cellulomonas","s__chitinilytica"]}},{"id":"seq2381","metadata":{"taxonomy":["k__Bacteria","p__Acidobacteria","c__Acidobacteria","o__NA","f__NA","g__Blastocatella","s__sp3012"]}},{"id":"seq2384","metadata":{"taxonomy":["k__Bacteria","p__Actinobacteria","c__Actinobacteria","o__Streptomycetales","f__Streptomycetaceae","g__Streptomyces","s__NA"]}},{"id":"seq2386","metadata":{"taxonomy":["k__Bacteria","p__Actinobacteria","c__Actinobacteria","o__Frankiales","f__Geodermatophilaceae","g__Geodermatophilus","s__ruber"]}},{"id":"seq2391","metadata":{"taxonomy":["k__Bacteria","p__Cyanobacteria","c__Cyanobacteria","o__NA","f__FamilyI","g__Microcoleus","s__sp23272"]}},{"id":"seq2392","metadata":{"taxonomy":["k__Bacteria","p__Firmicutes","c__Clostridia","o__Clostridiales","f__Ruminococcaceae","g__Anaerotruncus","s__colihominis"]}},{"id":"seq2393","metadata":{"taxonomy":["None","NA","NA","NA","NA","NA","NA"]}},{"id":"seq2395","metadata":{"taxonomy":["k__Bacteria","p__Firmicutes","c__Clostridia","o__Clostridiales","f__Lachnospiraceae","g__NA","s__sp33470"]}},{"id":"seq2396","metadata":{"taxonomy":["k__Bacteria","p__Proteobacteria","c__Alphaproteobacteria","o__Sphingomonadales","f__Sphingomonadaceae","g__Sphingomonas","s__NA"]}},{"id":"seq2397","metadata":{"taxonomy":["k__Bacteria","p__Proteobacteria","c__Alphaproteobacteria","o__Rhodospirillales","f__Acetobacteraceae","g__Craurococcus","s__sp45577"]}},{"id":"seq2399","metadata":{"taxonomy":["k__Bacteria","p__Actinobacteria","c__Actinobacteria","o__Frankiales","f__Geodermatophilaceae","g__Geodermatophilus","s__obscurus"]}},{"id":"seq2400","metadata":{"taxonomy":["k__Bacteria","p__Proteobacteria","c__Betaproteobacteria","o__Burkholderiales","f__Burkholderiaceae","g__Lautropia","s__mirabilis"]}},{"id":"seq2402","metadata":{"taxonomy":["k__Bacteria","p__Chloroflexi","c__NA","o__NA","f__NA","g__NA","s__sp21489"]}},{"id":"seq2403","metadata":{"taxonomy":["k__Bacteria","p__Actinobacteria","c__Thermoleophilia","o__Gaiellales","f__NA","g__NA","s__sp10886"]}},{"id":"seq2404","metadata":{"taxonomy":["k__Bacteria","p__Acidobacteria","c__Acidobacteria","o__NA","f__NA","g__Bryobacter","s__sp2550-sp2565"]}},{"id":"seq2405","metadata":{"taxonomy":["k__Bacteria","p__Actinobacteria","c__Actinobacteria","o__Propionibacteriales","f__Nocardioidaceae","g__Nocardioides","s__mesophilus"]}},{"id":"seq2406","metadata":{"taxonomy":["k__Bacteria","p__Proteobacteria","c__Betaproteobacteria","o__Burkholderiales","f__Oxalobacteraceae","g__Massilia","s__plicata"]}},{"id":"seq2407","metadata":{"taxonomy":["k__Bacteria","p__Proteobacteria","c__Gammaproteobacteria","o__Enterobacteriales","f__Enterobacteriaceae","g__Enterobacter","s__cancerogenus"]}},{"id":"seq2409","metadata":{"taxonomy":["k__Bacteria","p__Firmicutes","c__Clostridia","o__Clostridiales","f__Ruminococcaceae","g__Oscillibacter","s__sp34651"]}},{"id":"seq2410","metadata":{"taxonomy":["k__Bacteria","p__Proteobacteria","c__Deltaproteobacteria","o__Desulfovibrionales","f__Desulfovibrionaceae","g__Desulfovibrio","s__sp52566"]}},{"id":"seq2413","metadata":{"taxonomy":["k__Bacteria","p__Proteobacteria","c__Alphaproteobacteria","o__Rhizobiales","f__Methylobacteriaceae","g__Methylobacterium","s__sp43894"]}},{"id":"seq2415","metadata":{"taxonomy":["k__Bacteria","p__Firmicutes","c__Clostridia","o__Clostridiales","f__Lachnospiraceae","g__Lachnoclostridium","s__sp32318-sp32476"]}},{"id":"seq2416","metadata":{"taxonomy":["k__Archaea","p__Thaumarchaeota","c__NA","o__NA","f__NA","g__NA","s__sp1562"]}},{"id":"seq2417","metadata":{"taxonomy":["k__Bacteria","p__Proteobacteria","c__Alphaproteobacteria","o__Rhodospirillales","f__Acetobacteraceae","g__NA","s__sp45746"]}},{"id":"seq2418","metadata":{"taxonomy":["k__Bacteria","p__Bacteroidetes","c__Bacteroidia","o__Bacteroidales","f__Bacteroidaceae","g__Bacteroides","s__rodentium-stercorirosoris"]}},{"id":"seq2419","metadata":{"taxonomy":["k__Bacteria","p__Proteobacteria","c__Alphaproteobacteria","o__Rhizobiales","f__NA","g__NA","s__sp43959"]}},{"id":"seq2425","metadata":{"taxonomy":["k__Bacteria","p__Firmicutes","c__Clostridia","o__Clostridiales","f__Lachnospiraceae","g__NA","s__sp32615-sp32802"]}},{"id":"seq2426","metadata":{"taxonomy":["k__Bacteria","p__Actinobacteria","c__Thermoleophilia","o__Gaiellales","f__NA","g__NA","s__sp10893-sp10909"]}},{"id":"seq2427","metadata":{"taxonomy":["k__Bacteria","p__Actinobacteria","c__Actinobacteria","o__Propionibacteriales","f__Nocardioidaceae","g__Nocardioides","s__mesophilus"]}},{"id":"seq2430","metadata":{"taxonomy":["k__Bacteria","p__Actinobacteria","c__Thermoleophilia","o__Solirubrobacterales","f__NA","g__NA","s__sp11003"]}},{"id":"seq2431","metadata":{"taxonomy":["k__Bacteria","p__Bacteroidetes","c__Bacteroidia","o__Bacteroidales","f__Bacteroidaceae","g__Bacteroides","s__caccae"]}},{"id":"seq2433","metadata":{"taxonomy":["k__Bacteria","p__Actinobacteria","c__Actinobacteria","o__Propionibacteriales","f__Propionibacteriaceae","g__Friedmanniella","s__flava-lacustris"]}},{"id":"seq2434","metadata":{"taxonomy":["k__Bacteria","p__Proteobacteria","c__Alphaproteobacteria","o__Rhodospirillales","f__Acetobacteraceae","g__Craurococcus","s__sp45574-sp45578"]}},{"id":"seq2436","metadata":{"taxonomy":["k__Bacteria","p__Actinobacteria","c__Acidimicrobiia","o__Acidimicrobiales","f__NA","g__NA","s__sp4646"]}},{"id":"seq2438","metadata":{"taxonomy":["k__Bacteria","p__Actinobacteria","c__Actinobacteria","o__Frankiales","f__Geodermatophilaceae","g__Blastococcus","s__endophyticus"]}},{"id":"seq2441","metadata":{"taxonomy":["k__Bacteria","p__Proteobacteria","c__Alphaproteobacteria","o__Sphingomonadales","f__Sphingomonadaceae","g__Sphingomonas","s__sp47858"]}},{"id":"seq2442","metadata":{"taxonomy":["k__Bacteria","p__Firmicutes","c__Bacilli","o__Bacillales","f__Bacillaceae","g__Bacillus","s__mojavensis-subtilis-tequilensis"]}},{"id":"seq2443","metadata":{"taxonomy":["k__Bacteria","p__Bacteroidetes","c__Sphingobacteriia","o__Sphingobacteriales","f__Sphingobacteriaceae","g__Sphingobacterium","s__detergens-siyangense"]}},{"id":"seq2446","metadata":{"taxonomy":["k__Bacteria","p__Bacteroidetes","c__Sphingobacteriia","o__Sphingobacteriales","f__Chitinophagaceae","g__Parasegetibacter","s__terrae"]}},{"id":"seq2447","metadata":{"taxonomy":["k__Bacteria","p__Actinobacteria","c__Actinobacteria","o__Micrococcales","f__Micrococcaceae","g__Paenarthrobacter","s__nicotinovorans"]}},{"id":"seq2449","metadata":{"taxonomy":["k__Bacteria","p__Firmicutes","c__Clostridia","o__Clostridiales","f__Ruminococcaceae","g__NA","s__sp35147-sp35148"]}},{"id":"seq2450","metadata":{"taxonomy":["k__Bacteria","p__Bacteroidetes","c__Cytophagia","o__Cytophagales","f__Cytophagaceae","g__Hymenobacter","s__sp15218"]}},{"id":"seq2451","metadata":{"taxonomy":["k__Bacteria","p__Actinobacteria","c__Thermoleophilia","o__Solirubrobacterales","f__Solirubrobacteraceae","g__Solirubrobacter","s__sp11110"]}},{"id":"seq2453","metadata":{"taxonomy":["k__Bacteria","p__Actinobacteria","c__Actinobacteria","o__Propionibacteriales","f__Nocardioidaceae","g__Nocardioides","s__nitrophenolicus"]}},{"id":"seq2454","metadata":{"taxonomy":["k__Bacteria","p__Proteobacteria","c__Alphaproteobacteria","o__Sphingomonadales","f__Sphingomonadaceae","g__Sphingomonas-Zymomonas","s__sp47867-sp48007"]}},{"id":"seq2455","metadata":{"taxonomy":["k__Bacteria","p__Proteobacteria","c__Alphaproteobacteria","o__Rhizobiales","f__Methylobacteriaceae","g__Methylobacterium","s__sp43875"]}},{"id":"seq2457","metadata":{"taxonomy":["k__Bacteria","p__Actinobacteria","c__Actinobacteria","o__Micrococcales","f__Cellulomonadaceae","g__Cellulomonas","s__oligotrophica"]}},{"id":"seq2464","metadata":{"taxonomy":["k__Bacteria","p__Actinobacteria","c__Actinobacteria","o__Frankiales","f__Acidothermaceae","g__Acidothermus","s__sp6014"]}},{"id":"seq2465","metadata":{"taxonomy":["k__Bacteria","p__Chloroflexi","c__Chloroflexia","o__Kallotenuales","f__NA","g__NA","s__sp21229"]}},{"id":"seq2466","metadata":{"taxonomy":["None","NA","NA","NA","NA","NA","NA"]}},{"id":"seq2467","metadata":{"taxonomy":["k__Bacteria","p__Firmicutes","c__Clostridia","o__Clostridiales","f__Ruminococcaceae","g__NA","s__sp34822"]}},{"id":"seq2468","metadata":{"taxonomy":["k__Bacteria","p__Proteobacteria","c__Alphaproteobacteria","o__Sphingomonadales","f__NA","g__NA","s__sp47468"]}},{"id":"seq2469","metadata":{"taxonomy":["k__Bacteria","p__Acidobacteria","c__Acidobacteria","o__NA","f__NA","g__Bryobacter","s__sp2566"]}},{"id":"seq2471","metadata":{"taxonomy":["k__Bacteria","p__Proteobacteria","c__Alphaproteobacteria","o__Caulobacterales","f__Caulobacteraceae","g__NA","s__sp42794"]}},{"id":"seq2472","metadata":{"taxonomy":["k__Bacteria","p__Proteobacteria","c__Alphaproteobacteria","o__Rickettsiales","f__Rickettsiaceae","g__NA","s__sp47042-sp47269"]}},{"id":"seq2476","metadata":{"taxonomy":["k__Bacteria","p__Actinobacteria","c__Actinobacteria","o__Micrococcales","f__Intrasporangiaceae","g__Fodinibacter","s__luteus"]}},{"id":"seq2477","metadata":{"taxonomy":["k__Bacteria","p__Proteobacteria","c__Betaproteobacteria","o__Burkholderiales","f__Oxalobacteraceae","g__Massilia","s__albidiflava"]}},{"id":"seq2478","metadata":{"taxonomy":["k__Bacteria","p__Chloroflexi","c__Chloroflexia","o__Kallotenuales","f__NA","g__NA","s__sp21229"]}},{"id":"seq2479","metadata":{"taxonomy":["k__Bacteria","p__Proteobacteria","c__Alphaproteobacteria","o__Rhodospirillales","f__Acetobacteraceae","g__Belnapia","s__moabensis"]}},{"id":"seq2481","metadata":{"taxonomy":["k__Bacteria","p__Actinobacteria","c__Thermoleophilia","o__Solirubrobacterales","f__Solirubrobacteraceae","g__Solirubrobacter","s__sp11097"]}},{"id":"seq2482","metadata":{"taxonomy":["k__Bacteria","p__Actinobacteria","c__Thermoleophilia","o__Solirubrobacterales","f__Solirubrobacteraceae","g__Solirubrobacter","s__sp11097"]}},{"id":"seq2483","metadata":{"taxonomy":["k__Bacteria","p__Proteobacteria","c__Alphaproteobacteria","o__Sphingomonadales","f__Sphingomonadaceae","g__Sphingomonas","s__astaxanthinifaciens-humi-kaistensis"]}},{"id":"seq2484","metadata":{"taxonomy":["k__Bacteria","p__Actinobacteria","c__Actinobacteria","o__Frankiales","f__Geodermatophilaceae","g__Geodermatophilus","s__africanus-obscurus"]}},{"id":"seq2486","metadata":{"taxonomy":["k__Bacteria","p__Actinobacteria","c__Actinobacteria","o__Pseudonocardiales","f__Pseudonocardiaceae","g__Alloactinosynnema","s__album"]}},{"id":"seq2488","metadata":{"taxonomy":["k__Bacteria","p__Actinobacteria","c__Actinobacteria","o__Micrococcales","f__Micrococcaceae","g__Arthrobacter-Glutamicibacter","s__arilaitensis-mysorens"]}},{"id":"seq2489","metadata":{"taxonomy":["k__Bacteria","p__Actinobacteria","c__Thermoleophilia","o__Gaiellales","f__NA","g__NA","s__sp10830"]}},{"id":"seq2490","metadata":{"taxonomy":["k__Bacteria","p__Actinobacteria","c__Actinobacteria","o__Corynebacteriales","f__Corynebacteriaceae","g__NA","s__sp5023"]}},{"id":"seq2491","metadata":{"taxonomy":["k__Bacteria","p__Actinobacteria","c__Actinobacteria","o__Streptosporangiales","f__Streptosporangiaceae","g__Streptosporangium","s__sp10234"]}},{"id":"seq2492","metadata":{"taxonomy":["k__Bacteria","p__Nitrospirae","c__Nitrospira","o__Nitrospirales","f__Nitrospiraceae","g__Nitrospira","s__sp39741"]}},{"id":"seq2493","metadata":{"taxonomy":["k__Bacteria","p__Actinobacteria","c__Actinobacteria","o__Micrococcales","f__Intrasporangiaceae","g__NA","s__NA"]}},{"id":"seq2495","metadata":{"taxonomy":["k__Bacteria","p__Actinobacteria","c__Actinobacteria","o__Propionibacteriales","f__Nocardioidaceae","g__Nocardioides","s__alpinus"]}},{"id":"seq2496","metadata":{"taxonomy":["k__Bacteria","p__Proteobacteria","c__Alphaproteobacteria","o__Rhizobiales","f__Methylobacteriaceae","g__Microvirga","s__aerophila"]}},{"id":"seq2497","metadata":{"taxonomy":["k__Bacteria","p__Proteobacteria","c__Alphaproteobacteria","o__Rhodospirillales","f__Acetobacteraceae","g__Roseomonas","s__sp45714-sp45715"]}},{"id":"seq2498","metadata":{"taxonomy":["k__Bacteria","p__Actinobacteria","c__Thermoleophilia","o__Solirubrobacterales","f__Solirubrobacteraceae","g__Solirubrobacter","s__sp11113"]}},{"id":"seq2501","metadata":{"taxonomy":["k__Bacteria","p__Actinobacteria","c__Actinobacteria","o__Frankiales","f__NA","g__NA","s__sp6166"]}},{"id":"seq2503","metadata":{"taxonomy":["k__Bacteria","p__Proteobacteria","c__Alphaproteobacteria","o__Rhizobiales","f__NA","g__Rhizomicrobium","s__sp44398"]}},{"id":"seq2504","metadata":{"taxonomy":["None","NA","NA","NA","NA","NA","NA"]}},{"id":"seq2505","metadata":{"taxonomy":["k__Bacteria","p__Bacteroidetes","c__Bacteroidia","o__Bacteroidales","f__Porphyromonadaceae","g__Odoribacter","s__sp13183"]}},{"id":"seq2506","metadata":{"taxonomy":["k__Bacteria","p__Proteobacteria","c__Gammaproteobacteria","o__Xanthomonadales","f__Xanthomonadaceae","g__Stenotrophomonas","s__maltophilia"]}},{"id":"seq2508","metadata":{"taxonomy":["k__Bacteria","p__Acidobacteria","c__Acidobacteria","o__NA","f__NA","g__Blastocatella","s__sp3005"]}},{"id":"seq2509","metadata":{"taxonomy":["k__Bacteria","p__Firmicutes","c__Bacilli","o__Lactobacillales","f__Carnobacteriaceae","g__Desemzia","s__incerta"]}},{"id":"seq2511","metadata":{"taxonomy":["k__Bacteria","p__Actinobacteria","c__Actinobacteria","o__Propionibacteriales","f__Nocardioidaceae","g__Nocardioides","s__mesophilus"]}},{"id":"seq2514","metadata":{"taxonomy":["k__Bacteria","p__Actinobacteria","c__Acidimicrobiia","o__Acidimicrobiales","f__NA","g__NA","s__sp4606"]}},{"id":"seq2516","metadata":{"taxonomy":["k__Bacteria","p__Actinobacteria","c__Rubrobacteria","o__Rubrobacterales","f__Rubrobacteriaceae","g__Rubrobacter","s__sp10733"]}},{"id":"seq2517","metadata":{"taxonomy":["k__Bacteria","p__Actinobacteria","c__Coriobacteriia","o__Coriobacteriales","f__Coriobacteriaceae","g__Gordonibacter","s__faecihominis-pamelaeae"]}},{"id":"seq2518","metadata":{"taxonomy":["k__Bacteria","p__Actinobacteria","c__Actinobacteria","o__Micrococcales","f__Cellulomonadaceae","g__Cellulomonas","s__NA"]}},{"id":"seq2519","metadata":{"taxonomy":["k__Bacteria","p__Actinobacteria","c__Actinobacteria","o__Micrococcales","f__Micrococcaceae","g__Arthrobacter-Pseudarthrobacter","s__NA"]}},{"id":"seq2522","metadata":{"taxonomy":["k__Bacteria","p__Actinobacteria","c__Actinobacteria","o__Micrococcales","f__Intrasporangiaceae","g__Fodinibacter","s__luteus"]}},{"id":"seq2524","metadata":{"taxonomy":["k__Bacteria","p__Bacteroidetes","c__Cytophagia","o__Cytophagales","f__Cytophagaceae","g__Spirosoma","s__sp15373"]}},{"id":"seq2525","metadata":{"taxonomy":["k__Bacteria","p__Proteobacteria","c__Alphaproteobacteria","o__Rhizobiales","f__Rhizobiaceae","g__Rhizobium","s__alamii"]}},{"id":"seq2526","metadata":{"taxonomy":["k__Bacteria","p__Actinobacteria","c__Actinobacteria","o__Micrococcales","f__Microbacteriaceae","g__Compostimonas","s__suwonensis"]}},{"id":"seq2529","metadata":{"taxonomy":["k__Bacteria","p__Actinobacteria","c__Actinobacteria","o__Frankiales","f__Geodermatophilaceae","g__Geodermatophilus","s__obscurus"]}},{"id":"seq2530","metadata":{"taxonomy":["k__Bacteria","p__Firmicutes","c__Bacilli","o__Lactobacillales","f__Leuconostocaceae","g__Weissella","s__cibaria-confusa"]}},{"id":"seq2531","metadata":{"taxonomy":["k__Bacteria","p__Planctomycetes","c__Phycisphaerae","o__NA","f__NA","g__NA","s__sp41159"]}},{"id":"seq2536","metadata":{"taxonomy":["k__Bacteria","p__Proteobacteria","c__Alphaproteobacteria","o__Rhizobiales","f__Xanthobacteraceae","g__NA","s__sp44601"]}},{"id":"seq2537","metadata":{"taxonomy":["k__Bacteria","p__Proteobacteria","c__Gammaproteobacteria","o__Xanthomonadales","f__Xanthomonadaceae","g__Stenotrophomonas","s__maltophilia"]}},{"id":"seq2538","metadata":{"taxonomy":["k__Bacteria","p__Actinobacteria","c__Acidimicrobiia","o__Acidimicrobiales","f__NA","g__NA","s__sp4482"]}},{"id":"seq2539","metadata":{"taxonomy":["k__Bacteria","p__Actinobacteria","c__Actinobacteria","o__Micrococcales","f__Cellulomonadaceae","g__Cellulomonas","s__NA"]}},{"id":"seq2542","metadata":{"taxonomy":["k__Bacteria","p__Proteobacteria","c__Alphaproteobacteria","o__Rhizobiales","f__Methylobacteriaceae","g__Microvirga","s__lupini"]}},{"id":"seq2543","metadata":{"taxonomy":["k__Bacteria","p__Actinobacteria","c__Actinobacteria","o__Propionibacteriales","f__Nocardioidaceae","g__Nocardioides","s__dilutus"]}},{"id":"seq2544","metadata":{"taxonomy":["k__Archaea","p__Thaumarchaeota","c__NA","o__NA","f__NA","g__NA","s__sp1565"]}},{"id":"seq2546","metadata":{"taxonomy":["k__Bacteria","p__Firmicutes","c__Clostridia","o__Clostridiales","f__Lachnospiraceae","g__NA","s__sp33496"]}},{"id":"seq2547","metadata":{"taxonomy":["k__Bacteria","p__Acidobacteria","c__Acidobacteria","o__NA","f__NA","g__Bryobacter","s__sp2442"]}},{"id":"seq2550","metadata":{"taxonomy":["k__Bacteria","p__Actinobacteria","c__Actinobacteria","o__Frankiales","f__NA","g__NA","s__sp6166"]}},{"id":"seq2552","metadata":{"taxonomy":["k__Bacteria","p__Firmicutes","c__Bacilli","o__Bacillales","f__Staphylococcaceae","g__Staphylococcus","s__capitis-caprae-epidermidis"]}},{"id":"seq2553","metadata":{"taxonomy":["k__Bacteria","p__Proteobacteria","c__Alphaproteobacteria","o__Rhizobiales","f__Rhizobiaceae","g__Rhizobium","s__sp44324"]}},{"id":"seq2554","metadata":{"taxonomy":["k__Bacteria","p__Proteobacteria","c__Gammaproteobacteria","o__Pseudomonadales","f__Pseudomonadaceae","g__Pseudomonas","s__gingeri"]}},{"id":"seq2556","metadata":{"taxonomy":["k__Bacteria","p__Actinobacteria","c__Thermoleophilia","o__Solirubrobacterales","f__Patulibacteraceae","g__Patulibacter","s__sp11083"]}},{"id":"seq2558","metadata":{"taxonomy":["k__Bacteria","p__Deinococcus-Thermus","c__Deinococci","o__Deinococcales","f__Deinococcaceae","g__Deinococcus","s__hopiensis"]}},{"id":"seq2559","metadata":{"taxonomy":["k__Bacteria","p__Proteobacteria","c__Alphaproteobacteria","o__Rhodospirillales","f__Acetobacteraceae","g__Roseomonas","s__sp45714-sp45751"]}},{"id":"seq2561","metadata":{"taxonomy":["k__Bacteria","p__Actinobacteria","c__NA","o__NA","f__NA","g__NA","s__sp10771"]}},{"id":"seq2562","metadata":{"taxonomy":["None","NA","NA","NA","NA","NA","NA"]}},{"id":"seq2563","metadata":{"taxonomy":["k__Bacteria","p__Bacteroidetes","c__Bacteroidia","o__Bacteroidales","f__Porphyromonadaceae","g__Odoribacter","s__sp13171-sp13184"]}},{"id":"seq2564","metadata":{"taxonomy":["k__Bacteria","p__Firmicutes","c__Bacilli","o__Lactobacillales","f__Lactobacillaceae","g__Lactobacillus","s__gasseri"]}},{"id":"seq2565","metadata":{"taxonomy":["k__Bacteria","p__Firmicutes","c__Bacilli","o__Bacillales","f__Bacillaceae","g__Bacillus","s__circulans-firmus"]}},{"id":"seq2566","metadata":{"taxonomy":["k__Bacteria","p__Firmicutes","c__Clostridia","o__Clostridiales","f__NA","g__NA","s__sp31072"]}},{"id":"seq2572","metadata":{"taxonomy":["k__Bacteria","p__Chloroflexi","c__NA","o__NA","f__NA","g__NA","s__sp21445"]}},{"id":"seq2576","metadata":{"taxonomy":["k__Bacteria","p__Actinobacteria","c__Actinobacteria","o__Pseudonocardiales","f__Pseudonocardiaceae","g__Actinokineospora-Alloactinosynnema","s__album-sp7848"]}},{"id":"seq2577","metadata":{"taxonomy":["k__Bacteria","p__Actinobacteria","c__Actinobacteria","o__Micrococcales","f__Micrococcaceae","g__Paenarthrobacter","s__aurescens-nitroguajacolicus"]}},{"id":"seq2579","metadata":{"taxonomy":["k__Bacteria","p__Proteobacteria","c__Gammaproteobacteria","o__Enterobacteriales","f__Enterobacteriaceae","g__Enterobacter","s__NA"]}},{"id":"seq2582","metadata":{"taxonomy":["k__Bacteria","p__Actinobacteria","c__Actinobacteria","o__Micrococcales","f__Intrasporangiaceae","g__Fodinibacter","s__luteus"]}},{"id":"seq2583","metadata":{"taxonomy":["k__Bacteria","p__Proteobacteria","c__Alphaproteobacteria","o__Rhodospirillales","f__Acetobacteraceae","g__Craurococcus","s__sp45577"]}},{"id":"seq2584","metadata":{"taxonomy":["k__Bacteria","p__Acidobacteria","c__Acidobacteria","o__NA","f__NA","g__Blastocatella","s__sp2997-sp3033"]}},{"id":"seq2585","metadata":{"taxonomy":["k__Bacteria","p__Actinobacteria","c__Actinobacteria","o__Streptomycetales","f__Streptomycetaceae","g__Streptomyces","s__sp10042"]}},{"id":"seq2586","metadata":{"taxonomy":["k__Bacteria","p__Firmicutes","c__Clostridia","o__Clostridiales","f__Lachnospiraceae","g__Blautia","s__coccoides-hansenii-producta"]}},{"id":"seq2587","metadata":{"taxonomy":["k__Bacteria","p__Firmicutes","c__Bacilli","o__Bacillales","f__Bacillaceae","g__Bacillus","s__funiculus"]}},{"id":"seq2589","metadata":{"taxonomy":["k__Bacteria","p__Actinobacteria","c__Actinobacteria","o__Propionibacteriales","f__Nocardioidaceae","g__Nocardioides","s__mesophilus"]}},{"id":"seq2592","metadata":{"taxonomy":["k__Bacteria","p__Actinobacteria","c__Actinobacteria","o__Frankiales","f__Geodermatophilaceae","g__Blastococcus","s__saxobsidens"]}},{"id":"seq2594","metadata":{"taxonomy":["k__Bacteria","p__Actinobacteria","c__Actinobacteria","o__Streptosporangiales","f__Thermomonosporaceae","g__Actinocorallia","s__libanotica"]}},{"id":"seq2595","metadata":{"taxonomy":["k__Bacteria","p__Bacteroidetes","c__Bacteroidia","o__Bacteroidales","f__Porphyromonadaceae","g__Odoribacter","s__sp13184"]}},{"id":"seq2596","metadata":{"taxonomy":["k__Bacteria","p__Proteobacteria","c__Alphaproteobacteria","o__Rhizobiales","f__Xanthobacteraceae","g__Labrys","s__sp44501"]}},{"id":"seq2598","metadata":{"taxonomy":["k__Bacteria","p__Proteobacteria","c__Alphaproteobacteria","o__Sphingomonadales","f__Erythrobacteraceae","g__Altererythrobacter","s__sp47506"]}},{"id":"seq2602","metadata":{"taxonomy":["k__Bacteria","p__Actinobacteria","c__Actinobacteria","o__Frankiales","f__NA","g__NA","s__sp6166"]}},{"id":"seq2603","metadata":{"taxonomy":["k__Bacteria","p__Proteobacteria","c__Deltaproteobacteria","o__Desulfobacterales","f__Nitrospinaceae","g__NA","s__sp52368-sp52400"]}},{"id":"seq2604","metadata":{"taxonomy":["k__Bacteria","p__Actinobacteria","c__Actinobacteria","o__Micrococcales","f__Cellulomonadaceae","g__Actinotalea","s__ferrariae"]}},{"id":"seq2605","metadata":{"taxonomy":["k__Bacteria","p__Actinobacteria","c__Actinobacteria","o__Frankiales","f__Geodermatophilaceae","g__Geodermatophilus","s__sp6075"]}},{"id":"seq2607","metadata":{"taxonomy":["k__Bacteria","p__Actinobacteria","c__Actinobacteria","o__Frankiales","f__NA","g__NA","s__sp6166"]}},{"id":"seq2609","metadata":{"taxonomy":["k__Bacteria","p__Deinococcus-Thermus","c__Deinococci","o__Deinococcales","f__Deinococcaceae","g__Deinococcus","s__navajonensis"]}},{"id":"seq2611","metadata":{"taxonomy":["k__Bacteria","p__Cyanobacteria","c__Cyanobacteria","o__NA","f__FamilyI","g__Crinalium","s__epipsammum"]}},{"id":"seq2612","metadata":{"taxonomy":["k__Bacteria","p__Actinobacteria","c__Thermoleophilia","o__Solirubrobacterales","f__Solirubrobacteraceae","g__Solirubrobacter","s__sp11097"]}},{"id":"seq2617","metadata":{"taxonomy":["k__Bacteria","p__Actinobacteria","c__Actinobacteria","o__Corynebacteriales","f__Mycobacteriaceae","g__Mycobacterium","s__mucogenicum-pallens-phocaicum"]}},{"id":"seq2618","metadata":{"taxonomy":["k__Bacteria","p__Proteobacteria","c__Alphaproteobacteria","o__Rhizobiales","f__Xanthobacteraceae","g__NA","s__sp44593"]}},{"id":"seq2619","metadata":{"taxonomy":["k__Bacteria","p__Actinobacteria","c__Actinobacteria","o__Kineosporiales","f__Kineosporiaceae","g__Pseudokineococcus","s__lusitanus-marinus"]}},{"id":"seq2620","metadata":{"taxonomy":["k__Bacteria","p__Firmicutes","c__Bacilli","o__Bacillales","f__Family XII","g__Exiguobacterium","s__aestuarii-marinum-profundum"]}},{"id":"seq2625","metadata":{"taxonomy":["k__Bacteria","p__Firmicutes","c__Clostridia","o__Clostridiales","f__Lachnospiraceae","g__NA","s__sp32496"]}},{"id":"seq2629","metadata":{"taxonomy":["k__Bacteria","p__Actinobacteria","c__Rubrobacteria","o__Rubrobacterales","f__Rubrobacteriaceae","g__Rubrobacter","s__sp10738"]}},{"id":"seq2631","metadata":{"taxonomy":["k__Bacteria","p__Actinobacteria","c__Actinobacteria","o__Propionibacteriales","f__Nocardioidaceae","g__Nocardioides","s__halotolerans"]}},{"id":"seq2632","metadata":{"taxonomy":["None","NA","NA","NA","NA","NA","NA"]}},{"id":"seq2634","metadata":{"taxonomy":["k__Bacteria","p__Proteobacteria","c__Alphaproteobacteria","o__Rhodospirillales","f__Acetobacteraceae","g__Craurococcus","s__sp45577"]}},{"id":"seq2635","metadata":{"taxonomy":["k__Archaea","p__Thaumarchaeota","c__NA","o__NA","f__NA","g__NA","s__sp1562"]}},{"id":"seq2636","metadata":{"taxonomy":["k__Bacteria","p__Cyanobacteria","c__Chloroplast","o__NA","f__NA","g__NA","s__NA"]}},{"id":"seq2637","metadata":{"taxonomy":["k__Bacteria","p__Actinobacteria","c__Thermoleophilia","o__Solirubrobacterales","f__Solirubrobacteraceae","g__Solirubrobacter","s__sp11104"]}},{"id":"seq2638","metadata":{"taxonomy":["k__Bacteria","p__Actinobacteria","c__Actinobacteria","o__Micrococcales","f__Dermabacteraceae","g__Brachybacterium","s__phenoliresistens"]}},{"id":"seq2639","metadata":{"taxonomy":["k__Bacteria","p__Proteobacteria","c__Alphaproteobacteria","o__Rhodospirillales","f__Acetobacteraceae","g__Craurococcus","s__sp45574"]}},{"id":"seq2640","metadata":{"taxonomy":["k__Bacteria","p__Bacteroidetes","c__Cytophagia","o__Cytophagales","f__Cytophagaceae","g__Nibribacter","s__sp15269"]}},{"id":"seq2641","metadata":{"taxonomy":["k__Bacteria","p__Proteobacteria","c__Alphaproteobacteria","o__Rhodospirillales","f__Acetobacteraceae","g__Craurococcus","s__sp45574-sp45578"]}},{"id":"seq2647","metadata":{"taxonomy":["k__Bacteria","p__Bacteroidetes","c__Cytophagia","o__Cytophagales","f__Cytophagaceae","g__Hymenobacter","s__tibetensis"]}},{"id":"seq2649","metadata":{"taxonomy":["k__Bacteria","p__Proteobacteria","c__Alphaproteobacteria","o__Rhodospirillales","f__Acetobacteraceae","g__Craurococcus","s__sp45577"]}},{"id":"seq2650","metadata":{"taxonomy":["k__Bacteria","p__Actinobacteria","c__Actinobacteria","o__Pseudonocardiales","f__Pseudonocardiaceae","g__Actinomycetospora","s__sp7853-sp7855"]}},{"id":"seq2651","metadata":{"taxonomy":["k__Bacteria","p__Chloroflexi","c__Chloroflexia","o__Kallotenuales","f__NA","g__NA","s__sp21229"]}},{"id":"seq2652","metadata":{"taxonomy":["k__Bacteria","p__Actinobacteria","c__Acidimicrobiia","o__Acidimicrobiales","f__NA","g__NA","s__sp4623"]}},{"id":"seq2653","metadata":{"taxonomy":["k__Bacteria","p__Deinococcus-Thermus","c__Deinococci","o__Deinococcales","f__Deinococcaceae","g__Deinococcus","s__navajonensis"]}},{"id":"seq2654","metadata":{"taxonomy":["k__Bacteria","p__Proteobacteria","c__Deltaproteobacteria","o__Myxococcales","f__Archangiaceae","g__Cystobacter","s__ferrugineus"]}},{"id":"seq2655","metadata":{"taxonomy":["k__Bacteria","p__Actinobacteria","c__Thermoleophilia","o__Gaiellales","f__NA","g__NA","s__sp10848-sp10945"]}},{"id":"seq2656","metadata":{"taxonomy":["k__Bacteria","p__Actinobacteria","c__Actinobacteria","o__Propionibacteriales","f__Nocardioidaceae","g__Nocardioides","s__mesophilus"]}},{"id":"seq2657","metadata":{"taxonomy":["k__Bacteria","p__Actinobacteria","c__Actinobacteria","o__Frankiales","f__Geodermatophilaceae","g__Blastococcus-Geodermatophilus","s__arenarius-saxobsidens"]}},{"id":"seq2659","metadata":{"taxonomy":["k__Bacteria","p__Bacteroidetes","c__Bacteroidia","o__Bacteroidales","f__Porphyromonadaceae","g__Parabacteroides","s__merdae-sp13286"]}},{"id":"seq2660","metadata":{"taxonomy":["k__Bacteria","p__Bacteroidetes","c__Sphingobacteriia","o__Sphingobacteriales","f__Sphingobacteriaceae","g__Mucilaginibacter","s__sp19087"]}},{"id":"seq2661","metadata":{"taxonomy":["k__Bacteria","p__Firmicutes","c__Clostridia","o__Clostridiales","f__Lachnospiraceae","g__NA","s__sp33756"]}},{"id":"seq2668","metadata":{"taxonomy":["k__Bacteria","p__Firmicutes","c__Clostridia","o__Clostridiales","f__Lachnospiraceae","g__Pseudobutyrivibrio","s__sp33078"]}},{"id":"seq2669","metadata":{"taxonomy":["k__Bacteria","p__Verrucomicrobia","c__Spartobacteria","o__Chthoniobacterales","f__NA","g__NA","s__sp69109"]}},{"id":"seq2670","metadata":{"taxonomy":["k__Bacteria","p__Planctomycetes","c__Phycisphaerae","o__NA","f__NA","g__NA","s__sp41159"]}},{"id":"seq2671","metadata":{"taxonomy":["k__Bacteria","p__Proteobacteria","c__Alphaproteobacteria","o__Rhodospirillales","f__NA","g__NA","s__sp45876"]}},{"id":"seq2672","metadata":{"taxonomy":["k__Bacteria","p__Proteobacteria","c__Alphaproteobacteria","o__Sphingomonadales","f__NA","g__bacterium","s__sp47455-sp47567"]}},{"id":"seq2675","metadata":{"taxonomy":["k__Bacteria","p__Actinobacteria","c__Actinobacteria","o__Micrococcales","f__Cellulomonadaceae","g__Cellulomonas","s__biazotea-fimi"]}},{"id":"seq2678","metadata":{"taxonomy":["k__Bacteria","p__Actinobacteria","c__Actinobacteria","o__Frankiales","f__Geodermatophilaceae","g__Blastococcus","s__sp6057"]}},{"id":"seq2679","metadata":{"taxonomy":["k__Bacteria","p__Proteobacteria","c__Alphaproteobacteria","o__Rhodospirillales","f__Acetobacteraceae","g__Craurococcus","s__sp45577"]}},{"id":"seq2680","metadata":{"taxonomy":["k__Bacteria","p__Actinobacteria","c__Actinobacteria","o__Streptomycetales","f__Streptomycetaceae","g__Streptomyces","s__ferralitis-mucoflavus"]}},{"id":"seq2684","metadata":{"taxonomy":["k__Bacteria","p__Actinobacteria","c__Actinobacteria","o__Micrococcales","f__Micrococcaceae","g__Sinomonas","s__sp7248"]}},{"id":"seq2686","metadata":{"taxonomy":["k__Bacteria","p__Proteobacteria","c__Alphaproteobacteria","o__Sphingomonadales","f__Sphingomonadaceae","g__Sphingomonas","s__sp47858-sp47902"]}},{"id":"seq2687","metadata":{"taxonomy":["k__Bacteria","p__Firmicutes","c__Bacilli","o__Bacillales","f__Planococcaceae","g__Domibacillus","s__enclensis-robiginosus"]}},{"id":"seq2690","metadata":{"taxonomy":["k__Bacteria","p__Actinobacteria","c__Actinobacteria","o__Pseudonocardiales","f__Pseudonocardiaceae","g__Pseudonocardia","s__kujensis"]}},{"id":"seq2693","metadata":{"taxonomy":["k__Bacteria","p__Bacteroidetes","c__Bacteroidia","o__Bacteroidales","f__Porphyromonadaceae","g__Odoribacter","s__sp13183"]}},{"id":"seq2694","metadata":{"taxonomy":["k__Bacteria","p__Proteobacteria","c__Alphaproteobacteria","o__Rhodospirillales","f__Acetobacteraceae","g__Roseomonas","s__aerophila"]}},{"id":"seq2695","metadata":{"taxonomy":["k__Bacteria","p__Firmicutes","c__Clostridia","o__Clostridiales","f__Lachnospiraceae","g__Lachnoclostridium","s__sp32318"]}},{"id":"seq2698","metadata":{"taxonomy":["k__Bacteria","p__Verrucomicrobia","c__Spartobacteria","o__Chthoniobacterales","f__NA","g__NA","s__sp69109"]}},{"id":"seq2703","metadata":{"taxonomy":["k__Bacteria","p__Actinobacteria","c__Rubrobacteria","o__Rubrobacterales","f__Rubrobacteriaceae","g__Rubrobacter","s__sp10748"]}},{"id":"seq2704","metadata":{"taxonomy":["k__Bacteria","p__Actinobacteria","c__Rubrobacteria","o__Rubrobacterales","f__Rubrobacteriaceae","g__Rubrobacter","s__sp10749"]}},{"id":"seq2706","metadata":{"taxonomy":["k__Bacteria","p__Actinobacteria","c__Rubrobacteria","o__Rubrobacterales","f__Rubrobacteriaceae","g__Rubrobacter","s__sp10730"]}},{"id":"seq2707","metadata":{"taxonomy":["k__Bacteria","p__Actinobacteria","c__Rubrobacteria","o__Rubrobacterales","f__Rubrobacteriaceae","g__Rubrobacter","s__sp10742"]}},{"id":"seq2709","metadata":{"taxonomy":["k__Bacteria","p__Proteobacteria","c__Alphaproteobacteria","o__Rhizobiales","f__Methylobacteriaceae","g__Microvirga","s__lotononidis-sp43908"]}},{"id":"seq2710","metadata":{"taxonomy":["k__Bacteria","p__Actinobacteria","c__Actinobacteria","o__Propionibacteriales","f__Nocardioidaceae","g__Nocardioides","s__terrigena"]}},{"id":"seq2712","metadata":{"taxonomy":["k__Bacteria","p__Actinobacteria","c__Actinobacteria","o__Frankiales","f__Geodermatophilaceae","g__Blastococcus","s__sp6057"]}},{"id":"seq2714","metadata":{"taxonomy":["k__Bacteria","p__Proteobacteria","c__Betaproteobacteria","o__Burkholderiales","f__Oxalobacteraceae","g__Massilia","s__niastensis"]}},{"id":"seq2715","metadata":{"taxonomy":["k__Bacteria","p__Proteobacteria","c__Alphaproteobacteria","o__Rhodospirillales","f__Acetobacteraceae","g__NA","s__sp45751"]}},{"id":"seq2716","metadata":{"taxonomy":["k__Bacteria","p__Actinobacteria","c__Actinobacteria","o__Propionibacteriales","f__Nocardioidaceae","g__Nocardioides","s__sp7692"]}},{"id":"seq2717","metadata":{"taxonomy":["k__Bacteria","p__Armatimonadetes","c__NA","o__NA","f__NA","g__NA","s__sp11598"]}},{"id":"seq2721","metadata":{"taxonomy":["k__Bacteria","p__Actinobacteria","c__Actinobacteria","o__Pseudonocardiales","f__Pseudonocardiaceae","g__Alloactinosynnema","s__album"]}},{"id":"seq2722","metadata":{"taxonomy":["k__Bacteria","p__Actinobacteria","c__Actinobacteria","o__Glycomycetales","f__Glycomycetaceae","g__Glycomyces","s__mayteni"]}},{"id":"seq2724","metadata":{"taxonomy":["k__Bacteria","p__Proteobacteria","c__Alphaproteobacteria","o__Rickettsiales","f__Mitochondria","g__NA","s__sp46933"]}},{"id":"seq2725","metadata":{"taxonomy":["k__Bacteria","p__Proteobacteria","c__Alphaproteobacteria","o__Rhizobiales","f__Methylobacteriaceae","g__Microvirga","s__sp43910"]}},{"id":"seq2727","metadata":{"taxonomy":["k__Bacteria","p__Actinobacteria","c__Actinobacteria","o__Propionibacteriales","f__Nocardioidaceae","g__Nocardioides","s__sp7665"]}},{"id":"seq2737","metadata":{"taxonomy":["k__Bacteria","p__Fusobacteria","c__Fusobacteriia","o__Fusobacteriales","f__Leptotrichiaceae","g__Leptotrichia","s__sp37518"]}},{"id":"seq2739","metadata":{"taxonomy":["k__Bacteria","p__Actinobacteria","c__Thermoleophilia","o__Solirubrobacterales","f__NA","g__NA","s__sp10982"]}},{"id":"seq2743","metadata":{"taxonomy":["k__Bacteria","p__Actinobacteria","c__Actinobacteria","o__Micromonosporales","f__Micromonosporaceae","g__Actinoplanes","s__philippinensis"]}},{"id":"seq2745","metadata":{"taxonomy":["k__Bacteria","p__Bacteroidetes","c__Bacteroidia","o__Bacteroidales","f__Prevotellaceae","g__Prevotella","s__melaninogenica"]}},{"id":"seq2749","metadata":{"taxonomy":["k__Bacteria","p__Proteobacteria","c__Gammaproteobacteria","o__Enterobacteriales","f__Enterobacteriaceae","g__Buttiauxella-Kluyvera","s__agrestis-intermedia-noackiae"]}},{"id":"seq2753","metadata":{"taxonomy":["k__Bacteria","p__Bacteroidetes","c__Bacteroidia","o__Bacteroidales","f__Bacteroidaceae","g__Bacteroides","s__caccae"]}},{"id":"seq2754","metadata":{"taxonomy":["k__Bacteria","p__Actinobacteria","c__Actinobacteria","o__Propionibacteriales","f__Nocardioidaceae","g__Nocardioides","s__islandensis"]}},{"id":"seq2755","metadata":{"taxonomy":["k__Bacteria","p__Actinobacteria","c__Actinobacteria","o__Frankiales","f__Geodermatophilaceae","g__Modestobacter","s__marinus-versicolor"]}},{"id":"seq2756","metadata":{"taxonomy":["k__Bacteria","p__Proteobacteria","c__Alphaproteobacteria","o__Sphingomonadales","f__Sphingomonadaceae","g__Novosphingobium","s__sp47596"]}},{"id":"seq2759","metadata":{"taxonomy":["k__Bacteria","p__Actinobacteria","c__Actinobacteria","o__Propionibacteriales","f__Nocardioidaceae","g__Nocardioides","s__sp7679"]}},{"id":"seq2760","metadata":{"taxonomy":["k__Bacteria","p__Proteobacteria","c__Alphaproteobacteria","o__Rhodobacterales","f__Rhodobacteraceae","g__Rubellimicrobium","s__roseum"]}},{"id":"seq2762","metadata":{"taxonomy":["k__Bacteria","p__Actinobacteria","c__Actinobacteria","o__Frankiales","f__Geodermatophilaceae","g__Geodermatophilus","s__sp6075"]}},{"id":"seq2764","metadata":{"taxonomy":["k__Bacteria","p__Actinobacteria","c__Thermoleophilia","o__Solirubrobacterales","f__NA","g__NA","s__sp11034"]}},{"id":"seq2766","metadata":{"taxonomy":["k__Bacteria","p__Actinobacteria","c__Rubrobacteria","o__Rubrobacterales","f__Rubrobacteriaceae","g__Rubrobacter","s__sp10742"]}},{"id":"seq2767","metadata":{"taxonomy":["k__Bacteria","p__Bacteroidetes","c__Cytophagia","o__Cytophagales","f__Cytophagaceae","g__Adhaeribacter","s__sp15073-sp15089"]}},{"id":"seq2771","metadata":{"taxonomy":["k__Bacteria","p__Actinobacteria","c__Actinobacteria","o__Streptomycetales","f__Streptomycetaceae","g__Streptomyces","s__griseus-narbonensis"]}},{"id":"seq2772","metadata":{"taxonomy":["k__Bacteria","p__Chloroflexi","c__Chloroflexia","o__Kallotenuales","f__NA","g__NA","s__sp21223"]}},{"id":"seq2773","metadata":{"taxonomy":["k__Bacteria","p__Actinobacteria","c__Actinobacteria","o__Micrococcales","f__Cellulomonadaceae","g__Cellulomonas","s__chitinilytica-composti"]}},{"id":"seq2774","metadata":{"taxonomy":["k__Bacteria","p__Actinobacteria","c__Actinobacteria","o__Frankiales","f__Geodermatophilaceae","g__Modestobacter","s__marinus-versicolor"]}},{"id":"seq2776","metadata":{"taxonomy":["k__Bacteria","p__Proteobacteria","c__Alphaproteobacteria","o__Sphingomonadales","f__Sphingomonadaceae","g__Sphingomonas","s__NA"]}},{"id":"seq2777","metadata":{"taxonomy":["k__Bacteria","p__Cyanobacteria","c__Chloroplast","o__NA","f__NA","g__Coccomyxa","s__subellipsoidea"]}},{"id":"seq2778","metadata":{"taxonomy":["k__Bacteria","p__Proteobacteria","c__Alphaproteobacteria","o__Sphingomonadales","f__Sphingomonadaceae","g__Novosphingobium","s__sp47595"]}},{"id":"seq2781","metadata":{"taxonomy":["k__Bacteria","p__Actinobacteria","c__Actinobacteria","o__Micrococcales","f__Cellulomonadaceae","g__Actinotalea","s__ferrariae"]}},{"id":"seq2782","metadata":{"taxonomy":["k__Bacteria","p__Gemmatimonadetes","c__Gemmatimonadetes","o__Gemmatimonadales","f__Gemmatimonadaceae","g__NA","s__sp37922"]}},{"id":"seq2785","metadata":{"taxonomy":["k__Bacteria","p__Actinobacteria","c__Actinobacteria","o__Micrococcales","f__Micrococcaceae","g__Arthrobacter","s__sp7069"]}},{"id":"seq2787","metadata":{"taxonomy":["k__Bacteria","p__Planctomycetes","c__Phycisphaerae","o__NA","f__NA","g__NA","s__sp41167"]}},{"id":"seq2788","metadata":{"taxonomy":["k__Bacteria","p__Actinobacteria","c__Actinobacteria","o__Pseudonocardiales","f__Pseudonocardiaceae","g__Pseudonocardia","s__yuanmonensis"]}},{"id":"seq2789","metadata":{"taxonomy":["k__Bacteria","p__Bacteroidetes","c__Sphingobacteriia","o__Sphingobacteriales","f__Chitinophagaceae","g__Segetibacter","s__sp18300"]}},{"id":"seq2790","metadata":{"taxonomy":["k__Bacteria","p__Actinobacteria","c__Actinobacteria","o__Micrococcales","f__Micrococcaceae","g__Pseudarthrobacter","s__defluvii-equi-niigatensis"]}},{"id":"seq2791","metadata":{"taxonomy":["k__Bacteria","p__Firmicutes","c__Bacilli","o__Lactobacillales","f__Streptococcaceae","g__Streptococcus","s__sanguinis"]}},{"id":"seq2792","metadata":{"taxonomy":["k__Bacteria","p__Actinobacteria","c__Actinobacteria","o__Propionibacteriales","f__Nocardioidaceae","g__Nocardioides","s__sp7665"]}},{"id":"seq2794","metadata":{"taxonomy":["k__Bacteria","p__Firmicutes","c__Clostridia","o__Clostridiales","f__Lachnospiraceae","g__Blautia","s__hansenii-producta"]}},{"id":"seq2796","metadata":{"taxonomy":["k__Bacteria","p__Proteobacteria","c__Alphaproteobacteria","o__Rhodospirillales","f__NA","g__NA","s__sp45806"]}},{"id":"seq2797","metadata":{"taxonomy":["k__Bacteria","p__Firmicutes","c__Clostridia","o__Clostridiales","f__Lachnospiraceae","g__Blautia-Lachnoclostridium","s__hansenii-producta-sp32408"]}},{"id":"seq2798","metadata":{"taxonomy":["k__Bacteria","p__Actinobacteria","c__Actinobacteria","o__Propionibacteriales","f__Nocardioidaceae","g__Kribbella","s__NA"]}},{"id":"seq2801","metadata":{"taxonomy":["k__Bacteria","p__Actinobacteria","c__Actinobacteria","o__Frankiales","f__Geodermatophilaceae","g__Blastococcus","s__jejuensis"]}},{"id":"seq2807","metadata":{"taxonomy":["k__Bacteria","p__Firmicutes","c__Clostridia","o__Clostridiales","f__Lachnospiraceae","g__NA","s__sp32762"]}},{"id":"seq2809","metadata":{"taxonomy":["k__Bacteria","p__Proteobacteria","c__Gammaproteobacteria","o__Pasteurellales","f__Pasteurellaceae","g__Haemophilus","s__parainfluenzae"]}},{"id":"seq2811","metadata":{"taxonomy":["k__Bacteria","p__Planctomycetes","c__Phycisphaerae","o__NA","f__NA","g__NA","s__sp41155"]}},{"id":"seq2813","metadata":{"taxonomy":["k__Bacteria","p__Proteobacteria","c__Alphaproteobacteria","o__Rhizobiales","f__Hyphomicrobiaceae","g__Rhodoplanes","s__sp43676"]}},{"id":"seq2814","metadata":{"taxonomy":["k__Bacteria","p__Actinobacteria","c__Actinobacteria","o__Propionibacteriales","f__Nocardioidaceae","g__Nocardioides","s__lianchengensis"]}},{"id":"seq2816","metadata":{"taxonomy":["k__Bacteria","p__Actinobacteria","c__Actinobacteria","o__Micrococcales","f__Micrococcaceae","g__Arthrobacter","s__sp7073"]}},{"id":"seq2818","metadata":{"taxonomy":["k__Bacteria","p__Actinobacteria","c__Actinobacteria","o__Pseudonocardiales","f__Pseudonocardiaceae","g__Saccharothrix","s__syringae"]}},{"id":"seq2824","metadata":{"taxonomy":["k__Bacteria","p__Proteobacteria","c__Alphaproteobacteria","o__Rhizobiales","f__Methylobacteriaceae","g__Microvirga","s__sp43910"]}},{"id":"seq2825","metadata":{"taxonomy":["k__Bacteria","p__Actinobacteria","c__Actinobacteria","o__Frankiales","f__Geodermatophilaceae","g__Geodermatophilus","s__brasiliensis-taihuensis"]}},{"id":"seq2827","metadata":{"taxonomy":["k__Bacteria","p__Actinobacteria","c__Rubrobacteria","o__Rubrobacterales","f__Rubrobacteriaceae","g__Rubrobacter","s__sp10748"]}},{"id":"seq2828","metadata":{"taxonomy":["k__Bacteria","p__Actinobacteria","c__Actinobacteria","o__Propionibacteriales","f__Nocardioidaceae","g__Nocardioides","s__sp7663"]}},{"id":"seq2829","metadata":{"taxonomy":["k__Bacteria","p__Bacteroidetes","c__Cytophagia","o__Cytophagales","f__Cytophagaceae","g__Adhaeribacter","s__sp15068"]}},{"id":"seq2830","metadata":{"taxonomy":["k__Bacteria","p__Proteobacteria","c__Alphaproteobacteria","o__Rhizobiales","f__Bradyrhizobiaceae","g__Salinarimonas","s__sp43408"]}},{"id":"seq2831","metadata":{"taxonomy":["k__Bacteria","p__Actinobacteria","c__Actinobacteria","o__Micrococcales","f__Intrasporangiaceae","g__Knoellia","s__flava"]}},{"id":"seq2833","metadata":{"taxonomy":["k__Bacteria","p__Bacteroidetes","c__Bacteroidia","o__Bacteroidales","f__Rikenellaceae","g__Rikenella","s__sp14426"]}},{"id":"seq2834","metadata":{"taxonomy":["k__Bacteria","p__Bacteroidetes","c__Cytophagia","o__Cytophagales","f__Cytophagaceae","g__Adhaeribacter","s__sp15077"]}},{"id":"seq2838","metadata":{"taxonomy":["k__Bacteria","p__Firmicutes","c__Bacilli","o__Bacillales","f__Planococcaceae","g__Domibacillus","s__enclensis-robiginosus"]}},{"id":"seq2839","metadata":{"taxonomy":["k__Bacteria","p__Actinobacteria","c__Actinobacteria","o__Micrococcales","f__Intrasporangiaceae","g__Knoellia","s__sinensis-subterranea"]}},{"id":"seq2841","metadata":{"taxonomy":["k__Bacteria","p__Proteobacteria","c__Alphaproteobacteria","o__Rhizobiales","f__Hyphomicrobiaceae","g__Devosia","s__geojensis"]}},{"id":"seq2844","metadata":{"taxonomy":["k__Bacteria","p__Bacteroidetes","c__Cytophagia","o__Cytophagales","f__Cytophagaceae","g__Hymenobacter","s__roseosalivarius"]}},{"id":"seq2848","metadata":{"taxonomy":["k__Bacteria","p__Proteobacteria","c__Alphaproteobacteria","o__Rhizobiales","f__Methylobacteriaceae","g__Methylobacterium","s__isbiliense"]}},{"id":"seq2849","metadata":{"taxonomy":["k__Bacteria","p__Planctomycetes","c__Phycisphaerae","o__NA","f__NA","g__NA","s__sp41167"]}},{"id":"seq2850","metadata":{"taxonomy":["k__Bacteria","p__Firmicutes","c__Bacilli","o__Bacillales","f__Bacillaceae","g__Bacillus","s__NA"]}},{"id":"seq2851","metadata":{"taxonomy":["k__Bacteria","p__Actinobacteria","c__Actinobacteria","o__Micromonosporales","f__Micromonosporaceae","g__Asanoa-Phytohabitans","s__NA"]}},{"id":"seq2853","metadata":{"taxonomy":["k__Bacteria","p__Actinobacteria","c__Actinobacteria","o__Pseudonocardiales","f__Pseudonocardiaceae","g__Kibdelosporangium","s__sp7973"]}},{"id":"seq2855","metadata":{"taxonomy":["k__Bacteria","p__Actinobacteria","c__Rubrobacteria","o__Rubrobacterales","f__Rubrobacteriaceae","g__Rubrobacter","s__sp10743"]}},{"id":"seq2859","metadata":{"taxonomy":["k__Bacteria","p__Bacteroidetes","c__Bacteroidia","o__Bacteroidales","f__Bacteroidaceae","g__Bacteroides","s__fragilis-ovatus"]}},{"id":"seq2860","metadata":{"taxonomy":["k__Bacteria","p__Actinobacteria","c__Thermoleophilia","o__Solirubrobacterales","f__Solirubrobacteraceae","g__Solirubrobacter","s__sp11105"]}},{"id":"seq2861","metadata":{"taxonomy":["k__Bacteria","p__Gemmatimonadetes","c__Gemmatimonadetes","o__Gemmatimonadales","f__Gemmatimonadaceae","g__NA","s__sp37922"]}},{"id":"seq2862","metadata":{"taxonomy":["k__Bacteria","p__Firmicutes","c__Clostridia","o__Clostridiales","f__Peptococcaceae","g__Peptococcus","s__sp34114"]}},{"id":"seq2863","metadata":{"taxonomy":["k__Bacteria","p__Planctomycetes","c__Phycisphaerae","o__NA","f__NA","g__NA","s__sp41146"]}},{"id":"seq2864","metadata":{"taxonomy":["k__Bacteria","p__Actinobacteria","c__Thermoleophilia","o__Solirubrobacterales","f__NA","g__NA","s__sp11023"]}},{"id":"seq2865","metadata":{"taxonomy":["k__Bacteria","p__Chloroflexi","c__NA","o__NA","f__NA","g__NA","s__sp21444"]}},{"id":"seq2866","metadata":{"taxonomy":["k__Archaea","p__Thaumarchaeota","c__NA","o__NA","f__NA","g__*Nitrososphaera","s__sp1559"]}},{"id":"seq2867","metadata":{"taxonomy":["k__Bacteria","p__Actinobacteria","c__Thermoleophilia","o__Solirubrobacterales","f__Patulibacteraceae","g__Patulibacter","s__americanus"]}},{"id":"seq2869","metadata":{"taxonomy":["k__Bacteria","p__Proteobacteria","c__Betaproteobacteria","o__Burkholderiales","f__Oxalobacteraceae","g__Massilia","s__alkalitolerans"]}},{"id":"seq2871","metadata":{"taxonomy":["k__Bacteria","p__Actinobacteria","c__Actinobacteria","o__Pseudonocardiales","f__Pseudonocardiaceae","g__Actinophytocola","s__burenkhanensis"]}},{"id":"seq2873","metadata":{"taxonomy":["k__Bacteria","p__Gemmatimonadetes","c__Gemmatimonadetes","o__Gemmatimonadales","f__Gemmatimonadaceae","g__NA","s__sp37922"]}},{"id":"seq2874","metadata":{"taxonomy":["k__Bacteria","p__Actinobacteria","c__Thermoleophilia","o__Gaiellales","f__NA","g__NA","s__sp10856"]}},{"id":"seq2875","metadata":{"taxonomy":["k__Bacteria","p__Chloroflexi","c__Chloroflexia","o__Kallotenuales","f__NA","g__NA","s__sp21233"]}},{"id":"seq2877","metadata":{"taxonomy":["k__Bacteria","p__Actinobacteria","c__Actinobacteria","o__Propionibacteriales","f__Propionibacteriaceae","g__Friedmanniella","s__lucida"]}},{"id":"seq2878","metadata":{"taxonomy":["k__Bacteria","p__Actinobacteria","c__Actinobacteria","o__Frankiales","f__Geodermatophilaceae","g__Blastococcus","s__jejuensis-sp6088"]}},{"id":"seq2879","metadata":{"taxonomy":["k__Bacteria","p__Actinobacteria","c__Actinobacteria","o__Streptosporangiales","f__NA","g__Motilibacter","s__peucedani"]}},{"id":"seq2880","metadata":{"taxonomy":["k__Bacteria","p__Actinobacteria","c__Thermoleophilia","o__Solirubrobacterales","f__Solirubrobacteraceae","g__Solirubrobacter","s__sp11097"]}},{"id":"seq2883","metadata":{"taxonomy":["k__Bacteria","p__Actinobacteria","c__Actinobacteria","o__Corynebacteriales","f__NA","g__NA","s__NA"]}},{"id":"seq2886","metadata":{"taxonomy":["k__Bacteria","p__Proteobacteria","c__Alphaproteobacteria","o__Rhodospirillales","f__Acetobacteraceae","g__Roseomonas","s__sp45715"]}},{"id":"seq2887","metadata":{"taxonomy":["k__Bacteria","p__Cyanobacteria","c__Chloroplast","o__NA","f__NA","g__NA","s__NA"]}},{"id":"seq2893","metadata":{"taxonomy":["k__Bacteria","p__Proteobacteria","c__Betaproteobacteria","o__Burkholderiales","f__Oxalobacteraceae","g__Massilia","s__alkalitolerans"]}},{"id":"seq2896","metadata":{"taxonomy":["k__Bacteria","p__Bacteroidetes","c__Cytophagia","o__Cytophagales","f__Cytophagaceae","g__Rufibacter","s__sp15347"]}},{"id":"seq2897","metadata":{"taxonomy":["k__Bacteria","p__Actinobacteria","c__Actinobacteria","o__Corynebacteriales","f__Mycobacteriaceae","g__Mycobacterium","s__pallens"]}},{"id":"seq2898","metadata":{"taxonomy":["k__Bacteria","p__Actinobacteria","c__Actinobacteria","o__Micrococcales","f__Micrococcaceae","g__Arthrobacter","s__pascens"]}},{"id":"seq2900","metadata":{"taxonomy":["k__Bacteria","p__Proteobacteria","c__Betaproteobacteria","o__Burkholderiales","f__Oxalobacteraceae","g__Massilia","s__alkalitolerans-niastensis-timonae"]}},{"id":"seq2902","metadata":{"taxonomy":["k__Bacteria","p__Actinobacteria","c__Actinobacteria","o__Frankiales","f__Geodermatophilaceae","g__Geodermatophilus","s__africanus-obscurus-siccatus"]}},{"id":"seq2903","metadata":{"taxonomy":["k__Bacteria","p__Actinobacteria","c__Actinobacteria","o__Pseudonocardiales","f__Pseudonocardiaceae","g__Alloactinosynnema","s__album"]}},{"id":"seq2904","metadata":{"taxonomy":["k__Bacteria","p__Actinobacteria","c__Actinobacteria","o__Micrococcales","f__Micrococcaceae","g__Arthrobacter","s__sp7068-sp7074"]}},{"id":"seq2905","metadata":{"taxonomy":["k__Bacteria","p__Firmicutes","c__Clostridia","o__Clostridiales","f__Lachnospiraceae","g__Robinsoniella","s__peoriensis"]}},{"id":"seq2906","metadata":{"taxonomy":["k__Bacteria","p__Bacteroidetes","c__Sphingobacteriia","o__Sphingobacteriales","f__Chitinophagaceae","g__Segetibacter","s__sp18305"]}},{"id":"seq2912","metadata":{"taxonomy":["k__Bacteria","p__Actinobacteria","c__Actinobacteria","o__Micrococcales","f__Cellulomonadaceae","g__Cellulomonas","s__aerilata"]}},{"id":"seq2913","metadata":{"taxonomy":["k__Bacteria","p__Proteobacteria","c__Deltaproteobacteria","o__Myxococcales","f__Myxococcaceae","g__Aggregicoccus","s__edonensis"]}},{"id":"seq2915","metadata":{"taxonomy":["k__Bacteria","p__Chloroflexi","c__NA","o__NA","f__NA","g__NA","s__sp21442"]}},{"id":"seq2917","metadata":{"taxonomy":["k__Bacteria","p__Actinobacteria","c__Actinobacteria","o__Micrococcales","f__Micrococcaceae","g__Arthrobacter","s__sp7076"]}},{"id":"seq2918","metadata":{"taxonomy":["k__Bacteria","p__Actinobacteria","c__Thermoleophilia","o__Solirubrobacterales","f__NA","g__NA","s__sp10960"]}},{"id":"seq2922","metadata":{"taxonomy":["None","NA","NA","NA","NA","NA","NA"]}},{"id":"seq2923","metadata":{"taxonomy":["k__Bacteria","p__Proteobacteria","c__Alphaproteobacteria","o__Rhizobiales","f__Rhizobiaceae","g__Rhizobium","s__rubi"]}},{"id":"seq2924","metadata":{"taxonomy":["k__Bacteria","p__Firmicutes","c__Clostridia","o__Clostridiales","f__Lachnospiraceae","g__Lachnoclostridium","s__sp32318"]}},{"id":"seq2925","metadata":{"taxonomy":["k__Bacteria","p__Gemmatimonadetes","c__Gemmatimonadetes","o__Gemmatimonadales","f__Gemmatimonadaceae","g__NA","s__sp37959-sp37974"]}},{"id":"seq2927","metadata":{"taxonomy":["k__Bacteria","p__Actinobacteria","c__Actinobacteria","o__Kineosporiales","f__Kineosporiaceae","g__Kineococcus","s__sp6205"]}},{"id":"seq2932","metadata":{"taxonomy":["k__Bacteria","p__Actinobacteria","c__Actinobacteria","o__Streptomycetales","f__Streptomycetaceae","g__Streptomyces","s__sp10042"]}},{"id":"seq2933","metadata":{"taxonomy":["k__Bacteria","p__Actinobacteria","c__Actinobacteria","o__Streptomycetales","f__Streptomycetaceae","g__Streptomyces","s__NA"]}},{"id":"seq2934","metadata":{"taxonomy":["k__Bacteria","p__Actinobacteria","c__Thermoleophilia","o__Solirubrobacterales","f__NA","g__NA","s__sp11029"]}},{"id":"seq2936","metadata":{"taxonomy":["k__Bacteria","p__Actinobacteria","c__Coriobacteriia","o__Coriobacteriales","f__Coriobacteriaceae","g__Gordonibacter","s__faecihominis"]}},{"id":"seq2938","metadata":{"taxonomy":["k__Bacteria","p__Firmicutes","c__Clostridia","o__Clostridiales","f__Lachnospiraceae","g__Lactonifactor","s__longoviformis"]}},{"id":"seq2940","metadata":{"taxonomy":["k__Bacteria","p__Proteobacteria","c__Alphaproteobacteria","o__Rhodospirillales","f__Acetobacteraceae","g__Roseomonas","s__sp45715"]}},{"id":"seq2941","metadata":{"taxonomy":["k__Bacteria","p__Bacteroidetes","c__Sphingobacteriia","o__Sphingobacteriales","f__Chitinophagaceae","g__Flavisolibacter","s__sp18207"]}},{"id":"seq2942","metadata":{"taxonomy":["k__Bacteria","p__Actinobacteria","c__Actinobacteria","o__Pseudonocardiales","f__Pseudonocardiaceae","g__Pseudonocardia","s__ailaonensis-oroxyli"]}},{"id":"seq2944","metadata":{"taxonomy":["k__Bacteria","p__Actinobacteria","c__Actinobacteria","o__Corynebacteriales","f__Corynebacteriaceae","g__Corynebacterium","s__appendicis"]}},{"id":"seq2947","metadata":{"taxonomy":["k__Bacteria","p__Saccharibacteria","c__NA","o__NA","f__NA","g__NA","s__sp66013"]}},{"id":"seq2949","metadata":{"taxonomy":["k__Bacteria","p__Actinobacteria","c__Actinobacteria","o__Streptomycetales","f__Streptomycetaceae","g__Streptomyces","s__pallidus"]}},{"id":"seq2951","metadata":{"taxonomy":["k__Bacteria","p__Firmicutes","c__Clostridia","o__Clostridiales","f__Lachnospiraceae","g__NA","s__sp32615-sp32802"]}},{"id":"seq2952","metadata":{"taxonomy":["None","NA","NA","NA","NA","NA","NA"]}},{"id":"seq2953","metadata":{"taxonomy":["k__Bacteria","p__Proteobacteria","c__Alphaproteobacteria","o__Rhizobiales","f__NA","g__NA","s__sp43959"]}},{"id":"seq2955","metadata":{"taxonomy":["k__Bacteria","p__Actinobacteria","c__Actinobacteria","o__Pseudonocardiales","f__Pseudonocardiaceae","g__Pseudonocardia","s__zijingensis"]}},{"id":"seq2956","metadata":{"taxonomy":["k__Bacteria","p__Actinobacteria","c__Actinobacteria","o__Micromonosporales","f__Micromonosporaceae","g__Actinoplanes","s__lutulentus"]}},{"id":"seq2957","metadata":{"taxonomy":["k__Bacteria","p__Actinobacteria","c__Actinobacteria","o__Propionibacteriales","f__Nocardioidaceae","g__Nocardioides","s__alpinus"]}},{"id":"seq2958","metadata":{"taxonomy":["k__Bacteria","p__Proteobacteria","c__Alphaproteobacteria","o__Rhodospirillales","f__Acetobacteraceae","g__Craurococcus","s__sp45582"]}},{"id":"seq2961","metadata":{"taxonomy":["k__Bacteria","p__Saccharibacteria","c__NA","o__NA","f__NA","g__NA","s__sp66000"]}},{"id":"seq2962","metadata":{"taxonomy":["k__Bacteria","p__Firmicutes","c__Clostridia","o__Clostridiales","f__Ruminococcaceae","g__Anaerotruncus","s__sp34451"]}},{"id":"seq2964","metadata":{"taxonomy":["k__Bacteria","p__Actinobacteria","c__Actinobacteria","o__Frankiales","f__Geodermatophilaceae","g__Blastococcus","s__jejuensis"]}},{"id":"seq2965","metadata":{"taxonomy":["k__Bacteria","p__Armatimonadetes","c__NA","o__NA","f__NA","g__NA","s__sp11678"]}},{"id":"seq2967","metadata":{"taxonomy":["k__Bacteria","p__Actinobacteria","c__Acidimicrobiia","o__Acidimicrobiales","f__NA","g__NA","s__sp4640"]}},{"id":"seq2968","metadata":{"taxonomy":["k__Bacteria","p__Proteobacteria","c__Gammaproteobacteria","o__Enterobacteriales","f__Enterobacteriaceae","g__Pantoea","s__ananatis"]}},{"id":"seq2973","metadata":{"taxonomy":["None","NA","NA","NA","NA","NA","NA"]}},{"id":"seq2975","metadata":{"taxonomy":["k__Bacteria","p__Proteobacteria","c__Alphaproteobacteria","o__Sphingomonadales","f__Erythrobacteraceae","g__Altererythrobacter","s__sp47515"]}},{"id":"seq2976","metadata":{"taxonomy":["k__Bacteria","p__Actinobacteria","c__Acidimicrobiia","o__Acidimicrobiales","f__NA","g__NA","s__sp4640"]}},{"id":"seq2978","metadata":{"taxonomy":["k__Bacteria","p__Proteobacteria","c__Alphaproteobacteria","o__Rhodospirillales","f__Acetobacteraceae","g__NA","s__sp45773"]}},{"id":"seq2979","metadata":{"taxonomy":["k__Bacteria","p__Actinobacteria","c__Actinobacteria","o__Micrococcales","f__Cellulomonadaceae","g__Cellulomonas","s__NA"]}},{"id":"seq2982","metadata":{"taxonomy":["k__Bacteria","p__Actinobacteria","c__Actinobacteria","o__Micrococcales","f__Microbacteriaceae","g__Klugiella-Leifsonia","s__kafniensis-xanthotipulae"]}},{"id":"seq2983","metadata":{"taxonomy":["k__Bacteria","p__Proteobacteria","c__Alphaproteobacteria","o__Rhizobiales","f__Hyphomicrobiaceae","g__Devosia","s__terrae"]}},{"id":"seq2984","metadata":{"taxonomy":["k__Bacteria","p__Actinobacteria","c__Actinobacteria","o__Kineosporiales","f__Kineosporiaceae","g__Kineosporia","s__sp6212-sp6224"]}},{"id":"seq2985","metadata":{"taxonomy":["k__Bacteria","p__Proteobacteria","c__Alphaproteobacteria","o__Sphingomonadales","f__Sphingomonadaceae","g__Sphingomonas","s__mucosissima"]}},{"id":"seq2986","metadata":{"taxonomy":["k__Bacteria","p__Actinobacteria","c__Thermoleophilia","o__Solirubrobacterales","f__NA","g__NA","s__sp11033"]}},{"id":"seq2987","metadata":{"taxonomy":["k__Bacteria","p__Actinobacteria","c__Actinobacteria","o__Micrococcales","f__Intrasporangiaceae","g__Janibacter","s__cremeus"]}},{"id":"seq2989","metadata":{"taxonomy":["k__Bacteria","p__Bacteroidetes","c__Sphingobacteriia","o__Sphingobacteriales","f__Chitinophagaceae","g__Flavisolibacter","s__sp18182"]}},{"id":"seq2990","metadata":{"taxonomy":["k__Bacteria","p__Proteobacteria","c__Betaproteobacteria","o__Burkholderiales","f__Burkholderiaceae","g__Burkholderia-Burkholderia-Paraburkholderia","s__rhizoxinica"]}},{"id":"seq2991","metadata":{"taxonomy":["k__Bacteria","p__Proteobacteria","c__Gammaproteobacteria","o__Pseudomonadales","f__Moraxellaceae","g__Moraxella","s__atlantae"]}},{"id":"seq2992","metadata":{"taxonomy":["k__Bacteria","p__Bacteroidetes","c__Cytophagia","o__Cytophagales","f__Cytophagaceae","g__Nibrella","s__sp15266"]}},{"id":"seq2993","metadata":{"taxonomy":["k__Bacteria","p__Actinobacteria","c__Actinobacteria","o__Frankiales","f__Geodermatophilaceae","g__Geodermatophilus","s__arenarius"]}},{"id":"seq2994","metadata":{"taxonomy":["k__Bacteria","p__Bacteroidetes","c__Sphingobacteriia","o__Sphingobacteriales","f__Chitinophagaceae","g__Segetibacter","s__sp18303"]}},{"id":"seq2997","metadata":{"taxonomy":["k__Bacteria","p__Actinobacteria","c__Thermoleophilia","o__Solirubrobacterales","f__Solirubrobacteraceae","g__Solirubrobacter","s__sp11113"]}},{"id":"seq2999","metadata":{"taxonomy":["k__Bacteria","p__Proteobacteria","c__Alphaproteobacteria","o__Rhizobiales","f__NA","g__NA","s__NA"]}},{"id":"seq3002","metadata":{"taxonomy":["k__Bacteria","p__Proteobacteria","c__Alphaproteobacteria","o__Rhodospirillales","f__NA","g__*Alysiosphaera","s__sp46509"]}},{"id":"seq3003","metadata":{"taxonomy":["k__Bacteria","p__Actinobacteria","c__Thermoleophilia","o__Gaiellales","f__NA","g__NA","s__sp10817"]}},{"id":"seq3004","metadata":{"taxonomy":["k__Bacteria","p__Proteobacteria","c__Alphaproteobacteria","o__Sphingomonadales","f__NA","g__NA","s__sp47460"]}},{"id":"seq3006","metadata":{"taxonomy":["k__Bacteria","p__Proteobacteria","c__Alphaproteobacteria","o__Rhodospirillales","f__Acetobacteraceae","g__Craurococcus","s__sp45577"]}},{"id":"seq3007","metadata":{"taxonomy":["k__Bacteria","p__Proteobacteria","c__Alphaproteobacteria","o__Rhodospirillales","f__Acetobacteraceae","g__Craurococcus","s__sp45574"]}},{"id":"seq3010","metadata":{"taxonomy":["k__Bacteria","p__Firmicutes","c__Clostridia","o__Clostridiales","f__Lachnospiraceae","g__NA","s__sp32910"]}},{"id":"seq3011","metadata":{"taxonomy":["k__Bacteria","p__Actinobacteria","c__Actinobacteria","o__Propionibacteriales","f__Nocardioidaceae","g__Nocardioides","s__mesophilus"]}},{"id":"seq3013","metadata":{"taxonomy":["k__Bacteria","p__Acidobacteria","c__Acidobacteria","o__NA","f__NA","g__Blastocatella","s__sp3008"]}},{"id":"seq3015","metadata":{"taxonomy":["k__Bacteria","p__Actinobacteria","c__Actinobacteria","o__Corynebacteriales","f__Corynebacteriaceae","g__Corynebacterium","s__falsenii"]}},{"id":"seq3016","metadata":{"taxonomy":["k__Bacteria","p__Actinobacteria","c__Actinobacteria","o__Propionibacteriales","f__Nocardioidaceae","g__Nocardioides","s__ginsengisoli-sp7679"]}},{"id":"seq3017","metadata":{"taxonomy":["k__Bacteria","p__Bacteroidetes","c__Sphingobacteriia","o__Sphingobacteriales","f__Chitinophagaceae","g__Segetibacter","s__koreensis-sp18300"]}},{"id":"seq3021","metadata":{"taxonomy":["k__Bacteria","p__Proteobacteria","c__Betaproteobacteria","o__Burkholderiales","f__Comamonadaceae","g__Ramlibacter","s__tataouinensis"]}},{"id":"seq3022","metadata":{"taxonomy":["k__Bacteria","p__Bacteroidetes","c__NA","o__NA","f__NA","g__NA","s__sp11885"]}},{"id":"seq3023","metadata":{"taxonomy":["k__Bacteria","p__Firmicutes","c__Clostridia","o__Clostridiales","f__Lachnospiraceae","g__Lachnoclostridium","s__sp32318"]}},{"id":"seq3024","metadata":{"taxonomy":["k__Bacteria","p__Proteobacteria","c__Alphaproteobacteria","o__Rhodospirillales","f__NA","g__*Alysiosphaera","s__sp46521"]}},{"id":"seq3025","metadata":{"taxonomy":["k__Bacteria","p__Actinobacteria","c__Coriobacteriia","o__Coriobacteriales","f__Coriobacteriaceae","g__Gordonibacter","s__faecihominis"]}},{"id":"seq3027","metadata":{"taxonomy":["k__Bacteria","p__Chloroflexi","c__Thermomicrobia","o__NA","f__NA","g__NA","s__sp21845"]}},{"id":"seq3030","metadata":{"taxonomy":["k__Bacteria","p__Actinobacteria","c__Actinobacteria","o__Micromonosporales","f__Micromonosporaceae","g__Couchioplanes","s__caeruleus"]}},{"id":"seq3031","metadata":{"taxonomy":["k__Bacteria","p__Proteobacteria","c__Alphaproteobacteria","o__Caulobacterales","f__Caulobacteraceae","g__NA","s__sp42794"]}},{"id":"seq3032","metadata":{"taxonomy":["k__Bacteria","p__Acidobacteria","c__Acidobacteria","o__NA","f__NA","g__Bryobacter","s__sp2497"]}},{"id":"seq3033","metadata":{"taxonomy":["k__Bacteria","p__Actinobacteria","c__Thermoleophilia","o__Solirubrobacterales","f__Solirubrobacteraceae","g__Solirubrobacter","s__sp11099-sp11113"]}},{"id":"seq3036","metadata":{"taxonomy":["k__Bacteria","p__Gemmatimonadetes","c__Gemmatimonadetes","o__Gemmatimonadales","f__Gemmatimonadaceae","g__NA","s__sp37922"]}},{"id":"seq3038","metadata":{"taxonomy":["k__Bacteria","p__Actinobacteria","c__Actinobacteria","o__Micrococcales","f__Micrococcaceae","g__Arthrobacter","s__agilis"]}},{"id":"seq3039","metadata":{"taxonomy":["k__Bacteria","p__Proteobacteria","c__Alphaproteobacteria","o__Rhodospirillales","f__Acetobacteraceae","g__Craurococcus","s__sp45574-sp45578"]}},{"id":"seq3040","metadata":{"taxonomy":["k__Bacteria","p__Actinobacteria","c__Actinobacteria","o__Propionibacteriales","f__Nocardioidaceae","g__Nocardioides","s__sp7656"]}},{"id":"seq3041","metadata":{"taxonomy":["k__Bacteria","p__Proteobacteria","c__Betaproteobacteria","o__Burkholderiales","f__Burkholderiaceae","g__Burkholderia-Burkholderia-Paraburkholderia","s__rhizoxinica"]}},{"id":"seq3045","metadata":{"taxonomy":["k__Bacteria","p__Chloroflexi","c__Chloroflexia","o__Kallotenuales","f__NA","g__NA","s__sp21230"]}},{"id":"seq3046","metadata":{"taxonomy":["k__Bacteria","p__Actinobacteria","c__Actinobacteria","o__Micrococcales","f__Intrasporangiaceae","g__Fodinibacter","s__luteus"]}},{"id":"seq3049","metadata":{"taxonomy":["k__Bacteria","p__Actinobacteria","c__Actinobacteria","o__Frankiales","f__NA","g__NA","s__sp6166"]}},{"id":"seq3050","metadata":{"taxonomy":["k__Bacteria","p__Actinobacteria","c__Thermoleophilia","o__Gaiellales","f__NA","g__NA","s__sp10915"]}},{"id":"seq3051","metadata":{"taxonomy":["k__Bacteria","p__Actinobacteria","c__Actinobacteria","o__Propionibacteriales","f__Nocardioidaceae","g__Nocardioides","s__sp7679"]}},{"id":"seq3052","metadata":{"taxonomy":["k__Bacteria","p__Actinobacteria","c__Actinobacteria","o__Corynebacteriales","f__Nocardiaceae","g__Williamsia","s__marianensis-muralis"]}},{"id":"seq3053","metadata":{"taxonomy":["k__Bacteria","p__Actinobacteria","c__Actinobacteria","o__Frankiales","f__Geodermatophilaceae","g__Geodermatophilus","s__saharensis"]}},{"id":"seq3054","metadata":{"taxonomy":["k__Bacteria","p__Actinobacteria","c__Actinobacteria","o__Frankiales","f__Geodermatophilaceae","g__Geodermatophilus","s__obscurus"]}},{"id":"seq3055","metadata":{"taxonomy":["k__Bacteria","p__Proteobacteria","c__Alphaproteobacteria","o__Rhizobiales","f__NA","g__NA","s__sp43725"]}},{"id":"seq3056","metadata":{"taxonomy":["k__Bacteria","p__Chloroflexi","c__NA","o__NA","f__NA","g__NA","s__sp21491"]}},{"id":"seq3060","metadata":{"taxonomy":["k__Bacteria","p__Firmicutes","c__Clostridia","o__Clostridiales","f__Lachnospiraceae","g__NA","s__sp33418"]}},{"id":"seq3061","metadata":{"taxonomy":["k__Bacteria","p__Firmicutes","c__Clostridia","o__Clostridiales","f__Lachnospiraceae","g__NA","s__sp33767"]}},{"id":"seq3062","metadata":{"taxonomy":["k__Bacteria","p__Proteobacteria","c__Alphaproteobacteria","o__Rhizobiales","f__Bradyrhizobiaceae","g__Nitrobacter","s__vulgaris"]}},{"id":"seq3063","metadata":{"taxonomy":["k__Bacteria","p__Actinobacteria","c__Actinobacteria","o__NA","f__NA","g__NA","s__sp10358"]}},{"id":"seq3065","metadata":{"taxonomy":["k__Bacteria","p__Acidobacteria","c__Acidobacteria","o__NA","f__NA","g__Blastocatella","s__sp3038"]}},{"id":"seq3067","metadata":{"taxonomy":["k__Bacteria","p__Chloroflexi","c__NA","o__NA","f__NA","g__NA","s__sp21449"]}},{"id":"seq3068","metadata":{"taxonomy":["k__Bacteria","p__Firmicutes","c__Clostridia","o__Clostridiales","f__Lachnospiraceae","g__Lactonifactor","s__sp32959"]}},{"id":"seq3069","metadata":{"taxonomy":["k__Bacteria","p__Actinobacteria","c__Actinobacteria","o__Micromonosporales","f__Micromonosporaceae","g__Asanoa","s__iriomotensis-siamensis"]}},{"id":"seq3072","metadata":{"taxonomy":["k__Bacteria","p__Bacteroidetes","c__Sphingobacteriia","o__Sphingobacteriales","f__Chitinophagaceae","g__NA","s__sp18437"]}},{"id":"seq3073","metadata":{"taxonomy":["k__Bacteria","p__Chloroflexi","c__Caldilineae","o__Caldilineales","f__Caldilineaceae","g__NA","s__sp21051"]}},{"id":"seq3075","metadata":{"taxonomy":["k__Bacteria","p__Proteobacteria","c__Deltaproteobacteria","o__Myxococcales","f__NA","g__NA","s__NA"]}},{"id":"seq3078","metadata":{"taxonomy":["k__Bacteria","p__Fibrobacteres","c__Fibrobacteria","o__Fibrobacterales","f__NA","g__NA","s__sp24396"]}},{"id":"seq3080","metadata":{"taxonomy":["k__Bacteria","p__Proteobacteria","c__Alphaproteobacteria","o__Sphingomonadales","f__NA","g__NA","s__sp47468-sp47570-sp47571"]}},{"id":"seq3083","metadata":{"taxonomy":["k__Bacteria","p__Bacteroidetes","c__Bacteroidia","o__Bacteroidales","f__Porphyromonadaceae","g__Odoribacter","s__sp13176"]}},{"id":"seq3084","metadata":{"taxonomy":["k__Bacteria","p__Proteobacteria","c__Betaproteobacteria","o__Burkholderiales","f__Oxalobacteraceae","g__Massilia","s__timonae"]}},{"id":"seq3085","metadata":{"taxonomy":["k__Bacteria","p__Actinobacteria","c__Actinobacteria","o__Propionibacteriales","f__Nocardioidaceae","g__Nocardioides","s__islandensis"]}},{"id":"seq3087","metadata":{"taxonomy":["k__Bacteria","p__Bacteroidetes","c__Cytophagia","o__Cytophagales","f__Cytophagaceae","g__Nibribacter","s__sp15267"]}},{"id":"seq3091","metadata":{"taxonomy":["k__Bacteria","p__Proteobacteria","c__Alphaproteobacteria","o__Rhizobiales","f__Methylobacteriaceae","g__Microvirga","s__aerilata"]}},{"id":"seq3095","metadata":{"taxonomy":["k__Bacteria","p__Chloroflexi","c__NA","o__NA","f__NA","g__NA","s__sp21444"]}},{"id":"seq3096","metadata":{"taxonomy":["k__Bacteria","p__Chloroflexi","c__Thermomicrobia","o__NA","f__NA","g__NA","s__sp21845"]}},{"id":"seq3098","metadata":{"taxonomy":["k__Bacteria","p__Actinobacteria","c__Actinobacteria","o__Micrococcales","f__Intrasporangiaceae","g__Knoellia","s__sinensis-subterranea"]}},{"id":"seq3100","metadata":{"taxonomy":["k__Bacteria","p__Proteobacteria","c__Betaproteobacteria","o__Burkholderiales","f__Alcaligenaceae","g__Kerstersia","s__gyiorum"]}},{"id":"seq3101","metadata":{"taxonomy":["k__Bacteria","p__Actinobacteria","c__Actinobacteria","o__Streptomycetales","f__Streptomycetaceae","g__Streptomyces","s__NA"]}},{"id":"seq3102","metadata":{"taxonomy":["k__Bacteria","p__Proteobacteria","c__Alphaproteobacteria","o__Sphingomonadales","f__Sphingomonadaceae","g__Sphingomonas","s__sp47862"]}},{"id":"seq3103","metadata":{"taxonomy":["k__Bacteria","p__Chloroflexi","c__Chloroflexia","o__Kallotenuales","f__NA","g__NA","s__sp21227"]}},{"id":"seq3104","metadata":{"taxonomy":["k__Bacteria","p__Gemmatimonadetes","c__Gemmatimonadetes","o__Gemmatimonadales","f__Gemmatimonadaceae","g__NA","s__sp37959"]}},{"id":"seq3106","metadata":{"taxonomy":["k__Bacteria","p__Actinobacteria","c__Actinobacteria","o__Frankiales","f__Geodermatophilaceae","g__Modestobacter","s__marinus-versicolor"]}},{"id":"seq3109","metadata":{"taxonomy":["k__Bacteria","p__Proteobacteria","c__Alphaproteobacteria","o__Sphingomonadales","f__Sphingomonadaceae","g__Sphingomonas","s__desiccabilis"]}},{"id":"seq3110","metadata":{"taxonomy":["k__Bacteria","p__Proteobacteria","c__Alphaproteobacteria","o__Rhodospirillales","f__NA","g__Reyranella","s__massiliensis"]}},{"id":"seq3114","metadata":{"taxonomy":["k__Bacteria","p__Chloroflexi","c__NA","o__NA","f__NA","g__NA","s__sp21786"]}},{"id":"seq3115","metadata":{"taxonomy":["k__Bacteria","p__Actinobacteria","c__Actinobacteria","o__Micrococcales","f__Intrasporangiaceae","g__Intrasporangium","s__sp6448-sp7327"]}},{"id":"seq3116","metadata":{"taxonomy":["k__Bacteria","p__Acidobacteria","c__Acidobacteria","o__NA","f__NA","g__NA","s__sp2931"]}},{"id":"seq3118","metadata":{"taxonomy":["k__Bacteria","p__Chloroflexi","c__Chloroflexia","o__Kallotenuales","f__NA","g__NA","s__sp21230"]}},{"id":"seq3119","metadata":{"taxonomy":["k__Bacteria","p__Proteobacteria","c__Alphaproteobacteria","o__Rhizobiales","f__Rhizobiaceae","g__Shinella","s__sp44350"]}},{"id":"seq3121","metadata":{"taxonomy":["k__Bacteria","p__Chloroflexi","c__Chloroflexia","o__Kallotenuales","f__NA","g__NA","s__sp21224"]}},{"id":"seq3122","metadata":{"taxonomy":["k__Bacteria","p__Chloroflexi","c__Chloroflexia","o__Kallotenuales","f__NA","g__NA","s__sp21229"]}},{"id":"seq3123","metadata":{"taxonomy":["k__Bacteria","p__Proteobacteria","c__Alphaproteobacteria","o__Rhizobiales","f__NA","g__Nordella","s__sp44380"]}},{"id":"seq3124","metadata":{"taxonomy":["k__Bacteria","p__Proteobacteria","c__Alphaproteobacteria","o__Sphingomonadales","f__Sphingomonadaceae","g__Sphingomonas","s__sp47878"]}},{"id":"seq3126","metadata":{"taxonomy":["k__Bacteria","p__Actinobacteria","c__Actinobacteria","o__Frankiales","f__Geodermatophilaceae","g__Geodermatophilus","s__normandii"]}},{"id":"seq3128","metadata":{"taxonomy":["k__Bacteria","p__Chloroflexi","c__NA","o__NA","f__NA","g__NA","s__sp21759"]}},{"id":"seq3131","metadata":{"taxonomy":["k__Bacteria","p__Proteobacteria","c__Alphaproteobacteria","o__Rhodospirillales","f__Acetobacteraceae","g__Craurococcus","s__sp45577"]}},{"id":"seq3132","metadata":{"taxonomy":["k__Bacteria","p__Acidobacteria","c__Acidobacteria","o__NA","f__NA","g__NA","s__sp2851-sp2892"]}},{"id":"seq3133","metadata":{"taxonomy":["k__Bacteria","p__Bacteroidetes","c__Sphingobacteriia","o__Sphingobacteriales","f__Chitinophagaceae","g__Cnuella","s__takakiae"]}},{"id":"seq3136","metadata":{"taxonomy":["k__Bacteria","p__Actinobacteria","c__Actinobacteria","o__Corynebacteriales","f__NA","g__NA","s__NA"]}},{"id":"seq3137","metadata":{"taxonomy":["k__Archaea","p__Thaumarchaeota","c__NA","o__NA","f__NA","g__NA","s__sp1562"]}},{"id":"seq3146","metadata":{"taxonomy":["k__Bacteria","p__Actinobacteria","c__Actinobacteria","o__Micrococcales","f__Intrasporangiaceae","g__Fodinibacter","s__luteus"]}},{"id":"seq3147","metadata":{"taxonomy":["None","NA","NA","NA","NA","NA","NA"]}},{"id":"seq3148","metadata":{"taxonomy":["k__Bacteria","p__Actinobacteria","c__Thermoleophilia","o__Solirubrobacterales","f__NA","g__NA","s__sp11031"]}},{"id":"seq3151","metadata":{"taxonomy":["k__Bacteria","p__Acidobacteria","c__Acidobacteria","o__NA","f__NA","g__Bryobacter","s__sp2441"]}},{"id":"seq3152","metadata":{"taxonomy":["k__Bacteria","p__Proteobacteria","c__Deltaproteobacteria","o__Desulfobacterales","f__Nitrospinaceae","g__NA","s__sp52391"]}},{"id":"seq3154","metadata":{"taxonomy":["k__Bacteria","p__Bacteroidetes","c__Sphingobacteriia","o__Sphingobacteriales","f__Chitinophagaceae","g__Ferruginibacter","s__sp18154"]}},{"id":"seq3156","metadata":{"taxonomy":["k__Bacteria","p__Actinobacteria","c__Actinobacteria","o__Propionibacteriales","f__Nocardioidaceae","g__Nocardioides","s__sp7665"]}},{"id":"seq3158","metadata":{"taxonomy":["k__Bacteria","p__Proteobacteria","c__Alphaproteobacteria","o__Rhodospirillales","f__Acetobacteraceae","g__Belnapia","s__moabensis"]}},{"id":"seq3159","metadata":{"taxonomy":["k__Bacteria","p__Actinobacteria","c__NA","o__NA","f__NA","g__NA","s__sp10771"]}},{"id":"seq3161","metadata":{"taxonomy":["k__Bacteria","p__Bacteroidetes","c__Cytophagia","o__Cytophagales","f__Cytophagaceae","g__Spirosoma","s__sp15373"]}},{"id":"seq3162","metadata":{"taxonomy":["k__Bacteria","p__Proteobacteria","c__Alphaproteobacteria","o__Rhodospirillales","f__Acetobacteraceae","g__NA","s__sp45746"]}},{"id":"seq3166","metadata":{"taxonomy":["k__Bacteria","p__Firmicutes","c__Bacilli","o__Lactobacillales","f__Enterococcaceae","g__Enterococcus","s__gallinarum-saccharolyticus"]}},{"id":"seq3167","metadata":{"taxonomy":["k__Bacteria","p__Actinobacteria","c__Actinobacteria","o__Streptomycetales","f__Streptomycetaceae","g__Streptomyces","s__NA"]}},{"id":"seq3168","metadata":{"taxonomy":["k__Bacteria","p__Actinobacteria","c__Actinobacteria","o__Propionibacteriales","f__Nocardioidaceae","g__Nocardioides","s__sp7653"]}},{"id":"seq3169","metadata":{"taxonomy":["k__Bacteria","p__Actinobacteria","c__Actinobacteria","o__Propionibacteriales","f__Nocardioidaceae","g__Nocardioides","s__sp7686"]}},{"id":"seq3170","metadata":{"taxonomy":["k__Bacteria","p__Proteobacteria","c__Deltaproteobacteria","o__Desulfobacterales","f__Nitrospinaceae","g__NA","s__sp52391"]}},{"id":"seq3171","metadata":{"taxonomy":["k__Bacteria","p__Actinobacteria","c__Actinobacteria","o__Corynebacteriales","f__Mycobacteriaceae","g__Mycobacterium","s__intermedium-saskatchewanense"]}},{"id":"seq3172","metadata":{"taxonomy":["k__Bacteria","p__Bacteroidetes","c__Sphingobacteriia","o__Sphingobacteriales","f__Chitinophagaceae","g__Segetibacter","s__aerophilus"]}},{"id":"seq3174","metadata":{"taxonomy":["k__Bacteria","p__Proteobacteria","c__Alphaproteobacteria","o__Sphingomonadales","f__NA","g__NA","s__NA"]}},{"id":"seq3177","metadata":{"taxonomy":["k__Bacteria","p__Actinobacteria","c__Actinobacteria","o__Frankiales","f__Geodermatophilaceae","g__Geodermatophilus","s__normandii-saharensis"]}},{"id":"seq3181","metadata":{"taxonomy":["k__Bacteria","p__Deinococcus-Thermus","c__Deinococci","o__Deinococcales","f__Trueperaceae","g__Truepera","s__radiovictrix"]}},{"id":"seq3182","metadata":{"taxonomy":["k__Bacteria","p__Firmicutes","c__Clostridia","o__Clostridiales","f__Ruminococcaceae","g__NA","s__sp34764"]}},{"id":"seq3183","metadata":{"taxonomy":["k__Bacteria","p__Actinobacteria","c__Thermoleophilia","o__Solirubrobacterales","f__Solirubrobacteraceae","g__Solirubrobacter","s__sp11105"]}},{"id":"seq3186","metadata":{"taxonomy":["k__Bacteria","p__Firmicutes","c__Clostridia","o__Clostridiales","f__Lachnospiraceae","g__NA","s__sp32741-sp33673"]}},{"id":"seq3187","metadata":{"taxonomy":["k__Bacteria","p__Actinobacteria","c__Actinobacteria","o__Corynebacteriales","f__Corynebacteriaceae","g__Corynebacterium","s__testudinoris"]}},{"id":"seq3188","metadata":{"taxonomy":["k__Bacteria","p__Firmicutes","c__Bacilli","o__Bacillales","f__Staphylococcaceae","g__Staphylococcus","s__capitis-caprae-epidermidis"]}},{"id":"seq3191","metadata":{"taxonomy":["k__Bacteria","p__Acidobacteria","c__Acidobacteria","o__NA","f__NA","g__NA","s__sp2927-sp2953"]}},{"id":"seq3192","metadata":{"taxonomy":["k__Bacteria","p__Proteobacteria","c__Alphaproteobacteria","o__Rhodospirillales","f__NA","g__*Alysiosphaera","s__sp46516"]}},{"id":"seq3194","metadata":{"taxonomy":["k__Bacteria","p__Actinobacteria","c__Actinobacteria","o__Propionibacteriales","f__Nocardioidaceae","g__Kribbella","s__albertanoniae-antibiotica"]}},{"id":"seq3196","metadata":{"taxonomy":["k__Bacteria","p__Actinobacteria","c__Rubrobacteria","o__Rubrobacterales","f__Rubrobacteriaceae","g__Rubrobacter","s__sp10743"]}},{"id":"seq3197","metadata":{"taxonomy":["k__Bacteria","p__Proteobacteria","c__Gammaproteobacteria","o__Enterobacteriales","f__Enterobacteriaceae","g__Enterobacter-Kosakonia","s__arachidis-oryziphilus"]}},{"id":"seq3198","metadata":{"taxonomy":["k__Bacteria","p__Actinobacteria","c__Actinobacteria","o__Micrococcales","f__Micrococcaceae","g__Arthrobacter","s__bambusae"]}},{"id":"seq3199","metadata":{"taxonomy":["k__Bacteria","p__Actinobacteria","c__Thermoleophilia","o__Solirubrobacterales","f__NA","g__NA","s__sp11031"]}},{"id":"seq3201","metadata":{"taxonomy":["k__Bacteria","p__Actinobacteria","c__Acidimicrobiia","o__Acidimicrobiales","f__NA","g__NA","s__sp4473"]}},{"id":"seq3207","metadata":{"taxonomy":["k__Bacteria","p__Bacteroidetes","c__Sphingobacteriia","o__Sphingobacteriales","f__Chitinophagaceae","g__Segetibacter","s__sp18300"]}},{"id":"seq3209","metadata":{"taxonomy":["k__Bacteria","p__Proteobacteria","c__Alphaproteobacteria","o__Sphingomonadales","f__Sphingomonadaceae","g__Sphingomonas","s__roseiflava-sp47567-sp47920"]}},{"id":"seq3210","metadata":{"taxonomy":["k__Bacteria","p__Bacteroidetes","c__Bacteroidia","o__Bacteroidales","f__Porphyromonadaceae","g__Parabacteroides","s__goldsteinii"]}},{"id":"seq3211","metadata":{"taxonomy":["k__Bacteria","p__Actinobacteria","c__Actinobacteria","o__Propionibacteriales","f__Nocardioidaceae","g__Nocardioides","s__marinus-opuntiae-panacihumi"]}},{"id":"seq3212","metadata":{"taxonomy":["k__Bacteria","p__Actinobacteria","c__Actinobacteria","o__Streptomycetales","f__Streptomycetaceae","g__Streptomyces","s__NA"]}},{"id":"seq3216","metadata":{"taxonomy":["k__Bacteria","p__Actinobacteria","c__Thermoleophilia","o__Solirubrobacterales","f__NA","g__Conexibacter","s__woesei"]}},{"id":"seq3217","metadata":{"taxonomy":["k__Bacteria","p__Proteobacteria","c__Betaproteobacteria","o__Burkholderiales","f__Oxalobacteraceae","g__Massilia","s__alkalitolerans"]}},{"id":"seq3219","metadata":{"taxonomy":["k__Bacteria","p__Proteobacteria","c__Alphaproteobacteria","o__Rhizobiales","f__Methylobacteriaceae","g__Microvirga","s__aerophila"]}},{"id":"seq3220","metadata":{"taxonomy":["k__Bacteria","p__Actinobacteria","c__Actinobacteria","o__Glycomycetales","f__Glycomycetaceae","g__Glycomyces","s__algeriensis"]}},{"id":"seq3221","metadata":{"taxonomy":["k__Bacteria","p__Bacteroidetes","c__Sphingobacteriia","o__Sphingobacteriales","f__Chitinophagaceae","g__Ferruginibacter","s__sp18154"]}},{"id":"seq3222","metadata":{"taxonomy":["k__Bacteria","p__Proteobacteria","c__Alphaproteobacteria","o__Rhodospirillales","f__Acetobacteraceae","g__NA","s__sp45738-sp45744"]}},{"id":"seq3223","metadata":{"taxonomy":["k__Bacteria","p__Gemmatimonadetes","c__Gemmatimonadetes","o__Gemmatimonadales","f__Gemmatimonadaceae","g__NA","s__sp37922"]}},{"id":"seq3224","metadata":{"taxonomy":["k__Bacteria","p__Firmicutes","c__Bacilli","o__Bacillales","f__Paenibacillaceae","g__Oxalophagus","s__oxalicus"]}},{"id":"seq3226","metadata":{"taxonomy":["k__Bacteria","p__Actinobacteria","c__Actinobacteria","o__Micromonosporales","f__Micromonosporaceae","g__Phytohabitans","s__houttuyneae-rumicis-suffuscus"]}},{"id":"seq3227","metadata":{"taxonomy":["k__Bacteria","p__Firmicutes","c__Clostridia","o__Clostridiales","f__Ruminococcaceae","g__Ruminiclostridium","s__sp34916-sp34925"]}},{"id":"seq3228","metadata":{"taxonomy":["k__Bacteria","p__Proteobacteria","c__Alphaproteobacteria","o__Sphingomonadales","f__Sphingomonadaceae","g__Sphingomonas","s__kaistensis"]}},{"id":"seq3229","metadata":{"taxonomy":["k__Bacteria","p__Firmicutes","c__Clostridia","o__Clostridiales","f__Family XI","g__Anaerococcus","s__sp31227"]}},{"id":"seq3230","metadata":{"taxonomy":["k__Bacteria","p__Actinobacteria","c__Thermoleophilia","o__Solirubrobacterales","f__NA","g__NA","s__sp11047"]}},{"id":"seq3232","metadata":{"taxonomy":["k__Bacteria","p__Planctomycetes","c__Planctomycetacia","o__Planctomycetales","f__Planctomycetaceae","g__NA","s__sp42149"]}},{"id":"seq3234","metadata":{"taxonomy":["k__Bacteria","p__Gemmatimonadetes","c__Gemmatimonadetes","o__Gemmatimonadales","f__Gemmatimonadaceae","g__NA","s__sp37959"]}},{"id":"seq3235","metadata":{"taxonomy":["k__Bacteria","p__Proteobacteria","c__Alphaproteobacteria","o__Rhodospirillales","f__Acetobacteraceae","g__Craurococcus","s__sp45578"]}},{"id":"seq3238","metadata":{"taxonomy":["k__Bacteria","p__Acidobacteria","c__Acidobacteria","o__NA","f__NA","g__Blastocatella","s__sp3038"]}},{"id":"seq3239","metadata":{"taxonomy":["k__Bacteria","p__Gemmatimonadetes","c__Gemmatimonadetes","o__NA","f__NA","g__NA","s__sp37628"]}},{"id":"seq3240","metadata":{"taxonomy":["k__Bacteria","p__Bacteroidetes","c__Sphingobacteriia","o__Sphingobacteriales","f__Chitinophagaceae","g__Taibaiella","s__sp18334"]}},{"id":"seq3241","metadata":{"taxonomy":["k__Bacteria","p__Proteobacteria","c__Alphaproteobacteria","o__Caulobacterales","f__Caulobacteraceae","g__Phenylobacterium","s__haematophilum"]}},{"id":"seq3242","metadata":{"taxonomy":["k__Bacteria","p__Gemmatimonadetes","c__Gemmatimonadetes","o__Gemmatimonadales","f__Gemmatimonadaceae","g__NA","s__sp38002"]}},{"id":"seq3243","metadata":{"taxonomy":["k__Bacteria","p__Proteobacteria","c__Betaproteobacteria","o__Burkholderiales","f__Oxalobacteraceae","g__Massilia","s__albidiflava"]}},{"id":"seq3247","metadata":{"taxonomy":["k__Bacteria","p__Actinobacteria","c__Actinobacteria","o__Micrococcales","f__Cellulomonadaceae","g__Cellulomonas","s__biazotea-fimi-oligotrophica"]}},{"id":"seq3251","metadata":{"taxonomy":["k__Bacteria","p__Actinobacteria","c__Thermoleophilia","o__Gaiellales","f__NA","g__NA","s__sp10877"]}},{"id":"seq3252","metadata":{"taxonomy":["k__Bacteria","p__Actinobacteria","c__Actinobacteria","o__Frankiales","f__Frankiaceae","g__Frankia-Jatrophihabitans","s__alni-sp6044-sp6166"]}},{"id":"seq3254","metadata":{"taxonomy":["k__Bacteria","p__Firmicutes","c__Negativicutes","o__Selenomonadales","f__Veillonellaceae","g__NA","s__sp37214"]}},{"id":"seq3255","metadata":{"taxonomy":["k__Bacteria","p__Bacteroidetes","c__Cytophagia","o__Cytophagales","f__Cytophagaceae","g__Adhaeribacter","s__sp15068"]}},{"id":"seq3256","metadata":{"taxonomy":["k__Bacteria","p__Actinobacteria","c__Actinobacteria","o__Micrococcales","f__Micrococcaceae","g__Arthrobacter","s__bambusae"]}},{"id":"seq3258","metadata":{"taxonomy":["k__Bacteria","p__Actinobacteria","c__Actinobacteria","o__Kineosporiales","f__Kineosporiaceae","g__Kineosporia","s__sp6210"]}},{"id":"seq3259","metadata":{"taxonomy":["k__Bacteria","p__Actinobacteria","c__Actinobacteria","o__Frankiales","f__Geodermatophilaceae","g__Geodermatophilus","s__NA"]}},{"id":"seq3260","metadata":{"taxonomy":["k__Bacteria","p__Actinobacteria","c__Actinobacteria","o__Frankiales","f__Frankiaceae","g__Jatrophihabitans","s__sp6044"]}},{"id":"seq3263","metadata":{"taxonomy":["k__Bacteria","p__Actinobacteria","c__Actinobacteria","o__Pseudonocardiales","f__Pseudonocardiaceae","g__Pseudonocardia","s__sp8097"]}},{"id":"seq3265","metadata":{"taxonomy":["k__Bacteria","p__Actinobacteria","c__Actinobacteria","o__Propionibacteriales","f__Nocardioidaceae","g__Nocardioides","s__mesophilus"]}},{"id":"seq3267","metadata":{"taxonomy":["k__Bacteria","p__Actinobacteria","c__Actinobacteria","o__Frankiales","f__NA","g__NA","s__sp6158-sp6165"]}},{"id":"seq3268","metadata":{"taxonomy":["k__Bacteria","p__Bacteroidetes","c__Bacteroidia","o__Bacteroidales","f__Porphyromonadaceae","g__Odoribacter","s__sp13183"]}},{"id":"seq3272","metadata":{"taxonomy":["k__Bacteria","p__Actinobacteria","c__Actinobacteria","o__Micrococcales","f__Microbacteriaceae","g__NA","s__NA"]}},{"id":"seq3277","metadata":{"taxonomy":["k__Bacteria","p__Actinobacteria","c__Actinobacteria","o__Micrococcales","f__Microbacteriaceae","g__Microbacterium","s__NA"]}},{"id":"seq3279","metadata":{"taxonomy":["k__Bacteria","p__Actinobacteria","c__Actinobacteria","o__Propionibacteriales","f__Nocardioidaceae","g__Marmoricola","s__scoriae"]}},{"id":"seq3280","metadata":{"taxonomy":["k__Bacteria","p__Proteobacteria","c__Gammaproteobacteria","o__Pseudomonadales","f__Moraxellaceae","g__Acinetobacter","s__bouvetii-schindleri"]}},{"id":"seq3281","metadata":{"taxonomy":["k__Bacteria","p__Bacteroidetes","c__Cytophagia","o__Cytophagales","f__Cytophagaceae","g__Adhaeribacter","s__sp15068-sp15073"]}},{"id":"seq3282","metadata":{"taxonomy":["k__Bacteria","p__Proteobacteria","c__Alphaproteobacteria","o__Rhodobacterales","f__Rhodobacteraceae","g__Rubellimicrobium","s__sp45104"]}},{"id":"seq3283","metadata":{"taxonomy":["k__Bacteria","p__Proteobacteria","c__Gammaproteobacteria","o__Enterobacteriales","f__Enterobacteriaceae","g__Enterobacter-Kluyvera","s__asburiae-ascorbata-cryocrescens"]}},{"id":"seq3285","metadata":{"taxonomy":["k__Bacteria","p__Proteobacteria","c__Alphaproteobacteria","o__Sphingomonadales","f__Sphingomonadaceae","g__Sphingomonas","s__sp47845-sp47860-sp48020"]}},{"id":"seq3289","metadata":{"taxonomy":["k__Bacteria","p__Proteobacteria","c__Alphaproteobacteria","o__Rhizobiales","f__Bradyrhizobiaceae","g__NA","s__sp43322"]}},{"id":"seq3290","metadata":{"taxonomy":["k__Bacteria","p__Gemmatimonadetes","c__Gemmatimonadetes","o__NA","f__NA","g__NA","s__sp37590"]}},{"id":"seq3291","metadata":{"taxonomy":["k__Bacteria","p__Proteobacteria","c__Gammaproteobacteria","o__Pseudomonadales","f__Moraxellaceae","g__Acinetobacter","s__bouvetii-johnsonii"]}},{"id":"seq3292","metadata":{"taxonomy":["k__Bacteria","p__Proteobacteria","c__Alphaproteobacteria","o__Rhodospirillales","f__Acetobacteraceae","g__NA","s__sp45738"]}},{"id":"seq3293","metadata":{"taxonomy":["k__Bacteria","p__Proteobacteria","c__Alphaproteobacteria","o__Rhizobiales","f__Xanthobacteraceae","g__Variibacter","s__sp44554-sp44565"]}},{"id":"seq3294","metadata":{"taxonomy":["k__Bacteria","p__Proteobacteria","c__Betaproteobacteria","o__Burkholderiales","f__Oxalobacteraceae","g__Massilia","s__timonae"]}},{"id":"seq3298","metadata":{"taxonomy":["k__Bacteria","p__Proteobacteria","c__Alphaproteobacteria","o__Rhizobiales","f__Hyphomicrobiaceae","g__Devosia","s__terrae"]}},{"id":"seq3300","metadata":{"taxonomy":["k__Bacteria","p__Actinobacteria","c__Acidimicrobiia","o__Acidimicrobiales","f__Acidimicrobiaceae","g__NA","s__sp4252"]}},{"id":"seq3301","metadata":{"taxonomy":["k__Bacteria","p__Proteobacteria","c__Alphaproteobacteria","o__Rhodobacterales","f__Rhodobacteraceae","g__Paracoccus","s__panacisoli"]}},{"id":"seq3302","metadata":{"taxonomy":["k__Bacteria","p__Proteobacteria","c__Alphaproteobacteria","o__Rhizobiales","f__Methylobacteriaceae","g__Methylobacterium","s__adhaesivum"]}},{"id":"seq3303","metadata":{"taxonomy":["k__Bacteria","p__Actinobacteria","c__Actinobacteria","o__Frankiales","f__Frankiaceae","g__Jatrophihabitans","s__sp6045"]}},{"id":"seq3305","metadata":{"taxonomy":["k__Bacteria","p__Proteobacteria","c__Alphaproteobacteria","o__Sphingomonadales","f__Sphingomonadaceae","g__Sphingomonas","s__sp47872"]}},{"id":"seq3307","metadata":{"taxonomy":["k__Bacteria","p__Actinobacteria","c__Actinobacteria","o__Streptomycetales","f__Streptomycetaceae","g__Streptomyces","s__sp9680"]}},{"id":"seq3310","metadata":{"taxonomy":["k__Bacteria","p__Actinobacteria","c__Actinobacteria","o__Propionibacteriales","f__Nocardioidaceae","g__Marmoricola-Nocardioides","s__mesophilus-scoriae"]}},{"id":"seq3312","metadata":{"taxonomy":["k__Bacteria","p__Firmicutes","c__Bacilli","o__Bacillales","f__Paenibacillaceae","g__Oxalophagus","s__oxalicus"]}},{"id":"seq3314","metadata":{"taxonomy":["k__Bacteria","p__Proteobacteria","c__Alphaproteobacteria","o__Rhizobiales","f__Methylobacteriaceae","g__Methylobacterium","s__sp43894"]}},{"id":"seq3315","metadata":{"taxonomy":["k__Bacteria","p__Firmicutes","c__Clostridia","o__Clostridiales","f__Lachnospiraceae","g__Marvinbryantia","s__sp32775-sp32992-sp32993"]}},{"id":"seq3316","metadata":{"taxonomy":["k__Bacteria","p__Bacteroidetes","c__Bacteroidia","o__Bacteroidales","f__Bacteroidaceae","g__Bacteroides","s__uniformis"]}},{"id":"seq3319","metadata":{"taxonomy":["k__Bacteria","p__Bacteroidetes","c__Cytophagia","o__Cytophagales","f__Cytophagaceae","g__Adhaeribacter","s__sp15073"]}},{"id":"seq3320","metadata":{"taxonomy":["k__Bacteria","p__Proteobacteria","c__Gammaproteobacteria","o__Pseudomonadales","f__Pseudomonadaceae","g__Pseudomonas","s__NA"]}},{"id":"seq3321","metadata":{"taxonomy":["k__Bacteria","p__Actinobacteria","c__Actinobacteria","o__Streptomycetales","f__Streptomycetaceae","g__Streptomyces","s__rubrus"]}},{"id":"seq3322","metadata":{"taxonomy":["k__Bacteria","p__Proteobacteria","c__Alphaproteobacteria","o__Rhizobiales","f__NA","g__NA","s__sp44612"]}},{"id":"seq3324","metadata":{"taxonomy":["k__Bacteria","p__Actinobacteria","c__Rubrobacteria","o__Rubrobacterales","f__Rubrobacteriaceae","g__Rubrobacter","s__sp10738"]}},{"id":"seq3325","metadata":{"taxonomy":["k__Archaea","p__Thaumarchaeota","c__NA","o__NA","f__NA","g__NA","s__sp1565"]}},{"id":"seq3327","metadata":{"taxonomy":["k__Bacteria","p__Actinobacteria","c__Thermoleophilia","o__Solirubrobacterales","f__NA","g__NA","s__sp11003"]}},{"id":"seq3329","metadata":{"taxonomy":["k__Bacteria","p__Chloroflexi","c__Thermomicrobia","o__NA","f__NA","g__NA","s__sp21845"]}},{"id":"seq3330","metadata":{"taxonomy":["k__Bacteria","p__Firmicutes","c__Bacilli","o__Bacillales","f__Planococcaceae","g__Domibacillus","s__robiginosus"]}},{"id":"seq3335","metadata":{"taxonomy":["k__Bacteria","p__Planctomycetes","c__Planctomycetacia","o__Planctomycetales","f__Planctomycetaceae","g__NA","s__sp42495"]}},{"id":"seq3338","metadata":{"taxonomy":["k__Bacteria","p__Proteobacteria","c__Alphaproteobacteria","o__Rhizobiales","f__Methylobacteriaceae","g__Methylobacterium","s__sp43880"]}},{"id":"seq3339","metadata":{"taxonomy":["k__Bacteria","p__Firmicutes","c__Clostridia","o__Clostridiales","f__Ruminococcaceae","g__Anaerotruncus","s__sp34482"]}},{"id":"seq3343","metadata":{"taxonomy":["k__Bacteria","p__Chloroflexi","c__Chloroflexia","o__Kallotenuales","f__NA","g__NA","s__sp21231"]}},{"id":"seq3347","metadata":{"taxonomy":["k__Bacteria","p__Deinococcus-Thermus","c__Deinococci","o__Deinococcales","f__Deinococcaceae","g__Deinococcus","s__navajonensis"]}},{"id":"seq3348","metadata":{"taxonomy":["k__Bacteria","p__Bacteroidetes","c__Bacteroidia","o__Bacteroidales","f__Porphyromonadaceae","g__Odoribacter","s__sp13183"]}},{"id":"seq3349","metadata":{"taxonomy":["k__Bacteria","p__Actinobacteria","c__Actinobacteria","o__Micromonosporales","f__Micromonosporaceae","g__Actinoplanes","s__abujensis-brasiliensis"]}},{"id":"seq3350","metadata":{"taxonomy":["k__Bacteria","p__Actinobacteria","c__Thermoleophilia","o__Gaiellales","f__NA","g__NA","s__sp10862"]}},{"id":"seq3351","metadata":{"taxonomy":["k__Bacteria","p__Proteobacteria","c__Betaproteobacteria","o__Burkholderiales","f__Oxalobacteraceae","g__Massilia","s__timonae"]}},{"id":"seq3352","metadata":{"taxonomy":["k__Bacteria","p__Proteobacteria","c__Alphaproteobacteria","o__Rhizobiales","f__NA","g__NA","s__sp44644"]}},{"id":"seq3353","metadata":{"taxonomy":["k__Bacteria","p__Actinobacteria","c__Acidimicrobiia","o__Acidimicrobiales","f__NA","g__NA","s__sp4636"]}},{"id":"seq3354","metadata":{"taxonomy":["k__Bacteria","p__Actinobacteria","c__Actinobacteria","o__Frankiales","f__Geodermatophilaceae","g__Modestobacter","s__marinus"]}},{"id":"seq3355","metadata":{"taxonomy":["k__Bacteria","p__Proteobacteria","c__Alphaproteobacteria","o__Rhodospirillales","f__NA","g__*Alysiosphaera","s__sp46521"]}},{"id":"seq3356","metadata":{"taxonomy":["k__Bacteria","p__Proteobacteria","c__Deltaproteobacteria","o__Myxococcales","f__Polyangiaceae","g__Sorangium","s__cellulosum"]}},{"id":"seq3359","metadata":{"taxonomy":["k__Bacteria","p__Actinobacteria","c__Actinobacteria","o__Streptomycetales","f__Streptomycetaceae","g__Streptomyces","s__sp10042"]}},{"id":"seq3360","metadata":{"taxonomy":["k__Bacteria","p__Proteobacteria","c__Alphaproteobacteria","o__Rhodobacterales","f__Rhodobacteraceae","g__Rubellimicrobium","s__sp45098"]}},{"id":"seq3361","metadata":{"taxonomy":["k__Bacteria","p__Proteobacteria","c__Betaproteobacteria","o__Burkholderiales","f__Oxalobacteraceae","g__Massilia","s__suwonensis"]}},{"id":"seq3367","metadata":{"taxonomy":["k__Bacteria","p__Actinobacteria","c__Actinobacteria","o__Propionibacteriales","f__Propionibacteriaceae","g__NA","s__sp7822"]}},{"id":"seq3368","metadata":{"taxonomy":["k__Bacteria","p__Actinobacteria","c__Actinobacteria","o__Pseudonocardiales","f__Pseudonocardiaceae","g__Labedaea","s__sp7978"]}},{"id":"seq3374","metadata":{"taxonomy":["k__Bacteria","p__Actinobacteria","c__Actinobacteria","o__Kineosporiales","f__Kineosporiaceae","g__Kineococcus","s__sp6205"]}},{"id":"seq3375","metadata":{"taxonomy":["k__Bacteria","p__Actinobacteria","c__Actinobacteria","o__Frankiales","f__Geodermatophilaceae","g__Geodermatophilus","s__africanus-obscurus"]}},{"id":"seq3378","metadata":{"taxonomy":["k__Bacteria","p__Proteobacteria","c__Alphaproteobacteria","o__Sphingomonadales","f__Erythrobacteraceae","g__Altererythrobacter","s__sp47489"]}},{"id":"seq3385","metadata":{"taxonomy":["k__Bacteria","p__Actinobacteria","c__Thermoleophilia","o__Solirubrobacterales","f__NA","g__NA","s__sp10982"]}},{"id":"seq3386","metadata":{"taxonomy":["k__Bacteria","p__Proteobacteria","c__Alphaproteobacteria","o__Rhodospirillales","f__Acetobacteraceae","g__Craurococcus","s__sp45577"]}},{"id":"seq3388","metadata":{"taxonomy":["k__Bacteria","p__Actinobacteria","c__Actinobacteria","o__Streptosporangiales","f__Thermomonosporaceae","g__Actinomadura","s__namibiensis"]}},{"id":"seq3389","metadata":{"taxonomy":["k__Bacteria","p__Proteobacteria","c__Alphaproteobacteria","o__Rhizobiales","f__Bradyrhizobiaceae","g__Bradyrhizobium","s__yuanmingense"]}},{"id":"seq3391","metadata":{"taxonomy":["k__Bacteria","p__Actinobacteria","c__Actinobacteria","o__Streptomycetales","f__Streptomycetaceae","g__Streptomyces","s__NA"]}},{"id":"seq3392","metadata":{"taxonomy":["k__Bacteria","p__Firmicutes","c__Clostridia","o__Clostridiales","f__Lachnospiraceae","g__NA","s__sp32855-sp32859"]}},{"id":"seq3393","metadata":{"taxonomy":["k__Bacteria","p__Bacteroidetes","c__Sphingobacteriia","o__Sphingobacteriales","f__Chitinophagaceae","g__Segetibacter","s__sp18300"]}},{"id":"seq3394","metadata":{"taxonomy":["k__Bacteria","p__Proteobacteria","c__Alphaproteobacteria","o__Sphingomonadales","f__Sphingomonadaceae","g__Sphingomonas","s__insulae-kyungheensis-sanxanigenens"]}},{"id":"seq3395","metadata":{"taxonomy":["k__Bacteria","p__Chloroflexi","c__Chloroflexia","o__Kallotenuales","f__NA","g__NA","s__sp21220"]}},{"id":"seq3397","metadata":{"taxonomy":["None","NA","NA","NA","NA","NA","NA"]}},{"id":"seq3398","metadata":{"taxonomy":["k__Bacteria","p__Gemmatimonadetes","c__Gemmatimonadetes","o__Gemmatimonadales","f__Gemmatimonadaceae","g__Gemmatimonas","s__sp37866"]}},{"id":"seq3399","metadata":{"taxonomy":["k__Bacteria","p__Proteobacteria","c__Alphaproteobacteria","o__Rhodospirillales","f__Rhodospirillaceae","g__NA","s__sp46423"]}},{"id":"seq3401","metadata":{"taxonomy":["k__Bacteria","p__Bacteroidetes","c__Sphingobacteriia","o__Sphingobacteriales","f__Chitinophagaceae","g__Flavisolibacter","s__sp18194"]}},{"id":"seq3402","metadata":{"taxonomy":["k__Bacteria","p__Proteobacteria","c__Alphaproteobacteria","o__Rhodospirillales","f__Acetobacteraceae","g__Craurococcus","s__sp45577"]}},{"id":"seq3403","metadata":{"taxonomy":["k__Bacteria","p__Actinobacteria","c__Actinobacteria","o__Micrococcales","f__Microbacteriaceae","g__Labedella-Yonghaparkia","s__alkaliphila-gwakjiensis"]}},{"id":"seq3405","metadata":{"taxonomy":["k__Bacteria","p__Actinobacteria","c__Actinobacteria","o__Streptosporangiales","f__Thermomonosporaceae","g__Actinomadura","s__bangladeshensis-cremea"]}},{"id":"seq3409","metadata":{"taxonomy":["k__Bacteria","p__Chloroflexi","c__Thermomicrobia","o__NA","f__NA","g__NA","s__sp21845"]}},{"id":"seq3410","metadata":{"taxonomy":["k__Bacteria","p__Proteobacteria","c__Gammaproteobacteria","o__Pseudomonadales","f__Pseudomonadaceae","g__Pseudomonas","s__stutzeri"]}},{"id":"seq3413","metadata":{"taxonomy":["k__Bacteria","p__Bacteroidetes","c__Cytophagia","o__Cytophagales","f__Cytophagaceae","g__Rhodocytophaga","s__sp15341"]}},{"id":"seq3423","metadata":{"taxonomy":["k__Bacteria","p__Proteobacteria","c__Gammaproteobacteria","o__Pasteurellales","f__Pasteurellaceae","g__Haemophilus","s__influenzae"]}},{"id":"seq3424","metadata":{"taxonomy":["k__Bacteria","p__Actinobacteria","c__Actinobacteria","o__Kineosporiales","f__Kineosporiaceae","g__Quadrisphaera","s__sp6221"]}},{"id":"seq3426","metadata":{"taxonomy":["k__Bacteria","p__Chloroflexi","c__NA","o__NA","f__NA","g__NA","s__sp21482"]}},{"id":"seq3427","metadata":{"taxonomy":["k__Bacteria","p__Bacteroidetes","c__Sphingobacteriia","o__Sphingobacteriales","f__Chitinophagaceae","g__Ferruginibacter","s__sp18147"]}},{"id":"seq3428","metadata":{"taxonomy":["k__Bacteria","p__Chloroflexi","c__NA","o__NA","f__NA","g__NA","s__sp21444"]}},{"id":"seq3429","metadata":{"taxonomy":["k__Bacteria","p__Actinobacteria","c__Actinobacteria","o__Frankiales","f__Geodermatophilaceae","g__Geodermatophilus","s__siccatus"]}},{"id":"seq3430","metadata":{"taxonomy":["k__Bacteria","p__Actinobacteria","c__Actinobacteria","o__Propionibacteriales","f__Nocardioidaceae","g__Nocardioides","s__kribbensis"]}},{"id":"seq3431","metadata":{"taxonomy":["k__Bacteria","p__Actinobacteria","c__Actinobacteria","o__Kineosporiales","f__Kineosporiaceae","g__Quadrisphaera","s__sp6221"]}},{"id":"seq3432","metadata":{"taxonomy":["k__Bacteria","p__Actinobacteria","c__Actinobacteria","o__Corynebacteriales","f__Corynebacteriaceae","g__Corynebacterium","s__aurimucosum"]}},{"id":"seq3433","metadata":{"taxonomy":["k__Bacteria","p__Actinobacteria","c__Actinobacteria","o__Frankiales","f__NA","g__NA","s__sp6166"]}},{"id":"seq3436","metadata":{"taxonomy":["k__Bacteria","p__Acidobacteria","c__Acidobacteria","o__NA","f__NA","g__Blastocatella","s__sp2964"]}},{"id":"seq3437","metadata":{"taxonomy":["k__Bacteria","p__Actinobacteria","c__Actinobacteria","o__Frankiales","f__Acidothermaceae","g__Acidothermus","s__sp6013"]}},{"id":"seq3440","metadata":{"taxonomy":["None","NA","NA","NA","NA","NA","NA"]}},{"id":"seq3442","metadata":{"taxonomy":["k__Bacteria","p__Chloroflexi","c__NA","o__NA","f__NA","g__NA","s__sp21490"]}},{"id":"seq3443","metadata":{"taxonomy":["k__Bacteria","p__Actinobacteria","c__NA","o__NA","f__NA","g__NA","s__sp10597"]}},{"id":"seq3444","metadata":{"taxonomy":["k__Bacteria","p__Actinobacteria","c__Actinobacteria","o__Streptosporangiales","f__Thermomonosporaceae","g__Actinomadura","s__NA"]}},{"id":"seq3445","metadata":{"taxonomy":["k__Bacteria","p__Proteobacteria","c__Alphaproteobacteria","o__Rhodospirillales","f__Acetobacteraceae","g__Roseococcus-Roseomonas","s__sp45684-sp45714-sp45715"]}},{"id":"seq3446","metadata":{"taxonomy":["k__Bacteria","p__Actinobacteria","c__Actinobacteria","o__Micrococcales","f__Cellulomonadaceae","g__Cellulomonas","s__biazotea-fimi"]}},{"id":"seq3447","metadata":{"taxonomy":["k__Bacteria","p__Actinobacteria","c__Actinobacteria","o__Propionibacteriales","f__Nocardioidaceae","g__Nocardioides","s__ginsengisoli"]}},{"id":"seq3449","metadata":{"taxonomy":["k__Bacteria","p__Saccharibacteria","c__NA","o__NA","f__NA","g__NA","s__sp66006"]}},{"id":"seq3450","metadata":{"taxonomy":["k__Bacteria","p__Bacteroidetes","c__Sphingobacteriia","o__Sphingobacteriales","f__Chitinophagaceae","g__Flavisolibacter","s__sp18194"]}},{"id":"seq3454","metadata":{"taxonomy":["k__Bacteria","p__Proteobacteria","c__Alphaproteobacteria","o__Rhodospirillales","f__Acetobacteraceae","g__NA","s__sp45786"]}},{"id":"seq3455","metadata":{"taxonomy":["k__Bacteria","p__Planctomycetes","c__Phycisphaerae","o__NA","f__NA","g__NA","s__sp41159"]}},{"id":"seq3458","metadata":{"taxonomy":["k__Bacteria","p__Actinobacteria","c__Rubrobacteria","o__Rubrobacterales","f__Rubrobacteriaceae","g__Rubrobacter","s__sp10748"]}},{"id":"seq3459","metadata":{"taxonomy":["k__Bacteria","p__Chloroflexi","c__NA","o__NA","f__NA","g__NA","s__sp21788"]}},{"id":"seq3460","metadata":{"taxonomy":["k__Bacteria","p__Proteobacteria","c__Deltaproteobacteria","o__Myxococcales","f__Myxococcaceae","g__Myxococcus","s__fulvus-stipitatus"]}},{"id":"seq3461","metadata":{"taxonomy":["k__Bacteria","p__Actinobacteria","c__Thermoleophilia","o__Solirubrobacterales","f__Patulibacteraceae","g__Patulibacter","s__sp11086-sp11126"]}},{"id":"seq3465","metadata":{"taxonomy":["k__Bacteria","p__Actinobacteria","c__Actinobacteria","o__Micrococcales","f__Intrasporangiaceae","g__Janibacter","s__alkaliphilus"]}},{"id":"seq3466","metadata":{"taxonomy":["k__Bacteria","p__Actinobacteria","c__Actinobacteria","o__Propionibacteriales","f__Nocardioidaceae","g__Nocardioides","s__aquiterrae"]}},{"id":"seq3467","metadata":{"taxonomy":["k__Bacteria","p__Actinobacteria","c__Actinobacteria","o__Frankiales","f__Frankiaceae","g__Jatrophihabitans","s__sp6044"]}},{"id":"seq3471","metadata":{"taxonomy":["k__Bacteria","p__Proteobacteria","c__Betaproteobacteria","o__Burkholderiales","f__Oxalobacteraceae","g__Massilia","s__timonae"]}},{"id":"seq3473","metadata":{"taxonomy":["k__Bacteria","p__Actinobacteria","c__Actinobacteria","o__Pseudonocardiales","f__Pseudonocardiaceae","g__Pseudonocardia","s__cypriaca"]}},{"id":"seq3474","metadata":{"taxonomy":["k__Bacteria","p__Proteobacteria","c__Gammaproteobacteria","o__Enterobacteriales","f__Enterobacteriaceae","g__Pantoea","s__septica"]}},{"id":"seq3475","metadata":{"taxonomy":["k__Bacteria","p__Cyanobacteria","c__Cyanobacteria","o__NA","f__FamilyI","g__Microcoleus","s__vaginatus"]}},{"id":"seq3476","metadata":{"taxonomy":["k__Bacteria","p__Proteobacteria","c__Alphaproteobacteria","o__Sphingomonadales","f__Erythrobacteraceae","g__NA","s__sp47561"]}},{"id":"seq3478","metadata":{"taxonomy":["None","NA","NA","NA","NA","NA","NA"]}},{"id":"seq3483","metadata":{"taxonomy":["k__Bacteria","p__Planctomycetes","c__Phycisphaerae","o__NA","f__NA","g__NA","s__sp41143"]}},{"id":"seq3484","metadata":{"taxonomy":["k__Bacteria","p__Actinobacteria","c__Actinobacteria","o__Propionibacteriales","f__Nocardioidaceae","g__Nocardioides","s__alpinus"]}},{"id":"seq3486","metadata":{"taxonomy":["k__Bacteria","p__Proteobacteria","c__Alphaproteobacteria","o__Sphingomonadales","f__Sphingomonadaceae","g__Sphingomonas","s__aquatilis-hunanensis-melonis"]}},{"id":"seq3487","metadata":{"taxonomy":["k__Bacteria","p__Actinobacteria","c__Acidimicrobiia","o__Acidimicrobiales","f__Acidimicrobiaceae","g__NA","s__sp4208-sp4209"]}},{"id":"seq3489","metadata":{"taxonomy":["k__Bacteria","p__Proteobacteria","c__Deltaproteobacteria","o__Myxococcales","f__NA","g__NA","s__sp53926"]}},{"id":"seq3491","metadata":{"taxonomy":["k__Bacteria","p__Proteobacteria","c__Alphaproteobacteria","o__Sphingomonadales","f__Sphingomonadaceae","g__Sphingomonas","s__daechungensis"]}},{"id":"seq3492","metadata":{"taxonomy":["k__Bacteria","p__Actinobacteria","c__Actinobacteria","o__Pseudonocardiales","f__Pseudonocardiaceae","g__Actinomycetospora","s__sp7854"]}},{"id":"seq3494","metadata":{"taxonomy":["k__Bacteria","p__Actinobacteria","c__Actinobacteria","o__Pseudonocardiales","f__Pseudonocardiaceae","g__Pseudonocardia","s__sp8086-sp8101"]}},{"id":"seq3495","metadata":{"taxonomy":["k__Bacteria","p__Actinobacteria","c__Thermoleophilia","o__Solirubrobacterales","f__NA","g__NA","s__sp11029"]}},{"id":"seq3496","metadata":{"taxonomy":["k__Bacteria","p__Actinobacteria","c__Acidimicrobiia","o__Acidimicrobiales","f__NA","g__NA","s__sp4500"]}},{"id":"seq3497","metadata":{"taxonomy":["k__Bacteria","p__Actinobacteria","c__Actinobacteria","o__Propionibacteriales","f__Nocardioidaceae","g__Nocardioides","s__mesophilus"]}},{"id":"seq3498","metadata":{"taxonomy":["k__Bacteria","p__Actinobacteria","c__Actinobacteria","o__Propionibacteriales","f__Nocardioidaceae","g__Nocardioides","s__sp7665-sp7670"]}},{"id":"seq3500","metadata":{"taxonomy":["k__Bacteria","p__Actinobacteria","c__Thermoleophilia","o__Solirubrobacterales","f__Solirubrobacteraceae","g__Solirubrobacter","s__sp11100"]}},{"id":"seq3501","metadata":{"taxonomy":["k__Bacteria","p__Proteobacteria","c__Betaproteobacteria","o__Hydrogenophilales","f__Hydrogenophilaceae","g__NA","s__sp49654"]}},{"id":"seq3503","metadata":{"taxonomy":["k__Bacteria","p__Actinobacteria","c__Actinobacteria","o__Micrococcales","f__Micrococcaceae","g__Arthrobacter","s__sp7079"]}},{"id":"seq3504","metadata":{"taxonomy":["k__Bacteria","p__Actinobacteria","c__Actinobacteria","o__Streptomycetales","f__Streptomycetaceae","g__Streptomyces","s__aureofaciens-nodosus-zinciresistens"]}},{"id":"seq3505","metadata":{"taxonomy":["k__Bacteria","p__Actinobacteria","c__NA","o__NA","f__NA","g__NA","s__sp10548"]}},{"id":"seq3506","metadata":{"taxonomy":["k__Bacteria","p__Proteobacteria","c__Alphaproteobacteria","o__Rhizobiales","f__NA","g__NA","s__sp43717"]}},{"id":"seq3508","metadata":{"taxonomy":["k__Bacteria","p__Deinococcus-Thermus","c__Deinococci","o__Deinococcales","f__Deinococcaceae","g__Deinococcus","s__sp23992"]}},{"id":"seq3509","metadata":{"taxonomy":["k__Bacteria","p__Actinobacteria","c__Actinobacteria","o__Propionibacteriales","f__Nocardioidaceae","g__Nocardioides","s__sp7676"]}},{"id":"seq3512","metadata":{"taxonomy":["k__Bacteria","p__Actinobacteria","c__Acidimicrobiia","o__Acidimicrobiales","f__Acidimicrobiaceae","g__NA","s__sp4215-sp4252"]}},{"id":"seq3513","metadata":{"taxonomy":["k__Bacteria","p__Actinobacteria","c__Actinobacteria","o__Propionibacteriales","f__Nocardioidaceae","g__Nocardioides","s__alpinus"]}},{"id":"seq3515","metadata":{"taxonomy":["k__Bacteria","p__Proteobacteria","c__Alphaproteobacteria","o__Rhodospirillales","f__Acetobacteraceae","g__Roseomonas","s__sp45714"]}},{"id":"seq3516","metadata":{"taxonomy":["k__Bacteria","p__Actinobacteria","c__Thermoleophilia","o__Solirubrobacterales","f__NA","g__NA","s__sp11130"]}},{"id":"seq3517","metadata":{"taxonomy":["k__Bacteria","p__Firmicutes","c__Clostridia","o__Clostridiales","f__Lachnospiraceae","g__Blautia","s__sp31989"]}},{"id":"seq3519","metadata":{"taxonomy":["k__Bacteria","p__Actinobacteria","c__Thermoleophilia","o__Solirubrobacterales","f__NA","g__NA","s__sp10998-sp11009"]}},{"id":"seq3522","metadata":{"taxonomy":["k__Bacteria","p__Actinobacteria","c__Actinobacteria","o__Frankiales","f__Geodermatophilaceae","g__Blastococcus","s__saxobsidens"]}},{"id":"seq3526","metadata":{"taxonomy":["k__Bacteria","p__Proteobacteria","c__Alphaproteobacteria","o__Sphingomonadales","f__Erythrobacteraceae","g__NA","s__sp47560"]}},{"id":"seq3527","metadata":{"taxonomy":["k__Bacteria","p__Bacteroidetes","c__Sphingobacteriia","o__Sphingobacteriales","f__Chitinophagaceae","g__Flavisolibacter","s__sp18208"]}},{"id":"seq3528","metadata":{"taxonomy":["k__Bacteria","p__Gemmatimonadetes","c__Gemmatimonadetes","o__NA","f__NA","g__NA","s__sp37628"]}},{"id":"seq3529","metadata":{"taxonomy":["k__Bacteria","p__Actinobacteria","c__Acidimicrobiia","o__Acidimicrobiales","f__Acidimicrobiaceae","g__NA","s__sp4208-sp4209"]}},{"id":"seq3536","metadata":{"taxonomy":["k__Bacteria","p__Firmicutes","c__Bacilli","o__Bacillales","f__Bacillaceae","g__Bacillus","s__huizhouensis-psychrosaccharolyticus-simplex"]}},{"id":"seq3542","metadata":{"taxonomy":["k__Bacteria","p__Actinobacteria","c__Actinobacteria","o__Propionibacteriales","f__Nocardioidaceae","g__Nocardioides","s__ginsengisoli"]}},{"id":"seq3543","metadata":{"taxonomy":["k__Bacteria","p__Actinobacteria","c__Actinobacteria","o__Propionibacteriales","f__Nocardioidaceae","g__Nocardioides","s__caricicola"]}},{"id":"seq3546","metadata":{"taxonomy":["k__Bacteria","p__Proteobacteria","c__Alphaproteobacteria","o__Rhizobiales","f__Phyllobacteriaceae","g__Aquamicrobium","s__sp43992"]}},{"id":"seq3548","metadata":{"taxonomy":["k__Bacteria","p__Actinobacteria","c__Rubrobacteria","o__Rubrobacterales","f__Rubrobacteriaceae","g__Rubrobacter","s__sp10733"]}},{"id":"seq3552","metadata":{"taxonomy":["k__Bacteria","p__Firmicutes","c__Clostridia","o__Clostridiales","f__Lachnospiraceae","g__Lachnoclostridium","s__sp32344"]}},{"id":"seq3553","metadata":{"taxonomy":["k__Bacteria","p__Acidobacteria","c__Acidobacteria","o__NA","f__NA","g__NA","s__sp3280-sp3605"]}},{"id":"seq3554","metadata":{"taxonomy":["k__Bacteria","p__Actinobacteria","c__Actinobacteria","o__Propionibacteriales","f__Nocardioidaceae","g__Aeromicrobium","s__ginsengisoli"]}},{"id":"seq3555","metadata":{"taxonomy":["k__Bacteria","p__Chloroflexi","c__Thermomicrobia","o__NA","f__NA","g__NA","s__sp21837"]}},{"id":"seq3559","metadata":{"taxonomy":["k__Bacteria","p__Actinobacteria","c__Acidimicrobiia","o__Acidimicrobiales","f__NA","g__NA","s__sp4594-sp4606"]}},{"id":"seq3561","metadata":{"taxonomy":["k__Bacteria","p__Proteobacteria","c__Alphaproteobacteria","o__Sphingomonadales","f__Sphingomonadaceae","g__Sphingosinicella","s__sp47979"]}},{"id":"seq3563","metadata":{"taxonomy":["k__Bacteria","p__Firmicutes","c__Clostridia","o__Clostridiales","f__Lachnospiraceae","g__NA","s__sp32843"]}},{"id":"seq3568","metadata":{"taxonomy":["k__Bacteria","p__Acidobacteria","c__Acidobacteria","o__NA","f__NA","g__Blastocatella","s__sp2977-sp3017"]}},{"id":"seq3577","metadata":{"taxonomy":["k__Bacteria","p__Actinobacteria","c__Thermoleophilia","o__Solirubrobacterales","f__NA","g__NA","s__sp11031-sp11036"]}},{"id":"seq3578","metadata":{"taxonomy":["k__Bacteria","p__Actinobacteria","c__Thermoleophilia","o__Gaiellales","f__Gaiellaceae","g__Gaiella","s__sp10784"]}},{"id":"seq3581","metadata":{"taxonomy":["k__Bacteria","p__Chloroflexi","c__Thermomicrobia","o__NA","f__NA","g__NA","s__sp21845"]}},{"id":"seq3583","metadata":{"taxonomy":["k__Bacteria","p__Actinobacteria","c__Actinobacteria","o__Micrococcales","f__Dermabacteraceae","g__Brachybacterium","s__muris"]}},{"id":"seq3588","metadata":{"taxonomy":["k__Bacteria","p__Proteobacteria","c__Alphaproteobacteria","o__Sphingomonadales","f__Erythrobacteraceae","g__NA","s__sp47559"]}},{"id":"seq3589","metadata":{"taxonomy":["k__Bacteria","p__Actinobacteria","c__Actinobacteria","o__Pseudonocardiales","f__Pseudonocardiaceae","g__Saccharothrix","s__NA"]}},{"id":"seq3592","metadata":{"taxonomy":["k__Bacteria","p__Proteobacteria","c__Gammaproteobacteria","o__Pseudomonadales","f__Moraxellaceae","g__Acinetobacter","s__lwoffii"]}},{"id":"seq3595","metadata":{"taxonomy":["k__Bacteria","p__Actinobacteria","c__Actinobacteria","o__Pseudonocardiales","f__Pseudonocardiaceae","g__Actinophytocola","s__xinjiangensis"]}},{"id":"seq3596","metadata":{"taxonomy":["k__Bacteria","p__Proteobacteria","c__Alphaproteobacteria","o__Sphingomonadales","f__Erythrobacteraceae","g__Altererythrobacter","s__sp47496-sp47559"]}},{"id":"seq3597","metadata":{"taxonomy":["k__Bacteria","p__Firmicutes","c__Negativicutes","o__Selenomonadales","f__Veillonellaceae","g__Anaerosinus","s__glycerini"]}},{"id":"seq3599","metadata":{"taxonomy":["k__Bacteria","p__Bacteroidetes","c__Cytophagia","o__Cytophagales","f__Cytophagaceae","g__Rufibacter","s__sp15347"]}},{"id":"seq3601","metadata":{"taxonomy":["k__Bacteria","p__Planctomycetes","c__Planctomycetacia","o__Planctomycetales","f__Planctomycetaceae","g__NA","s__sp42446"]}},{"id":"seq3603","metadata":{"taxonomy":["k__Bacteria","p__Actinobacteria","c__Actinobacteria","o__Micrococcales","f__Micrococcaceae","g__Arthrobacter","s__gyeryongensis-methylotrophus-ramosus"]}},{"id":"seq3605","metadata":{"taxonomy":["k__Bacteria","p__Planctomycetes","c__Planctomycetacia","o__Planctomycetales","f__Planctomycetaceae","g__NA","s__sp42446"]}},{"id":"seq3606","metadata":{"taxonomy":["k__Bacteria","p__Firmicutes","c__Bacilli","o__Bacillales","f__Bacillaceae","g__Bacillus","s__litoralis"]}},{"id":"seq3607","metadata":{"taxonomy":["k__Bacteria","p__Chloroflexi","c__Chloroflexia","o__Kallotenuales","f__NA","g__NA","s__sp21229"]}},{"id":"seq3608","metadata":{"taxonomy":["k__Bacteria","p__Proteobacteria","c__Gammaproteobacteria","o__Enterobacteriales","f__Enterobacteriaceae","g__Pantoea","s__vagans"]}},{"id":"seq3614","metadata":{"taxonomy":["k__Bacteria","p__Actinobacteria","c__Actinobacteria","o__Corynebacteriales","f__Corynebacteriaceae","g__Corynebacterium","s__appendicis"]}},{"id":"seq3618","metadata":{"taxonomy":["k__Bacteria","p__Chloroflexi","c__Chloroflexia","o__Kallotenuales","f__NA","g__NA","s__sp21227-sp21231"]}},{"id":"seq3620","metadata":{"taxonomy":["k__Bacteria","p__Firmicutes","c__Clostridia","o__Clostridiales","f__Ruminococcaceae","g__Anaerotruncus","s__sp34440"]}},{"id":"seq3621","metadata":{"taxonomy":["k__Archaea","p__Thaumarchaeota","c__NA","o__NA","f__NA","g__NA","s__sp1562"]}},{"id":"seq3622","metadata":{"taxonomy":["k__Bacteria","p__Actinobacteria","c__Actinobacteria","o__Frankiales","f__Geodermatophilaceae","g__Geodermatophilus","s__siccatus"]}},{"id":"seq3623","metadata":{"taxonomy":["k__Bacteria","p__Actinobacteria","c__Actinobacteria","o__Propionibacteriales","f__Propionibacteriaceae","g__Friedmanniella","s__flava"]}},{"id":"seq3626","metadata":{"taxonomy":["k__Bacteria","p__Firmicutes","c__Bacilli","o__Bacillales","f__Bacillaceae","g__Bacillus","s__sp25896"]}},{"id":"seq3629","metadata":{"taxonomy":["k__Bacteria","p__Proteobacteria","c__Alphaproteobacteria","o__Rhizobiales","f__Hyphomicrobiaceae","g__Devosia","s__ginsengisoli-insulae"]}},{"id":"seq3631","metadata":{"taxonomy":["k__Bacteria","p__Actinobacteria","c__Actinobacteria","o__Propionibacteriales","f__Nocardioidaceae","g__Nocardioides","s__islandensis"]}},{"id":"seq3635","metadata":{"taxonomy":["k__Bacteria","p__Bacteroidetes","c__Sphingobacteriia","o__Sphingobacteriales","f__Chitinophagaceae","g__Ferruginibacter","s__sp18141"]}},{"id":"seq3636","metadata":{"taxonomy":["None","NA","NA","NA","NA","NA","NA"]}},{"id":"seq3638","metadata":{"taxonomy":["k__Bacteria","p__Actinobacteria","c__Actinobacteria","o__Frankiales","f__Geodermatophilaceae","g__Blastococcus","s__aggregatus"]}},{"id":"seq3640","metadata":{"taxonomy":["k__Bacteria","p__Actinobacteria","c__Actinobacteria","o__Micromonosporales","f__Micromonosporaceae","g__Asanoa-Phytohabitans","s__flavus-hainanensis"]}},{"id":"seq3644","metadata":{"taxonomy":["k__Bacteria","p__Bacteroidetes","c__Cytophagia","o__Cytophagales","f__Cytophagaceae","g__Rufibacter","s__sp15347"]}},{"id":"seq3646","metadata":{"taxonomy":["k__Bacteria","p__Proteobacteria","c__Alphaproteobacteria","o__Rhodospirillales","f__Acetobacteraceae","g__NA","s__sp45738-sp45744"]}},{"id":"seq3647","metadata":{"taxonomy":["k__Bacteria","p__Actinobacteria","c__Actinobacteria","o__Micrococcales","f__Cellulomonadaceae","g__Actinotalea","s__ferrariae"]}},{"id":"seq3651","metadata":{"taxonomy":["k__Bacteria","p__Chloroflexi","c__Thermomicrobia","o__NA","f__NA","g__NA","s__sp21841"]}},{"id":"seq3652","metadata":{"taxonomy":["k__Bacteria","p__Actinobacteria","c__Acidimicrobiia","o__Acidimicrobiales","f__NA","g__NA","s__sp4629"]}},{"id":"seq3656","metadata":{"taxonomy":["k__Bacteria","p__Proteobacteria","c__Alphaproteobacteria","o__Caulobacterales","f__Caulobacteraceae","g__Brevundimonas","s__nasdae-vesicularis"]}},{"id":"seq3659","metadata":{"taxonomy":["k__Bacteria","p__Actinobacteria","c__Actinobacteria","o__Micrococcales","f__Intrasporangiaceae","g__Fodinibacter","s__luteus"]}},{"id":"seq3661","metadata":{"taxonomy":["None","NA","NA","NA","NA","NA","NA"]}},{"id":"seq3665","metadata":{"taxonomy":["k__Bacteria","p__Actinobacteria","c__Thermoleophilia","o__Solirubrobacterales","f__NA","g__NA","s__sp10998-sp11009"]}},{"id":"seq3669","metadata":{"taxonomy":["k__Bacteria","p__Firmicutes","c__Erysipelotrichia","o__Erysipelotrichales","f__Erysipelotrichaceae","g__*Stoquefichus","s__sp36592"]}},{"id":"seq3670","metadata":{"taxonomy":["k__Bacteria","p__Proteobacteria","c__Alphaproteobacteria","o__Rhizobiales","f__Rhizobiaceae","g__Ensifer","s__kostiensis-saheli-terangae"]}},{"id":"seq3671","metadata":{"taxonomy":["k__Bacteria","p__Actinobacteria","c__Actinobacteria","o__Frankiales","f__Geodermatophilaceae","g__Blastococcus","s__jejuensis"]}},{"id":"seq3672","metadata":{"taxonomy":["k__Bacteria","p__Proteobacteria","c__Alphaproteobacteria","o__Rhizobiales","f__Methylobacteriaceae","g__Methylobacterium","s__soli"]}},{"id":"seq3673","metadata":{"taxonomy":["k__Bacteria","p__Proteobacteria","c__Alphaproteobacteria","o__Rhodospirillales","f__Acetobacteraceae","g__Craurococcus","s__sp45577"]}},{"id":"seq3679","metadata":{"taxonomy":["k__Bacteria","p__Chloroflexi","c__NA","o__NA","f__NA","g__NA","s__sp21445"]}},{"id":"seq3681","metadata":{"taxonomy":["k__Bacteria","p__Proteobacteria","c__Deltaproteobacteria","o__Myxococcales","f__Cystobacteraceae","g__Cystobacter","s__violaceus"]}},{"id":"seq3682","metadata":{"taxonomy":["k__Bacteria","p__Proteobacteria","c__Gammaproteobacteria","o__Enterobacteriales","f__Enterobacteriaceae","g__Trabulsiella","s__odontotermitis"]}},{"id":"seq3686","metadata":{"taxonomy":["k__Bacteria","p__Actinobacteria","c__Actinobacteria","o__Propionibacteriales","f__Nocardioidaceae","g__Nocardioides","s__sp7676"]}},{"id":"seq3688","metadata":{"taxonomy":["k__Bacteria","p__Proteobacteria","c__Alphaproteobacteria","o__Rhizobiales","f__Methylobacteriaceae","g__Microvirga","s__sp43915"]}},{"id":"seq3689","metadata":{"taxonomy":["k__Bacteria","p__Bacteroidetes","c__Cytophagia","o__Cytophagales","f__Cytophagaceae","g__Rufibacter","s__sp15347"]}},{"id":"seq3691","metadata":{"taxonomy":["k__Bacteria","p__Actinobacteria","c__Acidimicrobiia","o__Acidimicrobiales","f__NA","g__NA","s__sp4640"]}},{"id":"seq3692","metadata":{"taxonomy":["k__Bacteria","p__Firmicutes","c__Bacilli","o__Bacillales","f__Bacillaceae","g__Bacillus","s__foraminis"]}},{"id":"seq3694","metadata":{"taxonomy":["k__Bacteria","p__Proteobacteria","c__Alphaproteobacteria","o__Rhodobacterales","f__Rhodobacteraceae","g__Rubellimicrobium","s__roseum"]}},{"id":"seq3695","metadata":{"taxonomy":["k__Bacteria","p__Cyanobacteria","c__Chloroplast","o__NA","f__NA","g__NA","s__NA"]}},{"id":"seq3697","metadata":{"taxonomy":["k__Bacteria","p__Proteobacteria","c__Deltaproteobacteria","o__Myxococcales","f__NA","g__NA","s__NA"]}},{"id":"seq3699","metadata":{"taxonomy":["k__Bacteria","p__Bacteroidetes","c__Sphingobacteriia","o__Sphingobacteriales","f__Sphingobacteriaceae","g__Olivibacter","s__jilunii"]}},{"id":"seq3700","metadata":{"taxonomy":["k__Bacteria","p__Actinobacteria","c__Actinobacteria","o__Micrococcales","f__Micrococcaceae","g__Kocuria","s__marina"]}},{"id":"seq3704","metadata":{"taxonomy":["k__Bacteria","p__Firmicutes","c__Clostridia","o__Clostridiales","f__Ruminococcaceae","g__Oscillibacter","s__sp34651"]}},{"id":"seq3705","metadata":{"taxonomy":["k__Bacteria","p__Bacteroidetes","c__Sphingobacteriia","o__Sphingobacteriales","f__Chitinophagaceae","g__Segetibacter","s__sp18300"]}},{"id":"seq3706","metadata":{"taxonomy":["k__Bacteria","p__Proteobacteria","c__Alphaproteobacteria","o__Rhodospirillales","f__Acetobacteraceae","g__Acidiphilium","s__sp45514"]}},{"id":"seq3707","metadata":{"taxonomy":["k__Bacteria","p__Actinobacteria","c__Actinobacteria","o__Corynebacteriales","f__Corynebacteriaceae","g__Corynebacterium","s__pseudogenitalium"]}},{"id":"seq3710","metadata":{"taxonomy":["k__Bacteria","p__Firmicutes","c__Clostridia","o__Clostridiales","f__Ruminococcaceae","g__NA","s__sp35147-sp35148"]}},{"id":"seq3711","metadata":{"taxonomy":["k__Bacteria","p__Actinobacteria","c__Actinobacteria","o__Micromonosporales","f__Micromonosporaceae","g__Micromonospora","s__sp7451"]}},{"id":"seq3712","metadata":{"taxonomy":["k__Bacteria","p__Proteobacteria","c__Alphaproteobacteria","o__Rhodospirillales","f__Acetobacteraceae","g__Craurococcus","s__sp45574"]}},{"id":"seq3713","metadata":{"taxonomy":["k__Bacteria","p__Proteobacteria","c__Gammaproteobacteria","o__Enterobacteriales","f__Enterobacteriaceae","g__Citrobacter","s__murliniae"]}},{"id":"seq3714","metadata":{"taxonomy":["k__Bacteria","p__Proteobacteria","c__Deltaproteobacteria","o__Myxococcales","f__Myxococcaceae","g__Myxococcus","s__fulvus-virescens"]}},{"id":"seq3717","metadata":{"taxonomy":["k__Bacteria","p__Actinobacteria","c__Actinobacteria","o__Micrococcales","f__Dermabacteraceae","g__Brachybacterium","s__muris"]}},{"id":"seq3719","metadata":{"taxonomy":["k__Bacteria","p__Actinobacteria","c__Actinobacteria","o__Streptosporangiales","f__NA","g__Motilibacter","s__peucedani"]}},{"id":"seq3720","metadata":{"taxonomy":["k__Bacteria","p__Deinococcus-Thermus","c__Deinococci","o__Deinococcales","f__Deinococcaceae","g__Deinococcus","s__sp24002"]}},{"id":"seq3722","metadata":{"taxonomy":["k__Bacteria","p__Actinobacteria","c__Actinobacteria","o__Pseudonocardiales","f__Pseudonocardiaceae","g__Pseudonocardia","s__adelaidensis"]}},{"id":"seq3723","metadata":{"taxonomy":["k__Bacteria","p__Proteobacteria","c__Alphaproteobacteria","o__Rhizobiales","f__Methylobacteriaceae","g__Microvirga","s__aerophila"]}},{"id":"seq3724","metadata":{"taxonomy":["k__Bacteria","p__Actinobacteria","c__Actinobacteria","o__Propionibacteriales","f__Nocardioidaceae","g__Nocardioides","s__sp7692"]}},{"id":"seq3727","metadata":{"taxonomy":["k__Bacteria","p__Actinobacteria","c__Actinobacteria","o__Frankiales","f__Geodermatophilaceae","g__Geodermatophilus","s__ruber"]}},{"id":"seq3729","metadata":{"taxonomy":["k__Bacteria","p__Bacteroidetes","c__Bacteroidia","o__Bacteroidales","f__Porphyromonadaceae","g__Odoribacter","s__sp13176"]}},{"id":"seq3733","metadata":{"taxonomy":["k__Bacteria","p__Bacteroidetes","c__Sphingobacteriia","o__Sphingobacteriales","f__Chitinophagaceae","g__Flavisolibacter","s__sp18215"]}},{"id":"seq3734","metadata":{"taxonomy":["k__Bacteria","p__Actinobacteria","c__Actinobacteria","o__Propionibacteriales","f__Nocardioidaceae","g__Nocardioides","s__sp7681"]}},{"id":"seq3735","metadata":{"taxonomy":["k__Bacteria","p__Actinobacteria","c__Thermoleophilia","o__Gaiellales","f__NA","g__NA","s__sp10830"]}},{"id":"seq3740","metadata":{"taxonomy":["k__Bacteria","p__Planctomycetes","c__Phycisphaerae","o__NA","f__NA","g__NA","s__sp41155"]}},{"id":"seq3743","metadata":{"taxonomy":["k__Bacteria","p__Acidobacteria","c__Acidobacteria","o__NA","f__NA","g__Bryobacter","s__sp2570"]}},{"id":"seq3745","metadata":{"taxonomy":["k__Bacteria","p__Actinobacteria","c__Actinobacteria","o__Micrococcales","f__Microbacteriaceae","g__Leifsonia","s__NA"]}},{"id":"seq3747","metadata":{"taxonomy":["k__Bacteria","p__Chloroflexi","c__Thermomicrobia","o__NA","f__NA","g__NA","s__sp21839"]}},{"id":"seq3748","metadata":{"taxonomy":["k__Bacteria","p__Actinobacteria","c__Actinobacteria","o__Frankiales","f__Geodermatophilaceae","g__Geodermatophilus","s__siccatus"]}},{"id":"seq3749","metadata":{"taxonomy":["k__Bacteria","p__Gemmatimonadetes","c__Gemmatimonadetes","o__Gemmatimonadales","f__Gemmatimonadaceae","g__NA","s__sp38006"]}},{"id":"seq3751","metadata":{"taxonomy":["k__Bacteria","p__Proteobacteria","c__Alphaproteobacteria","o__Rhodobacterales","f__Rhodobacteraceae","g__Paracocccus","s__sp44878"]}},{"id":"seq3752","metadata":{"taxonomy":["k__Bacteria","p__Proteobacteria","c__Betaproteobacteria","o__Burkholderiales","f__Oxalobacteraceae","g__Massilia","s__suwonensis"]}},{"id":"seq3754","metadata":{"taxonomy":["k__Bacteria","p__Proteobacteria","c__Alphaproteobacteria","o__Rhizobiales","f__Rhizobiaceae","g__Rhizobium","s__cellulosilyticum"]}},{"id":"seq3756","metadata":{"taxonomy":["k__Bacteria","p__Actinobacteria","c__Actinobacteria","o__Pseudonocardiales","f__Pseudonocardiaceae","g__Alloactinosynnema","s__album"]}},{"id":"seq3759","metadata":{"taxonomy":["k__Bacteria","p__Gemmatimonadetes","c__Gemmatimonadetes","o__Gemmatimonadales","f__Gemmatimonadaceae","g__NA","s__sp37959"]}},{"id":"seq3761","metadata":{"taxonomy":["k__Bacteria","p__Actinobacteria","c__Acidimicrobiia","o__Acidimicrobiales","f__NA","g__NA","s__sp4474"]}},{"id":"seq3765","metadata":{"taxonomy":["k__Bacteria","p__Proteobacteria","c__Deltaproteobacteria","o__Oligoflexales","f__Oligoflexaceae","g__NA","s__sp54275"]}},{"id":"seq3766","metadata":{"taxonomy":["k__Bacteria","p__Actinobacteria","c__Thermoleophilia","o__Solirubrobacterales","f__Solirubrobacteraceae","g__Solirubrobacter","s__sp11099"]}},{"id":"seq3768","metadata":{"taxonomy":["k__Bacteria","p__Actinobacteria","c__Actinobacteria","o__Streptosporangiales","f__Thermomonosporaceae","g__Actinomadura","s__macra"]}},{"id":"seq3769","metadata":{"taxonomy":["k__Bacteria","p__Proteobacteria","c__Betaproteobacteria","o__Burkholderiales","f__Comamonadaceae","g__NA","s__sp49251"]}},{"id":"seq3770","metadata":{"taxonomy":["k__Bacteria","p__Actinobacteria","c__Acidimicrobiia","o__Acidimicrobiales","f__NA","g__NA","s__sp4628"]}},{"id":"seq3774","metadata":{"taxonomy":["k__Bacteria","p__Firmicutes","c__Clostridia","o__Clostridiales","f__Peptostreptococcaceae","g__Paeniclostridium","s__sordellii"]}},{"id":"seq3775","metadata":{"taxonomy":["k__Bacteria","p__Actinobacteria","c__Actinobacteria","o__Micromonosporales","f__Micromonosporaceae","g__Actinoplanes","s__nipponensis"]}},{"id":"seq3776","metadata":{"taxonomy":["k__Bacteria","p__Proteobacteria","c__Alphaproteobacteria","o__Sphingomonadales","f__Erythrobacteraceae","g__NA","s__sp47561"]}},{"id":"seq3778","metadata":{"taxonomy":["k__Bacteria","p__Proteobacteria","c__Alphaproteobacteria","o__Rhodospirillales","f__Acetobacteraceae","g__Acidiphilium","s__sp45520"]}},{"id":"seq3781","metadata":{"taxonomy":["k__Bacteria","p__Firmicutes","c__Clostridia","o__Clostridiales","f__Lachnospiraceae","g__NA","s__sp32496"]}},{"id":"seq3782","metadata":{"taxonomy":["k__Bacteria","p__Firmicutes","c__Clostridia","o__Clostridiales","f__Ruminococcaceae","g__Anaerotruncus","s__colihominis"]}},{"id":"seq3783","metadata":{"taxonomy":["k__Bacteria","p__Actinobacteria","c__Thermoleophilia","o__Solirubrobacterales","f__NA","g__NA","s__sp10998-sp11009"]}},{"id":"seq3784","metadata":{"taxonomy":["k__Bacteria","p__Proteobacteria","c__Betaproteobacteria","o__Burkholderiales","f__Oxalobacteraceae","g__Oxalicibacterium","s__faecigallinarum"]}},{"id":"seq3787","metadata":{"taxonomy":["k__Bacteria","p__Firmicutes","c__Clostridia","o__Clostridiales","f__Lachnospiraceae","g__Roseburia","s__intestinalis"]}},{"id":"seq3791","metadata":{"taxonomy":["k__Bacteria","p__Actinobacteria","c__Actinobacteria","o__Propionibacteriales","f__Nocardioidaceae","g__Nocardioides","s__panacisoli"]}},{"id":"seq3794","metadata":{"taxonomy":["k__Bacteria","p__Proteobacteria","c__Deltaproteobacteria","o__Myxococcales","f__Myxococcaceae","g__Aggregicoccus","s__edonensis"]}},{"id":"seq3798","metadata":{"taxonomy":["k__Bacteria","p__Firmicutes","c__Bacilli","o__Bacillales","f__Planococcaceae","g__Planomicrobium","s__glaciei"]}},{"id":"seq3799","metadata":{"taxonomy":["k__Bacteria","p__Actinobacteria","c__Actinobacteria","o__Kineosporiales","f__Kineosporiaceae","g__NA","s__sp6223"]}},{"id":"seq3803","metadata":{"taxonomy":["k__Bacteria","p__Actinobacteria","c__NA","o__NA","f__NA","g__NA","s__sp10771"]}},{"id":"seq3805","metadata":{"taxonomy":["k__Bacteria","p__Actinobacteria","c__Actinobacteria","o__Frankiales","f__Nakamurellaceae","g__Nakamurella","s__flavida"]}},{"id":"seq3807","metadata":{"taxonomy":["k__Bacteria","p__Actinobacteria","c__Actinobacteria","o__Pseudonocardiales","f__Pseudonocardiaceae","g__Alloactinosynnema","s__album"]}},{"id":"seq3811","metadata":{"taxonomy":["k__Bacteria","p__Actinobacteria","c__Actinobacteria","o__Actinomycetales","f__Actinomycetaceae","g__Actinomyces","s__naeslundii"]}},{"id":"seq3814","metadata":{"taxonomy":["k__Bacteria","p__Firmicutes","c__Clostridia","o__Clostridiales","f__Ruminococcaceae","g__Ruminiclostridium","s__sp34900-sp34905"]}},{"id":"seq3815","metadata":{"taxonomy":["k__Bacteria","p__Chloroflexi","c__Chloroflexia","o__Kallotenuales","f__NA","g__NA","s__sp21233"]}},{"id":"seq3816","metadata":{"taxonomy":["k__Bacteria","p__Actinobacteria","c__Actinobacteria","o__Streptomycetales","f__Streptomycetaceae","g__Streptomyces","s__NA"]}},{"id":"seq3818","metadata":{"taxonomy":["k__Bacteria","p__Acidobacteria","c__Acidobacteria","o__NA","f__NA","g__Blastocatella","s__fastidiosa"]}},{"id":"seq3819","metadata":{"taxonomy":["k__Bacteria","p__Firmicutes","c__Clostridia","o__Clostridiales","f__Lachnospiraceae","g__Mobilitalea","s__sp33017"]}},{"id":"seq3824","metadata":{"taxonomy":["k__Bacteria","p__Chloroflexi","c__NA","o__NA","f__NA","g__NA","s__sp21490"]}},{"id":"seq3826","metadata":{"taxonomy":["k__Bacteria","p__Actinobacteria","c__Actinobacteria","o__Frankiales","f__Geodermatophilaceae","g__Geodermatophilus","s__africanus-obscurus"]}},{"id":"seq3834","metadata":{"taxonomy":["k__Bacteria","p__Bacteroidetes","c__Bacteroidia","o__Bacteroidales","f__Bacteroidaceae","g__Bacteroides","s__sartorii"]}},{"id":"seq3836","metadata":{"taxonomy":["k__Bacteria","p__Actinobacteria","c__Actinobacteria","o__Micrococcales","f__Microbacteriaceae","g__Labedella-Yonghaparkia","s__alkaliphila-gwakjiensis"]}},{"id":"seq3837","metadata":{"taxonomy":["k__Bacteria","p__Gemmatimonadetes","c__Gemmatimonadetes","o__NA","f__NA","g__NA","s__sp37628"]}},{"id":"seq3842","metadata":{"taxonomy":["k__Bacteria","p__Firmicutes","c__Clostridia","o__Clostridiales","f__Family XI","g__Peptoniphilus","s__grossensis"]}},{"id":"seq3845","metadata":{"taxonomy":["k__Bacteria","p__Actinobacteria","c__Thermoleophilia","o__Gaiellales","f__NA","g__NA","s__sp10951"]}},{"id":"seq3847","metadata":{"taxonomy":["k__Bacteria","p__Actinobacteria","c__Actinobacteria","o__Pseudonocardiales","f__Pseudonocardiaceae","g__Actinokineospora","s__sp7851"]}},{"id":"seq3848","metadata":{"taxonomy":["k__Bacteria","p__Chloroflexi","c__NA","o__NA","f__NA","g__NA","s__sp21442"]}},{"id":"seq3851","metadata":{"taxonomy":["k__Bacteria","p__Actinobacteria","c__Actinobacteria","o__Propionibacteriales","f__Nocardioidaceae","g__Nocardioides","s__mesophilus"]}},{"id":"seq3853","metadata":{"taxonomy":["k__Bacteria","p__Actinobacteria","c__Acidimicrobiia","o__Acidimicrobiales","f__NA","g__NA","s__sp4628"]}},{"id":"seq3855","metadata":{"taxonomy":["k__Bacteria","p__Planctomycetes","c__Planctomycetacia","o__Planctomycetales","f__Planctomycetaceae","g__NA","s__sp42446"]}},{"id":"seq3858","metadata":{"taxonomy":["None","NA","NA","NA","NA","NA","NA"]}},{"id":"seq3860","metadata":{"taxonomy":["k__Bacteria","p__Proteobacteria","c__Alphaproteobacteria","o__Rhizobiales","f__Rhodobiaceae","g__NA","s__sp44450"]}},{"id":"seq3861","metadata":{"taxonomy":["k__Bacteria","p__Actinobacteria","c__Rubrobacteria","o__Rubrobacterales","f__Rubrobacteriaceae","g__Rubrobacter","s__sp10748"]}},{"id":"seq3864","metadata":{"taxonomy":["k__Bacteria","p__Actinobacteria","c__Actinobacteria","o__Frankiales","f__Geodermatophilaceae","g__NA","s__sp6088"]}},{"id":"seq3865","metadata":{"taxonomy":["k__Bacteria","p__Actinobacteria","c__Thermoleophilia","o__Solirubrobacterales","f__NA","g__NA","s__sp11047"]}},{"id":"seq3866","metadata":{"taxonomy":["k__Bacteria","p__Chloroflexi","c__NA","o__NA","f__NA","g__NA","s__sp21759"]}},{"id":"seq3868","metadata":{"taxonomy":["k__Bacteria","p__Proteobacteria","c__Alphaproteobacteria","o__Rhodospirillales","f__Acetobacteraceae","g__Craurococcus","s__sp45578"]}},{"id":"seq3869","metadata":{"taxonomy":["k__Bacteria","p__Actinobacteria","c__Thermoleophilia","o__Solirubrobacterales","f__Solirubrobacteraceae","g__Solirubrobacter","s__sp11105"]}},{"id":"seq3870","metadata":{"taxonomy":["k__Bacteria","p__Acidobacteria","c__Acidobacteria","o__NA","f__NA","g__Blastocatella","s__sp3012"]}},{"id":"seq3873","metadata":{"taxonomy":["k__Bacteria","p__Proteobacteria","c__Gammaproteobacteria","o__Enterobacteriales","f__Enterobacteriaceae","g__Citrobacter","s__freundii"]}},{"id":"seq3875","metadata":{"taxonomy":["k__Bacteria","p__Proteobacteria","c__Betaproteobacteria","o__Burkholderiales","f__Oxalobacteraceae","g__Noviherbaspirillum","s__sp49442"]}},{"id":"seq3878","metadata":{"taxonomy":["k__Bacteria","p__Actinobacteria","c__Actinobacteria","o__Pseudonocardiales","f__Pseudonocardiaceae","g__Actinophytocola","s__corallina-timorensis"]}},{"id":"seq3879","metadata":{"taxonomy":["k__Bacteria","p__Actinobacteria","c__Rubrobacteria","o__Rubrobacterales","f__Rubrobacteriaceae","g__Rubrobacter","s__sp10749"]}},{"id":"seq3880","metadata":{"taxonomy":["k__Bacteria","p__Proteobacteria","c__Alphaproteobacteria","o__Rhizobiales","f__Rhizobiaceae","g__Rhizobium","s__larrymoorei"]}},{"id":"seq3881","metadata":{"taxonomy":["k__Bacteria","p__Actinobacteria","c__Actinobacteria","o__Micromonosporales","f__Micromonosporaceae","g__Phytohabitans","s__flavus"]}},{"id":"seq3883","metadata":{"taxonomy":["k__Bacteria","p__Acidobacteria","c__Acidobacteria","o__NA","f__NA","g__Bryobacter","s__sp2436"]}},{"id":"seq3888","metadata":{"taxonomy":["k__Bacteria","p__Proteobacteria","c__Alphaproteobacteria","o__Rhizobiales","f__Hyphomicrobiaceae","g__Devosia","s__sp43554"]}},{"id":"seq3889","metadata":{"taxonomy":["k__Bacteria","p__Actinobacteria","c__Actinobacteria","o__Streptosporangiales","f__Thermomonosporaceae","g__Actinomadura","s__NA"]}},{"id":"seq3894","metadata":{"taxonomy":["k__Bacteria","p__Actinobacteria","c__Actinobacteria","o__Streptomycetales","f__Streptomycetaceae","g__Streptomyces","s__sodiiphilus"]}},{"id":"seq3898","metadata":{"taxonomy":["k__Bacteria","p__Chloroflexi","c__Chloroflexia","o__Kallotenuales","f__NA","g__NA","s__sp21223"]}},{"id":"seq3902","metadata":{"taxonomy":["k__Bacteria","p__Gemmatimonadetes","c__Gemmatimonadetes","o__Gemmatimonadales","f__Gemmatimonadaceae","g__NA","s__sp37910"]}},{"id":"seq3904","metadata":{"taxonomy":["k__Bacteria","p__Actinobacteria","c__Acidimicrobiia","o__Acidimicrobiales","f__NA","g__NA","s__sp4594-sp4606-sp4640"]}},{"id":"seq3905","metadata":{"taxonomy":["k__Bacteria","p__Proteobacteria","c__Alphaproteobacteria","o__Rhodospirillales","f__Acetobacteraceae","g__NA","s__sp45787"]}},{"id":"seq3906","metadata":{"taxonomy":["k__Bacteria","p__Proteobacteria","c__Alphaproteobacteria","o__Rhizobiales","f__Methylobacteriaceae","g__Methylobacterium","s__adhaesivum"]}},{"id":"seq3909","metadata":{"taxonomy":["k__Bacteria","p__Actinobacteria","c__Actinobacteria","o__Micrococcales","f__Intrasporangiaceae","g__Fodinibacter","s__luteus"]}},{"id":"seq3910","metadata":{"taxonomy":["k__Bacteria","p__Firmicutes","c__Clostridia","o__Clostridiales","f__Ruminococcaceae","g__Anaerotruncus","s__sp34462"]}},{"id":"seq3911","metadata":{"taxonomy":["k__Bacteria","p__Actinobacteria","c__Thermoleophilia","o__Solirubrobacterales","f__Solirubrobacteraceae","g__Solirubrobacter","s__sp11108"]}},{"id":"seq3914","metadata":{"taxonomy":["k__Bacteria","p__Actinobacteria","c__Actinobacteria","o__Propionibacteriales","f__Nocardioidaceae","g__Nocardioides","s__mesophilus"]}},{"id":"seq3915","metadata":{"taxonomy":["k__Bacteria","p__Actinobacteria","c__Actinobacteria","o__Frankiales","f__NA","g__NA","s__sp6166"]}},{"id":"seq3920","metadata":{"taxonomy":["k__Bacteria","p__Acidobacteria","c__Blastocatellia","o__Blastocatellales","f__NA","g__Aridibacter","s__kavangonensis"]}},{"id":"seq3923","metadata":{"taxonomy":["k__Bacteria","p__Bacteroidetes","c__Sphingobacteriia","o__Sphingobacteriales","f__Chitinophagaceae","g__Segetibacter","s__koreensis"]}},{"id":"seq3924","metadata":{"taxonomy":["k__Bacteria","p__Firmicutes","c__Bacilli","o__Lactobacillales","f__Streptococcaceae","g__Lactococcus","s__lactis"]}},{"id":"seq3925","metadata":{"taxonomy":["k__Bacteria","p__Acidobacteria","c__Acidobacteria","o__Acidobacteriales","f__NA","g__Edaphobacter","s__aggregans-modestus"]}},{"id":"seq3927","metadata":{"taxonomy":["k__Bacteria","p__Proteobacteria","c__Alphaproteobacteria","o__Sphingomonadales","f__Sphingomonadaceae","g__Sphingomonas","s__kaistensis"]}},{"id":"seq3929","metadata":{"taxonomy":["k__Bacteria","p__Chloroflexi","c__Chloroflexia","o__Kallotenuales","f__NA","g__NA","s__sp21224"]}},{"id":"seq3931","metadata":{"taxonomy":["k__Bacteria","p__Acidobacteria","c__Holophagae","o__NA","f__NA","g__NA","s__sp3737"]}},{"id":"seq3933","metadata":{"taxonomy":["k__Bacteria","p__Proteobacteria","c__Deltaproteobacteria","o__Myxococcales","f__Cystobacteraceae","g__Melittangium","s__lichenicola"]}},{"id":"seq3937","metadata":{"taxonomy":["k__Bacteria","p__Firmicutes","c__Bacilli","o__Bacillales","f__Bacillaceae","g__Bacillus","s__NA"]}},{"id":"seq3939","metadata":{"taxonomy":["k__Bacteria","p__Proteobacteria","c__Betaproteobacteria","o__Burkholderiales","f__Oxalobacteraceae","g__Massilia","s__suwonensis"]}},{"id":"seq3940","metadata":{"taxonomy":["k__Bacteria","p__Proteobacteria","c__Alphaproteobacteria","o__Sphingomonadales","f__Erythrobacteraceae","g__NA","s__sp47559"]}},{"id":"seq3942","metadata":{"taxonomy":["k__Bacteria","p__Actinobacteria","c__Actinobacteria","o__Frankiales","f__Geodermatophilaceae","g__Blastococcus","s__endophyticus"]}},{"id":"seq3945","metadata":{"taxonomy":["k__Bacteria","p__Chloroflexi","c__NA","o__NA","f__NA","g__bacterium","s__sp21785-sp21786"]}},{"id":"seq3946","metadata":{"taxonomy":["k__Bacteria","p__Proteobacteria","c__Gammaproteobacteria","o__Xanthomonadales","f__Xanthomonadaceae","g__Stenotrophomonas","s__maltophilia"]}},{"id":"seq3947","metadata":{"taxonomy":["k__Bacteria","p__Actinobacteria","c__Actinobacteria","o__Micrococcales","f__Micrococcaceae","g__Arthrobacter","s__sp7069"]}},{"id":"seq3950","metadata":{"taxonomy":["k__Bacteria","p__Proteobacteria","c__Alphaproteobacteria","o__Rhizobiales","f__Methylobacteriaceae","g__Methylobacterium","s__komagatae-sp43876"]}},{"id":"seq3951","metadata":{"taxonomy":["k__Bacteria","p__Bacteroidetes","c__Sphingobacteriia","o__Sphingobacteriales","f__Chitinophagaceae","g__Segetibacter","s__aerophilus"]}},{"id":"seq3952","metadata":{"taxonomy":["k__Bacteria","p__Actinobacteria","c__Actinobacteria","o__Pseudonocardiales","f__Pseudonocardiaceae","g__Pseudonocardia","s__sp8102"]}},{"id":"seq3954","metadata":{"taxonomy":["k__Bacteria","p__Proteobacteria","c__Alphaproteobacteria","o__Sphingomonadales","f__Sphingomonadaceae","g__Sphingomonas","s__endophytica"]}},{"id":"seq3956","metadata":{"taxonomy":["k__Bacteria","p__Actinobacteria","c__Acidimicrobiia","o__Acidimicrobiales","f__NA","g__NA","s__sp4473"]}},{"id":"seq3957","metadata":{"taxonomy":["k__Bacteria","p__Actinobacteria","c__Thermoleophilia","o__Solirubrobacterales","f__Patulibacteraceae","g__Patulibacter","s__sp11080"]}},{"id":"seq3958","metadata":{"taxonomy":["k__Bacteria","p__Proteobacteria","c__Alphaproteobacteria","o__Rhodobacterales","f__Rhodobacteraceae","g__Rubellimicrobium","s__sp45099"]}},{"id":"seq3962","metadata":{"taxonomy":["k__Bacteria","p__Actinobacteria","c__Actinobacteria","o__Kineosporiales","f__Kineosporiaceae","g__NA","s__sp6223"]}},{"id":"seq3963","metadata":{"taxonomy":["k__Bacteria","p__Actinobacteria","c__Actinobacteria","o__Propionibacteriales","f__Nocardioidaceae","g__Nocardioides","s__sp7678"]}},{"id":"seq3964","metadata":{"taxonomy":["k__Bacteria","p__Actinobacteria","c__Actinobacteria","o__Micrococcales","f__Cellulomonadaceae","g__Cellulomonas","s__chitinilytica"]}},{"id":"seq3965","metadata":{"taxonomy":["k__Bacteria","p__Actinobacteria","c__Actinobacteria","o__Micrococcales","f__Micrococcaceae","g__Sinomonas","s__sp7248"]}},{"id":"seq3967","metadata":{"taxonomy":["k__Bacteria","p__Actinobacteria","c__Actinobacteria","o__Corynebacteriales","f__Mycobacteriaceae","g__Mycobacterium","s__arabiense-canariasense-mageritense"]}},{"id":"seq3968","metadata":{"taxonomy":["k__Bacteria","p__Proteobacteria","c__Alphaproteobacteria","o__Rhizobiales","f__Xanthobacteraceae","g__Variibacter","s__sp44535"]}},{"id":"seq3975","metadata":{"taxonomy":["k__Bacteria","p__Actinobacteria","c__Actinobacteria","o__Frankiales","f__Geodermatophilaceae","g__Geodermatophilus","s__africanus-obscurus"]}},{"id":"seq3976","metadata":{"taxonomy":["k__Bacteria","p__Chloroflexi","c__Thermomicrobia","o__NA","f__NA","g__NA","s__sp21846"]}},{"id":"seq3977","metadata":{"taxonomy":["k__Bacteria","p__Actinobacteria","c__Actinobacteria","o__Kineosporiales","f__Kineosporiaceae","g__Kineococcus","s__radiotolerans"]}},{"id":"seq3979","metadata":{"taxonomy":["k__Bacteria","p__Proteobacteria","c__Alphaproteobacteria","o__Caulobacterales","f__Caulobacteraceae","g__Caulobacter","s__crescentus-segnis-vibrioides"]}},{"id":"seq3981","metadata":{"taxonomy":["k__Bacteria","p__Acidobacteria","c__Acidobacteria","o__NA","f__NA","g__NA","s__sp2849"]}},{"id":"seq3985","metadata":{"taxonomy":["k__Bacteria","p__Actinobacteria","c__Rubrobacteria","o__Rubrobacterales","f__Rubrobacteriaceae","g__Rubrobacter","s__sp10738"]}},{"id":"seq3986","metadata":{"taxonomy":["k__Bacteria","p__Acidobacteria","c__Acidobacteria","o__NA","f__NA","g__Bryobacter","s__sp2550"]}},{"id":"seq3987","metadata":{"taxonomy":["k__Bacteria","p__Armatimonadetes","c__NA","o__NA","f__NA","g__NA","s__sp11678"]}},{"id":"seq3988","metadata":{"taxonomy":["k__Bacteria","p__Proteobacteria","c__Betaproteobacteria","o__Burkholderiales","f__Oxalobacteraceae","g__Massilia","s__alkalitolerans-varians"]}},{"id":"seq3989","metadata":{"taxonomy":["k__Bacteria","p__Bacteroidetes","c__Sphingobacteriia","o__Sphingobacteriales","f__Chitinophagaceae","g__Flavisolibacter","s__sp18208"]}},{"id":"seq3990","metadata":{"taxonomy":["k__Bacteria","p__Actinobacteria","c__Actinobacteria","o__Streptosporangiales","f__Streptosporangiaceae","g__Nonomuraea","s__NA"]}},{"id":"seq3992","metadata":{"taxonomy":["None","NA","NA","NA","NA","NA","NA"]}},{"id":"seq3996","metadata":{"taxonomy":["k__Bacteria","p__Actinobacteria","c__Actinobacteria","o__Frankiales","f__Geodermatophilaceae","g__Blastococcus","s__aggregatus-jejuensis"]}},{"id":"seq3997","metadata":{"taxonomy":["k__Bacteria","p__Actinobacteria","c__Thermoleophilia","o__Gaiellales","f__NA","g__NA","s__sp10874"]}},{"id":"seq4000","metadata":{"taxonomy":["k__Bacteria","p__Firmicutes","c__Clostridia","o__Clostridiales","f__Lachnospiraceae","g__NA","s__sp32741"]}},{"id":"seq4002","metadata":{"taxonomy":["k__Bacteria","p__Actinobacteria","c__Thermoleophilia","o__Solirubrobacterales","f__Solirubrobacteraceae","g__Solirubrobacter","s__sp11110"]}},{"id":"seq4003","metadata":{"taxonomy":["k__Bacteria","p__Proteobacteria","c__Gammaproteobacteria","o__Enterobacteriales","f__Enterobacteriaceae","g__Hafnia","s__alvei"]}},{"id":"seq4005","metadata":{"taxonomy":["k__Bacteria","p__Bacteroidetes","c__Cytophagia","o__Cytophagales","f__Cytophagaceae","g__Nibrella","s__sp15266"]}},{"id":"seq4008","metadata":{"taxonomy":["k__Bacteria","p__Proteobacteria","c__Alphaproteobacteria","o__Sphingomonadales","f__Sphingomonadaceae","g__Sphingomonas","s__sp47867"]}},{"id":"seq4009","metadata":{"taxonomy":["k__Bacteria","p__Firmicutes","c__Clostridia","o__Clostridiales","f__Lachnospiraceae","g__NA","s__sp33418"]}},{"id":"seq4010","metadata":{"taxonomy":["k__Bacteria","p__Proteobacteria","c__Alphaproteobacteria","o__Rhizobiales","f__Methylobacteriaceae","g__Microvirga","s__sp43912"]}},{"id":"seq4011","metadata":{"taxonomy":["k__Bacteria","p__Actinobacteria","c__Rubrobacteria","o__Rubrobacterales","f__Rubrobacteriaceae","g__Rubrobacter","s__sp10738"]}},{"id":"seq4012","metadata":{"taxonomy":["k__Bacteria","p__Chloroflexi","c__Thermomicrobia","o__NA","f__NA","g__NA","s__sp21845"]}},{"id":"seq4013","metadata":{"taxonomy":["k__Bacteria","p__Chloroflexi","c__NA","o__NA","f__NA","g__NA","s__sp21493"]}},{"id":"seq4017","metadata":{"taxonomy":["k__Bacteria","p__Proteobacteria","c__Alphaproteobacteria","o__Rhodobacterales","f__Rhodobacteraceae","g__Rubellimicrobium","s__roseum"]}},{"id":"seq4019","metadata":{"taxonomy":["k__Bacteria","p__Chloroflexi","c__NA","o__NA","f__NA","g__NA","s__sp21482"]}},{"id":"seq4020","metadata":{"taxonomy":["k__Bacteria","p__Chloroflexi","c__NA","o__NA","f__NA","g__NA","s__sp21788"]}},{"id":"seq4025","metadata":{"taxonomy":["k__Bacteria","p__Actinobacteria","c__Actinobacteria","o__Propionibacteriales","f__Nocardioidaceae","g__Nocardioides","s__albus"]}},{"id":"seq4026","metadata":{"taxonomy":["k__Bacteria","p__Gemmatimonadetes","c__Gemmatimonadetes","o__Gemmatimonadales","f__Gemmatimonadaceae","g__NA","s__sp37922"]}},{"id":"seq4027","metadata":{"taxonomy":["k__Bacteria","p__Bacteroidetes","c__Bacteroidia","o__Bacteroidales","f__Bacteroidaceae","g__Bacteroides","s__sartorii"]}},{"id":"seq4028","metadata":{"taxonomy":["k__Bacteria","p__Proteobacteria","c__Betaproteobacteria","o__Burkholderiales","f__Oxalobacteraceae","g__Noviherbaspirillum","s__sp49440-sp49510-sp49525"]}},{"id":"seq4029","metadata":{"taxonomy":["k__Bacteria","p__Bacteroidetes","c__Sphingobacteriia","o__Sphingobacteriales","f__Chitinophagaceae","g__Segetibacter","s__aerophilus"]}},{"id":"seq4030","metadata":{"taxonomy":["k__Bacteria","p__Proteobacteria","c__Deltaproteobacteria","o__Desulfovibrionales","f__Desulfovibrionaceae","g__Desulfovibrio","s__sp52672"]}},{"id":"seq4032","metadata":{"taxonomy":["k__Bacteria","p__Proteobacteria","c__Alphaproteobacteria","o__Rhodospirillales","f__NA","g__NA","s__sp45908"]}},{"id":"seq4034","metadata":{"taxonomy":["k__Bacteria","p__Actinobacteria","c__Actinobacteria","o__Pseudonocardiales","f__Pseudonocardiaceae","g__Pseudonocardia","s__yuanmonensis"]}},{"id":"seq4035","metadata":{"taxonomy":["k__Bacteria","p__Bacteroidetes","c__Sphingobacteriia","o__Sphingobacteriales","f__Chitinophagaceae","g__Segetibacter","s__sp18301"]}},{"id":"seq4038","metadata":{"taxonomy":["k__Bacteria","p__Actinobacteria","c__Actinobacteria","o__Frankiales","f__NA","g__NA","s__sp6166"]}},{"id":"seq4039","metadata":{"taxonomy":["k__Bacteria","p__Actinobacteria","c__Actinobacteria","o__Propionibacteriales","f__Nocardioidaceae","g__Nocardioides","s__daejeonensis"]}},{"id":"seq4040","metadata":{"taxonomy":["k__Bacteria","p__Proteobacteria","c__Alphaproteobacteria","o__Rhodospirillales","f__Acetobacteraceae","g__Craurococcus","s__sp45577"]}},{"id":"seq4043","metadata":{"taxonomy":["k__Bacteria","p__Firmicutes","c__Bacilli","o__Lactobacillales","f__Streptococcaceae","g__Lactococcus","s__formosensis-garvieae"]}},{"id":"seq4046","metadata":{"taxonomy":["k__Bacteria","p__Proteobacteria","c__Alphaproteobacteria","o__Rhodospirillales","f__Acetobacteraceae","g__Craurococcus","s__sp45577"]}},{"id":"seq4048","metadata":{"taxonomy":["k__Bacteria","p__Proteobacteria","c__Betaproteobacteria","o__Burkholderiales","f__Oxalobacteraceae","g__Massilia","s__consociata"]}},{"id":"seq4050","metadata":{"taxonomy":["k__Bacteria","p__Actinobacteria","c__Actinobacteria","o__Pseudonocardiales","f__Pseudonocardiaceae","g__Saccharopolyspora","s__sp8113"]}},{"id":"seq4051","metadata":{"taxonomy":["k__Bacteria","p__Acidobacteria","c__Acidobacteria","o__NA","f__NA","g__NA","s__sp2949"]}},{"id":"seq4052","metadata":{"taxonomy":["k__Bacteria","p__Actinobacteria","c__Actinobacteria","o__Micrococcales","f__Intrasporangiaceae","g__Knoellia","s__sinensis-subterranea"]}},{"id":"seq4053","metadata":{"taxonomy":["k__Bacteria","p__Firmicutes","c__Bacilli","o__Lactobacillales","f__Streptococcaceae","g__Streptococcus","s__salivarius-vestibularis"]}},{"id":"seq4061","metadata":{"taxonomy":["k__Bacteria","p__Chloroflexi","c__NA","o__NA","f__NA","g__NA","s__sp21446"]}},{"id":"seq4062","metadata":{"taxonomy":["k__Bacteria","p__Firmicutes","c__Bacilli","o__Bacillales","f__Paenibacillaceae","g__Paenibacillus","s__lautus"]}},{"id":"seq4063","metadata":{"taxonomy":["k__Bacteria","p__Bacteroidetes","c__Bacteroidia","o__Bacteroidales","f__Prevotellaceae","g__Prevotella","s__melaninogenica"]}},{"id":"seq4064","metadata":{"taxonomy":["k__Bacteria","p__Proteobacteria","c__Alphaproteobacteria","o__Rhizobiales","f__Methylobacteriaceae","g__Microvirga","s__sp43908"]}},{"id":"seq4065","metadata":{"taxonomy":["k__Bacteria","p__Actinobacteria","c__Actinobacteria","o__Propionibacteriales","f__Nocardioidaceae","g__Aeromicrobium","s__erythreum"]}},{"id":"seq4067","metadata":{"taxonomy":["k__Bacteria","p__Cyanobacteria","c__Cyanobacteria","o__NA","f__FamilyI","g__Microcoleus","s__vaginatus"]}},{"id":"seq4068","metadata":{"taxonomy":["k__Bacteria","p__Actinobacteria","c__Actinobacteria","o__Micromonosporales","f__Micromonosporaceae","g__Actinoplanes","s__derwentensis-missouriensis-palleronii"]}},{"id":"seq4070","metadata":{"taxonomy":["k__Bacteria","p__Actinobacteria","c__Actinobacteria","o__Micrococcales","f__Micrococcaceae","g__Arthrobacter","s__crystallopoietes"]}},{"id":"seq4071","metadata":{"taxonomy":["k__Bacteria","p__Actinobacteria","c__Actinobacteria","o__Frankiales","f__Geodermatophilaceae","g__Geodermatophilus","s__africanus-obscurus-siccatus"]}},{"id":"seq4072","metadata":{"taxonomy":["k__Bacteria","p__Actinobacteria","c__Actinobacteria","o__Frankiales","f__Cryptosporangiaceae","g__Cryptosporangium","s__sp6027"]}},{"id":"seq4077","metadata":{"taxonomy":["k__Bacteria","p__Actinobacteria","c__Acidimicrobiia","o__Acidimicrobiales","f__NA","g__NA","s__sp4580"]}},{"id":"seq4079","metadata":{"taxonomy":["k__Bacteria","p__Proteobacteria","c__Alphaproteobacteria","o__Rhizobiales","f__Bradyrhizobiaceae","g__Bradyrhizobium","s__sp43372"]}},{"id":"seq4081","metadata":{"taxonomy":["k__Bacteria","p__Actinobacteria","c__Rubrobacteria","o__Rubrobacterales","f__Rubrobacteriaceae","g__Rubrobacter","s__sp10746"]}},{"id":"seq4084","metadata":{"taxonomy":["k__Bacteria","p__Actinobacteria","c__NA","o__NA","f__NA","g__NA","s__sp10767"]}},{"id":"seq4085","metadata":{"taxonomy":["k__Bacteria","p__Armatimonadetes","c__NA","o__NA","f__NA","g__NA","s__sp11678"]}},{"id":"seq4089","metadata":{"taxonomy":["k__Bacteria","p__Actinobacteria","c__Actinobacteria","o__Micromonosporales","f__Micromonosporaceae","g__Asanoa-Phytohabitans","s__NA"]}},{"id":"seq4091","metadata":{"taxonomy":["k__Bacteria","p__Firmicutes","c__Clostridia","o__Clostridiales","f__Ruminococcaceae","g__Oscillibacter","s__sp34651"]}},{"id":"seq4092","metadata":{"taxonomy":["k__Bacteria","p__Proteobacteria","c__Alphaproteobacteria","o__Rhodospirillales","f__Acetobacteraceae","g__Craurococcus","s__sp45582"]}},{"id":"seq4093","metadata":{"taxonomy":["k__Bacteria","p__Proteobacteria","c__Alphaproteobacteria","o__Caulobacterales","f__Caulobacteraceae","g__NA","s__sp42794"]}},{"id":"seq4096","metadata":{"taxonomy":["k__Bacteria","p__Firmicutes","c__Clostridia","o__Clostridiales","f__Lachnospiraceae","g__NA","s__sp33692"]}},{"id":"seq4098","metadata":{"taxonomy":["k__Bacteria","p__Proteobacteria","c__Betaproteobacteria","o__Burkholderiales","f__Comamonadaceae","g__Rhizobacter","s__bergeniae"]}},{"id":"seq4101","metadata":{"taxonomy":["k__Bacteria","p__Armatimonadetes","c__NA","o__NA","f__NA","g__NA","s__sp11598"]}},{"id":"seq4102","metadata":{"taxonomy":["k__Bacteria","p__Gemmatimonadetes","c__Gemmatimonadetes","o__Gemmatimonadales","f__Gemmatimonadaceae","g__NA","s__sp37917"]}},{"id":"seq4103","metadata":{"taxonomy":["k__Bacteria","p__Bacteroidetes","c__Bacteroidia","o__Bacteroidales","f__Porphyromonadaceae","g__Parabacteroides","s__sp13286"]}},{"id":"seq4104","metadata":{"taxonomy":["k__Bacteria","p__Actinobacteria","c__Actinobacteria","o__Micrococcales","f__Cellulomonadaceae","g__Cellulomonas","s__biazotea-fimi-oligotrophica"]}},{"id":"seq4107","metadata":{"taxonomy":["k__Bacteria","p__Firmicutes","c__Clostridia","o__Clostridiales","f__Clostridiaceae","g__Clostridium","s__perfringens"]}},{"id":"seq4108","metadata":{"taxonomy":["k__Bacteria","p__Proteobacteria","c__Alphaproteobacteria","o__Rhodospirillales","f__Acetobacteraceae","g__NA","s__sp45744"]}},{"id":"seq4110","metadata":{"taxonomy":["k__Bacteria","p__Actinobacteria","c__Thermoleophilia","o__Gaiellales","f__NA","g__NA","s__sp10877"]}},{"id":"seq4111","metadata":{"taxonomy":["k__Bacteria","p__Actinobacteria","c__Rubrobacteria","o__Rubrobacterales","f__Rubrobacteriaceae","g__Rubrobacter","s__sp10742"]}},{"id":"seq4112","metadata":{"taxonomy":["k__Bacteria","p__Proteobacteria","c__Alphaproteobacteria","o__Rhodospirillales","f__Acetobacteraceae","g__Craurococcus","s__sp45581"]}},{"id":"seq4113","metadata":{"taxonomy":["k__Bacteria","p__Firmicutes","c__Bacilli","o__Bacillales","f__Bacillaceae","g__Bacillus","s__fastidiosus"]}},{"id":"seq4117","metadata":{"taxonomy":["k__Bacteria","p__Planctomycetes","c__Phycisphaerae","o__NA","f__NA","g__NA","s__sp41146"]}},{"id":"seq4119","metadata":{"taxonomy":["k__Bacteria","p__Actinobacteria","c__Actinobacteria","o__Frankiales","f__NA","g__NA","s__sp6165"]}},{"id":"seq4121","metadata":{"taxonomy":["k__Bacteria","p__Bacteroidetes","c__Sphingobacteriia","o__Sphingobacteriales","f__Chitinophagaceae","g__Segetibacter","s__sp18308"]}},{"id":"seq4127","metadata":{"taxonomy":["k__Bacteria","p__Actinobacteria","c__NA","o__NA","f__NA","g__NA","s__sp10594"]}},{"id":"seq4131","metadata":{"taxonomy":["k__Bacteria","p__Proteobacteria","c__Alphaproteobacteria","o__Rhizobiales","f__Methylobacteriaceae","g__Microvirga","s__aerilata"]}},{"id":"seq4133","metadata":{"taxonomy":["k__Bacteria","p__Actinobacteria","c__Actinobacteria","o__Micrococcales","f__Brevibacteriaceae","g__Brevibacterium","s__luteolum"]}},{"id":"seq4134","metadata":{"taxonomy":["k__Bacteria","p__Proteobacteria","c__Alphaproteobacteria","o__Rhodobacterales","f__Rhodobacteraceae","g__Rubellimicrobium","s__roseum"]}},{"id":"seq4135","metadata":{"taxonomy":["k__Bacteria","p__Actinobacteria","c__Actinobacteria","o__Pseudonocardiales","f__Pseudonocardiaceae","g__Pseudonocardia","s__parietis"]}},{"id":"seq4136","metadata":{"taxonomy":["k__Bacteria","p__Chloroflexi","c__NA","o__NA","f__NA","g__NA","s__sp21462"]}},{"id":"seq4141","metadata":{"taxonomy":["k__Bacteria","p__Actinobacteria","c__Actinobacteria","o__Propionibacteriales","f__Nocardioidaceae","g__Nocardioides","s__mesophilus"]}},{"id":"seq4142","metadata":{"taxonomy":["k__Bacteria","p__Actinobacteria","c__Actinobacteria","o__Micromonosporales","f__Micromonosporaceae","g__Asanoa","s__hainanensis-ishikariensis"]}},{"id":"seq4144","metadata":{"taxonomy":["k__Bacteria","p__Actinobacteria","c__Actinobacteria","o__Pseudonocardiales","f__Pseudonocardiaceae","g__Saccharothrix","s__hoggarensis-texasensis"]}},{"id":"seq4145","metadata":{"taxonomy":["k__Bacteria","p__Bacteroidetes","c__Cytophagia","o__Cytophagales","f__Cytophagaceae","g__Hymenobacter","s__gelipurpurascens"]}},{"id":"seq4146","metadata":{"taxonomy":["k__Bacteria","p__Actinobacteria","c__Actinobacteria","o__Propionibacteriales","f__Nocardioidaceae","g__Nocardioides","s__marinus"]}},{"id":"seq4148","metadata":{"taxonomy":["k__Bacteria","p__Actinobacteria","c__NA","o__NA","f__NA","g__NA","s__sp10769"]}},{"id":"seq4151","metadata":{"taxonomy":["k__Bacteria","p__Actinobacteria","c__Actinobacteria","o__Propionibacteriales","f__Nocardioidaceae","g__Nocardioides","s__mesophilus"]}},{"id":"seq4154","metadata":{"taxonomy":["k__Bacteria","p__Actinobacteria","c__Actinobacteria","o__Pseudonocardiales","f__Pseudonocardiaceae","g__Umezawaea","s__tangerina"]}},{"id":"seq4155","metadata":{"taxonomy":["k__Bacteria","p__Chloroflexi","c__Chloroflexia","o__Kallotenuales","f__NA","g__NA","s__sp21230"]}
[truncated: 9,881,101 more chars]
