# Supplementary material for: Transgressive hybrids as hopeful holobionts
Source: Microbiome. 2025 Jan 22;13:19. doi: 10.1186/s40168-024-01994-8 (PMC11752726; doi:10.1186/s40168-024-01994-8)
Supplement: Supplementary file 12 — Additional file 11: BIOM files, read counts, taxonomy assignments, microbial phylogenies, and lizard metadata for gut and skin samples used in this study. [file 40168_2024_1994_MOESM11_ESM.zip › biom_files/Skin/HybridLizardSkinsGenus.biom]

{"id":"None","type":"OTU table","format":"1.0.0","format_url":"http://biom-format.org","generated_by":"rbiom 1.0.3","date":"2023-05-20T05:13:47Z","matrix_type":"sparse","matrix_element_type":"float","shape":[1206,65],"comment":null,"phylogeny":"","rows":[{"id":"None;Other;Other;Other;Other;Other","metadata":{"taxonomy":null}},{"id":"k__Archaea;p__Euryarchaeota;c__Halobacteria;o__Halobacteriales;f__Halobacteriaceae;g__Haladaptatus","metadata":{"taxonomy":null}},{"id":"k__Archaea;p__Euryarchaeota;c__Halobacteria;o__Halobacteriales;f__Halobacteriaceae;g__Halococcus","metadata":{"taxonomy":null}},{"id":"k__Archaea;p__Euryarchaeota;c__Methanobacteria;o__Methanobacteriales;f__Methanobacteriaceae;g__Methanobrevibacter","metadata":{"taxonomy":null}},{"id":"k__Archaea;p__Euryarchaeota;c__Thermoplasmata;o__Thermoplasmatales;f__Marine Group II;g__NA","metadata":{"taxonomy":null}},{"id":"k__Archaea;p__Thaumarchaeota;c__NA;o__NA;f__NA;g__*Nitrososphaera","metadata":{"taxonomy":null}},{"id":"k__Archaea;p__Thaumarchaeota;c__NA;o__NA;f__NA;g__NA","metadata":{"taxonomy":null}},{"id":"k__Bacteria;p__Acidobacteria;c__Acidobacteria;o__Acidobacteriales;f__NA;g__*Koribacter","metadata":{"taxonomy":null}},{"id":"k__Bacteria;p__Acidobacteria;c__Acidobacteria;o__Acidobacteriales;f__NA;g__Bryocella","metadata":{"taxonomy":null}},{"id":"k__Bacteria;p__Acidobacteria;c__Acidobacteria;o__Acidobacteriales;f__NA;g__Edaphobacter","metadata":{"taxonomy":null}},{"id":"k__Bacteria;p__Acidobacteria;c__Acidobacteria;o__Acidobacteriales;f__NA;g__Granulicella","metadata":{"taxonomy":null}},{"id":"k__Bacteria;p__Acidobacteria;c__Acidobacteria;o__Acidobacteriales;f__NA;g__NA","metadata":{"taxonomy":null}},{"id":"k__Bacteria;p__Acidobacteria;c__Acidobacteria;o__Acidobacteriales;f__NA;g__Terriglobus","metadata":{"taxonomy":null}},{"id":"k__Bacteria;p__Acidobacteria;c__Acidobacteria;o__NA;f__NA;g__*Chloracidobacterium","metadata":{"taxonomy":null}},{"id":"k__Bacteria;p__Acidobacteria;c__Acidobacteria;o__NA;f__NA;g__*Solibacter","metadata":{"taxonomy":null}},{"id":"k__Bacteria;p__Acidobacteria;c__Acidobacteria;o__NA;f__NA;g__*Solibacter-Bryobacter","metadata":{"taxonomy":null}},{"id":"k__Bacteria;p__Acidobacteria;c__Acidobacteria;o__NA;f__NA;g__Blastocatella","metadata":{"taxonomy":null}},{"id":"k__Bacteria;p__Acidobacteria;c__Acidobacteria;o__NA;f__NA;g__Bryobacter","metadata":{"taxonomy":null}},{"id":"k__Bacteria;p__Acidobacteria;c__Acidobacteria;o__NA;f__NA;g__NA","metadata":{"taxonomy":null}},{"id":"k__Bacteria;p__Acidobacteria;c__Acidobacteria;o__NA;f__NA;g__bacterium","metadata":{"taxonomy":null}},{"id":"k__Bacteria;p__Acidobacteria;c__Blastocatellia;o__Blastocatellales;f__NA;g__Aridibacter","metadata":{"taxonomy":null}},{"id":"k__Bacteria;p__Acidobacteria;c__Holophagae;o__NA;f__NA;g__Acidobacteria","metadata":{"taxonomy":null}},{"id":"k__Bacteria;p__Acidobacteria;c__Holophagae;o__NA;f__NA;g__NA","metadata":{"taxonomy":null}},{"id":"k__Bacteria;p__Acidobacteria;c__NA;o__NA;f__NA;g__NA","metadata":{"taxonomy":null}},{"id":"k__Bacteria;p__Actinobacteria;c__Acidimicrobiia;o__Acidimicrobiales;f__Acidimicrobiaceae;g__*Microthrix","metadata":{"taxonomy":null}},{"id":"k__Bacteria;p__Actinobacteria;c__Acidimicrobiia;o__Acidimicrobiales;f__Acidimicrobiaceae;g__Illumatobacter","metadata":{"taxonomy":null}},{"id":"k__Bacteria;p__Actinobacteria;c__Acidimicrobiia;o__Acidimicrobiales;f__Acidimicrobiaceae;g__NA","metadata":{"taxonomy":null}},{"id":"k__Bacteria;p__Actinobacteria;c__Acidimicrobiia;o__Acidimicrobiales;f__Iamiaceae;g__*Microthrix-Iamia","metadata":{"taxonomy":null}},{"id":"k__Bacteria;p__Actinobacteria;c__Acidimicrobiia;o__Acidimicrobiales;f__Iamiaceae;g__Iamia","metadata":{"taxonomy":null}},{"id":"k__Bacteria;p__Actinobacteria;c__Acidimicrobiia;o__Acidimicrobiales;f__NA;g__*Microthrix","metadata":{"taxonomy":null}},{"id":"k__Bacteria;p__Actinobacteria;c__Acidimicrobiia;o__Acidimicrobiales;f__NA;g__*Microthrix-Aciditerrimonas","metadata":{"taxonomy":null}},{"id":"k__Bacteria;p__Actinobacteria;c__Acidimicrobiia;o__Acidimicrobiales;f__NA;g__Aciditerrimonas","metadata":{"taxonomy":null}},{"id":"k__Bacteria;p__Actinobacteria;c__Acidimicrobiia;o__Acidimicrobiales;f__NA;g__NA","metadata":{"taxonomy":null}},{"id":"k__Bacteria;p__Actinobacteria;c__Actinobacteria;o__Actinomycetales;f__Actinomycetaceae;g__Actinomyces","metadata":{"taxonomy":null}},{"id":"k__Bacteria;p__Actinobacteria;c__Actinobacteria;o__Actinomycetales;f__Actinomycetaceae;g__Arcanobacterium","metadata":{"taxonomy":null}},{"id":"k__Bacteria;p__Actinobacteria;c__Actinobacteria;o__Actinomycetales;f__Actinomycetaceae;g__Mobiluncus","metadata":{"taxonomy":null}},{"id":"k__Bacteria;p__Actinobacteria;c__Actinobacteria;o__Actinomycetales;f__Actinomycetaceae;g__NA","metadata":{"taxonomy":null}},{"id":"k__Bacteria;p__Actinobacteria;c__Actinobacteria;o__Actinomycetales;f__Actinomycetaceae;g__Varibaculum","metadata":{"taxonomy":null}},{"id":"k__Bacteria;p__Actinobacteria;c__Actinobacteria;o__Bifidobacteriales;f__Bifidobacteriaceae;g__Bifidobacterium","metadata":{"taxonomy":null}},{"id":"k__Bacteria;p__Actinobacteria;c__Actinobacteria;o__Bifidobacteriales;f__Bifidobacteriaceae;g__Gardnerella","metadata":{"taxonomy":null}},{"id":"k__Bacteria;p__Actinobacteria;c__Actinobacteria;o__Bifidobacteriales;f__Bifidobacteriaceae;g__Scardovia","metadata":{"taxonomy":null}},{"id":"k__Bacteria;p__Actinobacteria;c__Actinobacteria;o__Catenulisporales;f__Actinospicaceae;g__Actinospica","metadata":{"taxonomy":null}},{"id":"k__Bacteria;p__Actinobacteria;c__Actinobacteria;o__Corynebacteriales;f__Corynebacteriaceae;g__Corynebacterium","metadata":{"taxonomy":null}},{"id":"k__Bacteria;p__Actinobacteria;c__Actinobacteria;o__Corynebacteriales;f__Corynebacteriaceae;g__NA","metadata":{"taxonomy":null}},{"id":"k__Bacteria;p__Actinobacteria;c__Actinobacteria;o__Corynebacteriales;f__Corynebacteriaceae;g__Turicella","metadata":{"taxonomy":null}},{"id":"k__Bacteria;p__Actinobacteria;c__Actinobacteria;o__Corynebacteriales;f__Dietziaceae;g__Dietzia","metadata":{"taxonomy":null}},{"id":"k__Bacteria;p__Actinobacteria;c__Actinobacteria;o__Corynebacteriales;f__Mycobacteriaceae;g__Amycolicicoccus-Mycobacterium","metadata":{"taxonomy":null}},{"id":"k__Bacteria;p__Actinobacteria;c__Actinobacteria;o__Corynebacteriales;f__Mycobacteriaceae;g__Mycobacterium","metadata":{"taxonomy":null}},{"id":"k__Bacteria;p__Actinobacteria;c__Actinobacteria;o__Corynebacteriales;f__NA;g__NA","metadata":{"taxonomy":null}},{"id":"k__Bacteria;p__Actinobacteria;c__Actinobacteria;o__Corynebacteriales;f__Nocardiaceae;g__Gordonia","metadata":{"taxonomy":null}},{"id":"k__Bacteria;p__Actinobacteria;c__Actinobacteria;o__Corynebacteriales;f__Nocardiaceae;g__Gordonia-Rhodococcus","metadata":{"taxonomy":null}},{"id":"k__Bacteria;p__Actinobacteria;c__Actinobacteria;o__Corynebacteriales;f__Nocardiaceae;g__Nocardia","metadata":{"taxonomy":null}},{"id":"k__Bacteria;p__Actinobacteria;c__Actinobacteria;o__Corynebacteriales;f__Nocardiaceae;g__Rhodococcus","metadata":{"taxonomy":null}},{"id":"k__Bacteria;p__Actinobacteria;c__Actinobacteria;o__Corynebacteriales;f__Nocardiaceae;g__Smaragdicoccus","metadata":{"taxonomy":null}},{"id":"k__Bacteria;p__Actinobacteria;c__Actinobacteria;o__Corynebacteriales;f__Nocardiaceae;g__Williamsia","metadata":{"taxonomy":null}},{"id":"k__Bacteria;p__Actinobacteria;c__Actinobacteria;o__Corynebacteriales;f__Tsukamurellaceae;g__Tsukamurella","metadata":{"taxonomy":null}},{"id":"k__Bacteria;p__Actinobacteria;c__Actinobacteria;o__Frankiales;f__Acidothermaceae;g__Acidothermus","metadata":{"taxonomy":null}},{"id":"k__Bacteria;p__Actinobacteria;c__Actinobacteria;o__Frankiales;f__Cryptosporangiaceae;g__Cryptosporangium","metadata":{"taxonomy":null}},{"id":"k__Bacteria;p__Actinobacteria;c__Actinobacteria;o__Frankiales;f__Cryptosporangiaceae;g__Fodinicola","metadata":{"taxonomy":null}},{"id":"k__Bacteria;p__Actinobacteria;c__Actinobacteria;o__Frankiales;f__Frankiaceae;g__Frankia","metadata":{"taxonomy":null}},{"id":"k__Bacteria;p__Actinobacteria;c__Actinobacteria;o__Frankiales;f__Frankiaceae;g__Frankia-Jatrophihabitans","metadata":{"taxonomy":null}},{"id":"k__Bacteria;p__Actinobacteria;c__Actinobacteria;o__Frankiales;f__Frankiaceae;g__Jatrophihabitans","metadata":{"taxonomy":null}},{"id":"k__Bacteria;p__Actinobacteria;c__Actinobacteria;o__Frankiales;f__Geodermatophilaceae;g__Blastococcus","metadata":{"taxonomy":null}},{"id":"k__Bacteria;p__Actinobacteria;c__Actinobacteria;o__Frankiales;f__Geodermatophilaceae;g__Blastococcus-Geodermatophilus","metadata":{"taxonomy":null}},{"id":"k__Bacteria;p__Actinobacteria;c__Actinobacteria;o__Frankiales;f__Geodermatophilaceae;g__Blastococcus-Modestobacter","metadata":{"taxonomy":null}},{"id":"k__Bacteria;p__Actinobacteria;c__Actinobacteria;o__Frankiales;f__Geodermatophilaceae;g__Geodermatophilus","metadata":{"taxonomy":null}},{"id":"k__Bacteria;p__Actinobacteria;c__Actinobacteria;o__Frankiales;f__Geodermatophilaceae;g__Geodermatophilus-Modestobacter","metadata":{"taxonomy":null}},{"id":"k__Bacteria;p__Actinobacteria;c__Actinobacteria;o__Frankiales;f__Geodermatophilaceae;g__Modestobacter","metadata":{"taxonomy":null}},{"id":"k__Bacteria;p__Actinobacteria;c__Actinobacteria;o__Frankiales;f__Geodermatophilaceae;g__NA","metadata":{"taxonomy":null}},{"id":"k__Bacteria;p__Actinobacteria;c__Actinobacteria;o__Frankiales;f__NA;g__NA","metadata":{"taxonomy":null}},{"id":"k__Bacteria;p__Actinobacteria;c__Actinobacteria;o__Frankiales;f__Nakamurellaceae;g__Nakamurella","metadata":{"taxonomy":null}},{"id":"k__Bacteria;p__Actinobacteria;c__Actinobacteria;o__Frankiales;f__Sporichthyaceae;g__NA","metadata":{"taxonomy":null}},{"id":"k__Bacteria;p__Actinobacteria;c__Actinobacteria;o__Frankiales;f__Sporichthyaceae;g__Sporichthya","metadata":{"taxonomy":null}},{"id":"k__Bacteria;p__Actinobacteria;c__Actinobacteria;o__Glycomycetales;f__Glycomycetaceae;g__Glycomyces","metadata":{"taxonomy":null}},{"id":"k__Bacteria;p__Actinobacteria;c__Actinobacteria;o__Kineosporiales;f__Kineosporiaceae;g__Angustibacter","metadata":{"taxonomy":null}},{"id":"k__Bacteria;p__Actinobacteria;c__Actinobacteria;o__Kineosporiales;f__Kineosporiaceae;g__Angustibacter-Kineosporia","metadata":{"taxonomy":null}},{"id":"k__Bacteria;p__Actinobacteria;c__Actinobacteria;o__Kineosporiales;f__Kineosporiaceae;g__Kineococcus","metadata":{"taxonomy":null}},{"id":"k__Bacteria;p__Actinobacteria;c__Actinobacteria;o__Kineosporiales;f__Kineosporiaceae;g__Kineosporia","metadata":{"taxonomy":null}},{"id":"k__Bacteria;p__Actinobacteria;c__Actinobacteria;o__Kineosporiales;f__Kineosporiaceae;g__Kineosporia-Quadrisphaera","metadata":{"taxonomy":null}},{"id":"k__Bacteria;p__Actinobacteria;c__Actinobacteria;o__Kineosporiales;f__Kineosporiaceae;g__NA","metadata":{"taxonomy":null}},{"id":"k__Bacteria;p__Actinobacteria;c__Actinobacteria;o__Kineosporiales;f__Kineosporiaceae;g__Pseudokineococcus","metadata":{"taxonomy":null}},{"id":"k__Bacteria;p__Actinobacteria;c__Actinobacteria;o__Kineosporiales;f__Kineosporiaceae;g__Quadrisphaera","metadata":{"taxonomy":null}},{"id":"k__Bacteria;p__Actinobacteria;c__Actinobacteria;o__Micrococcales;f__Beutenbergiaceae;g__NA","metadata":{"taxonomy":null}},{"id":"k__Bacteria;p__Actinobacteria;c__Actinobacteria;o__Micrococcales;f__Beutenbergiaceae;g__Salana","metadata":{"taxonomy":null}},{"id":"k__Bacteria;p__Actinobacteria;c__Actinobacteria;o__Micrococcales;f__Beutenbergiaceae;g__Salana-Serinibacter","metadata":{"taxonomy":null}},{"id":"k__Bacteria;p__Actinobacteria;c__Actinobacteria;o__Micrococcales;f__Beutenbergiaceae;g__Serinibacter","metadata":{"taxonomy":null}},{"id":"k__Bacteria;p__Actinobacteria;c__Actinobacteria;o__Micrococcales;f__Bogoriellaceae;g__Bogoriella","metadata":{"taxonomy":null}},{"id":"k__Bacteria;p__Actinobacteria;c__Actinobacteria;o__Micrococcales;f__Bogoriellaceae;g__Georgenia","metadata":{"taxonomy":null}},{"id":"k__Bacteria;p__Actinobacteria;c__Actinobacteria;o__Micrococcales;f__Bogoriellaceae;g__Georgenia-Oceanitalea","metadata":{"taxonomy":null}},{"id":"k__Bacteria;p__Actinobacteria;c__Actinobacteria;o__Micrococcales;f__Brevibacteriaceae;g__Brevibacterium","metadata":{"taxonomy":null}},{"id":"k__Bacteria;p__Actinobacteria;c__Actinobacteria;o__Micrococcales;f__Cellulomonadaceae;g__Actinotalea","metadata":{"taxonomy":null}},{"id":"k__Bacteria;p__Actinobacteria;c__Actinobacteria;o__Micrococcales;f__Cellulomonadaceae;g__Actinotalea-Cellulomonas","metadata":{"taxonomy":null}},{"id":"k__Bacteria;p__Actinobacteria;c__Actinobacteria;o__Micrococcales;f__Cellulomonadaceae;g__Cellulomonas","metadata":{"taxonomy":null}},{"id":"k__Bacteria;p__Actinobacteria;c__Actinobacteria;o__Micrococcales;f__Cellulomonadaceae;g__Cellulomonas-Luteimicrobium","metadata":{"taxonomy":null}},{"id":"k__Bacteria;p__Actinobacteria;c__Actinobacteria;o__Micrococcales;f__Cellulomonadaceae;g__NA","metadata":{"taxonomy":null}},{"id":"k__Bacteria;p__Actinobacteria;c__Actinobacteria;o__Micrococcales;f__Demequinaceae;g__Demequina","metadata":{"taxonomy":null}},{"id":"k__Bacteria;p__Actinobacteria;c__Actinobacteria;o__Micrococcales;f__Dermabacteraceae;g__Brachybacterium","metadata":{"taxonomy":null}},{"id":"k__Bacteria;p__Actinobacteria;c__Actinobacteria;o__Micrococcales;f__Dermabacteraceae;g__Dermabacter","metadata":{"taxonomy":null}},{"id":"k__Bacteria;p__Actinobacteria;c__Actinobacteria;o__Micrococcales;f__Dermabacteraceae;g__NA","metadata":{"taxonomy":null}},{"id":"k__Bacteria;p__Actinobacteria;c__Actinobacteria;o__Micrococcales;f__Dermacoccaceae;g__Barrientosiimonas","metadata":{"taxonomy":null}},{"id":"k__Bacteria;p__Actinobacteria;c__Actinobacteria;o__Micrococcales;f__Dermacoccaceae;g__Barrientosiimonas-Branchiibius","metadata":{"taxonomy":null}},{"id":"k__Bacteria;p__Actinobacteria;c__Actinobacteria;o__Micrococcales;f__Dermacoccaceae;g__Branchiibius","metadata":{"taxonomy":null}},{"id":"k__Bacteria;p__Actinobacteria;c__Actinobacteria;o__Micrococcales;f__Dermacoccaceae;g__Demetria","metadata":{"taxonomy":null}},{"id":"k__Bacteria;p__Actinobacteria;c__Actinobacteria;o__Micrococcales;f__Dermacoccaceae;g__Dermacoccus","metadata":{"taxonomy":null}},{"id":"k__Bacteria;p__Actinobacteria;c__Actinobacteria;o__Micrococcales;f__Dermacoccaceae;g__Dermacoccus-Luteipulveratus","metadata":{"taxonomy":null}},{"id":"k__Bacteria;p__Actinobacteria;c__Actinobacteria;o__Micrococcales;f__Dermacoccaceae;g__Flexivirga","metadata":{"taxonomy":null}},{"id":"k__Bacteria;p__Actinobacteria;c__Actinobacteria;o__Micrococcales;f__Dermacoccaceae;g__Kytococcus","metadata":{"taxonomy":null}},{"id":"k__Bacteria;p__Actinobacteria;c__Actinobacteria;o__Micrococcales;f__Dermatophilaceae;g__Kineosphaera","metadata":{"taxonomy":null}},{"id":"k__Bacteria;p__Actinobacteria;c__Actinobacteria;o__Micrococcales;f__Dermatophilaceae;g__Mobilicoccus","metadata":{"taxonomy":null}},{"id":"k__Bacteria;p__Actinobacteria;c__Actinobacteria;o__Micrococcales;f__Intrasporangiaceae;g__Aquipuribacter","metadata":{"taxonomy":null}},{"id":"k__Bacteria;p__Actinobacteria;c__Actinobacteria;o__Micrococcales;f__Intrasporangiaceae;g__Arsenicicoccus","metadata":{"taxonomy":null}},{"id":"k__Bacteria;p__Actinobacteria;c__Actinobacteria;o__Micrococcales;f__Intrasporangiaceae;g__Fodinibacter","metadata":{"taxonomy":null}},{"id":"k__Bacteria;p__Actinobacteria;c__Actinobacteria;o__Micrococcales;f__Intrasporangiaceae;g__Fodinibacter-Intrasporangium","metadata":{"taxonomy":null}},{"id":"k__Bacteria;p__Actinobacteria;c__Actinobacteria;o__Micrococcales;f__Intrasporangiaceae;g__Fodinibacter-Ornithinimicrobium","metadata":{"taxonomy":null}},{"id":"k__Bacteria;p__Actinobacteria;c__Actinobacteria;o__Micrococcales;f__Intrasporangiaceae;g__Humibacillus","metadata":{"taxonomy":null}},{"id":"k__Bacteria;p__Actinobacteria;c__Actinobacteria;o__Micrococcales;f__Intrasporangiaceae;g__Intrasporangium","metadata":{"taxonomy":null}},{"id":"k__Bacteria;p__Actinobacteria;c__Actinobacteria;o__Micrococcales;f__Intrasporangiaceae;g__Intrasporangium-Knoellia","metadata":{"taxonomy":null}},{"id":"k__Bacteria;p__Actinobacteria;c__Actinobacteria;o__Micrococcales;f__Intrasporangiaceae;g__Intrasporangium-Lapillicoccus","metadata":{"taxonomy":null}},{"id":"k__Bacteria;p__Actinobacteria;c__Actinobacteria;o__Micrococcales;f__Intrasporangiaceae;g__Intrasporangium-Oryzihumus","metadata":{"taxonomy":null}},{"id":"k__Bacteria;p__Actinobacteria;c__Actinobacteria;o__Micrococcales;f__Intrasporangiaceae;g__Janibacter","metadata":{"taxonomy":null}},{"id":"k__Bacteria;p__Actinobacteria;c__Actinobacteria;o__Micrococcales;f__Intrasporangiaceae;g__Knoellia","metadata":{"taxonomy":null}},{"id":"k__Bacteria;p__Actinobacteria;c__Actinobacteria;o__Micrococcales;f__Intrasporangiaceae;g__Knoellia-Phycicoccus","metadata":{"taxonomy":null}},{"id":"k__Bacteria;p__Actinobacteria;c__Actinobacteria;o__Micrococcales;f__Intrasporangiaceae;g__Lapillicoccus","metadata":{"taxonomy":null}},{"id":"k__Bacteria;p__Actinobacteria;c__Actinobacteria;o__Micrococcales;f__Intrasporangiaceae;g__NA","metadata":{"taxonomy":null}},{"id":"k__Bacteria;p__Actinobacteria;c__Actinobacteria;o__Micrococcales;f__Intrasporangiaceae;g__Ornithinicoccus","metadata":{"taxonomy":null}},{"id":"k__Bacteria;p__Actinobacteria;c__Actinobacteria;o__Micrococcales;f__Intrasporangiaceae;g__Ornithinimicrobium","metadata":{"taxonomy":null}},{"id":"k__Bacteria;p__Actinobacteria;c__Actinobacteria;o__Micrococcales;f__Intrasporangiaceae;g__Ornithinimicrobium-Serinicoccus","metadata":{"taxonomy":null}},{"id":"k__Bacteria;p__Actinobacteria;c__Actinobacteria;o__Micrococcales;f__Intrasporangiaceae;g__Oryzihumus","metadata":{"taxonomy":null}},{"id":"k__Bacteria;p__Actinobacteria;c__Actinobacteria;o__Micrococcales;f__Intrasporangiaceae;g__Phycicoccus","metadata":{"taxonomy":null}},{"id":"k__Bacteria;p__Actinobacteria;c__Actinobacteria;o__Micrococcales;f__Intrasporangiaceae;g__Serinicoccus","metadata":{"taxonomy":null}},{"id":"k__Bacteria;p__Actinobacteria;c__Actinobacteria;o__Micrococcales;f__Intrasporangiaceae;g__Terrabacter-Terracoccus","metadata":{"taxonomy":null}},{"id":"k__Bacteria;p__Actinobacteria;c__Actinobacteria;o__Micrococcales;f__Microbacteriaceae;g__Agreia-Salinibacterium","metadata":{"taxonomy":null}},{"id":"k__Bacteria;p__Actinobacteria;c__Actinobacteria;o__Micrococcales;f__Microbacteriaceae;g__Agrococcus","metadata":{"taxonomy":null}},{"id":"k__Bacteria;p__Actinobacteria;c__Actinobacteria;o__Micrococcales;f__Microbacteriaceae;g__Agrococcus-Chryseoglobus","metadata":{"taxonomy":null}},{"id":"k__Bacteria;p__Actinobacteria;c__Actinobacteria;o__Micrococcales;f__Microbacteriaceae;g__Agromyces","metadata":{"taxonomy":null}},{"id":"k__Bacteria;p__Actinobacteria;c__Actinobacteria;o__Micrococcales;f__Microbacteriaceae;g__Agromyces-Chryseoglobus","metadata":{"taxonomy":null}},{"id":"k__Bacteria;p__Actinobacteria;c__Actinobacteria;o__Micrococcales;f__Microbacteriaceae;g__Amnibacterium","metadata":{"taxonomy":null}},{"id":"k__Bacteria;p__Actinobacteria;c__Actinobacteria;o__Micrococcales;f__Microbacteriaceae;g__Amnibacterium-Rudaibacter","metadata":{"taxonomy":null}},{"id":"k__Bacteria;p__Actinobacteria;c__Actinobacteria;o__Micrococcales;f__Microbacteriaceae;g__Amnibacterium-Yonghaparkia","metadata":{"taxonomy":null}},{"id":"k__Bacteria;p__Actinobacteria;c__Actinobacteria;o__Micrococcales;f__Microbacteriaceae;g__Chryseoglobus","metadata":{"taxonomy":null}},{"id":"k__Bacteria;p__Actinobacteria;c__Actinobacteria;o__Micrococcales;f__Microbacteriaceae;g__Chryseoglobus-Leifsonia","metadata":{"taxonomy":null}},{"id":"k__Bacteria;p__Actinobacteria;c__Actinobacteria;o__Micrococcales;f__Microbacteriaceae;g__Clavibacter","metadata":{"taxonomy":null}},{"id":"k__Bacteria;p__Actinobacteria;c__Actinobacteria;o__Micrococcales;f__Microbacteriaceae;g__Clavibacter-Curtobacterium","metadata":{"taxonomy":null}},{"id":"k__Bacteria;p__Actinobacteria;c__Actinobacteria;o__Micrococcales;f__Microbacteriaceae;g__Compostimonas","metadata":{"taxonomy":null}},{"id":"k__Bacteria;p__Actinobacteria;c__Actinobacteria;o__Micrococcales;f__Microbacteriaceae;g__Compostimonas-Diaminobutyricimonas","metadata":{"taxonomy":null}},{"id":"k__Bacteria;p__Actinobacteria;c__Actinobacteria;o__Micrococcales;f__Microbacteriaceae;g__Compostimonas-Marisediminicola","metadata":{"taxonomy":null}},{"id":"k__Bacteria;p__Actinobacteria;c__Actinobacteria;o__Micrococcales;f__Microbacteriaceae;g__Cryobacterium","metadata":{"taxonomy":null}},{"id":"k__Bacteria;p__Actinobacteria;c__Actinobacteria;o__Micrococcales;f__Microbacteriaceae;g__Cryocola","metadata":{"taxonomy":null}},{"id":"k__Bacteria;p__Actinobacteria;c__Actinobacteria;o__Micrococcales;f__Microbacteriaceae;g__Curtobacterium","metadata":{"taxonomy":null}},{"id":"k__Bacteria;p__Actinobacteria;c__Actinobacteria;o__Micrococcales;f__Microbacteriaceae;g__Curtobacterium-Luteimicrobium","metadata":{"taxonomy":null}},{"id":"k__Bacteria;p__Actinobacteria;c__Actinobacteria;o__Micrococcales;f__Microbacteriaceae;g__Diaminobutyricimonas","metadata":{"taxonomy":null}},{"id":"k__Bacteria;p__Actinobacteria;c__Actinobacteria;o__Micrococcales;f__Microbacteriaceae;g__Diaminobutyricimonas-Leifsonia","metadata":{"taxonomy":null}},{"id":"k__Bacteria;p__Actinobacteria;c__Actinobacteria;o__Micrococcales;f__Microbacteriaceae;g__Diaminobutyricimonas-Pseudoclavibacter","metadata":{"taxonomy":null}},{"id":"k__Bacteria;p__Actinobacteria;c__Actinobacteria;o__Micrococcales;f__Microbacteriaceae;g__Diaminobutyricimonas-Yonghaparkia","metadata":{"taxonomy":null}},{"id":"k__Bacteria;p__Actinobacteria;c__Actinobacteria;o__Micrococcales;f__Microbacteriaceae;g__Diaminobutyricimonas-Zimmermannella","metadata":{"taxonomy":null}},{"id":"k__Bacteria;p__Actinobacteria;c__Actinobacteria;o__Micrococcales;f__Microbacteriaceae;g__Frigoribacterium","metadata":{"taxonomy":null}},{"id":"k__Bacteria;p__Actinobacteria;c__Actinobacteria;o__Micrococcales;f__Microbacteriaceae;g__Frigoribacterium-Frondihabitans","metadata":{"taxonomy":null}},{"id":"k__Bacteria;p__Actinobacteria;c__Actinobacteria;o__Micrococcales;f__Microbacteriaceae;g__Frondihabitans","metadata":{"taxonomy":null}},{"id":"k__Bacteria;p__Actinobacteria;c__Actinobacteria;o__Micrococcales;f__Microbacteriaceae;g__Glaciihabitans-Lysinimonas","metadata":{"taxonomy":null}},{"id":"k__Bacteria;p__Actinobacteria;c__Actinobacteria;o__Micrococcales;f__Microbacteriaceae;g__Herbiconiux","metadata":{"taxonomy":null}},{"id":"k__Bacteria;p__Actinobacteria;c__Actinobacteria;o__Micrococcales;f__Microbacteriaceae;g__Herbiconiux-Lysinimonas","metadata":{"taxonomy":null}},{"id":"k__Bacteria;p__Actinobacteria;c__Actinobacteria;o__Micrococcales;f__Microbacteriaceae;g__Klugiella-Leifsonia","metadata":{"taxonomy":null}},{"id":"k__Bacteria;p__Actinobacteria;c__Actinobacteria;o__Micrococcales;f__Microbacteriaceae;g__Labedella","metadata":{"taxonomy":null}},{"id":"k__Bacteria;p__Actinobacteria;c__Actinobacteria;o__Micrococcales;f__Microbacteriaceae;g__Labedella-Microcella","metadata":{"taxonomy":null}},{"id":"k__Bacteria;p__Actinobacteria;c__Actinobacteria;o__Micrococcales;f__Microbacteriaceae;g__Labedella-Yonghaparkia","metadata":{"taxonomy":null}},{"id":"k__Bacteria;p__Actinobacteria;c__Actinobacteria;o__Micrococcales;f__Microbacteriaceae;g__Leifsonia","metadata":{"taxonomy":null}},{"id":"k__Bacteria;p__Actinobacteria;c__Actinobacteria;o__Micrococcales;f__Microbacteriaceae;g__Leifsonia-Pseudoclavibacter","metadata":{"taxonomy":null}},{"id":"k__Bacteria;p__Actinobacteria;c__Actinobacteria;o__Micrococcales;f__Microbacteriaceae;g__Leucobacter","metadata":{"taxonomy":null}},{"id":"k__Bacteria;p__Actinobacteria;c__Actinobacteria;o__Micrococcales;f__Microbacteriaceae;g__Leucobacter-Pseudoclavibacter","metadata":{"taxonomy":null}},{"id":"k__Bacteria;p__Actinobacteria;c__Actinobacteria;o__Micrococcales;f__Microbacteriaceae;g__Lysinimonas","metadata":{"taxonomy":null}},{"id":"k__Bacteria;p__Actinobacteria;c__Actinobacteria;o__Micrococcales;f__Microbacteriaceae;g__Marisediminicola","metadata":{"taxonomy":null}},{"id":"k__Bacteria;p__Actinobacteria;c__Actinobacteria;o__Micrococcales;f__Microbacteriaceae;g__Microbacterium","metadata":{"taxonomy":null}},{"id":"k__Bacteria;p__Actinobacteria;c__Actinobacteria;o__Micrococcales;f__Microbacteriaceae;g__Microbacterium-Mycetocola","metadata":{"taxonomy":null}},{"id":"k__Bacteria;p__Actinobacteria;c__Actinobacteria;o__Micrococcales;f__Microbacteriaceae;g__Microbacterium-Okibacterium","metadata":{"taxonomy":null}},{"id":"k__Bacteria;p__Actinobacteria;c__Actinobacteria;o__Micrococcales;f__Microbacteriaceae;g__Microcella","metadata":{"taxonomy":null}},{"id":"k__Bacteria;p__Actinobacteria;c__Actinobacteria;o__Micrococcales;f__Microbacteriaceae;g__Mycetocola","metadata":{"taxonomy":null}},{"id":"k__Bacteria;p__Actinobacteria;c__Actinobacteria;o__Micrococcales;f__Microbacteriaceae;g__NA","metadata":{"taxonomy":null}},{"id":"k__Bacteria;p__Actinobacteria;c__Actinobacteria;o__Micrococcales;f__Microbacteriaceae;g__Pseudoclavibacter","metadata":{"taxonomy":null}},{"id":"k__Bacteria;p__Actinobacteria;c__Actinobacteria;o__Micrococcales;f__Microbacteriaceae;g__Rathayibacter","metadata":{"taxonomy":null}},{"id":"k__Bacteria;p__Actinobacteria;c__Actinobacteria;o__Micrococcales;f__Microbacteriaceae;g__Rudaibacter-Yonghaparkia","metadata":{"taxonomy":null}},{"id":"k__Bacteria;p__Actinobacteria;c__Actinobacteria;o__Micrococcales;f__Microbacteriaceae;g__Salinibacterium","metadata":{"taxonomy":null}},{"id":"k__Bacteria;p__Actinobacteria;c__Actinobacteria;o__Micrococcales;f__Micrococcaceae;g__Arthrobacter","metadata":{"taxonomy":null}},{"id":"k__Bacteria;p__Actinobacteria;c__Actinobacteria;o__Micrococcales;f__Micrococcaceae;g__Arthrobacter-Glutamicibacter","metadata":{"taxonomy":null}},{"id":"k__Bacteria;p__Actinobacteria;c__Actinobacteria;o__Micrococcales;f__Micrococcaceae;g__Arthrobacter-Kocuria","metadata":{"taxonomy":null}},{"id":"k__Bacteria;p__Actinobacteria;c__Actinobacteria;o__Micrococcales;f__Micrococcaceae;g__Arthrobacter-Nesterenkonia","metadata":{"taxonomy":null}},{"id":"k__Bacteria;p__Actinobacteria;c__Actinobacteria;o__Micrococcales;f__Micrococcaceae;g__Arthrobacter-Paeniglutamicibacter","metadata":{"taxonomy":null}},{"id":"k__Bacteria;p__Actinobacteria;c__Actinobacteria;o__Micrococcales;f__Micrococcaceae;g__Arthrobacter-Pseudarthrobacter","metadata":{"taxonomy":null}},{"id":"k__Bacteria;p__Actinobacteria;c__Actinobacteria;o__Micrococcales;f__Micrococcaceae;g__Arthrobacter-Sinomonas","metadata":{"taxonomy":null}},{"id":"k__Bacteria;p__Actinobacteria;c__Actinobacteria;o__Micrococcales;f__Micrococcaceae;g__Citricoccus","metadata":{"taxonomy":null}},{"id":"k__Bacteria;p__Actinobacteria;c__Actinobacteria;o__Micrococcales;f__Micrococcaceae;g__Enteractinococcus","metadata":{"taxonomy":null}},{"id":"k__Bacteria;p__Actinobacteria;c__Actinobacteria;o__Micrococcales;f__Micrococcaceae;g__Kocuria","metadata":{"taxonomy":null}},{"id":"k__Bacteria;p__Actinobacteria;c__Actinobacteria;o__Micrococcales;f__Micrococcaceae;g__Kocuria-Tersicoccus","metadata":{"taxonomy":null}},{"id":"k__Bacteria;p__Actinobacteria;c__Actinobacteria;o__Micrococcales;f__Micrococcaceae;g__Micrococcus","metadata":{"taxonomy":null}},{"id":"k__Bacteria;p__Actinobacteria;c__Actinobacteria;o__Micrococcales;f__Micrococcaceae;g__Micrococcus-Pseudarthrobacter","metadata":{"taxonomy":null}},{"id":"k__Bacteria;p__Actinobacteria;c__Actinobacteria;o__Micrococcales;f__Micrococcaceae;g__NA","metadata":{"taxonomy":null}},{"id":"k__Bacteria;p__Actinobacteria;c__Actinobacteria;o__Micrococcales;f__Micrococcaceae;g__Nesterenkonia","metadata":{"taxonomy":null}},{"id":"k__Bacteria;p__Actinobacteria;c__Actinobacteria;o__Micrococcales;f__Micrococcaceae;g__Paenarthrobacter","metadata":{"taxonomy":null}},{"id":"k__Bacteria;p__Actinobacteria;c__Actinobacteria;o__Micrococcales;f__Micrococcaceae;g__Pseudarthrobacter","metadata":{"taxonomy":null}},{"id":"k__Bacteria;p__Actinobacteria;c__Actinobacteria;o__Micrococcales;f__Micrococcaceae;g__Rothia","metadata":{"taxonomy":null}},{"id":"k__Bacteria;p__Actinobacteria;c__Actinobacteria;o__Micrococcales;f__Micrococcaceae;g__Sinomonas","metadata":{"taxonomy":null}},{"id":"k__Bacteria;p__Actinobacteria;c__Actinobacteria;o__Micrococcales;f__NA;g__Luteimicrobium","metadata":{"taxonomy":null}},{"id":"k__Bacteria;p__Actinobacteria;c__Actinobacteria;o__Micrococcales;f__NA;g__NA","metadata":{"taxonomy":null}},{"id":"k__Bacteria;p__Actinobacteria;c__Actinobacteria;o__Micrococcales;f__Promicromonosporaceae;g__Cellulosimicrobium","metadata":{"taxonomy":null}},{"id":"k__Bacteria;p__Actinobacteria;c__Actinobacteria;o__Micrococcales;f__Promicromonosporaceae;g__Isoptericola","metadata":{"taxonomy":null}},{"id":"k__Bacteria;p__Actinobacteria;c__Actinobacteria;o__Micrococcales;f__Promicromonosporaceae;g__Myceligenerans","metadata":{"taxonomy":null}},{"id":"k__Bacteria;p__Actinobacteria;c__Actinobacteria;o__Micrococcales;f__Promicromonosporaceae;g__Promicromonospora","metadata":{"taxonomy":null}},{"id":"k__Bacteria;p__Actinobacteria;c__Actinobacteria;o__Micrococcales;f__Promicromonosporaceae;g__Xylanibacterium-Xylanimicrobium","metadata":{"taxonomy":null}},{"id":"k__Bacteria;p__Actinobacteria;c__Actinobacteria;o__Micrococcales;f__Promicromonosporaceae;g__Xylanimonas","metadata":{"taxonomy":null}},{"id":"k__Bacteria;p__Actinobacteria;c__Actinobacteria;o__Micrococcales;f__Ruaniaceae;g__Haloactinobacterium","metadata":{"taxonomy":null}},{"id":"k__Bacteria;p__Actinobacteria;c__Actinobacteria;o__Micrococcales;f__Sanguibacteraceae;g__Sanguibacter","metadata":{"taxonomy":null}},{"id":"k__Bacteria;p__Actinobacteria;c__Actinobacteria;o__Micromonosporales;f__Micromonosporaceae;g__Actinocatenispora","metadata":{"taxonomy":null}},{"id":"k__Bacteria;p__Actinobacteria;c__Actinobacteria;o__Micromonosporales;f__Micromonosporaceae;g__Actinoplanes","metadata":{"taxonomy":null}},{"id":"k__Bacteria;p__Actinobacteria;c__Actinobacteria;o__Micromonosporales;f__Micromonosporaceae;g__Actinoplanes-Asanoa","metadata":{"taxonomy":null}},{"id":"k__Bacteria;p__Actinobacteria;c__Actinobacteria;o__Micromonosporales;f__Micromonosporaceae;g__Actinoplanes-Catellatospora","metadata":{"taxonomy":null}},{"id":"k__Bacteria;p__Actinobacteria;c__Actinobacteria;o__Micromonosporales;f__Micromonosporaceae;g__Actinoplanes-Couchioplanes","metadata":{"taxonomy":null}},{"id":"k__Bacteria;p__Actinobacteria;c__Actinobacteria;o__Micromonosporales;f__Micromonosporaceae;g__Actinoplanes-Krasilnikovia","metadata":{"taxonomy":null}},{"id":"k__Bacteria;p__Actinobacteria;c__Actinobacteria;o__Micromonosporales;f__Micromonosporaceae;g__Actinoplanes-Micromonospora","metadata":{"taxonomy":null}},{"id":"k__Bacteria;p__Actinobacteria;c__Actinobacteria;o__Micromonosporales;f__Micromonosporaceae;g__Actinoplanes-Phytohabitans","metadata":{"taxonomy":null}},{"id":"k__Bacteria;p__Actinobacteria;c__Actinobacteria;o__Micromonosporales;f__Micromonosporaceae;g__Actinoplanes-Virgisporangium","metadata":{"taxonomy":null}},{"id":"k__Bacteria;p__Actinobacteria;c__Actinobacteria;o__Micromonosporales;f__Micromonosporaceae;g__Actinoplanes-Xiangella","metadata":{"taxonomy":null}},{"id":"k__Bacteria;p__Actinobacteria;c__Actinobacteria;o__Micromonosporales;f__Micromonosporaceae;g__Allocatelliglobosispora","metadata":{"taxonomy":null}},{"id":"k__Bacteria;p__Actinobacteria;c__Actinobacteria;o__Micromonosporales;f__Micromonosporaceae;g__Asanoa","metadata":{"taxonomy":null}},{"id":"k__Bacteria;p__Actinobacteria;c__Actinobacteria;o__Micromonosporales;f__Micromonosporaceae;g__Asanoa-Couchioplanes","metadata":{"taxonomy":null}},{"id":"k__Bacteria;p__Actinobacteria;c__Actinobacteria;o__Micromonosporales;f__Micromonosporaceae;g__Asanoa-Phytohabitans","metadata":{"taxonomy":null}},{"id":"k__Bacteria;p__Actinobacteria;c__Actinobacteria;o__Micromonosporales;f__Micromonosporaceae;g__Catellatospora","metadata":{"taxonomy":null}},{"id":"k__Bacteria;p__Actinobacteria;c__Actinobacteria;o__Micromonosporales;f__Micromonosporaceae;g__Catellatospora-Catelliglobosispora","metadata":{"taxonomy":null}},{"id":"k__Bacteria;p__Actinobacteria;c__Actinobacteria;o__Micromonosporales;f__Micromonosporaceae;g__Catelliglobosispora","metadata":{"taxonomy":null}},{"id":"k__Bacteria;p__Actinobacteria;c__Actinobacteria;o__Micromonosporales;f__Micromonosporaceae;g__Catelliglobosispora-Rhizocola","metadata":{"taxonomy":null}},{"id":"k__Bacteria;p__Actinobacteria;c__Actinobacteria;o__Micromonosporales;f__Micromonosporaceae;g__Catenuloplanes","metadata":{"taxonomy":null}},{"id":"k__Bacteria;p__Actinobacteria;c__Actinobacteria;o__Micromonosporales;f__Micromonosporaceae;g__Catenuloplanes-Micromonospora","metadata":{"taxonomy":null}},{"id":"k__Bacteria;p__Actinobacteria;c__Actinobacteria;o__Micromonosporales;f__Micromonosporaceae;g__Catenuloplanes-Phytohabitans","metadata":{"taxonomy":null}},{"id":"k__Bacteria;p__Actinobacteria;c__Actinobacteria;o__Micromonosporales;f__Micromonosporaceae;g__Couchioplanes","metadata":{"taxonomy":null}},{"id":"k__Bacteria;p__Actinobacteria;c__Actinobacteria;o__Micromonosporales;f__Micromonosporaceae;g__Couchioplanes-Micromonospora","metadata":{"taxonomy":null}},{"id":"k__Bacteria;p__Actinobacteria;c__Actinobacteria;o__Micromonosporales;f__Micromonosporaceae;g__Dactylosporangium","metadata":{"taxonomy":null}},{"id":"k__Bacteria;p__Actinobacteria;c__Actinobacteria;o__Micromonosporales;f__Micromonosporaceae;g__Jishengella-Verrucosispora","metadata":{"taxonomy":null}},{"id":"k__Bacteria;p__Actinobacteria;c__Actinobacteria;o__Micromonosporales;f__Micromonosporaceae;g__Krasilnikovia","metadata":{"taxonomy":null}},{"id":"k__Bacteria;p__Actinobacteria;c__Actinobacteria;o__Micromonosporales;f__Micromonosporaceae;g__Krasilnikovia-Micromonospora","metadata":{"taxonomy":null}},{"id":"k__Bacteria;p__Actinobacteria;c__Actinobacteria;o__Micromonosporales;f__Micromonosporaceae;g__Krasilnikovia-Phytohabitans","metadata":{"taxonomy":null}},{"id":"k__Bacteria;p__Actinobacteria;c__Actinobacteria;o__Micromonosporales;f__Micromonosporaceae;g__Longispora","metadata":{"taxonomy":null}},{"id":"k__Bacteria;p__Actinobacteria;c__Actinobacteria;o__Micromonosporales;f__Micromonosporaceae;g__Longispora-Pilimelia","metadata":{"taxonomy":null}},{"id":"k__Bacteria;p__Actinobacteria;c__Actinobacteria;o__Micromonosporales;f__Micromonosporaceae;g__Longispora-Planosporangium","metadata":{"taxonomy":null}},{"id":"k__Bacteria;p__Actinobacteria;c__Actinobacteria;o__Micromonosporales;f__Micromonosporaceae;g__Longispora-Rhizocola","metadata":{"taxonomy":null}},{"id":"k__Bacteria;p__Actinobacteria;c__Actinobacteria;o__Micromonosporales;f__Micromonosporaceae;g__Luedemannella","metadata":{"taxonomy":null}},{"id":"k__Bacteria;p__Actinobacteria;c__Actinobacteria;o__Micromonosporales;f__Micromonosporaceae;g__Micromonospora","metadata":{"taxonomy":null}},{"id":"k__Bacteria;p__Actinobacteria;c__Actinobacteria;o__Micromonosporales;f__Micromonosporaceae;g__NA","metadata":{"taxonomy":null}},{"id":"k__Bacteria;p__Actinobacteria;c__Actinobacteria;o__Micromonosporales;f__Micromonosporaceae;g__Phytohabitans","metadata":{"taxonomy":null}},{"id":"k__Bacteria;p__Actinobacteria;c__Actinobacteria;o__Micromonosporales;f__Micromonosporaceae;g__Phytomonospora","metadata":{"taxonomy":null}},{"id":"k__Bacteria;p__Actinobacteria;c__Actinobacteria;o__Micromonosporales;f__Micromonosporaceae;g__Pilimelia","metadata":{"taxonomy":null}},{"id":"k__Bacteria;p__Actinobacteria;c__Actinobacteria;o__Micromonosporales;f__Micromonosporaceae;g__Planosporangium","metadata":{"taxonomy":null}},{"id":"k__Bacteria;p__Actinobacteria;c__Actinobacteria;o__Micromonosporales;f__Micromonosporaceae;g__Rhizocola","metadata":{"taxonomy":null}},{"id":"k__Bacteria;p__Actinobacteria;c__Actinobacteria;o__Micromonosporales;f__Micromonosporaceae;g__Stackebrandtia","metadata":{"taxonomy":null}},{"id":"k__Bacteria;p__Actinobacteria;c__Actinobacteria;o__Micromonosporales;f__Micromonosporaceae;g__Virgisporangium","metadata":{"taxonomy":null}},{"id":"k__Bacteria;p__Actinobacteria;c__Actinobacteria;o__Micromonosporales;f__Micromonosporaceae;g__Xiangella","metadata":{"taxonomy":null}},{"id":"k__Bacteria;p__Actinobacteria;c__Actinobacteria;o__NA;f__NA;g__NA","metadata":{"taxonomy":null}},{"id":"k__Bacteria;p__Actinobacteria;c__Actinobacteria;o__Propionibacteriales;f__Nocardioidaceae;g__Actinopolymorpha","metadata":{"taxonomy":null}},{"id":"k__Bacteria;p__Actinobacteria;c__Actinobacteria;o__Propionibacteriales;f__Nocardioidaceae;g__Aeromicrobium","metadata":{"taxonomy":null}},{"id":"k__Bacteria;p__Actinobacteria;c__Actinobacteria;o__Propionibacteriales;f__Nocardioidaceae;g__Aeromicrobium-Nocardioides","metadata":{"taxonomy":null}},{"id":"k__Bacteria;p__Actinobacteria;c__Actinobacteria;o__Propionibacteriales;f__Nocardioidaceae;g__Flindersiella","metadata":{"taxonomy":null}},{"id":"k__Bacteria;p__Actinobacteria;c__Actinobacteria;o__Propionibacteriales;f__Nocardioidaceae;g__Kribbella","metadata":{"taxonomy":null}},{"id":"k__Bacteria;p__Actinobacteria;c__Actinobacteria;o__Propionibacteriales;f__Nocardioidaceae;g__Marmoricola","metadata":{"taxonomy":null}},{"id":"k__Bacteria;p__Actinobacteria;c__Actinobacteria;o__Propionibacteriales;f__Nocardioidaceae;g__Marmoricola-Nocardioides","metadata":{"taxonomy":null}},{"id":"k__Bacteria;p__Actinobacteria;c__Actinobacteria;o__Propionibacteriales;f__Nocardioidaceae;g__NA","metadata":{"taxonomy":null}},{"id":"k__Bacteria;p__Actinobacteria;c__Actinobacteria;o__Propionibacteriales;f__Nocardioidaceae;g__Nocardioides","metadata":{"taxonomy":null}},{"id":"k__Bacteria;p__Actinobacteria;c__Actinobacteria;o__Propionibacteriales;f__Nocardioidaceae;g__Thermasporomyces","metadata":{"taxonomy":null}},{"id":"k__Bacteria;p__Actinobacteria;c__Actinobacteria;o__Propionibacteriales;f__Propionibacteriaceae;g__Aestuariimicrobium","metadata":{"taxonomy":null}},{"id":"k__Bacteria;p__Actinobacteria;c__Actinobacteria;o__Propionibacteriales;f__Propionibacteriaceae;g__Aestuariimicrobium-Marinilutecoccus","metadata":{"taxonomy":null}},{"id":"k__Bacteria;p__Actinobacteria;c__Actinobacteria;o__Propionibacteriales;f__Propionibacteriaceae;g__Auraticoccus","metadata":{"taxonomy":null}},{"id":"k__Bacteria;p__Actinobacteria;c__Actinobacteria;o__Propionibacteriales;f__Propionibacteriaceae;g__Friedmanniella","metadata":{"taxonomy":null}},{"id":"k__Bacteria;p__Actinobacteria;c__Actinobacteria;o__Propionibacteriales;f__Propionibacteriaceae;g__Friedmanniella-Microlunatus","metadata":{"taxonomy":null}},{"id":"k__Bacteria;p__Actinobacteria;c__Actinobacteria;o__Propionibacteriales;f__Propionibacteriaceae;g__Granulicoccus","metadata":{"taxonomy":null}},{"id":"k__Bacteria;p__Actinobacteria;c__Actinobacteria;o__Propionibacteriales;f__Propionibacteriaceae;g__Haloactinopolyspora","metadata":{"taxonomy":null}},{"id":"k__Bacteria;p__Actinobacteria;c__Actinobacteria;o__Propionibacteriales;f__Propionibacteriaceae;g__Haloactinopolyspora-Jiangella","metadata":{"taxonomy":null}},{"id":"k__Bacteria;p__Actinobacteria;c__Actinobacteria;o__Propionibacteriales;f__Propionibacteriaceae;g__Jiangella","metadata":{"taxonomy":null}},{"id":"k__Bacteria;p__Actinobacteria;c__Actinobacteria;o__Propionibacteriales;f__Propionibacteriaceae;g__Marinilutecoccus","metadata":{"taxonomy":null}},{"id":"k__Bacteria;p__Actinobacteria;c__Actinobacteria;o__Propionibacteriales;f__Propionibacteriaceae;g__Microlunatus","metadata":{"taxonomy":null}},{"id":"k__Bacteria;p__Actinobacteria;c__Actinobacteria;o__Propionibacteriales;f__Propionibacteriaceae;g__NA","metadata":{"taxonomy":null}},{"id":"k__Bacteria;p__Actinobacteria;c__Actinobacteria;o__Propionibacteriales;f__Propionibacteriaceae;g__Naumannella","metadata":{"taxonomy":null}},{"id":"k__Bacteria;p__Actinobacteria;c__Actinobacteria;o__Propionibacteriales;f__Propionibacteriaceae;g__Propionibacterium","metadata":{"taxonomy":null}},{"id":"k__Bacteria;p__Actinobacteria;c__Actinobacteria;o__Propionibacteriales;f__Propionibacteriaceae;g__Propionicicella","metadata":{"taxonomy":null}},{"id":"k__Bacteria;p__Actinobacteria;c__Actinobacteria;o__Propionibacteriales;f__Propionibacteriaceae;g__Propioniciclava","metadata":{"taxonomy":null}},{"id":"k__Bacteria;p__Actinobacteria;c__Actinobacteria;o__Pseudonocardiales;f__Pseudonocardiaceae;g__Actinoalloteichus","metadata":{"taxonomy":null}},{"id":"k__Bacteria;p__Actinobacteria;c__Actinobacteria;o__Pseudonocardiales;f__Pseudonocardiaceae;g__Actinoalloteichus-Actinosynnema","metadata":{"taxonomy":null}},{"id":"k__Bacteria;p__Actinobacteria;c__Actinobacteria;o__Pseudonocardiales;f__Pseudonocardiaceae;g__Actinoalloteichus-Alloactinosynnema","metadata":{"taxonomy":null}},{"id":"k__Bacteria;p__Actinobacteria;c__Actinobacteria;o__Pseudonocardiales;f__Pseudonocardiaceae;g__Actinokineospora","metadata":{"taxonomy":null}},{"id":"k__Bacteria;p__Actinobacteria;c__Actinobacteria;o__Pseudonocardiales;f__Pseudonocardiaceae;g__Actinokineospora-Actinophytocola","metadata":{"taxonomy":null}},{"id":"k__Bacteria;p__Actinobacteria;c__Actinobacteria;o__Pseudonocardiales;f__Pseudonocardiaceae;g__Actinokineospora-Alloactinosynnema","metadata":{"taxonomy":null}},{"id":"k__Bacteria;p__Actinobacteria;c__Actinobacteria;o__Pseudonocardiales;f__Pseudonocardiaceae;g__Actinokineospora-Lechevalieria","metadata":{"taxonomy":null}},{"id":"k__Bacteria;p__Actinobacteria;c__Actinobacteria;o__Pseudonocardiales;f__Pseudonocardiaceae;g__Actinokineospora-Pseudonocardia","metadata":{"taxonomy":null}},{"id":"k__Bacteria;p__Actinobacteria;c__Actinobacteria;o__Pseudonocardiales;f__Pseudonocardiaceae;g__Actinokineospora-Saccharothrix","metadata":{"taxonomy":null}},{"id":"k__Bacteria;p__Actinobacteria;c__Actinobacteria;o__Pseudonocardiales;f__Pseudonocardiaceae;g__Actinokineospora-Umezawaea","metadata":{"taxonomy":null}},{"id":"k__Bacteria;p__Actinobacteria;c__Actinobacteria;o__Pseudonocardiales;f__Pseudonocardiaceae;g__Actinomycetospora","metadata":{"taxonomy":null}},{"id":"k__Bacteria;p__Actinobacteria;c__Actinobacteria;o__Pseudonocardiales;f__Pseudonocardiaceae;g__Actinophytocola","metadata":{"taxonomy":null}},{"id":"k__Bacteria;p__Actinobacteria;c__Actinobacteria;o__Pseudonocardiales;f__Pseudonocardiaceae;g__Actinophytocola-Actinosynnema","metadata":{"taxonomy":null}},{"id":"k__Bacteria;p__Actinobacteria;c__Actinobacteria;o__Pseudonocardiales;f__Pseudonocardiaceae;g__Actinophytocola-Labedaea","metadata":{"taxonomy":null}},{"id":"k__Bacteria;p__Actinobacteria;c__Actinobacteria;o__Pseudonocardiales;f__Pseudonocardiaceae;g__Actinosynnema","metadata":{"taxonomy":null}},{"id":"k__Bacteria;p__Actinobacteria;c__Actinobacteria;o__Pseudonocardiales;f__Pseudonocardiaceae;g__Actinosynnema-Lentzea","metadata":{"taxonomy":null}},{"id":"k__Bacteria;p__Actinobacteria;c__Actinobacteria;o__Pseudonocardiales;f__Pseudonocardiaceae;g__Alloactinosynnema","metadata":{"taxonomy":null}},{"id":"k__Bacteria;p__Actinobacteria;c__Actinobacteria;o__Pseudonocardiales;f__Pseudonocardiaceae;g__Alloactinosynnema-Crossiella","metadata":{"taxonomy":null}},{"id":"k__Bacteria;p__Actinobacteria;c__Actinobacteria;o__Pseudonocardiales;f__Pseudonocardiaceae;g__Alloactinosynnema-Lechevalieria","metadata":{"taxonomy":null}},{"id":"k__Bacteria;p__Actinobacteria;c__Actinobacteria;o__Pseudonocardiales;f__Pseudonocardiaceae;g__Allokutzneria","metadata":{"taxonomy":null}},{"id":"k__Bacteria;p__Actinobacteria;c__Actinobacteria;o__Pseudonocardiales;f__Pseudonocardiaceae;g__Allokutzneria-Kutzneria","metadata":{"taxonomy":null}},{"id":"k__Bacteria;p__Actinobacteria;c__Actinobacteria;o__Pseudonocardiales;f__Pseudonocardiaceae;g__Amycolatopsis","metadata":{"taxonomy":null}},{"id":"k__Bacteria;p__Actinobacteria;c__Actinobacteria;o__Pseudonocardiales;f__Pseudonocardiaceae;g__Amycolatopsis-Lentzea","metadata":{"taxonomy":null}},{"id":"k__Bacteria;p__Actinobacteria;c__Actinobacteria;o__Pseudonocardiales;f__Pseudonocardiaceae;g__Amycolatopsis-Prauserella","metadata":{"taxonomy":null}},{"id":"k__Bacteria;p__Actinobacteria;c__Actinobacteria;o__Pseudonocardiales;f__Pseudonocardiaceae;g__Crossiella","metadata":{"taxonomy":null}},{"id":"k__Bacteria;p__Actinobacteria;c__Actinobacteria;o__Pseudonocardiales;f__Pseudonocardiaceae;g__Crossiella-Kutzneria","metadata":{"taxonomy":null}},{"id":"k__Bacteria;p__Actinobacteria;c__Actinobacteria;o__Pseudonocardiales;f__Pseudonocardiaceae;g__Goodfellowiella","metadata":{"taxonomy":null}},{"id":"k__Bacteria;p__Actinobacteria;c__Actinobacteria;o__Pseudonocardiales;f__Pseudonocardiaceae;g__Haloechinothrix","metadata":{"taxonomy":null}},{"id":"k__Bacteria;p__Actinobacteria;c__Actinobacteria;o__Pseudonocardiales;f__Pseudonocardiaceae;g__Kibdelosporangium","metadata":{"taxonomy":null}},{"id":"k__Bacteria;p__Actinobacteria;c__Actinobacteria;o__Pseudonocardiales;f__Pseudonocardiaceae;g__Kibdelosporangium-Prauserella","metadata":{"taxonomy":null}},{"id":"k__Bacteria;p__Actinobacteria;c__Actinobacteria;o__Pseudonocardiales;f__Pseudonocardiaceae;g__Kutzneria","metadata":{"taxonomy":null}},{"id":"k__Bacteria;p__Actinobacteria;c__Actinobacteria;o__Pseudonocardiales;f__Pseudonocardiaceae;g__Labedaea","metadata":{"taxonomy":null}},{"id":"k__Bacteria;p__Actinobacteria;c__Actinobacteria;o__Pseudonocardiales;f__Pseudonocardiaceae;g__Lechevalieria","metadata":{"taxonomy":null}},{"id":"k__Bacteria;p__Actinobacteria;c__Actinobacteria;o__Pseudonocardiales;f__Pseudonocardiaceae;g__Lechevalieria-Lentzea","metadata":{"taxonomy":null}},{"id":"k__Bacteria;p__Actinobacteria;c__Actinobacteria;o__Pseudonocardiales;f__Pseudonocardiaceae;g__Lentzea","metadata":{"taxonomy":null}},{"id":"k__Bacteria;p__Actinobacteria;c__Actinobacteria;o__Pseudonocardiales;f__Pseudonocardiaceae;g__NA","metadata":{"taxonomy":null}},{"id":"k__Bacteria;p__Actinobacteria;c__Actinobacteria;o__Pseudonocardiales;f__Pseudonocardiaceae;g__Prauserella","metadata":{"taxonomy":null}},{"id":"k__Bacteria;p__Actinobacteria;c__Actinobacteria;o__Pseudonocardiales;f__Pseudonocardiaceae;g__Prauserella-Saccharopolyspora","metadata":{"taxonomy":null}},{"id":"k__Bacteria;p__Actinobacteria;c__Actinobacteria;o__Pseudonocardiales;f__Pseudonocardiaceae;g__Pseudonocardia","metadata":{"taxonomy":null}},{"id":"k__Bacteria;p__Actinobacteria;c__Actinobacteria;o__Pseudonocardiales;f__Pseudonocardiaceae;g__Saccharomonospora","metadata":{"taxonomy":null}},{"id":"k__Bacteria;p__Actinobacteria;c__Actinobacteria;o__Pseudonocardiales;f__Pseudonocardiaceae;g__Saccharopolyspora","metadata":{"taxonomy":null}},{"id":"k__Bacteria;p__Actinobacteria;c__Actinobacteria;o__Pseudonocardiales;f__Pseudonocardiaceae;g__Saccharothrix","metadata":{"taxonomy":null}},{"id":"k__Bacteria;p__Actinobacteria;c__Actinobacteria;o__Pseudonocardiales;f__Pseudonocardiaceae;g__Umezawaea","metadata":{"taxonomy":null}},{"id":"k__Bacteria;p__Actinobacteria;c__Actinobacteria;o__Streptomycetales;f__Streptomycetaceae;g__Kitasatospora-Streptomyces","metadata":{"taxonomy":null}},{"id":"k__Bacteria;p__Actinobacteria;c__Actinobacteria;o__Streptomycetales;f__Streptomycetaceae;g__NA","metadata":{"taxonomy":null}},{"id":"k__Bacteria;p__Actinobacteria;c__Actinobacteria;o__Streptomycetales;f__Streptomycetaceae;g__Streptacidiphilus","metadata":{"taxonomy":null}},{"id":"k__Bacteria;p__Actinobacteria;c__Actinobacteria;o__Streptomycetales;f__Streptomycetaceae;g__Streptacidiphilus-Streptomyces","metadata":{"taxonomy":null}},{"id":"k__Bacteria;p__Actinobacteria;c__Actinobacteria;o__Streptomycetales;f__Streptomycetaceae;g__Streptomyces","metadata":{"taxonomy":null}},{"id":"k__Bacteria;p__Actinobacteria;c__Actinobacteria;o__Streptosporangiales;f__NA;g__Motilibacter","metadata":{"taxonomy":null}},{"id":"k__Bacteria;p__Actinobacteria;c__Actinobacteria;o__Streptosporangiales;f__NA;g__NA","metadata":{"taxonomy":null}},{"id":"k__Bacteria;p__Actinobacteria;c__Actinobacteria;o__Streptosporangiales;f__Nocardiopsaceae;g__Allonocardiopsis","metadata":{"taxonomy":null}},{"id":"k__Bacteria;p__Actinobacteria;c__Actinobacteria;o__Streptosporangiales;f__Nocardiopsaceae;g__Nocardiopsis","metadata":{"taxonomy":null}},{"id":"k__Bacteria;p__Actinobacteria;c__Actinobacteria;o__Streptosporangiales;f__Nocardiopsaceae;g__Streptomonospora","metadata":{"taxonomy":null}},{"id":"k__Bacteria;p__Actinobacteria;c__Actinobacteria;o__Streptosporangiales;f__Streptosporangiaceae;g__Herbidospora-Sphaerisporangium","metadata":{"taxonomy":null}},{"id":"k__Bacteria;p__Actinobacteria;c__Actinobacteria;o__Streptosporangiales;f__Streptosporangiaceae;g__Microbispora","metadata":{"taxonomy":null}},{"id":"k__Bacteria;p__Actinobacteria;c__Actinobacteria;o__Streptosporangiales;f__Streptosporangiaceae;g__NA","metadata":{"taxonomy":null}},{"id":"k__Bacteria;p__Actinobacteria;c__Actinobacteria;o__Streptosporangiales;f__Streptosporangiaceae;g__Nonomuraea","metadata":{"taxonomy":null}},{"id":"k__Bacteria;p__Actinobacteria;c__Actinobacteria;o__Streptosporangiales;f__Streptosporangiaceae;g__Nonomuraea-Sphaerisporangium","metadata":{"taxonomy":null}},{"id":"k__Bacteria;p__Actinobacteria;c__Actinobacteria;o__Streptosporangiales;f__Streptosporangiaceae;g__Nonomuraea-Streptosporangium","metadata":{"taxonomy":null}},{"id":"k__Bacteria;p__Actinobacteria;c__Actinobacteria;o__Streptosporangiales;f__Streptosporangiaceae;g__Nonomuraea-Thermoactinospora","metadata":{"taxonomy":null}},{"id":"k__Bacteria;p__Actinobacteria;c__Actinobacteria;o__Streptosporangiales;f__Streptosporangiaceae;g__Planomonospora","metadata":{"taxonomy":null}},{"id":"k__Bacteria;p__Actinobacteria;c__Actinobacteria;o__Streptosporangiales;f__Streptosporangiaceae;g__Sphaerisporangium","metadata":{"taxonomy":null}},{"id":"k__Bacteria;p__Actinobacteria;c__Actinobacteria;o__Streptosporangiales;f__Streptosporangiaceae;g__Streptosporangium","metadata":{"taxonomy":null}},{"id":"k__Bacteria;p__Actinobacteria;c__Actinobacteria;o__Streptosporangiales;f__Streptosporangiaceae;g__Thermoactinospora","metadata":{"taxonomy":null}},{"id":"k__Bacteria;p__Actinobacteria;c__Actinobacteria;o__Streptosporangiales;f__Thermomonosporaceae;g__Actinoallomurus","metadata":{"taxonomy":null}},{"id":"k__Bacteria;p__Actinobacteria;c__Actinobacteria;o__Streptosporangiales;f__Thermomonosporaceae;g__Actinocorallia","metadata":{"taxonomy":null}},{"id":"k__Bacteria;p__Actinobacteria;c__Actinobacteria;o__Streptosporangiales;f__Thermomonosporaceae;g__Actinomadura","metadata":{"taxonomy":null}},{"id":"k__Bacteria;p__Actinobacteria;c__Actinobacteria;o__Streptosporangiales;f__Thermomonosporaceae;g__Thermomonospora","metadata":{"taxonomy":null}},{"id":"k__Bacteria;p__Actinobacteria;c__Coriobacteriia;o__Coriobacteriales;f__Coriobacteriaceae;g__Adlercreutzia-Asaccharobacter","metadata":{"taxonomy":null}},{"id":"k__Bacteria;p__Actinobacteria;c__Coriobacteriia;o__Coriobacteriales;f__Coriobacteriaceae;g__Atopobium","metadata":{"taxonomy":null}},{"id":"k__Bacteria;p__Actinobacteria;c__Coriobacteriia;o__Coriobacteriales;f__Coriobacteriaceae;g__Collinsella","metadata":{"taxonomy":null}},{"id":"k__Bacteria;p__Actinobacteria;c__Coriobacteriia;o__Coriobacteriales;f__Coriobacteriaceae;g__Eggerthella","metadata":{"taxonomy":null}},{"id":"k__Bacteria;p__Actinobacteria;c__Coriobacteriia;o__Coriobacteriales;f__Coriobacteriaceae;g__Gordonibacter","metadata":{"taxonomy":null}},{"id":"k__Bacteria;p__Actinobacteria;c__Coriobacteriia;o__Coriobacteriales;f__Coriobacteriaceae;g__NA","metadata":{"taxonomy":null}},{"id":"k__Bacteria;p__Actinobacteria;c__Coriobacteriia;o__Coriobacteriales;f__Coriobacteriaceae;g__Olsenella","metadata":{"taxonomy":null}},{"id":"k__Bacteria;p__Actinobacteria;c__Coriobacteriia;o__Coriobacteriales;f__Coriobacteriaceae;g__Slackia","metadata":{"taxonomy":null}},{"id":"k__Bacteria;p__Actinobacteria;c__NA;o__NA;f__NA;g__NA","metadata":{"taxonomy":null}},{"id":"k__Bacteria;p__Actinobacteria;c__Nitriliruptoria;o__Euzebyales;f__Euzebyaceae;g__Euzebya","metadata":{"taxonomy":null}},{"id":"k__Bacteria;p__Actinobacteria;c__Nitriliruptoria;o__Nitriliruptorales;f__Nitriliruptoraceae;g__Nitriliruptor","metadata":{"taxonomy":null}},{"id":"k__Bacteria;p__Actinobacteria;c__Rubrobacteria;o__Rubrobacterales;f__Rubrobacteriaceae;g__Rubrobacter","metadata":{"taxonomy":null}},{"id":"k__Bacteria;p__Actinobacteria;c__Thermoleophilia;o__Gaiellales;f__Gaiellaceae;g__Gaiella","metadata":{"taxonomy":null}},{"id":"k__Bacteria;p__Actinobacteria;c__Thermoleophilia;o__Gaiellales;f__NA;g__NA","metadata":{"taxonomy":null}},{"id":"k__Bacteria;p__Actinobacteria;c__Thermoleophilia;o__NA;f__NA;g__NA","metadata":{"taxonomy":null}},{"id":"k__Bacteria;p__Actinobacteria;c__Thermoleophilia;o__Solirubrobacterales;f__Conexibacteraceae;g__Conexibacter","metadata":{"taxonomy":null}},{"id":"k__Bacteria;p__Actinobacteria;c__Thermoleophilia;o__Solirubrobacterales;f__NA;g__Conexibacter","metadata":{"taxonomy":null}},{"id":"k__Bacteria;p__Actinobacteria;c__Thermoleophilia;o__Solirubrobacterales;f__NA;g__NA","metadata":{"taxonomy":null}},{"id":"k__Bacteria;p__Actinobacteria;c__Thermoleophilia;o__Solirubrobacterales;f__Patulibacteraceae;g__Conexibacter-Patulibacter","metadata":{"taxonomy":null}},{"id":"k__Bacteria;p__Actinobacteria;c__Thermoleophilia;o__Solirubrobacterales;f__Patulibacteraceae;g__Patulibacter","metadata":{"taxonomy":null}},{"id":"k__Bacteria;p__Actinobacteria;c__Thermoleophilia;o__Solirubrobacterales;f__Solirubrobacteraceae;g__Solirubrobacter","metadata":{"taxonomy":null}},{"id":"k__Bacteria;p__Actinobacteria;c__Thermoleophilia;o__Thermophilales;f__Thermoleophilaceae;g__Thermoleophilum","metadata":{"taxonomy":null}},{"id":"k__Bacteria;p__Aerophobetes;c__NA;o__NA;f__NA;g__NA","metadata":{"taxonomy":null}},{"id":"k__Bacteria;p__Armatimonadetes;c__NA;o__NA;f__NA;g__NA","metadata":{"taxonomy":null}},{"id":"k__Bacteria;p__Bacteroidetes;c__Bacteroidia;o__Bacteroidales;f__Bacteroidaceae;g__Bacteroides","metadata":{"taxonomy":null}},{"id":"k__Bacteria;p__Bacteroidetes;c__Bacteroidia;o__Bacteroidales;f__NA;g__NA","metadata":{"taxonomy":null}},{"id":"k__Bacteria;p__Bacteroidetes;c__Bacteroidia;o__Bacteroidales;f__Porphyromonadaceae;g__*Armantifilum","metadata":{"taxonomy":null}},{"id":"k__Bacteria;p__Bacteroidetes;c__Bacteroidia;o__Bacteroidales;f__Porphyromonadaceae;g__NA","metadata":{"taxonomy":null}},{"id":"k__Bacteria;p__Bacteroidetes;c__Bacteroidia;o__Bacteroidales;f__Porphyromonadaceae;g__Odoribacter","metadata":{"taxonomy":null}},{"id":"k__Bacteria;p__Bacteroidetes;c__Bacteroidia;o__Bacteroidales;f__Porphyromonadaceae;g__Parabacteroides","metadata":{"taxonomy":null}},{"id":"k__Bacteria;p__Bacteroidetes;c__Bacteroidia;o__Bacteroidales;f__Porphyromonadaceae;g__Porphyromonas","metadata":{"taxonomy":null}},{"id":"k__Bacteria;p__Bacteroidetes;c__Bacteroidia;o__Bacteroidales;f__Porphyromonadaceae;g__Tannerella","metadata":{"taxonomy":null}},{"id":"k__Bacteria;p__Bacteroidetes;c__Bacteroidia;o__Bacteroidales;f__Prevotellaceae;g__Alloprevotella","metadata":{"taxonomy":null}},{"id":"k__Bacteria;p__Bacteroidetes;c__Bacteroidia;o__Bacteroidales;f__Prevotellaceae;g__Paraprevotella","metadata":{"taxonomy":null}},{"id":"k__Bacteria;p__Bacteroidetes;c__Bacteroidia;o__Bacteroidales;f__Prevotellaceae;g__Prevotella","metadata":{"taxonomy":null}},{"id":"k__Bacteria;p__Bacteroidetes;c__Bacteroidia;o__Bacteroidales;f__Rikenellaceae;g__Alistipes","metadata":{"taxonomy":null}},{"id":"k__Bacteria;p__Bacteroidetes;c__Bacteroidia;o__Bacteroidales;f__Rikenellaceae;g__NA","metadata":{"taxonomy":null}},{"id":"k__Bacteria;p__Bacteroidetes;c__Bacteroidia;o__Bacteroidales;f__Rikenellaceae;g__Rikenella","metadata":{"taxonomy":null}},{"id":"k__Bacteria;p__Bacteroidetes;c__Cytophagia;o__Cytophagales;f__Cyclobacteriaceae;g__NA","metadata":{"taxonomy":null}},{"id":"k__Bacteria;p__Bacteroidetes;c__Cytophagia;o__Cytophagales;f__Cytophagaceae;g__Adhaeribacter","metadata":{"taxonomy":null}},{"id":"k__Bacteria;p__Bacteroidetes;c__Cytophagia;o__Cytophagales;f__Cytophagaceae;g__Cytophaga","metadata":{"taxonomy":null}},{"id":"k__Bacteria;p__Bacteroidetes;c__Cytophagia;o__Cytophagales;f__Cytophagaceae;g__Dyadobacter","metadata":{"taxonomy":null}},{"id":"k__Bacteria;p__Bacteroidetes;c__Cytophagia;o__Cytophagales;f__Cytophagaceae;g__Fibrella","metadata":{"taxonomy":null}},{"id":"k__Bacteria;p__Bacteroidetes;c__Cytophagia;o__Cytophagales;f__Cytophagaceae;g__Huanghella","metadata":{"taxonomy":null}},{"id":"k__Bacteria;p__Bacteroidetes;c__Cytophagia;o__Cytophagales;f__Cytophagaceae;g__Hymenobacter","metadata":{"taxonomy":null}},{"id":"k__Bacteria;p__Bacteroidetes;c__Cytophagia;o__Cytophagales;f__Cytophagaceae;g__Larkinella","metadata":{"taxonomy":null}},{"id":"k__Bacteria;p__Bacteroidetes;c__Cytophagia;o__Cytophagales;f__Cytophagaceae;g__Leadbetterella","metadata":{"taxonomy":null}},{"id":"k__Bacteria;p__Bacteroidetes;c__Cytophagia;o__Cytophagales;f__Cytophagaceae;g__NA","metadata":{"taxonomy":null}},{"id":"k__Bacteria;p__Bacteroidetes;c__Cytophagia;o__Cytophagales;f__Cytophagaceae;g__Nibrella","metadata":{"taxonomy":null}},{"id":"k__Bacteria;p__Bacteroidetes;c__Cytophagia;o__Cytophagales;f__Cytophagaceae;g__Nibribacter","metadata":{"taxonomy":null}},{"id":"k__Bacteria;p__Bacteroidetes;c__Cytophagia;o__Cytophagales;f__Cytophagaceae;g__Nibribacter-Rufibacter","metadata":{"taxonomy":null}},{"id":"k__Bacteria;p__Bacteroidetes;c__Cytophagia;o__Cytophagales;f__Cytophagaceae;g__Ohtaekwangia","metadata":{"taxonomy":null}},{"id":"k__Bacteria;p__Bacteroidetes;c__Cytophagia;o__Cytophagales;f__Cytophagaceae;g__Pontibacter","metadata":{"taxonomy":null}},{"id":"k__Bacteria;p__Bacteroidetes;c__Cytophagia;o__Cytophagales;f__Cytophagaceae;g__Rhodocytophaga","metadata":{"taxonomy":null}},{"id":"k__Bacteria;p__Bacteroidetes;c__Cytophagia;o__Cytophagales;f__Cytophagaceae;g__Rufibacter","metadata":{"taxonomy":null}},{"id":"k__Bacteria;p__Bacteroidetes;c__Cytophagia;o__Cytophagales;f__Cytophagaceae;g__Spirosoma","metadata":{"taxonomy":null}},{"id":"k__Bacteria;p__Bacteroidetes;c__Cytophagia;o__Cytophagales;f__Cytophagaceae;g__Sporocytophaga","metadata":{"taxonomy":null}},{"id":"k__Bacteria;p__Bacteroidetes;c__Cytophagia;o__Cytophagales;f__Flammeovirgaceae;g__*Amoebophilus","metadata":{"taxonomy":null}},{"id":"k__Bacteria;p__Bacteroidetes;c__Cytophagia;o__Cytophagales;f__Flammeovirgaceae;g__Tunicatimonas","metadata":{"taxonomy":null}},{"id":"k__Bacteria;p__Bacteroidetes;c__Cytophagia;o__NA;f__Rhodothermaceae;g__NA","metadata":{"taxonomy":null}},{"id":"k__Bacteria;p__Bacteroidetes;c__Cytophagia;o__NA;f__Rhodothermaceae;g__Rubrivirga","metadata":{"taxonomy":null}},{"id":"k__Bacteria;p__Bacteroidetes;c__Flavobacteriia;o__Flavobacteriales;f__Blattabacteriaceae;g__*Uzinura","metadata":{"taxonomy":null}},{"id":"k__Bacteria;p__Bacteroidetes;c__Flavobacteriia;o__Flavobacteriales;f__Cryomorphaceae;g__Crocinitomix","metadata":{"taxonomy":null}},{"id":"k__Bacteria;p__Bacteroidetes;c__Flavobacteriia;o__Flavobacteriales;f__Cryomorphaceae;g__Fluviicola","metadata":{"taxonomy":null}},{"id":"k__Bacteria;p__Bacteroidetes;c__Flavobacteriia;o__Flavobacteriales;f__Cryomorphaceae;g__Owenweeksia","metadata":{"taxonomy":null}},{"id":"k__Bacteria;p__Bacteroidetes;c__Flavobacteriia;o__Flavobacteriales;f__Flavobacteriaceae;g__Bergeyella","metadata":{"taxonomy":null}},{"id":"k__Bacteria;p__Bacteroidetes;c__Flavobacteriia;o__Flavobacteriales;f__Flavobacteriaceae;g__Capnocytophaga","metadata":{"taxonomy":null}},{"id":"k__Bacteria;p__Bacteroidetes;c__Flavobacteriia;o__Flavobacteriales;f__Flavobacteriaceae;g__Chryseobacterium","metadata":{"taxonomy":null}},{"id":"k__Bacteria;p__Bacteroidetes;c__Flavobacteriia;o__Flavobacteriales;f__Flavobacteriaceae;g__Cloacibacterium","metadata":{"taxonomy":null}},{"id":"k__Bacteria;p__Bacteroidetes;c__Flavobacteriia;o__Flavobacteriales;f__Flavobacteriaceae;g__Epilithonimonas","metadata":{"taxonomy":null}},{"id":"k__Bacteria;p__Bacteroidetes;c__Flavobacteriia;o__Flavobacteriales;f__Flavobacteriaceae;g__Flavobacterium","metadata":{"taxonomy":null}},{"id":"k__Bacteria;p__Bacteroidetes;c__Flavobacteriia;o__Flavobacteriales;f__Flavobacteriaceae;g__Gillisia","metadata":{"taxonomy":null}},{"id":"k__Bacteria;p__Bacteroidetes;c__Flavobacteriia;o__Flavobacteriales;f__Flavobacteriaceae;g__Moheibacter","metadata":{"taxonomy":null}},{"id":"k__Bacteria;p__Bacteroidetes;c__Flavobacteriia;o__Flavobacteriales;f__Flavobacteriaceae;g__Salinimicrobium","metadata":{"taxonomy":null}},{"id":"k__Bacteria;p__Bacteroidetes;c__Flavobacteriia;o__Flavobacteriales;f__NA;g__NA","metadata":{"taxonomy":null}},{"id":"k__Bacteria;p__Bacteroidetes;c__NA;o__NA;f__NA;g__NA","metadata":{"taxonomy":null}},{"id":"k__Bacteria;p__Bacteroidetes;c__NA;o__NA;f__Rhodothermaceae;g__Rubricoccus","metadata":{"taxonomy":null}},{"id":"k__Bacteria;p__Bacteroidetes;c__NA;o__NA;f__Rhodothermaceae;g__Rubrivirga","metadata":{"taxonomy":null}},{"id":"k__Bacteria;p__Bacteroidetes;c__Sphingobacteriia;o__Sphingobacteriales;f__Chitinophagaceae;g__Chitinophaga","metadata":{"taxonomy":null}},{"id":"k__Bacteria;p__Bacteroidetes;c__Sphingobacteriia;o__Sphingobacteriales;f__Chitinophagaceae;g__Cnuella","metadata":{"taxonomy":null}},{"id":"k__Bacteria;p__Bacteroidetes;c__Sphingobacteriia;o__Sphingobacteriales;f__Chitinophagaceae;g__Ferruginibacter","metadata":{"taxonomy":null}},{"id":"k__Bacteria;p__Bacteroidetes;c__Sphingobacteriia;o__Sphingobacteriales;f__Chitinophagaceae;g__Ferruginibacter-Flavisolibacter","metadata":{"taxonomy":null}},{"id":"k__Bacteria;p__Bacteroidetes;c__Sphingobacteriia;o__Sphingobacteriales;f__Chitinophagaceae;g__Ferruginibacter-Sediminibacterium","metadata":{"taxonomy":null}},{"id":"k__Bacteria;p__Bacteroidetes;c__Sphingobacteriia;o__Sphingobacteriales;f__Chitinophagaceae;g__Ferruginibacter-Segetibacter","metadata":{"taxonomy":null}},{"id":"k__Bacteria;p__Bacteroidetes;c__Sphingobacteriia;o__Sphingobacteriales;f__Chitinophagaceae;g__Ferruginibacter-Terrimonas","metadata":{"taxonomy":null}},{"id":"k__Bacteria;p__Bacteroidetes;c__Sphingobacteriia;o__Sphingobacteriales;f__Chitinophagaceae;g__Flavihumibacter","metadata":{"taxonomy":null}},{"id":"k__Bacteria;p__Bacteroidetes;c__Sphingobacteriia;o__Sphingobacteriales;f__Chitinophagaceae;g__Flavisolibacter","metadata":{"taxonomy":null}},{"id":"k__Bacteria;p__Bacteroidetes;c__Sphingobacteriia;o__Sphingobacteriales;f__Chitinophagaceae;g__Flavisolibacter-Flavitalea","metadata":{"taxonomy":null}},{"id":"k__Bacteria;p__Bacteroidetes;c__Sphingobacteriia;o__Sphingobacteriales;f__Chitinophagaceae;g__Flavisolibacter-Segetibacter","metadata":{"taxonomy":null}},{"id":"k__Bacteria;p__Bacteroidetes;c__Sphingobacteriia;o__Sphingobacteriales;f__Chitinophagaceae;g__Flavitalea","metadata":{"taxonomy":null}},{"id":"k__Bacteria;p__Bacteroidetes;c__Sphingobacteriia;o__Sphingobacteriales;f__Chitinophagaceae;g__Flavitalea-Niastella","metadata":{"taxonomy":null}},{"id":"k__Bacteria;p__Bacteroidetes;c__Sphingobacteriia;o__Sphingobacteriales;f__Chitinophagaceae;g__Flavitalea-Parasegetibacter","metadata":{"taxonomy":null}},{"id":"k__Bacteria;p__Bacteroidetes;c__Sphingobacteriia;o__Sphingobacteriales;f__Chitinophagaceae;g__Lacibacter","metadata":{"taxonomy":null}},{"id":"k__Bacteria;p__Bacteroidetes;c__Sphingobacteriia;o__Sphingobacteriales;f__Chitinophagaceae;g__NA","metadata":{"taxonomy":null}},{"id":"k__Bacteria;p__Bacteroidetes;c__Sphingobacteriia;o__Sphingobacteriales;f__Chitinophagaceae;g__Niabella","metadata":{"taxonomy":null}},{"id":"k__Bacteria;p__Bacteroidetes;c__Sphingobacteriia;o__Sphingobacteriales;f__Chitinophagaceae;g__Niastella","metadata":{"taxonomy":null}},{"id":"k__Bacteria;p__Bacteroidetes;c__Sphingobacteriia;o__Sphingobacteriales;f__Chitinophagaceae;g__Parafilimonas","metadata":{"taxonomy":null}},{"id":"k__Bacteria;p__Bacteroidetes;c__Sphingobacteriia;o__Sphingobacteriales;f__Chitinophagaceae;g__Parafilimonas-Segetibacter","metadata":{"taxonomy":null}},{"id":"k__Bacteria;p__Bacteroidetes;c__Sphingobacteriia;o__Sphingobacteriales;f__Chitinophagaceae;g__Parasegetibacter","metadata":{"taxonomy":null}},{"id":"k__Bacteria;p__Bacteroidetes;c__Sphingobacteriia;o__Sphingobacteriales;f__Chitinophagaceae;g__Sediminibacterium","metadata":{"taxonomy":null}},{"id":"k__Bacteria;p__Bacteroidetes;c__Sphingobacteriia;o__Sphingobacteriales;f__Chitinophagaceae;g__Segetibacter","metadata":{"taxonomy":null}},{"id":"k__Bacteria;p__Bacteroidetes;c__Sphingobacteriia;o__Sphingobacteriales;f__Chitinophagaceae;g__Taibaiella","metadata":{"taxonomy":null}},{"id":"k__Bacteria;p__Bacteroidetes;c__Sphingobacteriia;o__Sphingobacteriales;f__Chitinophagaceae;g__Terrimonas","metadata":{"taxonomy":null}},{"id":"k__Bacteria;p__Bacteroidetes;c__Sphingobacteriia;o__Sphingobacteriales;f__NA;g__NA","metadata":{"taxonomy":null}},{"id":"k__Bacteria;p__Bacteroidetes;c__Sphingobacteriia;o__Sphingobacteriales;f__Saprospiraceae;g__NA","metadata":{"taxonomy":null}},{"id":"k__Bacteria;p__Bacteroidetes;c__Sphingobacteriia;o__Sphingobacteriales;f__Sphingobacteriaceae;g__Arcticibacter","metadata":{"taxonomy":null}},{"id":"k__Bacteria;p__Bacteroidetes;c__Sphingobacteriia;o__Sphingobacteriales;f__Sphingobacteriaceae;g__Arcticibacter-Mucilaginibacter","metadata":{"taxonomy":null}},{"id":"k__Bacteria;p__Bacteroidetes;c__Sphingobacteriia;o__Sphingobacteriales;f__Sphingobacteriaceae;g__Mucilaginibacter","metadata":{"taxonomy":null}},{"id":"k__Bacteria;p__Bacteroidetes;c__Sphingobacteriia;o__Sphingobacteriales;f__Sphingobacteriaceae;g__NA","metadata":{"taxonomy":null}},{"id":"k__Bacteria;p__Bacteroidetes;c__Sphingobacteriia;o__Sphingobacteriales;f__Sphingobacteriaceae;g__Olivibacter","metadata":{"taxonomy":null}},{"id":"k__Bacteria;p__Bacteroidetes;c__Sphingobacteriia;o__Sphingobacteriales;f__Sphingobacteriaceae;g__Olivibacter-Parapedobacter","metadata":{"taxonomy":null}},{"id":"k__Bacteria;p__Bacteroidetes;c__Sphingobacteriia;o__Sphingobacteriales;f__Sphingobacteriaceae;g__Parapedobacter","metadata":{"taxonomy":null}},{"id":"k__Bacteria;p__Bacteroidetes;c__Sphingobacteriia;o__Sphingobacteriales;f__Sphingobacteriaceae;g__Pedobacter","metadata":{"taxonomy":null}},{"id":"k__Bacteria;p__Bacteroidetes;c__Sphingobacteriia;o__Sphingobacteriales;f__Sphingobacteriaceae;g__Sphingobacterium","metadata":{"taxonomy":null}},{"id":"k__Bacteria;p__Chlamydiae;c__Chlamydiae;o__Chlamydiales;f__Parachlamydiaceae;g__*Metachlamydia","metadata":{"taxonomy":null}},{"id":"k__Bacteria;p__Chlamydiae;c__Chlamydiae;o__Chlamydiales;f__Parachlamydiaceae;g__*Metachlamydia-*Protochlamydia","metadata":{"taxonomy":null}},{"id":"k__Bacteria;p__Chlamydiae;c__Chlamydiae;o__Chlamydiales;f__Parachlamydiaceae;g__*Protochlamydia","metadata":{"taxonomy":null}},{"id":"k__Bacteria;p__Chlamydiae;c__Chlamydiae;o__Chlamydiales;f__Parachlamydiaceae;g__*Protochlamydia-Neochlamydia","metadata":{"taxonomy":null}},{"id":"k__Bacteria;p__Chlamydiae;c__Chlamydiae;o__Chlamydiales;f__Parachlamydiaceae;g__Neochlamydia","metadata":{"taxonomy":null}},{"id":"k__Bacteria;p__Chlamydiae;c__Chlamydiae;o__Chlamydiales;f__Parachlamydiaceae;g__Parachlamydia","metadata":{"taxonomy":null}},{"id":"k__Bacteria;p__Chlamydiae;c__Chlamydiae;o__Chlamydiales;f__Simkaniaceae;g__*Rhabdochlamydia","metadata":{"taxonomy":null}},{"id":"k__Bacteria;p__Chlorobi;c__Chlorobia;o__Chlorobiales;f__NA;g__NA","metadata":{"taxonomy":null}},{"id":"k__Bacteria;p__Chloroflexi;c__Anaerolineae;o__Anaerolineales;f__Anaerolineaceae;g__NA","metadata":{"taxonomy":null}},{"id":"k__Bacteria;p__Chloroflexi;c__Ardenticatenia;o__Ardenticatenales;f__NA;g__NA","metadata":{"taxonomy":null}},{"id":"k__Bacteria;p__Chloroflexi;c__Ardenticatenia;o__NA;f__NA;g__NA","metadata":{"taxonomy":null}},{"id":"k__Bacteria;p__Chloroflexi;c__Caldilineae;o__Caldilineales;f__Caldilineaceae;g__Litorilinea","metadata":{"taxonomy":null}},{"id":"k__Bacteria;p__Chloroflexi;c__Caldilineae;o__Caldilineales;f__Caldilineaceae;g__NA","metadata":{"taxonomy":null}},{"id":"k__Bacteria;p__Chloroflexi;c__Chloroflexia;o__Chloroflexales;f__Chloroflexaceae;g__*Chloroploca","metadata":{"taxonomy":null}},{"id":"k__Bacteria;p__Chloroflexi;c__Chloroflexia;o__Chloroflexales;f__Chloroflexaceae;g__Chloronema","metadata":{"taxonomy":null}},{"id":"k__Bacteria;p__Chloroflexi;c__Chloroflexia;o__Chloroflexales;f__NA;g__NA","metadata":{"taxonomy":null}},{"id":"k__Bacteria;p__Chloroflexi;c__Chloroflexia;o__Chloroflexales;f__Roseiflexaceae;g__Roseiflexus","metadata":{"taxonomy":null}},{"id":"k__Bacteria;p__Chloroflexi;c__Chloroflexia;o__Herpetosiphonales;f__Herpetosiphonaceae;g__Herpetosiphon","metadata":{"taxonomy":null}},{"id":"k__Bacteria;p__Chloroflexi;c__Chloroflexia;o__Kallotenuales;f__NA;g__NA","metadata":{"taxonomy":null}},{"id":"k__Bacteria;p__Chloroflexi;c__Ktedonobacteria;o__Ktedonobacterales;f__Ktedonobacteraceae;g__NA","metadata":{"taxonomy":null}},{"id":"k__Bacteria;p__Chloroflexi;c__Ktedonobacteria;o__NA;f__NA;g__NA","metadata":{"taxonomy":null}},{"id":"k__Bacteria;p__Chloroflexi;c__NA;o__NA;f__NA;g__NA","metadata":{"taxonomy":null}},{"id":"k__Bacteria;p__Chloroflexi;c__NA;o__NA;f__NA;g__Thermobaculum","metadata":{"taxonomy":null}},{"id":"k__Bacteria;p__Chloroflexi;c__NA;o__NA;f__NA;g__bacterium","metadata":{"taxonomy":null}},{"id":"k__Bacteria;p__Chloroflexi;c__Thermomicrobia;o__NA;f__NA;g__NA","metadata":{"taxonomy":null}},{"id":"k__Bacteria;p__Chloroflexi;c__Thermomicrobia;o__NA;f__NA;g__bacterium","metadata":{"taxonomy":null}},{"id":"k__Bacteria;p__Chloroflexi;c__Thermomicrobia;o__Sphaerobacterales;f__Sphaerobacteraceae;g__NA","metadata":{"taxonomy":null}},{"id":"k__Bacteria;p__Chloroflexi;c__Thermomicrobia;o__Sphaerobacterales;f__Sphaerobacteraceae;g__Nitrolancea-Nitrolancetus","metadata":{"taxonomy":null}},{"id":"k__Bacteria;p__Chloroflexi;c__Thermomicrobia;o__Sphaerobacterales;f__Sphaerobacteraceae;g__Sphaerobacter","metadata":{"taxonomy":null}},{"id":"k__Bacteria;p__Cloacimonetes;c__NA;o__NA;f__NA;g__NA","metadata":{"taxonomy":null}},{"id":"k__Bacteria;p__Cyanobacteria;c__Chloroplast;o__'Chlorella' mirabilis;f__'Chlorella' mirabilis;g__NA","metadata":{"taxonomy":null}},{"id":"k__Bacteria;p__Cyanobacteria;c__Chloroplast;o__Acacia ligulata;f__Acacia ligulata;g__Acacia","metadata":{"taxonomy":null}},{"id":"k__Bacteria;p__Cyanobacteria;c__Chloroplast;o__Boechera gunnisoniana;f__Boechera gunnisoniana;g__Boechera-Brassica","metadata":{"taxonomy":null}},{"id":"k__Bacteria;p__Cyanobacteria;c__Chloroplast;o__Cercis gigantea;f__Cercis gigantea;g__NA","metadata":{"taxonomy":null}},{"id":"k__Bacteria;p__Cyanobacteria;c__Chloroplast;o__Chionographis japonica;f__Chionographis japonica;g__Chionographis","metadata":{"taxonomy":null}},{"id":"k__Bacteria;p__Cyanobacteria;c__Chloroplast;o__Cypripedium macranthos;f__Cypripedium macranthos;g__Cypripedium","metadata":{"taxonomy":null}},{"id":"k__Bacteria;p__Cyanobacteria;c__Chloroplast;o__Monoraphidium neglectum;f__Monoraphidium neglectum;g__NA","metadata":{"taxonomy":null}},{"id":"k__Bacteria;p__Cyanobacteria;c__Chloroplast;o__Myrmecia israelensis;f__Myrmecia israelensis;g__Myrmecia","metadata":{"taxonomy":null}},{"id":"k__Bacteria;p__Cyanobacteria;c__Chloroplast;o__NA;f__NA;g__Coccomyxa","metadata":{"taxonomy":null}},{"id":"k__Bacteria;p__Cyanobacteria;c__Chloroplast;o__NA;f__NA;g__NA","metadata":{"taxonomy":null}},{"id":"k__Bacteria;p__Cyanobacteria;c__Chloroplast;o__NA;f__NA;g__Sugarcane","metadata":{"taxonomy":null}},{"id":"k__Bacteria;p__Cyanobacteria;c__Chloroplast;o__Navicula phyllepta;f__Navicula phyllepta;g__Navicula","metadata":{"taxonomy":null}},{"id":"k__Bacteria;p__Cyanobacteria;c__Chloroplast;o__Nitzschia closterium;f__Nitzschia closterium;g__Nitzschia","metadata":{"taxonomy":null}},{"id":"k__Bacteria;p__Cyanobacteria;c__Chloroplast;o__Oophila amblystomatis;f__Oophila amblystomatis;g__NA","metadata":{"taxonomy":null}},{"id":"k__Bacteria;p__Cyanobacteria;c__Chloroplast;o__Pinus wallichiana;f__Pinus wallichiana;g__Pinus","metadata":{"taxonomy":null}},{"id":"k__Bacteria;p__Cyanobacteria;c__Chloroplast;o__Platycladus orientalis;f__Platycladus orientalis;g__Platycladus","metadata":{"taxonomy":null}},{"id":"k__Bacteria;p__Cyanobacteria;c__Cyanobacteria;o__NA;f__FamilyI;g__Crinalium","metadata":{"taxonomy":null}},{"id":"k__Bacteria;p__Cyanobacteria;c__Cyanobacteria;o__NA;f__FamilyI;g__Geitlerinema","metadata":{"taxonomy":null}},{"id":"k__Bacteria;p__Cyanobacteria;c__Cyanobacteria;o__NA;f__FamilyI;g__Gloeotrichia","metadata":{"taxonomy":null}},{"id":"k__Bacteria;p__Cyanobacteria;c__Cyanobacteria;o__NA;f__FamilyI;g__Leptolyngbya","metadata":{"taxonomy":null}},{"id":"k__Bacteria;p__Cyanobacteria;c__Cyanobacteria;o__NA;f__FamilyI;g__Microcoleus","metadata":{"taxonomy":null}},{"id":"k__Bacteria;p__Cyanobacteria;c__Cyanobacteria;o__NA;f__FamilyI;g__Microcoleus-Phormidium","metadata":{"taxonomy":null}},{"id":"k__Bacteria;p__Cyanobacteria;c__Cyanobacteria;o__NA;f__FamilyI;g__NA","metadata":{"taxonomy":null}},{"id":"k__Bacteria;p__Cyanobacteria;c__Cyanobacteria;o__NA;f__FamilyI;g__Phormidium","metadata":{"taxonomy":null}},{"id":"k__Bacteria;p__Cyanobacteria;c__Cyanobacteria;o__NA;f__FamilyI;g__Scytonema","metadata":{"taxonomy":null}},{"id":"k__Bacteria;p__Cyanobacteria;c__Cyanobacteria;o__NA;f__FamilyII;g__Calothrix","metadata":{"taxonomy":null}},{"id":"k__Bacteria;p__Cyanobacteria;c__Cyanobacteria;o__NA;f__FamilyII;g__Chroococcidiopsis","metadata":{"taxonomy":null}},{"id":"k__Bacteria;p__Cyanobacteria;c__Cyanobacteria;o__NA;f__NA;g__NA","metadata":{"taxonomy":null}},{"id":"k__Bacteria;p__Cyanobacteria;c__Cyanobacteria;o__SubsectionI;f__FamilyI;g__Mastigocladopsis","metadata":{"taxonomy":null}},{"id":"k__Bacteria;p__Cyanobacteria;c__Cyanobacteria;o__SubsectionV;f__FamilyI;g__Chlorogloeopsis","metadata":{"taxonomy":null}},{"id":"k__Bacteria;p__Cyanobacteria;c__Melainabacteria;o__Gastranaerophilales;f__NA;g__NA","metadata":{"taxonomy":null}},{"id":"k__Bacteria;p__Cyanobacteria;c__Melainabacteria;o__Obscuribacterales;f__NA;g__NA","metadata":{"taxonomy":null}},{"id":"k__Bacteria;p__Cyanobacteria;c__Melainabacteria;o__Vampirovibrionales;f__NA;g__NA","metadata":{"taxonomy":null}},{"id":"k__Bacteria;p__Cyanobacteria;c__Melainabacteria;o__Vampirovibrionales;f__Vampirovibrio chlorellavorus;g__NA","metadata":{"taxonomy":null}},{"id":"k__Bacteria;p__Cyanobacteria;c__NA;o__NA;f__NA;g__NA","metadata":{"taxonomy":null}},{"id":"k__Bacteria;p__Deferribacteres;c__Deferribacteres;o__Deferribacterales;f__Deferribacteraceae;g__Mucispirillum","metadata":{"taxonomy":null}},{"id":"k__Bacteria;p__Deinococcus-Thermus;c__Deinococci;o__Deinococcales;f__Deinococcaceae;g__Deinococcus","metadata":{"taxonomy":null}},{"id":"k__Bacteria;p__Deinococcus-Thermus;c__Deinococci;o__Deinococcales;f__Trueperaceae;g__Truepera","metadata":{"taxonomy":null}},{"id":"k__Bacteria;p__Deinococcus-Thermus;c__Deinococci;o__Thermales;f__Thermaceae;g__Meiothermus","metadata":{"taxonomy":null}},{"id":"k__Bacteria;p__Deinococcus-Thermus;c__Deinococci;o__Thermales;f__Thermaceae;g__Thermus","metadata":{"taxonomy":null}},{"id":"k__Bacteria;p__Elusimicrobia;c__Elusimicrobia;o__NA;f__NA;g__NA","metadata":{"taxonomy":null}},{"id":"k__Bacteria;p__Fibrobacteres;c__Fibrobacteria;o__Fibrobacterales;f__Fibrobacteraceae;g__NA","metadata":{"taxonomy":null}},{"id":"k__Bacteria;p__Fibrobacteres;c__Fibrobacteria;o__Fibrobacterales;f__NA;g__NA","metadata":{"taxonomy":null}},{"id":"k__Bacteria;p__Firmicutes;c__Bacilli;o__Bacillales;f__Alicyclobacillaceae;g__Tumebacillus","metadata":{"taxonomy":null}},{"id":"k__Bacteria;p__Firmicutes;c__Bacilli;o__Bacillales;f__Bacillaceae;g__Bacillus","metadata":{"taxonomy":null}},{"id":"k__Bacteria;p__Firmicutes;c__Bacilli;o__Bacillales;f__Bacillaceae;g__Bacillus-Geobacillus","metadata":{"taxonomy":null}},{"id":"k__Bacteria;p__Firmicutes;c__Bacilli;o__Bacillales;f__Bacillaceae;g__Fictibacillus","metadata":{"taxonomy":null}},{"id":"k__Bacteria;p__Firmicutes;c__Bacilli;o__Bacillales;f__Bacillaceae;g__Geobacillus","metadata":{"taxonomy":null}},{"id":"k__Bacteria;p__Firmicutes;c__Bacilli;o__Bacillales;f__Bacillaceae;g__NA","metadata":{"taxonomy":null}},{"id":"k__Bacteria;p__Firmicutes;c__Bacilli;o__Bacillales;f__Bacillaceae;g__Oceanobacillus","metadata":{"taxonomy":null}},{"id":"k__Bacteria;p__Firmicutes;c__Bacilli;o__Bacillales;f__Bacillaceae;g__Ornithinibacillus","metadata":{"taxonomy":null}},{"id":"k__Bacteria;p__Firmicutes;c__Bacilli;o__Bacillales;f__Bacillaceae;g__Paucisalibacillus","metadata":{"taxonomy":null}},{"id":"k__Bacteria;p__Firmicutes;c__Bacilli;o__Bacillales;f__Bacillaceae;g__Terribacillus","metadata":{"taxonomy":null}},{"id":"k__Bacteria;p__Firmicutes;c__Bacilli;o__Bacillales;f__Bacillaceae;g__Virgibacillus","metadata":{"taxonomy":null}},{"id":"k__Bacteria;p__Firmicutes;c__Bacilli;o__Bacillales;f__Family XI;g__Gemella","metadata":{"taxonomy":null}},{"id":"k__Bacteria;p__Firmicutes;c__Bacilli;o__Bacillales;f__Family XII;g__Exiguobacterium","metadata":{"taxonomy":null}},{"id":"k__Bacteria;p__Firmicutes;c__Bacilli;o__Bacillales;f__Listeriaceae;g__Listeria","metadata":{"taxonomy":null}},{"id":"k__Bacteria;p__Firmicutes;c__Bacilli;o__Bacillales;f__NA;g__NA","metadata":{"taxonomy":null}},{"id":"k__Bacteria;p__Firmicutes;c__Bacilli;o__Bacillales;f__Paenibacillaceae;g__Ammoniphilus","metadata":{"taxonomy":null}},{"id":"k__Bacteria;p__Firmicutes;c__Bacilli;o__Bacillales;f__Paenibacillaceae;g__Aneurinibacillus","metadata":{"taxonomy":null}},{"id":"k__Bacteria;p__Firmicutes;c__Bacilli;o__Bacillales;f__Paenibacillaceae;g__Brevibacillus","metadata":{"taxonomy":null}},{"id":"k__Bacteria;p__Firmicutes;c__Bacilli;o__Bacillales;f__Paenibacillaceae;g__Cohnella","metadata":{"taxonomy":null}},{"id":"k__Bacteria;p__Firmicutes;c__Bacilli;o__Bacillales;f__Paenibacillaceae;g__Fontibacillus","metadata":{"taxonomy":null}},{"id":"k__Bacteria;p__Firmicutes;c__Bacilli;o__Bacillales;f__Paenibacillaceae;g__NA","metadata":{"taxonomy":null}},{"id":"k__Bacteria;p__Firmicutes;c__Bacilli;o__Bacillales;f__Paenibacillaceae;g__Oxalophagus","metadata":{"taxonomy":null}},{"id":"k__Bacteria;p__Firmicutes;c__Bacilli;o__Bacillales;f__Paenibacillaceae;g__Paenibacillus","metadata":{"taxonomy":null}},{"id":"k__Bacteria;p__Firmicutes;c__Bacilli;o__Bacillales;f__Paenibacillaceae;g__Saccharibacillus","metadata":{"taxonomy":null}},{"id":"k__Bacteria;p__Firmicutes;c__Bacilli;o__Bacillales;f__Planococcaceae;g__Caryophanon-Solibacillus","metadata":{"taxonomy":null}},{"id":"k__Bacteria;p__Firmicutes;c__Bacilli;o__Bacillales;f__Planococcaceae;g__Chryseomicrobium","metadata":{"taxonomy":null}},{"id":"k__Bacteria;p__Firmicutes;c__Bacilli;o__Bacillales;f__Planococcaceae;g__Chungangia","metadata":{"taxonomy":null}},{"id":"k__Bacteria;p__Firmicutes;c__Bacilli;o__Bacillales;f__Planococcaceae;g__Domibacillus","metadata":{"taxonomy":null}},{"id":"k__Bacteria;p__Firmicutes;c__Bacilli;o__Bacillales;f__Planococcaceae;g__Filibacter-Sporosarcina","metadata":{"taxonomy":null}},{"id":"k__Bacteria;p__Firmicutes;c__Bacilli;o__Bacillales;f__Planococcaceae;g__Kurthia-Viridibacillus","metadata":{"taxonomy":null}},{"id":"k__Bacteria;p__Firmicutes;c__Bacilli;o__Bacillales;f__Planococcaceae;g__Lysinibacillus","metadata":{"taxonomy":null}},{"id":"k__Bacteria;p__Firmicutes;c__Bacilli;o__Bacillales;f__Planococcaceae;g__Paenisporosarcina","metadata":{"taxonomy":null}},{"id":"k__Bacteria;p__Firmicutes;c__Bacilli;o__Bacillales;f__Planococcaceae;g__Planococcus","metadata":{"taxonomy":null}},{"id":"k__Bacteria;p__Firmicutes;c__Bacilli;o__Bacillales;f__Planococcaceae;g__Planococcus-Planomicrobium","metadata":{"taxonomy":null}},{"id":"k__Bacteria;p__Firmicutes;c__Bacilli;o__Bacillales;f__Planococcaceae;g__Planomicrobium","metadata":{"taxonomy":null}},{"id":"k__Bacteria;p__Firmicutes;c__Bacilli;o__Bacillales;f__Planococcaceae;g__Psychrobacillus","metadata":{"taxonomy":null}},{"id":"k__Bacteria;p__Firmicutes;c__Bacilli;o__Bacillales;f__Planococcaceae;g__Psychrobacillus-Renibacterium","metadata":{"taxonomy":null}},{"id":"k__Bacteria;p__Firmicutes;c__Bacilli;o__Bacillales;f__Planococcaceae;g__Rummeliibacillus","metadata":{"taxonomy":null}},{"id":"k__Bacteria;p__Firmicutes;c__Bacilli;o__Bacillales;f__Planococcaceae;g__Solibacillus","metadata":{"taxonomy":null}},{"id":"k__Bacteria;p__Firmicutes;c__Bacilli;o__Bacillales;f__Planococcaceae;g__Sporosarcina","metadata":{"taxonomy":null}},{"id":"k__Bacteria;p__Firmicutes;c__Bacilli;o__Bacillales;f__Staphylococcaceae;g__Jeotgalicoccus","metadata":{"taxonomy":null}},{"id":"k__Bacteria;p__Firmicutes;c__Bacilli;o__Bacillales;f__Staphylococcaceae;g__Macrococcus","metadata":{"taxonomy":null}},{"id":"k__Bacteria;p__Firmicutes;c__Bacilli;o__Bacillales;f__Staphylococcaceae;g__NA","metadata":{"taxonomy":null}},{"id":"k__Bacteria;p__Firmicutes;c__Bacilli;o__Bacillales;f__Staphylococcaceae;g__Nosocomiicoccus","metadata":{"taxonomy":null}},{"id":"k__Bacteria;p__Firmicutes;c__Bacilli;o__Bacillales;f__Staphylococcaceae;g__Staphylococcus","metadata":{"taxonomy":null}},{"id":"k__Bacteria;p__Firmicutes;c__Bacilli;o__Bacillales;f__Thermoactinomycetaceae;g__Geothermomicrobium","metadata":{"taxonomy":null}},{"id":"k__Bacteria;p__Firmicutes;c__Bacilli;o__Bacillales;f__Thermoactinomycetaceae;g__Geothermomicrobium-Shimazuella","metadata":{"taxonomy":null}},{"id":"k__Bacteria;p__Firmicutes;c__Bacilli;o__Bacillales;f__Thermoactinomycetaceae;g__NA","metadata":{"taxonomy":null}},{"id":"k__Bacteria;p__Firmicutes;c__Bacilli;o__Bacillales;f__Thermoactinomycetaceae;g__Seinonella","metadata":{"taxonomy":null}},{"id":"k__Bacteria;p__Firmicutes;c__Bacilli;o__Bacillales;f__Thermoactinomycetaceae;g__Shimazuella","metadata":{"taxonomy":null}},{"id":"k__Bacteria;p__Firmicutes;c__Bacilli;o__Bacillales;f__Thermoactinomycetaceae;g__Thermoactinomyces","metadata":{"taxonomy":null}},{"id":"k__Bacteria;p__Firmicutes;c__Bacilli;o__Bacillales;f__Thermoactinomycetaceae;g__Thermoflavimicrobium","metadata":{"taxonomy":null}},{"id":"k__Bacteria;p__Firmicutes;c__Bacilli;o__Lactobacillales;f__Aerococcaceae;g__Abiotrophia","metadata":{"taxonomy":null}},{"id":"k__Bacteria;p__Firmicutes;c__Bacilli;o__Lactobacillales;f__Aerococcaceae;g__Aerococcus","metadata":{"taxonomy":null}},{"id":"k__Bacteria;p__Firmicutes;c__Bacilli;o__Lactobacillales;f__Aerococcaceae;g__Eremococcus","metadata":{"taxonomy":null}},{"id":"k__Bacteria;p__Firmicutes;c__Bacilli;o__Lactobacillales;f__Aerococcaceae;g__Facklamia","metadata":{"taxonomy":null}},{"id":"k__Bacteria;p__Firmicutes;c__Bacilli;o__Lactobacillales;f__Aerococcaceae;g__Ignavigranum","metadata":{"taxonomy":null}},{"id":"k__Bacteria;p__Firmicutes;c__Bacilli;o__Lactobacillales;f__Carnobacteriaceae;g__Alkalibacterium","metadata":{"taxonomy":null}},{"id":"k__Bacteria;p__Firmicutes;c__Bacilli;o__Lactobacillales;f__Carnobacteriaceae;g__Alloiococcus","metadata":{"taxonomy":null}},{"id":"k__Bacteria;p__Firmicutes;c__Bacilli;o__Lactobacillales;f__Carnobacteriaceae;g__Atopococcus","metadata":{"taxonomy":null}},{"id":"k__Bacteria;p__Firmicutes;c__Bacilli;o__Lactobacillales;f__Carnobacteriaceae;g__Atopostipes","metadata":{"taxonomy":null}},{"id":"k__Bacteria;p__Firmicutes;c__Bacilli;o__Lactobacillales;f__Carnobacteriaceae;g__Carnobacterium","metadata":{"taxonomy":null}},{"id":"k__Bacteria;p__Firmicutes;c__Bacilli;o__Lactobacillales;f__Carnobacteriaceae;g__Desemzia","metadata":{"taxonomy":null}},{"id":"k__Bacteria;p__Firmicutes;c__Bacilli;o__Lactobacillales;f__Carnobacteriaceae;g__Dolosigranulum","metadata":{"taxonomy":null}},{"id":"k__Bacteria;p__Firmicutes;c__Bacilli;o__Lactobacillales;f__Carnobacteriaceae;g__Granulicatella","metadata":{"taxonomy":null}},{"id":"k__Bacteria;p__Firmicutes;c__Bacilli;o__Lactobacillales;f__Carnobacteriaceae;g__Marinilactibacillus","metadata":{"taxonomy":null}},{"id":"k__Bacteria;p__Firmicutes;c__Bacilli;o__Lactobacillales;f__Carnobacteriaceae;g__Trichococcus","metadata":{"taxonomy":null}},{"id":"k__Bacteria;p__Firmicutes;c__Bacilli;o__Lactobacillales;f__Enterococcaceae;g__Enterococcus","metadata":{"taxonomy":null}},{"id":"k__Bacteria;p__Firmicutes;c__Bacilli;o__Lactobacillales;f__Enterococcaceae;g__Vagococcus","metadata":{"taxonomy":null}},{"id":"k__Bacteria;p__Firmicutes;c__Bacilli;o__Lactobacillales;f__Lactobacillaceae;g__Lactobacillus","metadata":{"taxonomy":null}},{"id":"k__Bacteria;p__Firmicutes;c__Bacilli;o__Lactobacillales;f__Lactobacillaceae;g__Pediococcus","metadata":{"taxonomy":null}},{"id":"k__Bacteria;p__Firmicutes;c__Bacilli;o__Lactobacillales;f__Leuconostocaceae;g__Leuconostoc","metadata":{"taxonomy":null}},{"id":"k__Bacteria;p__Firmicutes;c__Bacilli;o__Lactobacillales;f__Leuconostocaceae;g__Weissella","metadata":{"taxonomy":null}},{"id":"k__Bacteria;p__Firmicutes;c__Bacilli;o__Lactobacillales;f__Streptococcaceae;g__Lactococcus","metadata":{"taxonomy":null}},{"id":"k__Bacteria;p__Firmicutes;c__Bacilli;o__Lactobacillales;f__Streptococcaceae;g__Streptococcus","metadata":{"taxonomy":null}},{"id":"k__Bacteria;p__Firmicutes;c__Bacilli;o__NA;f__NA;g__NA","metadata":{"taxonomy":null}},{"id":"k__Bacteria;p__Firmicutes;c__Clostridia;o__Clostridiales;f__Christensenellaceae;g__NA","metadata":{"taxonomy":null}},{"id":"k__Bacteria;p__Firmicutes;c__Clostridia;o__Clostridiales;f__Clostridiaceae;g__Clostridium","metadata":{"taxonomy":null}},{"id":"k__Bacteria;p__Firmicutes;c__Clostridia;o__Clostridiales;f__Defluviitaleaceae;g__NA","metadata":{"taxonomy":null}},{"id":"k__Bacteria;p__Firmicutes;c__Clostridia;o__Clostridiales;f__Eubacteriaceae;g__Anaerofustis","metadata":{"taxonomy":null}},{"id":"k__Bacteria;p__Firmicutes;c__Clostridia;o__Clostridiales;f__Eubacteriaceae;g__Eubacterium","metadata":{"taxonomy":null}},{"id":"k__Bacteria;p__Firmicutes;c__Clostridia;o__Clostridiales;f__Family XI;g__Anaerococcus","metadata":{"taxonomy":null}},{"id":"k__Bacteria;p__Firmicutes;c__Clostridia;o__Clostridiales;f__Family XI;g__Ezakiella","metadata":{"taxonomy":null}},{"id":"k__Bacteria;p__Firmicutes;c__Clostridia;o__Clostridiales;f__Family XI;g__Finegoldia","metadata":{"taxonomy":null}},{"id":"k__Bacteria;p__Firmicutes;c__Clostridia;o__Clostridiales;f__Family XI;g__Finegoldia-Gallicola","metadata":{"taxonomy":null}},{"id":"k__Bacteria;p__Firmicutes;c__Clostridia;o__Clostridiales;f__Family XI;g__Gallicola","metadata":{"taxonomy":null}},{"id":"k__Bacteria;p__Firmicutes;c__Clostridia;o__Clostridiales;f__Family XI;g__Gottschalkia","metadata":{"taxonomy":null}},{"id":"k__Bacteria;p__Firmicutes;c__Clostridia;o__Clostridiales;f__Family XI;g__Helcococcus","metadata":{"taxonomy":null}},{"id":"k__Bacteria;p__Firmicutes;c__Clostridia;o__Clostridiales;f__Family XI;g__Murdochiella","metadata":{"taxonomy":null}},{"id":"k__Bacteria;p__Firmicutes;c__Clostridia;o__Clostridiales;f__Family XI;g__NA","metadata":{"taxonomy":null}},{"id":"k__Bacteria;p__Firmicutes;c__Clostridia;o__Clostridiales;f__Family XI;g__Parvimonas","metadata":{"taxonomy":null}},{"id":"k__Bacteria;p__Firmicutes;c__Clostridia;o__Clostridiales;f__Family XI;g__Parvimonas-Tissierella","metadata":{"taxonomy":null}},{"id":"k__Bacteria;p__Firmicutes;c__Clostridia;o__Clostridiales;f__Family XI;g__Peptoniphilus","metadata":{"taxonomy":null}},{"id":"k__Bacteria;p__Firmicutes;c__Clostridia;o__Clostridiales;f__Family XI;g__Sedimentibacter","metadata":{"taxonomy":null}},{"id":"k__Bacteria;p__Firmicutes;c__Clostridia;o__Clostridiales;f__Family XIII;g__Anaerovorax","metadata":{"taxonomy":null}},{"id":"k__Bacteria;p__Firmicutes;c__Clostridia;o__Clostridiales;f__Family XIII;g__Eubacterium","metadata":{"taxonomy":null}},{"id":"k__Bacteria;p__Firmicutes;c__Clostridia;o__Clostridiales;f__Family XIII;g__Mogibacterium","metadata":{"taxonomy":null}},{"id":"k__Bacteria;p__Firmicutes;c__Clostridia;o__Clostridiales;f__Family XIII;g__NA","metadata":{"taxonomy":null}},{"id":"k__Bacteria;p__Firmicutes;c__Clostridia;o__Clostridiales;f__Family XVIII;g__NA","metadata":{"taxonomy":null}},{"id":"k__Bacteria;p__Firmicutes;c__Clostridia;o__Clostridiales;f__Family XVIII;g__Symbiobacterium","metadata":{"taxonomy":null}},{"id":"k__Bacteria;p__Firmicutes;c__Clostridia;o__Clostridiales;f__Gracilibacteraceae;g__Lutispora","metadata":{"taxonomy":null}},{"id":"k__Bacteria;p__Firmicutes;c__Clostridia;o__Clostridiales;f__Lachnospiraceae;g__Anaerosporobacter","metadata":{"taxonomy":null}},{"id":"k__Bacteria;p__Firmicutes;c__Clostridia;o__Clostridiales;f__Lachnospiraceae;g__Anaerostipes","metadata":{"taxonomy":null}},{"id":"k__Bacteria;p__Firmicutes;c__Clostridia;o__Clostridiales;f__Lachnospiraceae;g__Blautia","metadata":{"taxonomy":null}},{"id":"k__Bacteria;p__Firmicutes;c__Clostridia;o__Clostridiales;f__Lachnospiraceae;g__Blautia-Lachnoclostridium","metadata":{"taxonomy":null}},{"id":"k__Bacteria;p__Firmicutes;c__Clostridia;o__Clostridiales;f__Lachnospiraceae;g__Catonella","metadata":{"taxonomy":null}},{"id":"k__Bacteria;p__Firmicutes;c__Clostridia;o__Clostridiales;f__Lachnospiraceae;g__Cellulosilyticum","metadata":{"taxonomy":null}},{"id":"k__Bacteria;p__Firmicutes;c__Clostridia;o__Clostridiales;f__Lachnospiraceae;g__Coprococcus","metadata":{"taxonomy":null}},{"id":"k__Bacteria;p__Firmicutes;c__Clostridia;o__Clostridiales;f__Lachnospiraceae;g__Eisenbergiella","metadata":{"taxonomy":null}},{"id":"k__Bacteria;p__Firmicutes;c__Clostridia;o__Clostridiales;f__Lachnospiraceae;g__Howardella","metadata":{"taxonomy":null}},{"id":"k__Bacteria;p__Firmicutes;c__Clostridia;o__Clostridiales;f__Lachnospiraceae;g__Hungatella","metadata":{"taxonomy":null}},{"id":"k__Bacteria;p__Firmicutes;c__Clostridia;o__Clostridiales;f__Lachnospiraceae;g__Johnsonella","metadata":{"taxonomy":null}},{"id":"k__Bacteria;p__Firmicutes;c__Clostridia;o__Clostridiales;f__Lachnospiraceae;g__Lachnoanaerobaculum","metadata":{"taxonomy":null}},{"id":"k__Bacteria;p__Firmicutes;c__Clostridia;o__Clostridiales;f__Lachnospiraceae;g__Lachnoclostridium","metadata":{"taxonomy":null}},{"id":"k__Bacteria;p__Firmicutes;c__Clostridia;o__Clostridiales;f__Lachnospiraceae;g__Lachnoclostridium-Lactonifactor","metadata":{"taxonomy":null}},{"id":"k__Bacteria;p__Firmicutes;c__Clostridia;o__Clostridiales;f__Lachnospiraceae;g__Lachnospira","metadata":{"taxonomy":null}},{"id":"k__Bacteria;p__Firmicutes;c__Clostridia;o__Clostridiales;f__Lachnospiraceae;g__Lactonifactor","metadata":{"taxonomy":null}},{"id":"k__Bacteria;p__Firmicutes;c__Clostridia;o__Clostridiales;f__Lachnospiraceae;g__Marvinbryantia","metadata":{"taxonomy":null}},{"id":"k__Bacteria;p__Firmicutes;c__Clostridia;o__Clostridiales;f__Lachnospiraceae;g__Mobilitalea","metadata":{"taxonomy":null}},{"id":"k__Bacteria;p__Firmicutes;c__Clostridia;o__Clostridiales;f__Lachnospiraceae;g__NA","metadata":{"taxonomy":null}},{"id":"k__Bacteria;p__Firmicutes;c__Clostridia;o__Clostridiales;f__Lachnospiraceae;g__Oribacterium","metadata":{"taxonomy":null}},{"id":"k__Bacteria;p__Firmicutes;c__Clostridia;o__Clostridiales;f__Lachnospiraceae;g__Pseudobutyrivibrio","metadata":{"taxonomy":null}},{"id":"k__Bacteria;p__Firmicutes;c__Clostridia;o__Clostridiales;f__Lachnospiraceae;g__Pseudobutyrivibrio-Roseburia","metadata":{"taxonomy":null}},{"id":"k__Bacteria;p__Firmicutes;c__Clostridia;o__Clostridiales;f__Lachnospiraceae;g__Robinsoniella","metadata":{"taxonomy":null}},{"id":"k__Bacteria;p__Firmicutes;c__Clostridia;o__Clostridiales;f__Lachnospiraceae;g__Roseburia","metadata":{"taxonomy":null}},{"id":"k__Bacteria;p__Firmicutes;c__Clostridia;o__Clostridiales;f__Lachnospiraceae;g__Ruminococcus","metadata":{"taxonomy":null}},{"id":"k__Bacteria;p__Firmicutes;c__Clostridia;o__Clostridiales;f__Lachnospiraceae;g__Shuttleworthia","metadata":{"taxonomy":null}},{"id":"k__Bacteria;p__Firmicutes;c__Clostridia;o__Clostridiales;f__Lachnospiraceae;g__Tyzzerella","metadata":{"taxonomy":null}},{"id":"k__Bacteria;p__Firmicutes;c__Clostridia;o__Clostridiales;f__NA;g__Alkaliphilus","metadata":{"taxonomy":null}},{"id":"k__Bacteria;p__Firmicutes;c__Clostridia;o__Clostridiales;f__NA;g__NA","metadata":{"taxonomy":null}},{"id":"k__Bacteria;p__Firmicutes;c__Clostridia;o__Clostridiales;f__NA;g__Proteiniclasticum","metadata":{"taxonomy":null}},{"id":"k__Bacteria;p__Firmicutes;c__Clostridia;o__Clostridiales;f__Peptococcaceae;g__Desulfitobacterium","metadata":{"taxonomy":null}},{"id":"k__Bacteria;p__Firmicutes;c__Clostridia;o__Clostridiales;f__Peptococcaceae;g__Desulfotomaculum","metadata":{"taxonomy":null}},{"id":"k__Bacteria;p__Firmicutes;c__Clostridia;o__Clostridiales;f__Peptococcaceae;g__NA","metadata":{"taxonomy":null}},{"id":"k__Bacteria;p__Firmicutes;c__Clostridia;o__Clostridiales;f__Peptococcaceae;g__Peptococcus","metadata":{"taxonomy":null}},{"id":"k__Bacteria;p__Firmicutes;c__Clostridia;o__Clostridiales;f__Peptostreptococcaceae;g__Intestinibacter","metadata":{"taxonomy":null}},{"id":"k__Bacteria;p__Firmicutes;c__Clostridia;o__Clostridiales;f__Peptostreptococcaceae;g__Paeniclostridium","metadata":{"taxonomy":null}},{"id":"k__Bacteria;p__Firmicutes;c__Clostridia;o__Clostridiales;f__Peptostreptococcaceae;g__Peptoclostridium","metadata":{"taxonomy":null}},{"id":"k__Bacteria;p__Firmicutes;c__Clostridia;o__Clostridiales;f__Peptostreptococcaceae;g__Peptostreptococcus","metadata":{"taxonomy":null}},{"id":"k__Bacteria;p__Firmicutes;c__Clostridia;o__Clostridiales;f__Peptostreptococcaceae;g__Romboutsia","metadata":{"taxonomy":null}},{"id":"k__Bacteria;p__Firmicutes;c__Clostridia;o__Clostridiales;f__Peptostreptococcaceae;g__Sporacetigenium","metadata":{"taxonomy":null}},{"id":"k__Bacteria;p__Firmicutes;c__Clostridia;o__Clostridiales;f__Peptostreptococcaceae;g__Terrisporobacter","metadata":{"taxonomy":null}},{"id":"k__Bacteria;p__Firmicutes;c__Clostridia;o__Clostridiales;f__Ruminococcaceae;g__*Soleaferrea","metadata":{"taxonomy":null}},{"id":"k__Bacteria;p__Firmicutes;c__Clostridia;o__Clostridiales;f__Ruminococcaceae;g__*Soleaferrea-Anaerotruncus","metadata":{"taxonomy":null}},{"id":"k__Bacteria;p__Firmicutes;c__Clostridia;o__Clostridiales;f__Ruminococcaceae;g__Anaerobacterium","metadata":{"taxonomy":null}},{"id":"k__Bacteria;p__Firmicutes;c__Clostridia;o__Clostridiales;f__Ruminococcaceae;g__Anaerofilum","metadata":{"taxonomy":null}},{"id":"k__Bacteria;p__Firmicutes;c__Clostridia;o__Clostridiales;f__Ruminococcaceae;g__Anaerotruncus","metadata":{"taxonomy":null}},{"id":"k__Bacteria;p__Firmicutes;c__Clostridia;o__Clostridiales;f__Ruminococcaceae;g__Anaerotruncus-Hydrogenoanaerobacterium","metadata":{"taxonomy":null}},{"id":"k__Bacteria;p__Firmicutes;c__Clostridia;o__Clostridiales;f__Ruminococcaceae;g__Eubacterium","metadata":{"taxonomy":null}},{"id":"k__Bacteria;p__Firmicutes;c__Clostridia;o__Clostridiales;f__Ruminococcaceae;g__Faecalibacterium","metadata":{"taxonomy":null}},{"id":"k__Bacteria;p__Firmicutes;c__Clostridia;o__Clostridiales;f__Ruminococcaceae;g__Fastidiosipila","metadata":{"taxonomy":null}},{"id":"k__Bacteria;p__Firmicutes;c__Clostridia;o__Clostridiales;f__Ruminococcaceae;g__Flavonifractor","metadata":{"taxonomy":null}},{"id":"k__Bacteria;p__Firmicutes;c__Clostridia;o__Clostridiales;f__Ruminococcaceae;g__Hydrogenoanaerobacterium","metadata":{"taxonomy":null}},{"id":"k__Bacteria;p__Firmicutes;c__Clostridia;o__Clostridiales;f__Ruminococcaceae;g__Intestinimonas","metadata":{"taxonomy":null}},{"id":"k__Bacteria;p__Firmicutes;c__Clostridia;o__Clostridiales;f__Ruminococcaceae;g__NA","metadata":{"taxonomy":null}},{"id":"k__Bacteria;p__Firmicutes;c__Clostridia;o__Clostridiales;f__Ruminococcaceae;g__Oscillibacter","metadata":{"taxonomy":null}},{"id":"k__Bacteria;p__Firmicutes;c__Clostridia;o__Clostridiales;f__Ruminococcaceae;g__Papillibacter","metadata":{"taxonomy":null}},{"id":"k__Bacteria;p__Firmicutes;c__Clostridia;o__Clostridiales;f__Ruminococcaceae;g__Ruminiclostridium","metadata":{"taxonomy":null}},{"id":"k__Bacteria;p__Firmicutes;c__Clostridia;o__Clostridiales;f__Ruminococcaceae;g__Ruminococcus","metadata":{"taxonomy":null}},{"id":"k__Bacteria;p__Firmicutes;c__Clostridia;o__Clostridiales;f__Ruminococcaceae;g__Sporobacter","metadata":{"taxonomy":null}},{"id":"k__Bacteria;p__Firmicutes;c__Clostridia;o__Clostridiales;f__Ruminococcaceae;g__Subdoligranulum","metadata":{"taxonomy":null}},{"id":"k__Bacteria;p__Firmicutes;c__Erysipelotrichia;o__Erysipelotrichales;f__Erysipelotrichaceae;g__*Stoquefichus","metadata":{"taxonomy":null}},{"id":"k__Bacteria;p__Firmicutes;c__Erysipelotrichia;o__Erysipelotrichales;f__Erysipelotrichaceae;g__*Stoquefichus-Erysipelatoclostridium","metadata":{"taxonomy":null}},{"id":"k__Bacteria;p__Firmicutes;c__Erysipelotrichia;o__Erysipelotrichales;f__Erysipelotrichaceae;g__Asteroleplasma","metadata":{"taxonomy":null}},{"id":"k__Bacteria;p__Firmicutes;c__Erysipelotrichia;o__Erysipelotrichales;f__Erysipelotrichaceae;g__Dielma","metadata":{"taxonomy":null}},{"id":"k__Bacteria;p__Firmicutes;c__Erysipelotrichia;o__Erysipelotrichales;f__Erysipelotrichaceae;g__Erysipelatoclostridium","metadata":{"taxonomy":null}},{"id":"k__Bacteria;p__Firmicutes;c__Erysipelotrichia;o__Erysipelotrichales;f__Erysipelotrichaceae;g__Faecalitalea","metadata":{"taxonomy":null}},{"id":"k__Bacteria;p__Firmicutes;c__Erysipelotrichia;o__Erysipelotrichales;f__Erysipelotrichaceae;g__Holdemania","metadata":{"taxonomy":null}},{"id":"k__Bacteria;p__Firmicutes;c__Erysipelotrichia;o__Erysipelotrichales;f__Erysipelotrichaceae;g__NA","metadata":{"taxonomy":null}},{"id":"k__Bacteria;p__Firmicutes;c__Erysipelotrichia;o__Erysipelotrichales;f__Erysipelotrichaceae;g__Solobacterium","metadata":{"taxonomy":null}},{"id":"k__Bacteria;p__Firmicutes;c__Erysipelotrichia;o__Erysipelotrichales;f__Erysipelotrichaceae;g__Turicibacter","metadata":{"taxonomy":null}},{"id":"k__Bacteria;p__Firmicutes;c__Negativicutes;o__Selenomonadales;f__NA;g__NA","metadata":{"taxonomy":null}},{"id":"k__Bacteria;p__Firmicutes;c__Negativicutes;o__Selenomonadales;f__Veillonellaceae;g__Anaeroglobus","metadata":{"taxonomy":null}},{"id":"k__Bacteria;p__Firmicutes;c__Negativicutes;o__Selenomonadales;f__Veillonellaceae;g__Anaerosinus","metadata":{"taxonomy":null}},{"id":"k__Bacteria;p__Firmicutes;c__Negativicutes;o__Selenomonadales;f__Veillonellaceae;g__Dendrosporobacter","metadata":{"taxonomy":null}},{"id":"k__Bacteria;p__Firmicutes;c__Negativicutes;o__Selenomonadales;f__Veillonellaceae;g__Dialister","metadata":{"taxonomy":null}},{"id":"k__Bacteria;p__Firmicutes;c__Negativicutes;o__Selenomonadales;f__Veillonellaceae;g__Megasphaera","metadata":{"taxonomy":null}},{"id":"k__Bacteria;p__Firmicutes;c__Negativicutes;o__Selenomonadales;f__Veillonellaceae;g__NA","metadata":{"taxonomy":null}},{"id":"k__Bacteria;p__Firmicutes;c__Negativicutes;o__Selenomonadales;f__Veillonellaceae;g__Negativicoccus","metadata":{"taxonomy":null}},{"id":"k__Bacteria;p__Firmicutes;c__Negativicutes;o__Selenomonadales;f__Veillonellaceae;g__Propionispira","metadata":{"taxonomy":null}},{"id":"k__Bacteria;p__Firmicutes;c__Negativicutes;o__Selenomonadales;f__Veillonellaceae;g__Selenomonas","metadata":{"taxonomy":null}},{"id":"k__Bacteria;p__Firmicutes;c__Negativicutes;o__Selenomonadales;f__Veillonellaceae;g__Veillonella","metadata":{"taxonomy":null}},{"id":"k__Bacteria;p__Fusobacteria;c__Fusobacteriia;o__Fusobacteriales;f__Fusobacteriaceae;g__Fusobacterium","metadata":{"taxonomy":null}},{"id":"k__Bacteria;p__Fusobacteria;c__Fusobacteriia;o__Fusobacteriales;f__Leptotrichiaceae;g__Leptotrichia","metadata":{"taxonomy":null}},{"id":"k__Bacteria;p__Fusobacteria;c__Fusobacteriia;o__Fusobacteriales;f__Leptotrichiaceae;g__Streptobacillus","metadata":{"taxonomy":null}},{"id":"k__Bacteria;p__Gemmatimonadetes;c__Gemmatimonadetes;o__Gemmatimonadales;f__Gemmatimonadaceae;g__Gemmatimonas","metadata":{"taxonomy":null}},{"id":"k__Bacteria;p__Gemmatimonadetes;c__Gemmatimonadetes;o__Gemmatimonadales;f__Gemmatimonadaceae;g__NA","metadata":{"taxonomy":null}},{"id":"k__Bacteria;p__Gemmatimonadetes;c__Gemmatimonadetes;o__NA;f__NA;g__NA","metadata":{"taxonomy":null}},{"id":"k__Bacteria;p__Gracilibacteria;c__NA;o__NA;f__NA;g__NA","metadata":{"taxonomy":null}},{"id":"k__Bacteria;p__Hydrogenedentes;c__NA;o__NA;f__NA;g__NA","metadata":{"taxonomy":null}},{"id":"k__Bacteria;p__Latescibacteria;c__NA;o__NA;f__NA;g__NA","metadata":{"taxonomy":null}},{"id":"k__Bacteria;p__NA;c__NA;o__NA;f__NA;g__NA","metadata":{"taxonomy":null}},{"id":"k__Bacteria;p__Nitrospirae;c__Nitrospira;o__Nitrospirales;f__NA;g__NA","metadata":{"taxonomy":null}},{"id":"k__Bacteria;p__Nitrospirae;c__Nitrospira;o__Nitrospirales;f__Nitrospiraceae;g__Nitrospira","metadata":{"taxonomy":null}},{"id":"k__Bacteria;p__Parcubacteria;c__NA;o__NA;f__NA;g__NA","metadata":{"taxonomy":null}},{"id":"k__Bacteria;p__Planctomycetes;c__NA;o__NA;f__NA;g__NA","metadata":{"taxonomy":null}},{"id":"k__Bacteria;p__Planctomycetes;c__Phycisphaerae;o__NA;f__NA;g__NA","metadata":{"taxonomy":null}},{"id":"k__Bacteria;p__Planctomycetes;c__Phycisphaerae;o__Phycisphaerales;f__Phycisphaeraceae;g__Algisphaera","metadata":{"taxonomy":null}},{"id":"k__Bacteria;p__Planctomycetes;c__Phycisphaerae;o__Phycisphaerales;f__Phycisphaeraceae;g__NA","metadata":{"taxonomy":null}},{"id":"k__Bacteria;p__Planctomycetes;c__Phycisphaerae;o__Tepidisphaerales;f__Tepidisphaeraceae;g__Tepidisphaera","metadata":{"taxonomy":null}},{"id":"k__Bacteria;p__Planctomycetes;c__Planctomycetacia;o__Planctomycetales;f__Planctomycetaceae;g__*Nostocoida","metadata":{"taxonomy":null}},{"id":"k__Bacteria;p__Planctomycetes;c__Planctomycetacia;o__Planctomycetales;f__Planctomycetaceae;g__*Nostocoida-Singulisphaera","metadata":{"taxonomy":null}},{"id":"k__Bacteria;p__Planctomycetes;c__Planctomycetacia;o__Planctomycetales;f__Planctomycetaceae;g__Gemmata","metadata":{"taxonomy":null}},{"id":"k__Bacteria;p__Planctomycetes;c__Planctomycetacia;o__Planctomycetales;f__Planctomycetaceae;g__Isosphaera","metadata":{"taxonomy":null}},{"id":"k__Bacteria;p__Planctomycetes;c__Planctomycetacia;o__Planctomycetales;f__Planctomycetaceae;g__NA","metadata":{"taxonomy":null}},{"id":"k__Bacteria;p__Planctomycetes;c__Planctomycetacia;o__Planctomycetales;f__Planctomycetaceae;g__Pirellula","metadata":{"taxonomy":null}},{"id":"k__Bacteria;p__Planctomycetes;c__Planctomycetacia;o__Planctomycetales;f__Planctomycetaceae;g__Planctomyces","metadata":{"taxonomy":null}},{"id":"k__Bacteria;p__Planctomycetes;c__Planctomycetacia;o__Planctomycetales;f__Planctomycetaceae;g__Rhodopirellula","metadata":{"taxonomy":null}},{"id":"k__Bacteria;p__Planctomycetes;c__Planctomycetacia;o__Planctomycetales;f__Planctomycetaceae;g__Singulisphaera","metadata":{"taxonomy":null}},{"id":"k__Bacteria;p__Proteobacteria;c__Alphaproteobacteria;o__Caulobacterales;f__Caulobacteraceae;g__Asticcacaulis","metadata":{"taxonomy":null}},{"id":"k__Bacteria;p__Proteobacteria;c__Alphaproteobacteria;o__Caulobacterales;f__Caulobacteraceae;g__Brevundimonas","metadata":{"taxonomy":null}},{"id":"k__Bacteria;p__Proteobacteria;c__Alphaproteobacteria;o__Caulobacterales;f__Caulobacteraceae;g__Caulobacter","metadata":{"taxonomy":null}},{"id":"k__Bacteria;p__Proteobacteria;c__Alphaproteobacteria;o__Caulobacterales;f__Caulobacteraceae;g__Caulobacter-Phenylobacterium","metadata":{"taxonomy":null}},{"id":"k__Bacteria;p__Proteobacteria;c__Alphaproteobacteria;o__Caulobacterales;f__Caulobacteraceae;g__NA","metadata":{"taxonomy":null}},{"id":"k__Bacteria;p__Proteobacteria;c__Alphaproteobacteria;o__Caulobacterales;f__Caulobacteraceae;g__Phenylobacterium","metadata":{"taxonomy":null}},{"id":"k__Bacteria;p__Proteobacteria;c__Alphaproteobacteria;o__Caulobacterales;f__Hyphomonadaceae;g__Hirschia","metadata":{"taxonomy":null}},{"id":"k__Bacteria;p__Proteobacteria;c__Alphaproteobacteria;o__Caulobacterales;f__Hyphomonadaceae;g__NA","metadata":{"taxonomy":null}},{"id":"k__Bacteria;p__Proteobacteria;c__Alphaproteobacteria;o__Caulobacterales;f__Hyphomonadaceae;g__Woodsholea","metadata":{"taxonomy":null}},{"id":"k__Bacteria;p__Proteobacteria;c__Alphaproteobacteria;o__NA;f__NA;g__NA","metadata":{"taxonomy":null}},{"id":"k__Bacteria;p__Proteobacteria;c__Alphaproteobacteria;o__Rhizobiales;f__Aurantimonadaceae;g__Aureimonas","metadata":{"taxonomy":null}},{"id":"k__Bacteria;p__Proteobacteria;c__Alphaproteobacteria;o__Rhizobiales;f__Aurantimonadaceae;g__Aureimonas-Fulvimarina","metadata":{"taxonomy":null}},{"id":"k__Bacteria;p__Proteobacteria;c__Alphaproteobacteria;o__Rhizobiales;f__Aurantimonadaceae;g__Fulvimarina","metadata":{"taxonomy":null}},{"id":"k__Bacteria;p__Proteobacteria;c__Alphaproteobacteria;o__Rhizobiales;f__Aurantimonadaceae;g__NA","metadata":{"taxonomy":null}},{"id":"k__Bacteria;p__Proteobacteria;c__Alphaproteobacteria;o__Rhizobiales;f__Bartonellaceae;g__Bartonella","metadata":{"taxonomy":null}},{"id":"k__Bacteria;p__Proteobacteria;c__Alphaproteobacteria;o__Rhizobiales;f__Beijerinckiaceae;g__Beijerinckia","metadata":{"taxonomy":null}},{"id":"k__Bacteria;p__Proteobacteria;c__Alphaproteobacteria;o__Rhizobiales;f__Beijerinckiaceae;g__Chelatococcus","metadata":{"taxonomy":null}},{"id":"k__Bacteria;p__Proteobacteria;c__Alphaproteobacteria;o__Rhizobiales;f__Beijerinckiaceae;g__Methylocapsa-Methylocella","metadata":{"taxonomy":null}},{"id":"k__Bacteria;p__Proteobacteria;c__Alphaproteobacteria;o__Rhizobiales;f__Beijerinckiaceae;g__Methylocella","metadata":{"taxonomy":null}},{"id":"k__Bacteria;p__Proteobacteria;c__Alphaproteobacteria;o__Rhizobiales;f__Beijerinckiaceae;g__Methylovirgula","metadata":{"taxonomy":null}},{"id":"k__Bacteria;p__Proteobacteria;c__Alphaproteobacteria;o__Rhizobiales;f__Beijerinckiaceae;g__NA","metadata":{"taxonomy":null}},{"id":"k__Bacteria;p__Proteobacteria;c__Alphaproteobacteria;o__Rhizobiales;f__Bradyrhizobiaceae;g__Afipia","metadata":{"taxonomy":null}},{"id":"k__Bacteria;p__Proteobacteria;c__Alphaproteobacteria;o__Rhizobiales;f__Bradyrhizobiaceae;g__Afipia-Bradyrhizobium","metadata":{"taxonomy":null}},{"id":"k__Bacteria;p__Proteobacteria;c__Alphaproteobacteria;o__Rhizobiales;f__Bradyrhizobiaceae;g__Bradyrhizobium","metadata":{"taxonomy":null}},{"id":"k__Bacteria;p__Proteobacteria;c__Alphaproteobacteria;o__Rhizobiales;f__Bradyrhizobiaceae;g__NA","metadata":{"taxonomy":null}},{"id":"k__Bacteria;p__Proteobacteria;c__Alphaproteobacteria;o__Rhizobiales;f__Bradyrhizobiaceae;g__Nitrobacter","metadata":{"taxonomy":null}},{"id":"k__Bacteria;p__Proteobacteria;c__Alphaproteobacteria;o__Rhizobiales;f__Bradyrhizobiaceae;g__Rhizobiales","metadata":{"taxonomy":null}},{"id":"k__Bacteria;p__Proteobacteria;c__Alphaproteobacteria;o__Rhizobiales;f__Bradyrhizobiaceae;g__Rhodopseudomonas","metadata":{"taxonomy":null}},{"id":"k__Bacteria;p__Proteobacteria;c__Alphaproteobacteria;o__Rhizobiales;f__Bradyrhizobiaceae;g__Salinarimonas","metadata":{"taxonomy":null}},{"id":"k__Bacteria;p__Proteobacteria;c__Alphaproteobacteria;o__Rhizobiales;f__Bradyrhizobiaceae;g__Tardiphaga","metadata":{"taxonomy":null}},{"id":"k__Bacteria;p__Proteobacteria;c__Alphaproteobacteria;o__Rhizobiales;f__Brucellaceae;g__Brucella-Ochrobactrum","metadata":{"taxonomy":null}},{"id":"k__Bacteria;p__Proteobacteria;c__Alphaproteobacteria;o__Rhizobiales;f__Brucellaceae;g__Daeguia","metadata":{"taxonomy":null}},{"id":"k__Bacteria;p__Proteobacteria;c__Alphaproteobacteria;o__Rhizobiales;f__Brucellaceae;g__Mycoplana","metadata":{"taxonomy":null}},{"id":"k__Bacteria;p__Proteobacteria;c__Alphaproteobacteria;o__Rhizobiales;f__Brucellaceae;g__Ochrobactrum","metadata":{"taxonomy":null}},{"id":"k__Bacteria;p__Proteobacteria;c__Alphaproteobacteria;o__Rhizobiales;f__Brucellaceae;g__Paenochrobactrum","metadata":{"taxonomy":null}},{"id":"k__Bacteria;p__Proteobacteria;c__Alphaproteobacteria;o__Rhizobiales;f__Hyphomicrobiaceae;g__Devosia","metadata":{"taxonomy":null}},{"id":"k__Bacteria;p__Proteobacteria;c__Alphaproteobacteria;o__Rhizobiales;f__Hyphomicrobiaceae;g__Devosia-Vasilyevaea","metadata":{"taxonomy":null}},{"id":"k__Bacteria;p__Proteobacteria;c__Alphaproteobacteria;o__Rhizobiales;f__Hyphomicrobiaceae;g__Dichotomicrobium","metadata":{"taxonomy":null}},{"id":"k__Bacteria;p__Proteobacteria;c__Alphaproteobacteria;o__Rhizobiales;f__Hyphomicrobiaceae;g__Hyphomicrobium","metadata":{"taxonomy":null}},{"id":"k__Bacteria;p__Proteobacteria;c__Alphaproteobacteria;o__Rhizobiales;f__Hyphomicrobiaceae;g__Hyphomicrobium-Pedomicrobium","metadata":{"taxonomy":null}},{"id":"k__Bacteria;p__Proteobacteria;c__Alphaproteobacteria;o__Rhizobiales;f__Hyphomicrobiaceae;g__NA","metadata":{"taxonomy":null}},{"id":"k__Bacteria;p__Proteobacteria;c__Alphaproteobacteria;o__Rhizobiales;f__Hyphomicrobiaceae;g__Pedomicrobium","metadata":{"taxonomy":null}},{"id":"k__Bacteria;p__Proteobacteria;c__Alphaproteobacteria;o__Rhizobiales;f__Hyphomicrobiaceae;g__Pelagibacterium","metadata":{"taxonomy":null}},{"id":"k__Bacteria;p__Proteobacteria;c__Alphaproteobacteria;o__Rhizobiales;f__Hyphomicrobiaceae;g__Rhodomicrobium","metadata":{"taxonomy":null}},{"id":"k__Bacteria;p__Proteobacteria;c__Alphaproteobacteria;o__Rhizobiales;f__Hyphomicrobiaceae;g__Rhodoplanes","metadata":{"taxonomy":null}},{"id":"k__Bacteria;p__Proteobacteria;c__Alphaproteobacteria;o__Rhizobiales;f__Hyphomicrobiaceae;g__Vasilyevaea","metadata":{"taxonomy":null}},{"id":"k__Bacteria;p__Proteobacteria;c__Alphaproteobacteria;o__Rhizobiales;f__Methylobacteriaceae;g__Methylobacterium","metadata":{"taxonomy":null}},{"id":"k__Bacteria;p__Proteobacteria;c__Alphaproteobacteria;o__Rhizobiales;f__Methylobacteriaceae;g__Methylobacterium-Microvirga","metadata":{"taxonomy":null}},{"id":"k__Bacteria;p__Proteobacteria;c__Alphaproteobacteria;o__Rhizobiales;f__Methylobacteriaceae;g__Methylobacterium-Rhizobiales","metadata":{"taxonomy":null}},{"id":"k__Bacteria;p__Proteobacteria;c__Alphaproteobacteria;o__Rhizobiales;f__Methylobacteriaceae;g__Microvirga","metadata":{"taxonomy":null}},{"id":"k__Bacteria;p__Proteobacteria;c__Alphaproteobacteria;o__Rhizobiales;f__Methylobacteriaceae;g__NA","metadata":{"taxonomy":null}},{"id":"k__Bacteria;p__Proteobacteria;c__Alphaproteobacteria;o__Rhizobiales;f__Methylocystaceae;g__Agaricicola-Methylopila","metadata":{"taxonomy":null}},{"id":"k__Bacteria;p__Proteobacteria;c__Alphaproteobacteria;o__Rhizobiales;f__Methylocystaceae;g__Methylocystis","metadata":{"taxonomy":null}},{"id":"k__Bacteria;p__Proteobacteria;c__Alphaproteobacteria;o__Rhizobiales;f__Methylocystaceae;g__Methylocystis-Methylosinus","metadata":{"taxonomy":null}},{"id":"k__Bacteria;p__Proteobacteria;c__Alphaproteobacteria;o__Rhizobiales;f__Methylocystaceae;g__Methylopila","metadata":{"taxonomy":null}},{"id":"k__Bacteria;p__Proteobacteria;c__Alphaproteobacteria;o__Rhizobiales;f__Methylocystaceae;g__Methylosinus","metadata":{"taxonomy":null}},{"id":"k__Bacteria;p__Proteobacteria;c__Alphaproteobacteria;o__Rhizobiales;f__Methylocystaceae;g__Pleomorphomonas","metadata":{"taxonomy":null}},{"id":"k__Bacteria;p__Proteobacteria;c__Alphaproteobacteria;o__Rhizobiales;f__NA;g__*Hodgkinia","metadata":{"taxonomy":null}},{"id":"k__Bacteria;p__Proteobacteria;c__Alphaproteobacteria;o__Rhizobiales;f__NA;g__Agaricicola","metadata":{"taxonomy":null}},{"id":"k__Bacteria;p__Proteobacteria;c__Alphaproteobacteria;o__Rhizobiales;f__NA;g__Alsobacter","metadata":{"taxonomy":null}},{"id":"k__Bacteria;p__Proteobacteria;c__Alphaproteobacteria;o__Rhizobiales;f__NA;g__Bauldia","metadata":{"taxonomy":null}},{"id":"k__Bacteria;p__Proteobacteria;c__Alphaproteobacteria;o__Rhizobiales;f__NA;g__NA","metadata":{"taxonomy":null}},{"id":"k__Bacteria;p__Proteobacteria;c__Alphaproteobacteria;o__Rhizobiales;f__NA;g__Nordella","metadata":{"taxonomy":null}},{"id":"k__Bacteria;p__Proteobacteria;c__Alphaproteobacteria;o__Rhizobiales;f__NA;g__Phreatobacter","metadata":{"taxonomy":null}},{"id":"k__Bacteria;p__Proteobacteria;c__Alphaproteobacteria;o__Rhizobiales;f__NA;g__Rhizobiales","metadata":{"taxonomy":null}},{"id":"k__Bacteria;p__Proteobacteria;c__Alphaproteobacteria;o__Rhizobiales;f__NA;g__Rhizomicrobium","metadata":{"taxonomy":null}},{"id":"k__Bacteria;p__Proteobacteria;c__Alphaproteobacteria;o__Rhizobiales;f__Phyllobacteriaceae;g__Aliihoeflea","metadata":{"taxonomy":null}},{"id":"k__Bacteria;p__Proteobacteria;c__Alphaproteobacteria;o__Rhizobiales;f__Phyllobacteriaceae;g__Aminobacter","metadata":{"taxonomy":null}},{"id":"k__Bacteria;p__Proteobacteria;c__Alphaproteobacteria;o__Rhizobiales;f__Phyllobacteriaceae;g__Aminobacter-Mesorhizobium","metadata":{"taxonomy":null}},{"id":"k__Bacteria;p__Proteobacteria;c__Alphaproteobacteria;o__Rhizobiales;f__Phyllobacteriaceae;g__Aquamicrobium","metadata":{"taxonomy":null}},{"id":"k__Bacteria;p__Proteobacteria;c__Alphaproteobacteria;o__Rhizobiales;f__Phyllobacteriaceae;g__Hoeflea","metadata":{"taxonomy":null}},{"id":"k__Bacteria;p__Proteobacteria;c__Alphaproteobacteria;o__Rhizobiales;f__Phyllobacteriaceae;g__Mesorhizobium","metadata":{"taxonomy":null}},{"id":"k__Bacteria;p__Proteobacteria;c__Alphaproteobacteria;o__Rhizobiales;f__Phyllobacteriaceae;g__Mesorhizobium-Phyllobacterium","metadata":{"taxonomy":null}},{"id":"k__Bacteria;p__Proteobacteria;c__Alphaproteobacteria;o__Rhizobiales;f__Phyllobacteriaceae;g__Nitratireductor","metadata":{"taxonomy":null}},{"id":"k__Bacteria;p__Proteobacteria;c__Alphaproteobacteria;o__Rhizobiales;f__Phyllobacteriaceae;g__Nitratireductor-Phyllobacterium","metadata":{"taxonomy":null}},{"id":"k__Bacteria;p__Proteobacteria;c__Alphaproteobacteria;o__Rhizobiales;f__Phyllobacteriaceae;g__Phyllobacterium","metadata":{"taxonomy":null}},{"id":"k__Bacteria;p__Proteobacteria;c__Alphaproteobacteria;o__Rhizobiales;f__Phyllobacteriaceae;g__Pseudaminobacter","metadata":{"taxonomy":null}},{"id":"k__Bacteria;p__Proteobacteria;c__Alphaproteobacteria;o__Rhizobiales;f__Phyllobacteriaceae;g__Thermovum","metadata":{"taxonomy":null}},{"id":"k__Bacteria;p__Proteobacteria;c__Alphaproteobacteria;o__Rhizobiales;f__Rhizobiaceae;g__Agrobacterium-Rhizobium","metadata":{"taxonomy":null}},{"id":"k__Bacteria;p__Proteobacteria;c__Alphaproteobacteria;o__Rhizobiales;f__Rhizobiaceae;g__Ensifer","metadata":{"taxonomy":null}},{"id":"k__Bacteria;p__Proteobacteria;c__Alphaproteobacteria;o__Rhizobiales;f__Rhizobiaceae;g__Rhizobium","metadata":{"taxonomy":null}},{"id":"k__Bacteria;p__Proteobacteria;c__Alphaproteobacteria;o__Rhizobiales;f__Rhizobiaceae;g__Shinella","metadata":{"taxonomy":null}},{"id":"k__Bacteria;p__Proteobacteria;c__Alphaproteobacteria;o__Rhizobiales;f__Rhodobiaceae;g__Afifella","metadata":{"taxonomy":null}},{"id":"k__Bacteria;p__Proteobacteria;c__Alphaproteobacteria;o__Rhizobiales;f__Rhodobiaceae;g__NA","metadata":{"taxonomy":null}},{"id":"k__Bacteria;p__Proteobacteria;c__Alphaproteobacteria;o__Rhizobiales;f__Xanthobacteraceae;g__Agaricicola-Variibacter","metadata":{"taxonomy":null}},{"id":"k__Bacteria;p__Proteobacteria;c__Alphaproteobacteria;o__Rhizobiales;f__Xanthobacteraceae;g__Azorhizobium","metadata":{"taxonomy":null}},{"id":"k__Bacteria;p__Proteobacteria;c__Alphaproteobacteria;o__Rhizobiales;f__Xanthobacteraceae;g__Labrys","metadata":{"taxonomy":null}},{"id":"k__Bacteria;p__Proteobacteria;c__Alphaproteobacteria;o__Rhizobiales;f__Xanthobacteraceae;g__NA","metadata":{"taxonomy":null}},{"id":"k__Bacteria;p__Proteobacteria;c__Alphaproteobacteria;o__Rhizobiales;f__Xanthobacteraceae;g__Pseudolabrys","metadata":{"taxonomy":null}},{"id":"k__Bacteria;p__Proteobacteria;c__Alphaproteobacteria;o__Rhizobiales;f__Xanthobacteraceae;g__Pseudolabrys-Variibacter","metadata":{"taxonomy":null}},{"id":"k__Bacteria;p__Proteobacteria;c__Alphaproteobacteria;o__Rhizobiales;f__Xanthobacteraceae;g__Pseudoxanthobacter","metadata":{"taxonomy":null}},{"id":"k__Bacteria;p__Proteobacteria;c__Alphaproteobacteria;o__Rhizobiales;f__Xanthobacteraceae;g__Starkeya","metadata":{"taxonomy":null}},{"id":"k__Bacteria;p__Proteobacteria;c__Alphaproteobacteria;o__Rhizobiales;f__Xanthobacteraceae;g__Variibacter","metadata":{"taxonomy":null}},{"id":"k__Bacteria;p__Proteobacteria;c__Alphaproteobacteria;o__Rhodobacterales;f__Rhodobacteraceae;g__Amaricoccus","metadata":{"taxonomy":null}},{"id":"k__Bacteria;p__Proteobacteria;c__Alphaproteobacteria;o__Rhodobacterales;f__Rhodobacteraceae;g__Amaricoccus-Oceanicella","metadata":{"taxonomy":null}},{"id":"k__Bacteria;p__Proteobacteria;c__Alphaproteobacteria;o__Rhodobacterales;f__Rhodobacteraceae;g__Gemmobacter","metadata":{"taxonomy":null}},{"id":"k__Bacteria;p__Proteobacteria;c__Alphaproteobacteria;o__Rhodobacterales;f__Rhodobacteraceae;g__Gemmobacter-Rhodobacter","metadata":{"taxonomy":null}},{"id":"k__Bacteria;p__Proteobacteria;c__Alphaproteobacteria;o__Rhodobacterales;f__Rhodobacteraceae;g__NA","metadata":{"taxonomy":null}},{"id":"k__Bacteria;p__Proteobacteria;c__Alphaproteobacteria;o__Rhodobacterales;f__Rhodobacteraceae;g__Oceanicella","metadata":{"taxonomy":null}},{"id":"k__Bacteria;p__Proteobacteria;c__Alphaproteobacteria;o__Rhodobacterales;f__Rhodobacteraceae;g__Paracocccus","metadata":{"taxonomy":null}},{"id":"k__Bacteria;p__Proteobacteria;c__Alphaproteobacteria;o__Rhodobacterales;f__Rhodobacteraceae;g__Paracocccus-Paracoccus","metadata":{"taxonomy":null}},{"id":"k__Bacteria;p__Proteobacteria;c__Alphaproteobacteria;o__Rhodobacterales;f__Rhodobacteraceae;g__Paracoccus","metadata":{"taxonomy":null}},{"id":"k__Bacteria;p__Proteobacteria;c__Alphaproteobacteria;o__Rhodobacterales;f__Rhodobacteraceae;g__Rhodobacter","metadata":{"taxonomy":null}},{"id":"k__Bacteria;p__Proteobacteria;c__Alphaproteobacteria;o__Rhodobacterales;f__Rhodobacteraceae;g__Rhodovulum","metadata":{"taxonomy":null}},{"id":"k__Bacteria;p__Proteobacteria;c__Alphaproteobacteria;o__Rhodobacterales;f__Rhodobacteraceae;g__Rubellimicrobium","metadata":{"taxonomy":null}},{"id":"k__Bacteria;p__Proteobacteria;c__Alphaproteobacteria;o__Rhodobacterales;f__Rhodobacteraceae;g__Tabrizicola","metadata":{"taxonomy":null}},{"id":"k__Bacteria;p__Proteobacteria;c__Alphaproteobacteria;o__Rhodospirillales;f__Acetobacteraceae;g__Acidicaldus","metadata":{"taxonomy":null}},{"id":"k__Bacteria;p__Proteobacteria;c__Alphaproteobacteria;o__Rhodospirillales;f__Acetobacteraceae;g__Acidicaldus-Acidiphilium","metadata":{"taxonomy":null}},{"id":"k__Bacteria;p__Proteobacteria;c__Alphaproteobacteria;o__Rhodospirillales;f__Acetobacteraceae;g__Acidiphilium","metadata":{"taxonomy":null}},{"id":"k__Bacteria;p__Proteobacteria;c__Alphaproteobacteria;o__Rhodospirillales;f__Acetobacteraceae;g__Acidiphilium-Acidisphaera","metadata":{"taxonomy":null}},{"id":"k__Bacteria;p__Proteobacteria;c__Alphaproteobacteria;o__Rhodospirillales;f__Acetobacteraceae;g__Acidiphilium-Craurococcus","metadata":{"taxonomy":null}},{"id":"k__Bacteria;p__Proteobacteria;c__Alphaproteobacteria;o__Rhodospirillales;f__Acetobacteraceae;g__Acidiphilium-Roseomonas","metadata":{"taxonomy":null}},{"id":"k__Bacteria;p__Proteobacteria;c__Alphaproteobacteria;o__Rhodospirillales;f__Acetobacteraceae;g__Acidisoma","metadata":{"taxonomy":null}},{"id":"k__Bacteria;p__Proteobacteria;c__Alphaproteobacteria;o__Rhodospirillales;f__Acetobacteraceae;g__Acidisphaera","metadata":{"taxonomy":null}},{"id":"k__Bacteria;p__Proteobacteria;c__Alphaproteobacteria;o__Rhodospirillales;f__Acetobacteraceae;g__Acidocella","metadata":{"taxonomy":null}},{"id":"k__Bacteria;p__Proteobacteria;c__Alphaproteobacteria;o__Rhodospirillales;f__Acetobacteraceae;g__Belnapia","metadata":{"taxonomy":null}},{"id":"k__Bacteria;p__Proteobacteria;c__Alphaproteobacteria;o__Rhodospirillales;f__Acetobacteraceae;g__Belnapia-Roseomonas","metadata":{"taxonomy":null}},{"id":"k__Bacteria;p__Proteobacteria;c__Alphaproteobacteria;o__Rhodospirillales;f__Acetobacteraceae;g__Craurococcus","metadata":{"taxonomy":null}},{"id":"k__Bacteria;p__Proteobacteria;c__Alphaproteobacteria;o__Rhodospirillales;f__Acetobacteraceae;g__Craurococcus-Roseomonas","metadata":{"taxonomy":null}},{"id":"k__Bacteria;p__Proteobacteria;c__Alphaproteobacteria;o__Rhodospirillales;f__Acetobacteraceae;g__Endobacter","metadata":{"taxonomy":null}},{"id":"k__Bacteria;p__Proteobacteria;c__Alphaproteobacteria;o__Rhodospirillales;f__Acetobacteraceae;g__NA","metadata":{"taxonomy":null}},{"id":"k__Bacteria;p__Proteobacteria;c__Alphaproteobacteria;o__Rhodospirillales;f__Acetobacteraceae;g__Nguyenibacter","metadata":{"taxonomy":null}},{"id":"k__Bacteria;p__Proteobacteria;c__Alphaproteobacteria;o__Rhodospirillales;f__Acetobacteraceae;g__Paracraurococcus","metadata":{"taxonomy":null}},{"id":"k__Bacteria;p__Proteobacteria;c__Alphaproteobacteria;o__Rhodospirillales;f__Acetobacteraceae;g__Rhodopila","metadata":{"taxonomy":null}},{"id":"k__Bacteria;p__Proteobacteria;c__Alphaproteobacteria;o__Rhodospirillales;f__Acetobacteraceae;g__Rhodovarius","metadata":{"taxonomy":null}},{"id":"k__Bacteria;p__Proteobacteria;c__Alphaproteobacteria;o__Rhodospirillales;f__Acetobacteraceae;g__Rhodovastum","metadata":{"taxonomy":null}},{"id":"k__Bacteria;p__Proteobacteria;c__Alphaproteobacteria;o__Rhodospirillales;f__Acetobacteraceae;g__Roseococcus","metadata":{"taxonomy":null}},{"id":"k__Bacteria;p__Proteobacteria;c__Alphaproteobacteria;o__Rhodospirillales;f__Acetobacteraceae;g__Roseococcus-Roseomonas","metadata":{"taxonomy":null}},{"id":"k__Bacteria;p__Proteobacteria;c__Alphaproteobacteria;o__Rhodospirillales;f__Acetobacteraceae;g__Roseomonas","metadata":{"taxonomy":null}},{"id":"k__Bacteria;p__Proteobacteria;c__Alphaproteobacteria;o__Rhodospirillales;f__Acetobacteraceae;g__Rubritepida","metadata":{"taxonomy":null}},{"id":"k__Bacteria;p__Proteobacteria;c__Alphaproteobacteria;o__Rhodospirillales;f__NA;g__*Alysiosphaera","metadata":{"taxonomy":null}},{"id":"k__Bacteria;p__Proteobacteria;c__Alphaproteobacteria;o__Rhodospirillales;f__NA;g__Geminicoccus","metadata":{"taxonomy":null}},{"id":"k__Bacteria;p__Proteobacteria;c__Alphaproteobacteria;o__Rhodospirillales;f__NA;g__NA","metadata":{"taxonomy":null}},{"id":"k__Bacteria;p__Proteobacteria;c__Alphaproteobacteria;o__Rhodospirillales;f__NA;g__Reyranella","metadata":{"taxonomy":null}},{"id":"k__Bacteria;p__Proteobacteria;c__Alphaproteobacteria;o__Rhodospirillales;f__Rhodospirillaceae;g__Azospirillum","metadata":{"taxonomy":null}},{"id":"k__Bacteria;p__Proteobacteria;c__Alphaproteobacteria;o__Rhodospirillales;f__Rhodospirillaceae;g__Azospirillum-Skermanella","metadata":{"taxonomy":null}},{"id":"k__Bacteria;p__Proteobacteria;c__Alphaproteobacteria;o__Rhodospirillales;f__Rhodospirillaceae;g__Defluviicoccus","metadata":{"taxonomy":null}},{"id":"k__Bacteria;p__Proteobacteria;c__Alphaproteobacteria;o__Rhodospirillales;f__Rhodospirillaceae;g__Desertibacter","metadata":{"taxonomy":null}},{"id":"k__Bacteria;p__Proteobacteria;c__Alphaproteobacteria;o__Rhodospirillales;f__Rhodospirillaceae;g__Desertibacter-Skermanella","metadata":{"taxonomy":null}},{"id":"k__Bacteria;p__Proteobacteria;c__Alphaproteobacteria;o__Rhodospirillales;f__Rhodospirillaceae;g__Elstera","metadata":{"taxonomy":null}},{"id":"k__Bacteria;p__Proteobacteria;c__Alphaproteobacteria;o__Rhodospirillales;f__Rhodospirillaceae;g__Inquilinus","metadata":{"taxonomy":null}},{"id":"k__Bacteria;p__Proteobacteria;c__Alphaproteobacteria;o__Rhodospirillales;f__Rhodospirillaceae;g__NA","metadata":{"taxonomy":null}},{"id":"k__Bacteria;p__Proteobacteria;c__Alphaproteobacteria;o__Rhodospirillales;f__Rhodospirillaceae;g__Skermanella","metadata":{"taxonomy":null}},{"id":"k__Bacteria;p__Proteobacteria;c__Alphaproteobacteria;o__Rhodospirillales;f__Rhodospirillaceae;g__Telmatospirillum","metadata":{"taxonomy":null}},{"id":"k__Bacteria;p__Proteobacteria;c__Alphaproteobacteria;o__Rhodospirillales;f__Rhodospirillaceae;g__Thalassospira","metadata":{"taxonomy":null}},{"id":"k__Bacteria;p__Proteobacteria;c__Alphaproteobacteria;o__Rickettsiales;f__Anaplasmataceae;g__Wolbachia","metadata":{"taxonomy":null}},{"id":"k__Bacteria;p__Proteobacteria;c__Alphaproteobacteria;o__Rickettsiales;f__Mitochondria;g__Arundo-Oryza meyeriana","metadata":{"taxonomy":null}},{"id":"k__Bacteria;p__Proteobacteria;c__Alphaproteobacteria;o__Rickettsiales;f__Mitochondria;g__NA","metadata":{"taxonomy":null}},{"id":"k__Bacteria;p__Proteobacteria;c__Alphaproteobacteria;o__Rickettsiales;f__Mitochondria;g__Pinus","metadata":{"taxonomy":null}},{"id":"k__Bacteria;p__Proteobacteria;c__Alphaproteobacteria;o__Rickettsiales;f__Mitochondria;g__Salvia miltiorrhiza-Sanguinaria","metadata":{"taxonomy":null}},{"id":"k__Bacteria;p__Proteobacteria;c__Alphaproteobacteria;o__Rickettsiales;f__Mitochondria;g__Sanguinaria","metadata":{"taxonomy":null}},{"id":"k__Bacteria;p__Proteobacteria;c__Alphaproteobacteria;o__Rickettsiales;f__Mitochondria;g__Sanguinaria-Zantedeschia aethiopica","metadata":{"taxonomy":null}},{"id":"k__Bacteria;p__Proteobacteria;c__Alphaproteobacteria;o__Rickettsiales;f__NA;g__*Captivus","metadata":{"taxonomy":null}},{"id":"k__Bacteria;p__Proteobacteria;c__Alphaproteobacteria;o__Rickettsiales;f__NA;g__*Odyssella","metadata":{"taxonomy":null}},{"id":"k__Bacteria;p__Proteobacteria;c__Alphaproteobacteria;o__Rickettsiales;f__NA;g__Constrictibacter","metadata":{"taxonomy":null}},{"id":"k__Bacteria;p__Proteobacteria;c__Alphaproteobacteria;o__Rickettsiales;f__NA;g__NA","metadata":{"taxonomy":null}},{"id":"k__Bacteria;p__Proteobacteria;c__Alphaproteobacteria;o__Rickettsiales;f__Rickettsiaceae;g__*Cryptoprodotis","metadata":{"taxonomy":null}},{"id":"k__Bacteria;p__Proteobacteria;c__Alphaproteobacteria;o__Rickettsiales;f__Rickettsiaceae;g__*Gigarickettsia","metadata":{"taxonomy":null}},{"id":"k__Bacteria;p__Proteobacteria;c__Alphaproteobacteria;o__Rickettsiales;f__Rickettsiaceae;g__NA","metadata":{"taxonomy":null}},{"id":"k__Bacteria;p__Proteobacteria;c__Alphaproteobacteria;o__Rickettsiales;f__Rickettsiaceae;g__Orientia","metadata":{"taxonomy":null}},{"id":"k__Bacteria;p__Proteobacteria;c__Alphaproteobacteria;o__Rickettsiales;f__Rickettsiaceae;g__Rickettsia","metadata":{"taxonomy":null}},{"id":"k__Bacteria;p__Proteobacteria;c__Alphaproteobacteria;o__Sneathiellales;f__Sneathiellaceae;g__NA","metadata":{"taxonomy":null}},{"id":"k__Bacteria;p__Proteobacteria;c__Alphaproteobacteria;o__Sphingomonadales;f__Erythrobacteraceae;g__Altererythrobacter","metadata":{"taxonomy":null}},{"id":"k__Bacteria;p__Proteobacteria;c__Alphaproteobacteria;o__Sphingomonadales;f__Erythrobacteraceae;g__Altererythrobacter-Erythrobacter","metadata":{"taxonomy":null}},{"id":"k__Bacteria;p__Proteobacteria;c__Alphaproteobacteria;o__Sphingomonadales;f__Erythrobacteraceae;g__Altererythrobacter-Porphyrobacter","metadata":{"taxonomy":null}},{"id":"k__Bacteria;p__Proteobacteria;c__Alphaproteobacteria;o__Sphingomonadales;f__Erythrobacteraceae;g__Croceicoccus","metadata":{"taxonomy":null}},{"id":"k__Bacteria;p__Proteobacteria;c__Alphaproteobacteria;o__Sphingomonadales;f__Erythrobacteraceae;g__Erythrobacter","metadata":{"taxonomy":null}},{"id":"k__Bacteria;p__Proteobacteria;c__Alphaproteobacteria;o__Sphingomonadales;f__Erythrobacteraceae;g__NA","metadata":{"taxonomy":null}},{"id":"k__Bacteria;p__Proteobacteria;c__Alphaproteobacteria;o__Sphingomonadales;f__Erythrobacteraceae;g__Porphyrobacter","metadata":{"taxonomy":null}},{"id":"k__Bacteria;p__Proteobacteria;c__Alphaproteobacteria;o__Sphingomonadales;f__NA;g__NA","metadata":{"taxonomy":null}},{"id":"k__Bacteria;p__Proteobacteria;c__Alphaproteobacteria;o__Sphingomonadales;f__NA;g__bacterium","metadata":{"taxonomy":null}},{"id":"k__Bacteria;p__Proteobacteria;c__Alphaproteobacteria;o__Sphingomonadales;f__Sphingomonadaceae;g__Blastomonas","metadata":{"taxonomy":null}},{"id":"k__Bacteria;p__Proteobacteria;c__Alphaproteobacteria;o__Sphingomonadales;f__Sphingomonadaceae;g__NA","metadata":{"taxonomy":null}},{"id":"k__Bacteria;p__Proteobacteria;c__Alphaproteobacteria;o__Sphingomonadales;f__Sphingomonadaceae;g__Novosphingobium","metadata":{"taxonomy":null}},{"id":"k__Bacteria;p__Proteobacteria;c__Alphaproteobacteria;o__Sphingomonadales;f__Sphingomonadaceae;g__Novosphingobium-Sphingopyxis","metadata":{"taxonomy":null}},{"id":"k__Bacteria;p__Proteobacteria;c__Alphaproteobacteria;o__Sphingomonadales;f__Sphingomonadaceae;g__Sandaracinobacter","metadata":{"taxonomy":null}},{"id":"k__Bacteria;p__Proteobacteria;c__Alphaproteobacteria;o__Sphingomonadales;f__Sphingomonadaceae;g__Sphingobium","metadata":{"taxonomy":null}},{"id":"k__Bacteria;p__Proteobacteria;c__Alphaproteobacteria;o__Sphingomonadales;f__Sphingomonadaceae;g__Sphingobium-Sphingomonas","metadata":{"taxonomy":null}},{"id":"k__Bacteria;p__Proteobacteria;c__Alphaproteobacteria;o__Sphingomonadales;f__Sphingomonadaceae;g__Sphingomonas","metadata":{"taxonomy":null}},{"id":"k__Bacteria;p__Proteobacteria;c__Alphaproteobacteria;o__Sphingomonadales;f__Sphingomonadaceae;g__Sphingomonas-Sphingosinicella","metadata":{"taxonomy":null}},{"id":"k__Bacteria;p__Proteobacteria;c__Alphaproteobacteria;o__Sphingomonadales;f__Sphingomonadaceae;g__Sphingomonas-Zymomonas","metadata":{"taxonomy":null}},{"id":"k__Bacteria;p__Proteobacteria;c__Alphaproteobacteria;o__Sphingomonadales;f__Sphingomonadaceae;g__Sphingomonas-bacterium","metadata":{"taxonomy":null}},{"id":"k__Bacteria;p__Proteobacteria;c__Alphaproteobacteria;o__Sphingomonadales;f__Sphingomonadaceae;g__Sphingopyxis","metadata":{"taxonomy":null}},{"id":"k__Bacteria;p__Proteobacteria;c__Alphaproteobacteria;o__Sphingomonadales;f__Sphingomonadaceae;g__Sphingosinicella","metadata":{"taxonomy":null}},{"id":"k__Bacteria;p__Proteobacteria;c__Alphaproteobacteria;o__Sphingomonadales;f__Sphingomonadaceae;g__Zymomonas","metadata":{"taxonomy":null}},{"id":"k__Bacteria;p__Proteobacteria;c__Betaproteobacteria;o__Burkholderiales;f__Alcaligenaceae;g__Achromobacter","metadata":{"taxonomy":null}},{"id":"k__Bacteria;p__Proteobacteria;c__Betaproteobacteria;o__Burkholderiales;f__Alcaligenaceae;g__Achromobacter-Kerstersia","metadata":{"taxonomy":null}},{"id":"k__Bacteria;p__Proteobacteria;c__Betaproteobacteria;o__Burkholderiales;f__Alcaligenaceae;g__Bordetella","metadata":{"taxonomy":null}},{"id":"k__Bacteria;p__Proteobacteria;c__Betaproteobacteria;o__Burkholderiales;f__Alcaligenaceae;g__Bordetella-Parapusillimonas","metadata":{"taxonomy":null}},{"id":"k__Bacteria;p__Proteobacteria;c__Betaproteobacteria;o__Burkholderiales;f__Alcaligenaceae;g__Kerstersia","metadata":{"taxonomy":null}},{"id":"k__Bacteria;p__Proteobacteria;c__Betaproteobacteria;o__Burkholderiales;f__Alcaligenaceae;g__NA","metadata":{"taxonomy":null}},{"id":"k__Bacteria;p__Proteobacteria;c__Betaproteobacteria;o__Burkholderiales;f__Alcaligenaceae;g__Parapusillimonas","metadata":{"taxonomy":null}},{"id":"k__Bacteria;p__Proteobacteria;c__Betaproteobacteria;o__Burkholderiales;f__Alcaligenaceae;g__Pigmentiphaga","metadata":{"taxonomy":null}},{"id":"k__Bacteria;p__Proteobacteria;c__Betaproteobacteria;o__Burkholderiales;f__Alcaligenaceae;g__Pusillimonas","metadata":{"taxonomy":null}},{"id":"k__Bacteria;p__Proteobacteria;c__Betaproteobacteria;o__Burkholderiales;f__Burkholderiaceae;g__*Glomeribacter","metadata":{"taxonomy":null}},{"id":"k__Bacteria;p__Proteobacteria;c__Betaproteobacteria;o__Burkholderiales;f__Burkholderiaceae;g__Burkholderia","metadata":{"taxonomy":null}},{"id":"k__Bacteria;p__Proteobacteria;c__Betaproteobacteria;o__Burkholderiales;f__Burkholderiaceae;g__Burkholderia-Burkholderia-Paraburkholderia","metadata":{"taxonomy":null}},{"id":"k__Bacteria;p__Proteobacteria;c__Betaproteobacteria;o__Burkholderiales;f__Burkholderiaceae;g__Burkholderia-Paraburkholderia","metadata":{"taxonomy":null}},{"id":"k__Bacteria;p__Proteobacteria;c__Betaproteobacteria;o__Burkholderiales;f__Burkholderiaceae;g__Cupriavidus","metadata":{"taxonomy":null}},{"id":"k__Bacteria;p__Proteobacteria;c__Betaproteobacteria;o__Burkholderiales;f__Burkholderiaceae;g__Lautropia","metadata":{"taxonomy":null}},{"id":"k__Bacteria;p__Proteobacteria;c__Betaproteobacteria;o__Burkholderiales;f__Burkholderiaceae;g__Limnobacter","metadata":{"taxonomy":null}},{"id":"k__Bacteria;p__Proteobacteria;c__Betaproteobacteria;o__Burkholderiales;f__Burkholderiaceae;g__Ralstonia","metadata":{"taxonomy":null}},{"id":"k__Bacteria;p__Proteobacteria;c__Betaproteobacteria;o__Burkholderiales;f__Comamonadaceae;g__Acidovorax","metadata":{"taxonomy":null}},{"id":"k__Bacteria;p__Proteobacteria;c__Betaproteobacteria;o__Burkholderiales;f__Comamonadaceae;g__Acidovorax-Ramlibacter","metadata":{"taxonomy":null}},{"id":"k__Bacteria;p__Proteobacteria;c__Betaproteobacteria;o__Burkholderiales;f__Comamonadaceae;g__Aquabacterium","metadata":{"taxonomy":null}},{"id":"k__Bacteria;p__Proteobacteria;c__Betaproteobacteria;o__Burkholderiales;f__Comamonadaceae;g__Aquabacterium-Caenimonas","metadata":{"taxonomy":null}},{"id":"k__Bacteria;p__Proteobacteria;c__Betaproteobacteria;o__Burkholderiales;f__Comamonadaceae;g__Aquabacterium-Ramlibacter","metadata":{"taxonomy":null}},{"id":"k__Bacteria;p__Proteobacteria;c__Betaproteobacteria;o__Burkholderiales;f__Comamonadaceae;g__Aquabacterium-Rivibacter","metadata":{"taxonomy":null}},{"id":"k__Bacteria;p__Proteobacteria;c__Betaproteobacteria;o__Burkholderiales;f__Comamonadaceae;g__Aquincola","metadata":{"taxonomy":null}},{"id":"k__Bacteria;p__Proteobacteria;c__Betaproteobacteria;o__Burkholderiales;f__Comamonadaceae;g__Azohydromonas","metadata":{"taxonomy":null}},{"id":"k__Bacteria;p__Proteobacteria;c__Betaproteobacteria;o__Burkholderiales;f__Comamonadaceae;g__Caenimonas","metadata":{"taxonomy":null}},{"id":"k__Bacteria;p__Proteobacteria;c__Betaproteobacteria;o__Burkholderiales;f__Comamonadaceae;g__Caenimonas-Ramlibacter","metadata":{"taxonomy":null}},{"id":"k__Bacteria;p__Proteobacteria;c__Betaproteobacteria;o__Burkholderiales;f__Comamonadaceae;g__Caenimonas-Variovorax","metadata":{"taxonomy":null}},{"id":"k__Bacteria;p__Proteobacteria;c__Betaproteobacteria;o__Burkholderiales;f__Comamonadaceae;g__Caldimonas","metadata":{"taxonomy":null}},{"id":"k__Bacteria;p__Proteobacteria;c__Betaproteobacteria;o__Burkholderiales;f__Comamonadaceae;g__Caldimonas-Rubrivivax","metadata":{"taxonomy":null}},{"id":"k__Bacteria;p__Proteobacteria;c__Betaproteobacteria;o__Burkholderiales;f__Comamonadaceae;g__Comamonas","metadata":{"taxonomy":null}},{"id":"k__Bacteria;p__Proteobacteria;c__Betaproteobacteria;o__Burkholderiales;f__Comamonadaceae;g__Diaphorobacter","metadata":{"taxonomy":null}},{"id":"k__Bacteria;p__Proteobacteria;c__Betaproteobacteria;o__Burkholderiales;f__Comamonadaceae;g__Hylemonella","metadata":{"taxonomy":null}},{"id":"k__Bacteria;p__Proteobacteria;c__Betaproteobacteria;o__Burkholderiales;f__Comamonadaceae;g__Hylemonella-Ramlibacter","metadata":{"taxonomy":null}},{"id":"k__Bacteria;p__Proteobacteria;c__Betaproteobacteria;o__Burkholderiales;f__Comamonadaceae;g__Leptothrix","metadata":{"taxonomy":null}},{"id":"k__Bacteria;p__Proteobacteria;c__Betaproteobacteria;o__Burkholderiales;f__Comamonadaceae;g__Leptothrix-Methylibium","metadata":{"taxonomy":null}},{"id":"k__Bacteria;p__Proteobacteria;c__Betaproteobacteria;o__Burkholderiales;f__Comamonadaceae;g__Leptothrix-Mitsuaria","metadata":{"taxonomy":null}},{"id":"k__Bacteria;p__Proteobacteria;c__Betaproteobacteria;o__Burkholderiales;f__Comamonadaceae;g__Leptothrix-Rhizobacter","metadata":{"taxonomy":null}},{"id":"k__Bacteria;p__Proteobacteria;c__Betaproteobacteria;o__Burkholderiales;f__Comamonadaceae;g__Leptothrix-Rivibacter","metadata":{"taxonomy":null}},{"id":"k__Bacteria;p__Proteobacteria;c__Betaproteobacteria;o__Burkholderiales;f__Comamonadaceae;g__Limnohabitans","metadata":{"taxonomy":null}},{"id":"k__Bacteria;p__Proteobacteria;c__Betaproteobacteria;o__Burkholderiales;f__Comamonadaceae;g__Methylibium","metadata":{"taxonomy":null}},{"id":"k__Bacteria;p__Proteobacteria;c__Betaproteobacteria;o__Burkholderiales;f__Comamonadaceae;g__Methylibium-Zhizhongheella","metadata":{"taxonomy":null}},{"id":"k__Bacteria;p__Proteobacteria;c__Betaproteobacteria;o__Burkholderiales;f__Comamonadaceae;g__Mitsuaria","metadata":{"taxonomy":null}},{"id":"k__Bacteria;p__Proteobacteria;c__Betaproteobacteria;o__Burkholderiales;f__Comamonadaceae;g__NA","metadata":{"taxonomy":null}},{"id":"k__Bacteria;p__Proteobacteria;c__Betaproteobacteria;o__Burkholderiales;f__Comamonadaceae;g__Ottowia","metadata":{"taxonomy":null}},{"id":"k__Bacteria;p__Proteobacteria;c__Betaproteobacteria;o__Burkholderiales;f__Comamonadaceae;g__Ottowia-Xylophilus","metadata":{"taxonomy":null}},{"id":"k__Bacteria;p__Proteobacteria;c__Betaproteobacteria;o__Burkholderiales;f__Comamonadaceae;g__Pelomonas","metadata":{"taxonomy":null}},{"id":"k__Bacteria;p__Proteobacteria;c__Betaproteobacteria;o__Burkholderiales;f__Comamonadaceae;g__Piscinibacter","metadata":{"taxonomy":null}},{"id":"k__Bacteria;p__Proteobacteria;c__Betaproteobacteria;o__Burkholderiales;f__Comamonadaceae;g__Polaromonas","metadata":{"taxonomy":null}},{"id":"k__Bacteria;p__Proteobacteria;c__Betaproteobacteria;o__Burkholderiales;f__Comamonadaceae;g__Pseudorhodoferax","metadata":{"taxonomy":null}},{"id":"k__Bacteria;p__Proteobacteria;c__Betaproteobacteria;o__Burkholderiales;f__Comamonadaceae;g__Ramlibacter","metadata":{"taxonomy":null}},{"id":"k__Bacteria;p__Proteobacteria;c__Betaproteobacteria;o__Burkholderiales;f__Comamonadaceae;g__Rhizobacter","metadata":{"taxonomy":null}},{"id":"k__Bacteria;p__Proteobacteria;c__Betaproteobacteria;o__Burkholderiales;f__Comamonadaceae;g__Rhizobacter-Variovorax","metadata":{"taxonomy":null}},{"id":"k__Bacteria;p__Proteobacteria;c__Betaproteobacteria;o__Burkholderiales;f__Comamonadaceae;g__Rivibacter","metadata":{"taxonomy":null}},{"id":"k__Bacteria;p__Proteobacteria;c__Betaproteobacteria;o__Burkholderiales;f__Comamonadaceae;g__Schlegelella","metadata":{"taxonomy":null}},{"id":"k__Bacteria;p__Proteobacteria;c__Betaproteobacteria;o__Burkholderiales;f__Comamonadaceae;g__Variovorax","metadata":{"taxonomy":null}},{"id":"k__Bacteria;p__Proteobacteria;c__Betaproteobacteria;o__Burkholderiales;f__Comamonadaceae;g__Xenophilus","metadata":{"taxonomy":null}},{"id":"k__Bacteria;p__Proteobacteria;c__Betaproteobacteria;o__Burkholderiales;f__Comamonadaceae;g__Xylophilus","metadata":{"taxonomy":null}},{"id":"k__Bacteria;p__Proteobacteria;c__Betaproteobacteria;o__Burkholderiales;f__Comamonadaceae;g__Zhizhongheella","metadata":{"taxonomy":null}},{"id":"k__Bacteria;p__Proteobacteria;c__Betaproteobacteria;o__Burkholderiales;f__NA;g__NA","metadata":{"taxonomy":null}},{"id":"k__Bacteria;p__Proteobacteria;c__Betaproteobacteria;o__Burkholderiales;f__Oxalobacteraceae;g__Duganella","metadata":{"taxonomy":null}},{"id":"k__Bacteria;p__Proteobacteria;c__Betaproteobacteria;o__Burkholderiales;f__Oxalobacteraceae;g__Herbaspirillum","metadata":{"taxonomy":null}},{"id":"k__Bacteria;p__Proteobacteria;c__Betaproteobacteria;o__Burkholderiales;f__Oxalobacteraceae;g__Herbaspirillum-Massilia","metadata":{"taxonomy":null}},{"id":"k__Bacteria;p__Proteobacteria;c__Betaproteobacteria;o__Burkholderiales;f__Oxalobacteraceae;g__Herbaspirillum-Paucimonas","metadata":{"taxonomy":null}},{"id":"k__Bacteria;p__Proteobacteria;c__Betaproteobacteria;o__Burkholderiales;f__Oxalobacteraceae;g__Herminiimonas","metadata":{"taxonomy":null}},{"id":"k__Bacteria;p__Proteobacteria;c__Betaproteobacteria;o__Burkholderiales;f__Oxalobacteraceae;g__Herminiimonas-Undibacterium","metadata":{"taxonomy":null}},{"id":"k__Bacteria;p__Proteobacteria;c__Betaproteobacteria;o__Burkholderiales;f__Oxalobacteraceae;g__Janthinobacterium","metadata":{"taxonomy":null}},{"id":"k__Bacteria;p__Proteobacteria;c__Betaproteobacteria;o__Burkholderiales;f__Oxalobacteraceae;g__Janthinobacterium-Massilia","metadata":{"taxonomy":null}},{"id":"k__Bacteria;p__Proteobacteria;c__Betaproteobacteria;o__Burkholderiales;f__Oxalobacteraceae;g__Massilia","metadata":{"taxonomy":null}},{"id":"k__Bacteria;p__Proteobacteria;c__Betaproteobacteria;o__Burkholderiales;f__Oxalobacteraceae;g__Massilia-Oxalicibacterium","metadata":{"taxonomy":null}},{"id":"k__Bacteria;p__Proteobacteria;c__Betaproteobacteria;o__Burkholderiales;f__Oxalobacteraceae;g__Massilia-Undibacterium","metadata":{"taxonomy":null}},{"id":"k__Bacteria;p__Proteobacteria;c__Betaproteobacteria;o__Burkholderiales;f__Oxalobacteraceae;g__NA","metadata":{"taxonomy":null}},{"id":"k__Bacteria;p__Proteobacteria;c__Betaproteobacteria;o__Burkholderiales;f__Oxalobacteraceae;g__Noviherbaspirillum","metadata":{"taxonomy":null}},{"id":"k__Bacteria;p__Proteobacteria;c__Betaproteobacteria;o__Burkholderiales;f__Oxalobacteraceae;g__Noviherbaspirillum-Oxalicibacterium","metadata":{"taxonomy":null}},{"id":"k__Bacteria;p__Proteobacteria;c__Betaproteobacteria;o__Burkholderiales;f__Oxalobacteraceae;g__Noviherbaspirillum-Undibacterium","metadata":{"taxonomy":null}},{"id":"k__Bacteria;p__Proteobacteria;c__Betaproteobacteria;o__Burkholderiales;f__Oxalobacteraceae;g__Oxalicibacterium","metadata":{"taxonomy":null}},{"id":"k__Bacteria;p__Proteobacteria;c__Betaproteobacteria;o__Burkholderiales;f__Oxalobacteraceae;g__Oxalobacter","metadata":{"taxonomy":null}},{"id":"k__Bacteria;p__Proteobacteria;c__Betaproteobacteria;o__Burkholderiales;f__Oxalobacteraceae;g__Paucimonas","metadata":{"taxonomy":null}},{"id":"k__Bacteria;p__Proteobacteria;c__Betaproteobacteria;o__Burkholderiales;f__Oxalobacteraceae;g__Pseudoduganella","metadata":{"taxonomy":null}},{"id":"k__Bacteria;p__Proteobacteria;c__Betaproteobacteria;o__Burkholderiales;f__Oxalobacteraceae;g__Undibacterium","metadata":{"taxonomy":null}},{"id":"k__Bacteria;p__Proteobacteria;c__Betaproteobacteria;o__Hydrogenophilales;f__Hydrogenophilaceae;g__Hydrogenophilus","metadata":{"taxonomy":null}},{"id":"k__Bacteria;p__Proteobacteria;c__Betaproteobacteria;o__Hydrogenophilales;f__Hydrogenophilaceae;g__NA","metadata":{"taxonomy":null}},{"id":"k__Bacteria;p__Proteobacteria;c__Betaproteobacteria;o__Hydrogenophilales;f__Hydrogenophilaceae;g__Sulfuricella","metadata":{"taxonomy":null}},{"id":"k__Bacteria;p__Proteobacteria;c__Betaproteobacteria;o__Methylophilales;f__Methylophilaceae;g__Methylobacillus","metadata":{"taxonomy":null}},{"id":"k__Bacteria;p__Proteobacteria;c__Betaproteobacteria;o__Methylophilales;f__Methylophilaceae;g__Methylophilus-Methylotenera","metadata":{"taxonomy":null}},{"id":"k__Bacteria;p__Proteobacteria;c__Betaproteobacteria;o__Methylophilales;f__Methylophilaceae;g__Methylotenera","metadata":{"taxonomy":null}},{"id":"k__Bacteria;p__Proteobacteria;c__Betaproteobacteria;o__NA;f__NA;g__NA","metadata":{"taxonomy":null}},{"id":"k__Bacteria;p__Proteobacteria;c__Betaproteobacteria;o__NA;f__NA;g__bacterium","metadata":{"taxonomy":null}},{"id":"k__Bacteria;p__Proteobacteria;c__Betaproteobacteria;o__Neisseriales;f__Neisseriaceae;g__Eikenella","metadata":{"taxonomy":null}},{"id":"k__Bacteria;p__Proteobacteria;c__Betaproteobacteria;o__Neisseriales;f__Neisseriaceae;g__Kingella","metadata":{"taxonomy":null}},{"id":"k__Bacteria;p__Proteobacteria;c__Betaproteobacteria;o__Neisseriales;f__Neisseriaceae;g__NA","metadata":{"taxonomy":null}},{"id":"k__Bacteria;p__Proteobacteria;c__Betaproteobacteria;o__Neisseriales;f__Neisseriaceae;g__Neisseria","metadata":{"taxonomy":null}},{"id":"k__Bacteria;p__Proteobacteria;c__Betaproteobacteria;o__Neisseriales;f__Neisseriaceae;g__Vogesella","metadata":{"taxonomy":null}},{"id":"k__Bacteria;p__Proteobacteria;c__Betaproteobacteria;o__Nitrosomonadales;f__Gallionellaceae;g__NA","metadata":{"taxonomy":null}},{"id":"k__Bacteria;p__Proteobacteria;c__Betaproteobacteria;o__Nitrosomonadales;f__Nitrosomonadaceae;g__NA","metadata":{"taxonomy":null}},{"id":"k__Bacteria;p__Proteobacteria;c__Betaproteobacteria;o__Nitrosomonadales;f__Nitrosomonadaceae;g__Nitrosomonas","metadata":{"taxonomy":null}},{"id":"k__Bacteria;p__Proteobacteria;c__Betaproteobacteria;o__Nitrosomonadales;f__Nitrosomonadaceae;g__Nitrosospira","metadata":{"taxonomy":null}},{"id":"k__Bacteria;p__Proteobacteria;c__Betaproteobacteria;o__Procabacteriales;f__Procabacteriaceae;g__Procabacter","metadata":{"taxonomy":null}},{"id":"k__Bacteria;p__Proteobacteria;c__Betaproteobacteria;o__Rhodocyclales;f__Rhodocyclaceae;g__Azonexus","metadata":{"taxonomy":null}},{"id":"k__Bacteria;p__Proteobacteria;c__Betaproteobacteria;o__Rhodocyclales;f__Rhodocyclaceae;g__Azospira","metadata":{"taxonomy":null}},{"id":"k__Bacteria;p__Proteobacteria;c__Betaproteobacteria;o__Rhodocyclales;f__Rhodocyclaceae;g__Dechloromonas","metadata":{"taxonomy":null}},{"id":"k__Bacteria;p__Proteobacteria;c__Betaproteobacteria;o__Rhodocyclales;f__Rhodocyclaceae;g__Denitratisoma","metadata":{"taxonomy":null}},{"id":"k__Bacteria;p__Proteobacteria;c__Betaproteobacteria;o__Rhodocyclales;f__Rhodocyclaceae;g__NA","metadata":{"taxonomy":null}},{"id":"k__Bacteria;p__Proteobacteria;c__Betaproteobacteria;o__Rhodocyclales;f__Rhodocyclaceae;g__Thauera","metadata":{"taxonomy":null}},{"id":"k__Bacteria;p__Proteobacteria;c__Betaproteobacteria;o__Rhodocyclales;f__Rhodocyclaceae;g__Zoogloea","metadata":{"taxonomy":null}},{"id":"k__Bacteria;p__Proteobacteria;c__Deltaproteobacteria;o__Bdellovibrionales;f__Bacteriovoracaceae;g__Bacteriovorax","metadata":{"taxonomy":null}},{"id":"k__Bacteria;p__Proteobacteria;c__Deltaproteobacteria;o__Bdellovibrionales;f__Bacteriovoracaceae;g__NA","metadata":{"taxonomy":null}},{"id":"k__Bacteria;p__Proteobacteria;c__Deltaproteobacteria;o__Bdellovibrionales;f__Bacteriovoracaceae;g__Peredibacter","metadata":{"taxonomy":null}},{"id":"k__Bacteria;p__Proteobacteria;c__Deltaproteobacteria;o__Bdellovibrionales;f__Bdellovibrionaceae;g__Bdellovibrio","metadata":{"taxonomy":null}},{"id":"k__Bacteria;p__Proteobacteria;c__Deltaproteobacteria;o__Bdellovibrionales;f__Bdellovibrionaceae;g__NA","metadata":{"taxonomy":null}},{"id":"k__Bacteria;p__Proteobacteria;c__Deltaproteobacteria;o__Desulfobacterales;f__Nitrospinaceae;g__*Entotheonella","metadata":{"taxonomy":null}},{"id":"k__Bacteria;p__Proteobacteria;c__Deltaproteobacteria;o__Desulfobacterales;f__Nitrospinaceae;g__NA","metadata":{"taxonomy":null}},{"id":"k__Bacteria;p__Proteobacteria;c__Deltaproteobacteria;o__Desulfovibrionales;f__Desulfovibrionaceae;g__Bilophila","metadata":{"taxonomy":null}},{"id":"k__Bacteria;p__Proteobacteria;c__Deltaproteobacteria;o__Desulfovibrionales;f__Desulfovibrionaceae;g__Desulfovibrio","metadata":{"taxonomy":null}},{"id":"k__Bacteria;p__Proteobacteria;c__Deltaproteobacteria;o__Desulfurellales;f__Desulfurellaceae;g__NA","metadata":{"taxonomy":null}},{"id":"k__Bacteria;p__Proteobacteria;c__Deltaproteobacteria;o__Desulfuromonadales;f__NA;g__NA","metadata":{"taxonomy":null}},{"id":"k__Bacteria;p__Proteobacteria;c__Deltaproteobacteria;o__Myxococcales;f__Archangiaceae;g__Archangium","metadata":{"taxonomy":null}},{"id":"k__Bacteria;p__Proteobacteria;c__Deltaproteobacteria;o__Myxococcales;f__Archangiaceae;g__Archangium-Cystobacter","metadata":{"taxonomy":null}},{"id":"k__Bacteria;p__Proteobacteria;c__Deltaproteobacteria;o__Myxococcales;f__Archangiaceae;g__Cystobacter","metadata":{"taxonomy":null}},{"id":"k__Bacteria;p__Proteobacteria;c__Deltaproteobacteria;o__Myxococcales;f__Archangiaceae;g__Hyalangium","metadata":{"taxonomy":null}},{"id":"k__Bacteria;p__Proteobacteria;c__Deltaproteobacteria;o__Myxococcales;f__Archangiaceae;g__Melittangium","metadata":{"taxonomy":null}},{"id":"k__Bacteria;p__Proteobacteria;c__Deltaproteobacteria;o__Myxococcales;f__Archangiaceae;g__Stigmatella","metadata":{"taxonomy":null}},{"id":"k__Bacteria;p__Proteobacteria;c__Deltaproteobacteria;o__Myxococcales;f__Cystobacteraceae;g__Anaeromyxobacter","metadata":{"taxonomy":null}},{"id":"k__Bacteria;p__Proteobacteria;c__Deltaproteobacteria;o__Myxococcales;f__Cystobacteraceae;g__Cystobacter","metadata":{"taxonomy":null}},{"id":"k__Bacteria;p__Proteobacteria;c__Deltaproteobacteria;o__Myxococcales;f__Cystobacteraceae;g__Melittangium","metadata":{"taxonomy":null}},{"id":"k__Bacteria;p__Proteobacteria;c__Deltaproteobacteria;o__Myxococcales;f__Cystobacteraceae;g__NA","metadata":{"taxonomy":null}},{"id":"k__Bacteria;p__Proteobacteria;c__Deltaproteobacteria;o__Myxococcales;f__Haliangiaceae;g__Haliangium","metadata":{"taxonomy":null}},{"id":"k__Bacteria;p__Proteobacteria;c__Deltaproteobacteria;o__Myxococcales;f__Myxococcaceae;g__Aggregicoccus","metadata":{"taxonomy":null}},{"id":"k__Bacteria;p__Proteobacteria;c__Deltaproteobacteria;o__Myxococcales;f__Myxococcaceae;g__Corallococcus","metadata":{"taxonomy":null}},{"id":"k__Bacteria;p__Proteobacteria;c__Deltaproteobacteria;o__Myxococcales;f__Myxococcaceae;g__Myxococcus","metadata":{"taxonomy":null}},{"id":"k__Bacteria;p__Proteobacteria;c__Deltaproteobacteria;o__Myxococcales;f__Myxococcaceae;g__NA","metadata":{"taxonomy":null}},{"id":"k__Bacteria;p__Proteobacteria;c__Deltaproteobacteria;o__Myxococcales;f__Myxococcaceae;g__Pyxidicoccus","metadata":{"taxonomy":null}},{"id":"k__Bacteria;p__Proteobacteria;c__Deltaproteobacteria;o__Myxococcales;f__NA;g__NA","metadata":{"taxonomy":null}},{"id":"k__Bacteria;p__Proteobacteria;c__Deltaproteobacteria;o__Myxococcales;f__Nannocystaceae;g__Enhygromyxa","metadata":{"taxonomy":null}},{"id":"k__Bacteria;p__Proteobacteria;c__Deltaproteobacteria;o__Myxococcales;f__Nannocystaceae;g__NA","metadata":{"taxonomy":null}},{"id":"k__Bacteria;p__Proteobacteria;c__Deltaproteobacteria;o__Myxococcales;f__Nannocystaceae;g__Nannocystis","metadata":{"taxonomy":null}},{"id":"k__Bacteria;p__Proteobacteria;c__Deltaproteobacteria;o__Myxococcales;f__Phaselicystidaceae;g__Phaselicystis","metadata":{"taxonomy":null}},{"id":"k__Bacteria;p__Proteobacteria;c__Deltaproteobacteria;o__Myxococcales;f__Polyangiaceae;g__Byssovorax","metadata":{"taxonomy":null}},{"id":"k__Bacteria;p__Proteobacteria;c__Deltaproteobacteria;o__Myxococcales;f__Polyangiaceae;g__Chondromyces","metadata":{"taxonomy":null}},{"id":"k__Bacteria;p__Proteobacteria;c__Deltaproteobacteria;o__Myxococcales;f__Polyangiaceae;g__Chondromyces-Jahnella","metadata":{"taxonomy":null}},{"id":"k__Bacteria;p__Proteobacteria;c__Deltaproteobacteria;o__Myxococcales;f__Polyangiaceae;g__Chondromyces-Minicystis","metadata":{"taxonomy":null}},{"id":"k__Bacteria;p__Proteobacteria;c__Deltaproteobacteria;o__Myxococcales;f__Polyangiaceae;g__Jahnella","metadata":{"taxonomy":null}},{"id":"k__Bacteria;p__Proteobacteria;c__Deltaproteobacteria;o__Myxococcales;f__Polyangiaceae;g__Minicystis","metadata":{"taxonomy":null}},{"id":"k__Bacteria;p__Proteobacteria;c__Deltaproteobacteria;o__Myxococcales;f__Polyangiaceae;g__NA","metadata":{"taxonomy":null}},{"id":"k__Bacteria;p__Proteobacteria;c__Deltaproteobacteria;o__Myxococcales;f__Polyangiaceae;g__Polyangium","metadata":{"taxonomy":null}},{"id":"k__Bacteria;p__Proteobacteria;c__Deltaproteobacteria;o__Myxococcales;f__Polyangiaceae;g__Sorangium","metadata":{"taxonomy":null}},{"id":"k__Bacteria;p__Proteobacteria;c__Deltaproteobacteria;o__Myxococcales;f__Sandaracinaceae;g__NA","metadata":{"taxonomy":null}},{"id":"k__Bacteria;p__Proteobacteria;c__Deltaproteobacteria;o__Myxococcales;f__Sandaracinaceae;g__Sandaracinus","metadata":{"taxonomy":null}},{"id":"k__Bacteria;p__Proteobacteria;c__Deltaproteobacteria;o__Myxococcales;f__Vulgatibacteraceae;g__Vulgatibacter","metadata":{"taxonomy":null}},{"id":"k__Bacteria;p__Proteobacteria;c__Deltaproteobacteria;o__NA;f__NA;g__NA","metadata":{"taxonomy":null}},{"id":"k__Bacteria;p__Proteobacteria;c__Deltaproteobacteria;o__Oligoflexales;f__NA;g__NA","metadata":{"taxonomy":null}},{"id":"k__Bacteria;p__Proteobacteria;c__Deltaproteobacteria;o__Oligoflexales;f__Oligoflexaceae;g__NA","metadata":{"taxonomy":null}},{"id":"k__Bacteria;p__Proteobacteria;c__Deltaproteobacteria;o__Oligoflexales;f__Oligoflexaceae;g__Oligoflexus","metadata":{"taxonomy":null}},{"id":"k__Bacteria;p__Proteobacteria;c__Deltaproteobacteria;o__Oligoflexales;f__Oligoflexaceae;g__bacterium","metadata":{"taxonomy":null}},{"id":"k__Bacteria;p__Proteobacteria;c__Deltaproteobacteria;o__Oligoflexales;f__marine metagenome;g__NA","metadata":{"taxonomy":null}},{"id":"k__Bacteria;p__Proteobacteria;c__Epsilonproteobacteria;o__Campylobacterales;f__Campylobacteraceae;g__Campylobacter","metadata":{"taxonomy":null}},{"id":"k__Bacteria;p__Proteobacteria;c__Epsilonproteobacteria;o__Campylobacterales;f__Campylobacteraceae;g__Sulfurospirillum","metadata":{"taxonomy":null}},{"id":"k__Bacteria;p__Proteobacteria;c__Gammaproteobacteria;o__Acidithiobacillales;f__NA;g__NA","metadata":{"taxonomy":null}},{"id":"k__Bacteria;p__Proteobacteria;c__Gammaproteobacteria;o__Acidithiobacillales;f__NA;g__Thiohalophilus","metadata":{"taxonomy":null}},{"id":"k__Bacteria;p__Proteobacteria;c__Gammaproteobacteria;o__Aeromonadales;f__Aeromonadaceae;g__Aeromonas","metadata":{"taxonomy":null}},{"id":"k__Bacteria;p__Proteobacteria;c__Gammaproteobacteria;o__Alteromonadales;f__Alteromonadaceae;g__Alishewanella","metadata":{"taxonomy":null}},{"id":"k__Bacteria;p__Proteobacteria;c__Gammaproteobacteria;o__Alteromonadales;f__Idiomarinaceae;g__Aliidiomarina","metadata":{"taxonomy":null}},{"id":"k__Bacteria;p__Proteobacteria;c__Gammaproteobacteria;o__Cardiobacteriales;f__Cardiobacteriaceae;g__Cardiobacterium","metadata":{"taxonomy":null}},{"id":"k__Bacteria;p__Proteobacteria;c__Gammaproteobacteria;o__Cellvibrionales;f__Cellvibrionaceae;g__Cellvibrio","metadata":{"taxonomy":null}},{"id":"k__Bacteria;p__Proteobacteria;c__Gammaproteobacteria;o__Cellvibrionales;f__Cellvibrionaceae;g__Simiduia","metadata":{"taxonomy":null}},{"id":"k__Bacteria;p__Proteobacteria;c__Gammaproteobacteria;o__Cellvibrionales;f__Microbulbiferaceae;g__Microbulbifer","metadata":{"taxonomy":null}},{"id":"k__Bacteria;p__Proteobacteria;c__Gammaproteobacteria;o__Chromatiales;f__Chromatiaceae;g__Nitrosococcus","metadata":{"taxonomy":null}},{"id":"k__Bacteria;p__Proteobacteria;c__Gammaproteobacteria;o__Chromatiales;f__Chromatiaceae;g__Rheinheimera","metadata":{"taxonomy":null}},{"id":"k__Bacteria;p__Proteobacteria;c__Gammaproteobacteria;o__Chromatiales;f__Ectothiorhodospiraceae;g__Acidiferrobacter","metadata":{"taxonomy":null}},{"id":"k__Bacteria;p__Proteobacteria;c__Gammaproteobacteria;o__Chromatiales;f__Ectothiorhodospiraceae;g__NA","metadata":{"taxonomy":null}},{"id":"k__Bacteria;p__Proteobacteria;c__Gammaproteobacteria;o__Chromatiales;f__Ectothiorhodospiraceae;g__Thioalkalivibrio","metadata":{"taxonomy":null}},{"id":"k__Bacteria;p__Proteobacteria;c__Gammaproteobacteria;o__Chromatiales;f__NA;g__NA","metadata":{"taxonomy":null}},{"id":"k__Bacteria;p__Proteobacteria;c__Gammaproteobacteria;o__Enterobacteriales;f__Enterobacteriaceae;g__Arsenophonus","metadata":{"taxonomy":null}},{"id":"k__Bacteria;p__Proteobacteria;c__Gammaproteobacteria;o__Enterobacteriales;f__Enterobacteriaceae;g__Buttiauxella","metadata":{"taxonomy":null}},{"id":"k__Bacteria;p__Proteobacteria;c__Gammaproteobacteria;o__Enterobacteriales;f__Enterobacteriaceae;g__Buttiauxella-Kluyvera","metadata":{"taxonomy":null}},{"id":"k__Bacteria;p__Proteobacteria;c__Gammaproteobacteria;o__Enterobacteriales;f__Enterobacteriaceae;g__Buttiauxella-Lelliottia","metadata":{"taxonomy":null}},{"id":"k__Bacteria;p__Proteobacteria;c__Gammaproteobacteria;o__Enterobacteriales;f__Enterobacteriaceae;g__Cedecea","metadata":{"taxonomy":null}},{"id":"k__Bacteria;p__Proteobacteria;c__Gammaproteobacteria;o__Enterobacteriales;f__Enterobacteriaceae;g__Citrobacter","metadata":{"taxonomy":null}},{"id":"k__Bacteria;p__Proteobacteria;c__Gammaproteobacteria;o__Enterobacteriales;f__Enterobacteriaceae;g__Cronobacter","metadata":{"taxonomy":null}},{"id":"k__Bacteria;p__Proteobacteria;c__Gammaproteobacteria;o__Enterobacteriales;f__Enterobacteriaceae;g__Cronobacter-Enterobacter","metadata":{"taxonomy":null}},{"id":"k__Bacteria;p__Proteobacteria;c__Gammaproteobacteria;o__Enterobacteriales;f__Enterobacteriaceae;g__Enterobacter","metadata":{"taxonomy":null}},{"id":"k__Bacteria;p__Proteobacteria;c__Gammaproteobacteria;o__Enterobacteriales;f__Enterobacteriaceae;g__Enterobacter-Klebsiella","metadata":{"taxonomy":null}},{"id":"k__Bacteria;p__Proteobacteria;c__Gammaproteobacteria;o__Enterobacteriales;f__Enterobacteriaceae;g__Enterobacter-Kluyvera","metadata":{"taxonomy":null}},{"id":"k__Bacteria;p__Proteobacteria;c__Gammaproteobacteria;o__Enterobacteriales;f__Enterobacteriaceae;g__Enterobacter-Kosakonia","metadata":{"taxonomy":null}},{"id":"k__Bacteria;p__Proteobacteria;c__Gammaproteobacteria;o__Enterobacteriales;f__Enterobacteriaceae;g__Enterobacter-Salmonella","metadata":{"taxonomy":null}},{"id":"k__Bacteria;p__Proteobacteria;c__Gammaproteobacteria;o__Enterobacteriales;f__Enterobacteriaceae;g__Enterobacter-Trabulsiella","metadata":{"taxonomy":null}},{"id":"k__Bacteria;p__Proteobacteria;c__Gammaproteobacteria;o__Enterobacteriales;f__Enterobacteriaceae;g__Erwinia-Klebsiella","metadata":{"taxonomy":null}},{"id":"k__Bacteria;p__Proteobacteria;c__Gammaproteobacteria;o__Enterobacteriales;f__Enterobacteriaceae;g__Erwinia-Pantoea","metadata":{"taxonomy":null}},{"id":"k__Bacteria;p__Proteobacteria;c__Gammaproteobacteria;o__Enterobacteriales;f__Enterobacteriaceae;g__Escherichia","metadata":{"taxonomy":null}},{"id":"k__Bacteria;p__Proteobacteria;c__Gammaproteobacteria;o__Enterobacteriales;f__Enterobacteriaceae;g__Ewingella","metadata":{"taxonomy":null}},{"id":"k__Bacteria;p__Proteobacteria;c__Gammaproteobacteria;o__Enterobacteriales;f__Enterobacteriaceae;g__Gibbsiella-Serratia","metadata":{"taxonomy":null}},{"id":"k__Bacteria;p__Proteobacteria;c__Gammaproteobacteria;o__Enterobacteriales;f__Enterobacteriaceae;g__Hafnia","metadata":{"taxonomy":null}},{"id":"k__Bacteria;p__Proteobacteria;c__Gammaproteobacteria;o__Enterobacteriales;f__Enterobacteriaceae;g__Klebsiella","metadata":{"taxonomy":null}},{"id":"k__Bacteria;p__Proteobacteria;c__Gammaproteobacteria;o__Enterobacteriales;f__Enterobacteriaceae;g__NA","metadata":{"taxonomy":null}},{"id":"k__Bacteria;p__Proteobacteria;c__Gammaproteobacteria;o__Enterobacteriales;f__Enterobacteriaceae;g__Pantoea","metadata":{"taxonomy":null}},{"id":"k__Bacteria;p__Proteobacteria;c__Gammaproteobacteria;o__Enterobacteriales;f__Enterobacteriaceae;g__Pantoea-Samsonia","metadata":{"taxonomy":null}},{"id":"k__Bacteria;p__Proteobacteria;c__Gammaproteobacteria;o__Enterobacteriales;f__Enterobacteriaceae;g__Proteus","metadata":{"taxonomy":null}},{"id":"k__Bacteria;p__Proteobacteria;c__Gammaproteobacteria;o__Enterobacteriales;f__Enterobacteriaceae;g__Salmonella","metadata":{"taxonomy":null}},{"id":"k__Bacteria;p__Proteobacteria;c__Gammaproteobacteria;o__Enterobacteriales;f__Enterobacteriaceae;g__Salmonella-Trabulsiella","metadata":{"taxonomy":null}},{"id":"k__Bacteria;p__Proteobacteria;c__Gammaproteobacteria;o__Enterobacteriales;f__Enterobacteriaceae;g__Serratia","metadata":{"taxonomy":null}},{"id":"k__Bacteria;p__Proteobacteria;c__Gammaproteobacteria;o__Enterobacteriales;f__Enterobacteriaceae;g__Sodalis","metadata":{"taxonomy":null}},{"id":"k__Bacteria;p__Proteobacteria;c__Gammaproteobacteria;o__Enterobacteriales;f__Enterobacteriaceae;g__Trabulsiella","metadata":{"taxonomy":null}},{"id":"k__Bacteria;p__Proteobacteria;c__Gammaproteobacteria;o__Enterobacteriales;f__Enterobacteriaceae;g__Yokenella","metadata":{"taxonomy":null}},{"id":"k__Bacteria;p__Proteobacteria;c__Gammaproteobacteria;o__Legionellales;f__Coxiellaceae;g__Aquicella","metadata":{"taxonomy":null}},{"id":"k__Bacteria;p__Proteobacteria;c__Gammaproteobacteria;o__Legionellales;f__Coxiellaceae;g__Coxiella","metadata":{"taxonomy":null}},{"id":"k__Bacteria;p__Proteobacteria;c__Gammaproteobacteria;o__Legionellales;f__Coxiellaceae;g__Diplorickettsia","metadata":{"taxonomy":null}},{"id":"k__Bacteria;p__Proteobacteria;c__Gammaproteobacteria;o__Legionellales;f__Coxiellaceae;g__NA","metadata":{"taxonomy":null}},{"id":"k__Bacteria;p__Proteobacteria;c__Gammaproteobacteria;o__Legionellales;f__Coxiellaceae;g__Rickettsiella","metadata":{"taxonomy":null}},{"id":"k__Bacteria;p__Proteobacteria;c__Gammaproteobacteria;o__Legionellales;f__Legionellaceae;g__Legionella","metadata":{"taxonomy":null}},{"id":"k__Bacteria;p__Proteobacteria;c__Gammaproteobacteria;o__NA;f__NA;g__Marinicella","metadata":{"taxonomy":null}},{"id":"k__Bacteria;p__Proteobacteria;c__Gammaproteobacteria;o__NA;f__NA;g__NA","metadata":{"taxonomy":null}},{"id":"k__Bacteria;p__Proteobacteria;c__Gammaproteobacteria;o__NA;f__NA;g__Thiohalophilus","metadata":{"taxonomy":null}},{"id":"k__Bacteria;p__Proteobacteria;c__Gammaproteobacteria;o__NA;f__NA;g__Thioprofundum","metadata":{"taxonomy":null}},{"id":"k__Bacteria;p__Proteobacteria;c__Gammaproteobacteria;o__Oceanospirillales;f__Alcanivoracaceae;g__Alcanivorax","metadata":{"taxonomy":null}},{"id":"k__Bacteria;p__Proteobacteria;c__Gammaproteobacteria;o__Oceanospirillales;f__Halomonadaceae;g__Halomonas","metadata":{"taxonomy":null}},{"id":"k__Bacteria;p__Proteobacteria;c__Gammaproteobacteria;o__Oceanospirillales;f__Halomonadaceae;g__Zymobacter","metadata":{"taxonomy":null}},{"id":"k__Bacteria;p__Proteobacteria;c__Gammaproteobacteria;o__Oceanospirillales;f__Oceanospirillaceae;g__Pseudospirillum","metadata":{"taxonomy":null}},{"id":"k__Bacteria;p__Proteobacteria;c__Gammaproteobacteria;o__Orbales;f__Orbaceae;g__Orbus","metadata":{"taxonomy":null}},{"id":"k__Bacteria;p__Proteobacteria;c__Gammaproteobacteria;o__Pasteurellales;f__Pasteurellaceae;g__Aggregatibacter","metadata":{"taxonomy":null}},{"id":"k__Bacteria;p__Proteobacteria;c__Gammaproteobacteria;o__Pasteurellales;f__Pasteurellaceae;g__Haemophilus","metadata":{"taxonomy":null}},{"id":"k__Bacteria;p__Proteobacteria;c__Gammaproteobacteria;o__Pseudomonadales;f__Moraxellaceae;g__Acinetobacter","metadata":{"taxonomy":null}},{"id":"k__Bacteria;p__Proteobacteria;c__Gammaproteobacteria;o__Pseudomonadales;f__Moraxellaceae;g__Alkanindiges","metadata":{"taxonomy":null}},{"id":"k__Bacteria;p__Proteobacteria;c__Gammaproteobacteria;o__Pseudomonadales;f__Moraxellaceae;g__Enhydrobacter-Moraxella","metadata":{"taxonomy":null}},{"id":"k__Bacteria;p__Proteobacteria;c__Gammaproteobacteria;o__Pseudomonadales;f__Moraxellaceae;g__Moraxella","metadata":{"taxonomy":null}},{"id":"k__Bacteria;p__Proteobacteria;c__Gammaproteobacteria;o__Pseudomonadales;f__Moraxellaceae;g__NA","metadata":{"taxonomy":null}},{"id":"k__Bacteria;p__Proteobacteria;c__Gammaproteobacteria;o__Pseudomonadales;f__Pseudomonadaceae;g__NA","metadata":{"taxonomy":null}},{"id":"k__Bacteria;p__Proteobacteria;c__Gammaproteobacteria;o__Pseudomonadales;f__Pseudomonadaceae;g__Pseudomonas","metadata":{"taxonomy":null}},{"id":"k__Bacteria;p__Proteobacteria;c__Gammaproteobacteria;o__Salinisphaerales;f__Salinisphaeraceae;g__NA","metadata":{"taxonomy":null}},{"id":"k__Bacteria;p__Proteobacteria;c__Gammaproteobacteria;o__Thiotrichales;f__Piscirickettsiaceae;g__Cycloclasticus","metadata":{"taxonomy":null}},{"id":"k__Bacteria;p__Proteobacteria;c__Gammaproteobacteria;o__Thiotrichales;f__Thiotrichaceae;g__Beggiatoa","metadata":{"taxonomy":null}},{"id":"k__Bacteria;p__Proteobacteria;c__Gammaproteobacteria;o__Xanthomonadales;f__Algiphilaceae;g__Algiphilus","metadata":{"taxonomy":null}},{"id":"k__Bacteria;p__Proteobacteria;c__Gammaproteobacteria;o__Xanthomonadales;f__NA;g__Acidibacter","metadata":{"taxonomy":null}},{"id":"k__Bacteria;p__Proteobacteria;c__Gammaproteobacteria;o__Xanthomonadales;f__NA;g__NA","metadata":{"taxonomy":null}},{"id":"k__Bacteria;p__Proteobacteria;c__Gammaproteobacteria;o__Xanthomonadales;f__NA;g__Plasticicumulans","metadata":{"taxonomy":null}},{"id":"k__Bacteria;p__Proteobacteria;c__Gammaproteobacteria;o__Xanthomonadales;f__NA;g__Steroidobacter","metadata":{"taxonomy":null}},{"id":"k__Bacteria;p__Proteobacteria;c__Gammaproteobacteria;o__Xanthomonadales;f__NA;g__Thioprofundum","metadata":{"taxonomy":null}},{"id":"k__Bacteria;p__Proteobacteria;c__Gammaproteobacteria;o__Xanthomonadales;f__Nevskiaceae;g__Nevskia","metadata":{"taxonomy":null}},{"id":"k__Bacteria;p__Proteobacteria;c__Gammaproteobacteria;o__Xanthomonadales;f__Solimonadaceae;g__NA","metadata":{"taxonomy":null}},{"id":"k__Bacteria;p__Proteobacteria;c__Gammaproteobacteria;o__Xanthomonadales;f__Solimonadaceae;g__Polycyclovorans","metadata":{"taxonomy":null}},{"id":"k__Bacteria;p__Proteobacteria;c__Gammaproteobacteria;o__Xanthomonadales;f__Xanthomonadaceae;g__Arenimonas","metadata":{"taxonomy":null}},{"id":"k__Bacteria;p__Proteobacteria;c__Gammaproteobacteria;o__Xanthomonadales;f__Xanthomonadaceae;g__Chiayiivirga","metadata":{"taxonomy":null}},{"id":"k__Bacteria;p__Proteobacteria;c__Gammaproteobacteria;o__Xanthomonadales;f__Xanthomonadaceae;g__Dyella","metadata":{"taxonomy":null}},{"id":"k__Bacteria;p__Proteobacteria;c__Gammaproteobacteria;o__Xanthomonadales;f__Xanthomonadaceae;g__Luteibacter","metadata":{"taxonomy":null}},{"id":"k__Bacteria;p__Proteobacteria;c__Gammaproteobacteria;o__Xanthomonadales;f__Xanthomonadaceae;g__Luteimonas","metadata":{"taxonomy":null}},{"id":"k__Bacteria;p__Proteobacteria;c__Gammaproteobacteria;o__Xanthomonadales;f__Xanthomonadaceae;g__Lysobacter","metadata":{"taxonomy":null}},{"id":"k__Bacteria;p__Proteobacteria;c__Gammaproteobacteria;o__Xanthomonadales;f__Xanthomonadaceae;g__NA","metadata":{"taxonomy":null}},{"id":"k__Bacteria;p__Proteobacteria;c__Gammaproteobacteria;o__Xanthomonadales;f__Xanthomonadaceae;g__Panacagrimonas","metadata":{"taxonomy":null}},{"id":"k__Bacteria;p__Proteobacteria;c__Gammaproteobacteria;o__Xanthomonadales;f__Xanthomonadaceae;g__Pseudofulvimonas","metadata":{"taxonomy":null}},{"id":"k__Bacteria;p__Proteobacteria;c__Gammaproteobacteria;o__Xanthomonadales;f__Xanthomonadaceae;g__Pseudoxanthomonas","metadata":{"taxonomy":null}},{"id":"k__Bacteria;p__Proteobacteria;c__Gammaproteobacteria;o__Xanthomonadales;f__Xanthomonadaceae;g__Silanimonas","metadata":{"taxonomy":null}},{"id":"k__Bacteria;p__Proteobacteria;c__Gammaproteobacteria;o__Xanthomonadales;f__Xanthomonadaceae;g__Stenotrophomonas","metadata":{"taxonomy":null}},{"id":"k__Bacteria;p__Proteobacteria;c__Gammaproteobacteria;o__Xanthomonadales;f__Xanthomonadaceae;g__Xanthomonas","metadata":{"taxonomy":null}},{"id":"k__Bacteria;p__Proteobacteria;c__NA;o__NA;f__NA;g__NA","metadata":{"taxonomy":null}},{"id":"k__Bacteria;p__Saccharibacteria;c__NA;o__NA;f__NA;g__NA","metadata":{"taxonomy":null}},{"id":"k__Bacteria;p__Saccharibacteria;c__NA;o__NA;f__NA;g__soil","metadata":{"taxonomy":null}},{"id":"k__Bacteria;p__Spirochaetae;c__Spirochaetes;o__Spirochaetales;f__Leptospiraceae;g__NA","metadata":{"taxonomy":null}},{"id":"k__Bacteria;p__Spirochaetae;c__Spirochaetes;o__Spirochaetales;f__Spirochaetaceae;g__NA","metadata":{"taxonomy":null}},{"id":"k__Bacteria;p__Spirochaetae;c__Spirochaetes;o__Spirochaetales;f__Spirochaetaceae;g__Termite Treponema cluster","metadata":{"taxonomy":null}},{"id":"k__Bacteria;p__Spirochaetae;c__Spirochaetes;o__Spirochaetales;f__Spirochaetaceae;g__Treponema","metadata":{"taxonomy":null}},{"id":"k__Bacteria;p__Synergistetes;c__Synergistia;o__Synergistales;f__Synergistaceae;g__Fretibacterium","metadata":{"taxonomy":null}},{"id":"k__Bacteria;p__Synergistetes;c__Synergistia;o__Synergistales;f__Synergistaceae;g__NA","metadata":{"taxonomy":null}},{"id":"k__Bacteria;p__Tenericutes;c__Mollicutes;o__Mycoplasmatales;f__Mycoplasmataceae;g__Mycoplasma","metadata":{"taxonomy":null}},{"id":"k__Bacteria;p__Tenericutes;c__Mollicutes;o__Mycoplasmatales;f__Mycoplasmataceae;g__Ureaplasma","metadata":{"taxonomy":null}},{"id":"k__Bacteria;p__Tenericutes;c__Mollicutes;o__NA;f__NA;g__NA","metadata":{"taxonomy":null}},{"id":"k__Bacteria;p__Verrucomicrobia;c__NA;o__NA;f__NA;g__*Methylacidiphilum","metadata":{"taxonomy":null}},{"id":"k__Bacteria;p__Verrucomicrobia;c__NA;o__NA;f__NA;g__NA","metadata":{"taxonomy":null}},{"id":"k__Bacteria;p__Verrucomicrobia;c__NA;o__NA;f__NA;g__Pedosphaera","metadata":{"taxonomy":null}},{"id":"k__Bacteria;p__Verrucomicrobia;c__Opitutae;o__Opitutales;f__Opitutaceae;g__Opitutus","metadata":{"taxonomy":null}},{"id":"k__Bacteria;p__Verrucomicrobia;c__Spartobacteria;o__Chthoniobacterales;f__Chthoniobacteraceae;g__Chthoniobacter","metadata":{"taxonomy":null}},{"id":"k__Bacteria;p__Verrucomicrobia;c__Spartobacteria;o__Chthoniobacterales;f__NA;g__NA","metadata":{"taxonomy":null}},{"id":"k__Bacteria;p__Verrucomicrobia;c__Spartobacteria;o__Chthoniobacterales;f__NA;g__bacterium","metadata":{"taxonomy":null}},{"id":"k__Bacteria;p__Verrucomicrobia;c__Spartobacteria;o__Chthoniobacterales;f__Xiphinematobacteraceae;g__*Xiphinematobacter","metadata":{"taxonomy":null}},{"id":"k__Bacteria;p__Verrucomicrobia;c__Verrucomicrobiae;o__Verrucomicrobiales;f__Verrucomicrobiaceae;g__Akkermansia","metadata":{"taxonomy":null}},{"id":"k__Bacteria;p__Verrucomicrobia;c__Verrucomicrobiae;o__Verrucomicrobiales;f__Verrucomicrobiaceae;g__Luteolibacter","metadata":{"taxonomy":null}},{"id":"k__Bacteria;p__Verrucomicrobia;c__Verrucomicrobiae;o__Verrucomicrobiales;f__Verrucomicrobiaceae;g__NA","metadata":{"taxonomy":null}},{"id":"k__Bacteria;p__Verrucomicrobia;c__Verrucomicrobiae;o__Verrucomicrobiales;f__Verrucomicrobiaceae;g__Roseimicrobium","metadata":{"taxonomy":null}},{"id":"k__Bacteria;p__Verrucomicrobia;c__Verrucomicrobiae;o__Verrucomicrobiales;f__Verrucomicrobiaceae;g__Verrucomicrobium","metadata":{"taxonomy":null}}],"columns":[{"id":"I13.s.SBluG","metadata":null},{"id":"I14.s.SBluG","metadata":null},{"id":"I15.s.SBluG","metadata":null},{"id":"I16.s.SBluG","metadata":null},{"id":"I18.s.SBluG","metadata":null},{"id":"I20.s.SBluG","metadata":null},{"id":"I21.s.SBluG","metadata":null},{"id":"I25.s.SBluG","metadata":null},{"id":"I26.s.SBluG","metadata":null},{"id":"I27.s.SBluG","metadata":null},{"id":"I28.s.SBluG","metadata":null},{"id":"I32.s.SBluG","metadata":null},{"id":"I33.s.SBluG","metadata":null},{"id":"I34.s.SBluG","metadata":null},{"id":"I35.s.SBluG","metadata":null},{"id":"I36.s.SBluG","metadata":null},{"id":"M33.s.SNW","metadata":null},{"id":"M38.s.SNW","metadata":null},{"id":"M40.s.SNW","metadata":null},{"id":"M44.s.SNW","metadata":null},{"id":"M50.s.SNW","metadata":null},{"id":"M52.s.SNW","metadata":null},{"id":"M54.s.SNW","metadata":null},{"id":"M73.s.SNW","metadata":null},{"id":"M74.s.SNW","metadata":null},{"id":"M75.s.SNW","metadata":null},{"id":"M79.s.SNW","metadata":null},{"id":"M80.s.SNW","metadata":null},{"id":"M85.s.SNW","metadata":null},{"id":"M89.s.SNW","metadata":null},{"id":"M94.s.SNW","metadata":null},{"id":"N100.s.SBluG","metadata":null},{"id":"N101.s.SBluG","metadata":null},{"id":"N102.s.SBluG","metadata":null},{"id":"N26.s.SBluG","metadata":null},{"id":"N28.s.SBluG","metadata":null},{"id":"N34.s.SBluG","metadata":null},{"id":"N37.s.SBluG","metadata":null},{"id":"N38.s.SBluG","metadata":null},{"id":"N40.s.SBluG","metadata":null},{"id":"N41.s.SBluG","metadata":null},{"id":"N43.s.SBluG","metadata":null},{"id":"N44.s.SNW","metadata":null},{"id":"N45.s.SBluG","metadata":null},{"id":"N46.s.SBluG","metadata":null},{"id":"N47.s.SBluG","metadata":null},{"id":"N49.s.SNW","metadata":null},{"id":"N50.s.SNW","metadata":null},{"id":"N51.s.SNW","metadata":null},{"id":"N52.s.SNW","metadata":null},{"id":"N65.s.SNW","metadata":null},{"id":"N66.s.SNW","metadata":null},{"id":"N67.s.SNW","metadata":null},{"id":"N68.s.SNW","metadata":null},{"id":"N76.s.SNW","metadata":null},{"id":"N77.s.SNW","metadata":null},{"id":"N78.s.SNW","metadata":null},{"id":"N782.s.SNW","metadata":null},{"id":"N79.s.SNW","metadata":null},{"id":"N84.s.SNW","metadata":null},{"id":"N87.s.SBluG","metadata":null},{"id":"N88.s.SBluG","metadata":null},{"id":"N95.s.SBluG","metadata":null},{"id":"N96.s.SBluG","metadata":null},{"id":"N97.s.SBluG","metadata":null}],"data":[[0,0,0.0113204477898878],[0,1,0.00885211824870968],[0,2,0.0167980269154469],[0,3,0.0177441466466317],[0,4,0.0147762784732383],[0,5,0.0052101991360236],[0,6,0.0130139783411975],[0,7,0.0122754491017964],[0,8,0.00951265915410508],[0,9,0.0182785780174555],[0,10,0.0121742210987917],[0,11,0.0112757670143841],[0,12,0.0114045582870177],[0,13,0.01001181038542],[0,14,0.00482563326738818],[0,15,0.0043949095913168],[0,16,0.0148275350577926],[0,17,0.0183138574706077],[0,18,0.0136759413335397],[0,19,0.0209205872969542],[0,20,0.0130298487120076],[0,21,0.0117444281589492],[0,22,0.0236533780630841],[0,23,0.000690081703069562],[0,24,0.00351472909778691],[0,25,0.00102054461891456],[0,26,0.00819537311831802],[0,27,0.00631673831646096],[0,28,0.0022527183863213],[0,29,0.00200347856718258],[0,30,0.010530277314521],[0,31,0.0049473088850027],[0,32,0.0125988243837606],[0,33,0.0112740819862184],[0,34,0.0148445511618019],[0,35,0.0149780386077585],[0,36,0.0241652890451966],[0,37,0.0138563260073878],[0,38,0.0135046361609787],[0,39,0.0104179278297617],[0,40,0.0144845879679161],[0,41,0.0147077749921493],[0,42,0.0176613240070571],[0,43,0.0178461234665416],[0,44,0.0122602251926144],[0,45,0.0138452522998934],[0,46,0.00540816546684981],[0,47,0.011887830818699],[0,48,0.0105541534337226],[0,49,0.0162138475021911],[0,50,0.00891950819573666],[0,51,0.00561627507626417],[0,52,0.00225934881903227],[0,53,0.0111705571231388],[0,54,0.0136619906667699],[0,55,0.00980676819442227],[0,56,0.0085273462008109],[0,57,0.00908531490922189],[0,58,0.0173364439917195],[0,59,0.00732772250735813],[0,60,0.00702702070691127],[0,61,0.0056217356626444],[0,62,0.00938586178695563],[0,63,0.00699885325343099],[0,64,0.0123856695736729],[1,10,8.61722295628196e-05],[1,40,0.000120282854628674],[2,4,0.000180639101139833],[3,0,9.61239851525414e-05],[3,5,6.84859340427774e-05],[3,6,0.000423138804288463],[3,15,0.000198359812302028],[3,59,8.51353652307168e-05],[4,0,0.000140488901376791],[4,1,0.000649588397170157],[4,2,0.000643397136882741],[4,3,0.000664507516118797],[4,4,0.00196294489905285],[4,7,0.000174974725872929],[4,8,0.00026437166879895],[4,9,0.000331133659736512],[4,10,0.000162769766951992],[4,11,9.59367584888042e-05],[4,13,0.000169822535450454],[4,17,0.000107124684205358],[4,19,0.000115395841676905],[4,21,0.000100648554120615],[4,22,8.19765168808566e-05],[4,23,7.81224569512711e-05],[4,33,0.000234469642694317],[4,35,0.00020669545639095],[4,36,0.000102124834844994],[4,38,0.000290769678107197],[4,39,0.00103199174406605],[4,40,0.00037350991700483],[4,41,0.000272842868247783],[4,42,9.35121285230694e-05],[4,43,0.000370251524202108],[4,44,0.000135374546053832],[4,45,0.000120025134675261],[4,46,8.630051276888e-05],[4,50,0.000378403378000949],[4,51,0.000168353569432379],[4,58,0.000210298031741859],[4,59,0.000328379265889908],[4,60,8.76916061594584e-05],[4,61,0.000147940412174853],[4,62,0.000281128603557555],[4,63,0.000147967299226871],[5,0,0.00267668327886308],[5,1,0.00248024660737696],[5,2,0.00476650045573964],[5,3,0.00650139786040553],[5,4,0.00346827074188479],[5,5,0.00281845959329891],[5,6,0.00019680874618068],[5,7,0.00154755424216502],[5,8,0.0050136198618658],[5,9,0.00229428321388869],[5,10,0.0046006395894372],[5,11,0.00313393411063427],[5,12,0.00124949165728566],[5,13,0.00314943611199024],[5,14,0.00247488265642577],[5,15,0.000278943486049726],[5,16,0.00120377448910898],[5,17,0.00159794320606326],[5,18,0.00180333578421888],[5,19,0.00230112884285123],[5,20,0.000879105901594657],[5,21,0.000968742333410916],[5,22,0.000889129913861598],[5,23,0.000423163308486052],[5,24,0.00224883090578739],[5,25,0.00040117960881469],[5,26,0.0031179604533915],[5,27,0.00142143946748024],[5,28,0.000525368952286947],[5,29,0.000711858685042895],[5,30,0.00143896571571941],[5,31,0.00214535076485005],[5,32,0.003809106230218],[5,33,0.00508668863734059],[5,34,0.00235736975063155],[5,35,0.00344738493337763],[5,36,0.00302544823228294],[5,37,0.00402280432472549],[5,38,0.00266538871598264],[5,39,0.00221388173028694],[5,40,0.00364013902165724],[5,41,0.00306304729447982],[5,42,0.0023814422063875],[5,43,0.00317799224940143],[5,44,0.00133608791105304],[5,45,0.00264055296285575],[5,46,0.00235888068234939],[5,47,0.00098936433341578],[5,48,0.00147927207738102],[5,49,0.00247421290366076],[5,50,0.0015676711374325],[5,51,0.00122561398546772],[5,52,0.000946483964729733],[5,53,0.000952764850305984],[5,54,0.00215382233077362],[5,55,0.00131386013559617],[5,56,0.000708363410668628],[5,57,0.000535313158197546],[5,58,0.00131436269838662],[5,59,0.00123446279584539],[5,60,0.0042150432027313],[5,61,0.00498494867110917],[5,62,0.0085233081169495],[5,63,0.00793844560352162],[5,64,0.00343371114284846],[6,0,0.00448825069135328],[6,1,0.00372627526013063],[6,2,0.00487373331188676],[6,3,0.00462161984183524],[6,4,0.00482908530380486],[6,5,0.00248656622063007],[6,6,0.000738032798177551],[6,7,0.00158254918733961],[6,8,0.00618912960348971],[6,9,0.0028051751460536],[6,10,0.00418414047988357],[6,11,0.00374792936496262],[6,12,0.00296459577176738],[6,13,0.00368978054296896],[6,14,0.00352224679002289],[6,15,0.000173564835764274],[6,16,0.00466676555493434],[6,17,0.00322266758317785],[6,18,0.00371502650826206],[6,19,0.00515208493133947],[6,20,0.00350960883194766],[6,21,0.00293767967339544],[6,22,0.00243407196277005],[6,23,0.000364571465772599],[6,24,0.00288922646174009],[6,25,0.000668632681357817],[6,26,0.00322522973504487],[6,27,0.00284981278602136],[6,28,0.000740292614586153],[6,29,0.000719197434373234],[6,30,0.00402910400401434],[6,31,0.00405666326444374],[6,32,0.0107696312839976],[6,33,0.0045070275762352],[6,34,0.00298891973687502],[6,35,0.00597940427416676],[6,36,0.00565516272954152],[6,37,0.00694081333175907],[6,38,0.00378000581539356],[6,39,0.00486016223602055],[6,40,0.0046973620070777],[6,41,0.0050398710946147],[6,42,0.00438883589868273],[6,43,0.00467134006368326],[6,44,0.00464982136445771],[6,45,0.00696145781116516],[6,46,0.00247394803270789],[6,47,0.00462991590403166],[6,48,0.00307930105903805],[6,49,0.00235286186206432],[6,50,0.00342965601331019],[6,51,0.00409435880859546],[6,52,0.00212500915952224],[6,53,0.00266285560726544],[6,54,0.00629253975069155],[6,55,0.00328827978687882],[6,56,0.00143021945773094],[6,57,0.0024464311622299],[6,58,0.00502743732132882],[6,59,0.0026148719320863],[6,60,0.00360704806669239],[6,61,0.00427740756940335],[6,62,0.00608260069515437],[6,63,0.00687308104908815],[6,64,0.00368896046674162],[7,35,9.59657476100838e-05],[7,39,0.000144132925148889],[8,21,0.000138391761915845],[8,36,7.02108239559331e-05],[8,48,0.000410573474538407],[9,21,6.91958809579226e-05],[9,57,0.000140081947939545],[10,38,0.000161538710059554],[11,2,9.1147927725055e-05],[11,3,0.0001137445297861],[11,21,0.000169844435078537],[11,32,8.90618363180467e-05],[11,38,0.000172307957396858],[11,39,0.000397806873410935],[11,44,7.65160477695572e-05],[11,45,0.000120025134675261],[11,46,0.00012945076915332],[11,57,0.000100058534242532],[12,7,0.000400497705886927],[12,17,0.000102661155696801],[12,57,0.000200117068485064],[13,4,6.62343370846053e-05],[14,5,6.84859340427774e-05],[14,8,0.000321022740684439],[14,18,0.000131573855500948],[14,21,8.17769502229995e-05],[14,22,0.000208094235159097],[14,24,0.000119143359247014],[14,30,0.000110689670439955],[14,31,0.000130021258475761],[14,33,0.000306113144628691],[14,35,0.000132875650537039],[14,36,0.000114890439200618],[14,39,0.000138367608142934],[14,40,0.000303872474851387],[14,41,0.000509649885972273],[14,42,8.72779866215315e-05],[14,43,0.00048132698146274],[14,44,8.82877474264122e-05],[14,45,0.000628366881535192],[14,48,6.64162973518011e-05],[14,49,0.000188768286927796],[14,50,0.000180192084762357],[14,51,7.40755705502468e-05],[14,53,8.55045378479729e-05],[14,56,7.42095001652848e-05],[14,60,0.00010522992739135],[14,61,0.000102915069339028],[14,62,7.02821508893887e-05],[14,63,0.000258942773647024],[14,64,0.00012762466194658],[15,38,5.92308603551698e-05],[16,0,0.00400763076559057],[16,1,0.00325384733491597],[16,2,0.00691115757868211],[16,3,0.00390323333792302],[16,4,0.00283001258452405],[16,5,0.00170161205352439],[16,7,0.00222412318220701],[16,8,0.0011755097416239],[16,9,0.00235104898412924],[16,10,0.00303517741904598],[16,11,0.00222573279694026],[16,12,0.00344199588610766],[16,13,0.00242383073324739],[16,14,0.00197835447457233],[16,15,9.29811620165754e-05],[16,16,0.00669207334466745],[16,17,0.00638730929574447],[16,18,0.00769320072752603],[16,19,0.0088854798091217],[16,20,0.00712825405479079],[16,21,0.0060577848511345],[16,22,0.00768687492905878],[16,24,0.00106484377327019],[16,26,0.00274609361032646],[16,27,0.00177506587158508],[16,28,0.000254724340502762],[16,29,0.000117419989285426],[16,30,0.00408075918355299],[16,31,0.00105967325657745],[16,32,0.00215118589260513],[16,33,0.00219489637744402],[16,34,0.00366424051424427],[16,35,0.00419296497250212],[16,36,0.00610834168416618],[16,37,0.00476495690454906],[16,38,0.00630539431599126],[16,39,0.00381663985794259],[16,40,0.00381739796532055],[16,41,0.00445814950759584],[16,42,0.00726277531529173],[16,43,0.005152667045146],[16,44,0.00379637313933572],[16,45,0.00451153300338188],[16,46,0.00261778222065603],[16,47,0.00714197378184516],[16,48,0.00473367064761928],[16,49,0.00552147239263804],[16,50,0.00299118860705512],[16,51,0.00245122797093544],[16,52,0.00127622676534525],[16,53,0.00137418007255671],[16,54,0.00610249660385858],[16,55,0.00452229206893047],[16,56,0.00408826882728751],[16,57,0.0045526633080352],[16,58,0.00515887359116748],[16,59,0.00394663228819537],[16,60,0.00234428893799619],[16,61,0.000643219183368925],[16,62,0.0027793396033531],[16,63,0.00109495801427884],[16,64,0.0076574797167948],[17,0,0.0052202718090534],[17,1,0.00180703681394607],[17,2,0.00474505388451021],[17,3,0.00536395256254452],[17,4,0.00389578328124906],[17,5,0.000979875671688968],[17,6,7.38032798177551e-05],[17,7,0.00209969671047515],[17,8,0.00323383202013001],[17,9,0.00181177416684406],[17,10,0.00493096646942801],[17,11,0.00259029247919771],[17,12,0.00298227725748369],[17,13,0.00165962932372035],[17,14,0.00168354086659684],[17,15,0.000235552277108658],[17,16,0.00459259935418354],[17,17,0.00432515912479133],[17,18,0.00280948879687319],[17,19,0.00404564244937856],[17,20,0.00495434101131253],[17,21,0.00476193471683158],[17,22,0.00438889659608278],[17,23,9.76530711890889e-05],[17,24,0.00151163137044649],[17,25,0.000190032446280643],[17,26,0.00252440376157614],[17,27,0.00208708916932464],[17,28,0.000191043255377072],[17,29,0.000491696205132721],[17,30,0.00483344894254468],[17,31,0.00315951658096099],[17,32,0.00704273597961169],[17,33,0.00485221899464628],[17,34,0.005402566218954],[17,35,0.00640017716753405],[17,36,0.00661258305621334],[17,37,0.00692394622767217],[17,38,0.00507770011953865],[17,39,0.0047102639938657],[17,40,0.00731193142611151],[17,41,0.00659970862440863],[17,42,0.00469430885185809],[17,43,0.00676943203416187],[17,44,0.00505005915279078],[17,45,0.00858532728030105],[17,46,0.00154621752044243],[17,47,0.00485406876082117],[17,48,0.00271703034621005],[17,49,0.00198206701274186],[17,50,0.00330952795680195],[17,51,0.00210778668929339],[17,52,0.00131286485430253],[17,53,0.00157572648319836],[17,54,0.00715829186404172],[17,55,0.00354234113906593],[17,56,0.00234097241430489],[17,57,0.00547320182306649],[17,58,0.0047054184602241],[17,59,0.0027060883948335],[17,60,0.00178890876565295],[17,61,0.0013764890524095],[17,62,0.00336076466980168],[17,63,0.00300373617430548],[17,64,0.00258895742805919],[18,0,0.0129841321482971],[18,1,0.00917100709822957],[18,2,0.0178596321913034],[18,3,0.0191809196544561],[18,4,0.0212130517771877],[18,5,0.00544726583078706],[18,6,0.000373936617743293],[18,7,0.00387277393265417],[18,8,0.0146395811597419],[18,9,0.0138839613046666],[18,10,0.0151950364795772],[18,11,0.00710571591207076],[18,12,0.00818063405807779],[18,13,0.00751850679676102],[18,14,0.00467822646340044],[18,15,7.43849296132604e-05],[18,16,0.005328556269326],[18,17,0.00721306206982744],[18,18,0.00664834952207732],[18,19,0.00792837312227208],[18,20,0.00541093089818727],[18,21,0.00793236417163094],[18,22,0.00597167396047471],[18,23,0.000253897985091631],[18,24,0.00407321359425729],[18,25,0.000394141370063555],[18,26,0.0055279436478707],[18,27,0.00281514353071696],[18,28,0.000374126375113432],[18,29,0.000381614965177634],[18,30,0.00796965627167673],[18,31,0.0116889111369709],[18,32,0.0224641354836058],[18,33,0.0188943453737837],[18,34,0.0178834946599635],[18,35,0.0170523751522534],[18,36,0.0118911604572639],[18,37,0.0156948403528598],[18,38,0.0171931033740052],[18,39,0.0182587589578613],[18,40,0.0164597590544501],[18,41,0.0153512723229224],[18,42,0.00753084341705786],[18,43,0.0198146274035495],[18,44,0.0145027339772453],[18,45,0.015476182071069],[18,46,0.00417119145049587],[18,47,0.00733520900321543],[18,48,0.00539179577592349],[18,49,0.0087372749949437],[18,50,0.00863720726294229],[18,51,0.00492265837020276],[18,52,0.00334627879143157],[18,53,0.00250406146554778],[18,54,0.0085941734178908],[18,55,0.00413031169698466],[18,56,0.00255010827840706],[18,57,0.00694406227643171],[18,58,0.00814247691650511],[18,59,0.00729123592225925],[18,60,0.00750055538017234],[18,61,0.00802737540844418],[18,62,0.0278572888979759],[18,63,0.0154699811341693],[18,64,0.00663648242122216],[19,1,0.000118106981303665],[19,2,6.97013564956303e-05],[19,3,7.18386503912213e-05],[19,17,5.80258706112356e-05],[19,19,0.000101819860303152],[19,21,0.000144682296548384],[19,22,0.000107200060536505],[19,32,8.22109258320431e-05],[19,37,0.000134936832695195],[19,38,0.000161538710059554],[19,39,0.000224847363232267],[19,41,0.000113255530216061],[19,44,0.000141260395882259],[19,54,7.7424985746764e-05],[19,59,9.12164627471966e-05],[19,60,9.93838203140529e-05],[19,61,7.07541101705817e-05],[20,1,0.00023621396260733],[20,2,0.000198380783872178],[20,3,0.000257421830568543],[20,5,6.3217785270256e-05],[20,10,5.74481530418797e-05],[20,16,0.00028525461827227],[20,17,0.00016961408332515],[20,20,0.000218072781790923],[20,21,0.000125810692650768],[20,27,0.000110941616974067],[20,31,7.80127550854565e-05],[20,33,0.000117234821347158],[20,36,0.000102124834844994],[20,37,0.00050601312260698],[20,38,0.000258461936095286],[20,41,9.26636156313224e-05],[20,42,0.000193258398947677],[20,43,0.000271517784414879],[20,49,0.000202251735994067],[20,53,7.9397070858832e-05],[20,55,0.000341168101508399],[20,56,0.000114687409346349],[20,57,0.000215125848621444],[20,58,0.000256300726185391],[20,59,6.68920726812775e-05],[20,62,0.000217235739112656],[20,64,0.000176243580783372],[21,2,0.000193019141064822],[21,3,0.000215515951173664],[21,5,5.79496364977347e-05],[21,6,7.38032798177551e-05],[21,8,0.000207720596913461],[21,9,0.00109747155798387],[21,10,0.000167557113038816],[21,11,0.000268622923768652],[21,12,0.000447930971479764],[21,13,0.000115788092352582],[21,16,0.000182562955694253],[21,17,0.000116051741222471],[21,19,0.000176487757858796],[21,21,0.000308236196994383],[21,22,0.000100894174622593],[21,24,0.000201054418729336],[21,26,7.86641398791433e-05],[21,27,0.000208015531826376],[21,30,0.000110689670439955],[21,32,0.000123316388748065],[21,33,0.000931365525146869],[21,34,0.000200095045146445],[21,35,0.000132875650537039],[21,37,0.000143370384738644],[21,38,0.000123846344378991],[21,39,0.000213316729220356],[21,41,0.000133847444800799],[21,43,0.000197467479574458],[21,44,0.000288406641592946],[21,48,0.000150946130345002],[21,49,8.76424189307625e-05],[21,51,8.75438561048371e-05],[21,53,0.000232083745587355],[21,54,0.000281545402715505],[21,55,9.43656450980677e-05],[21,56,0.000101194772952661],[21,57,0.000180105361636557],[21,58,0.000184010777774127],[21,59,0.000139865242879035],[21,61,7.07541101705817e-05],[21,62,0.000977560826006952],[21,63,9.61787444974661e-05],[22,0,0.00197423877197912],[22,1,0.00135823028499215],[22,2,0.00337247332582703],[22,3,0.00229285025831981],[22,4,0.00333580206771558],[22,5,0.000626909703930039],[22,6,0.000437899460252014],[22,7,0.000524924177618788],[22,8,0.00205360135584899],[22,9,0.00675512665862485],[22,10,0.00287240765209399],[22,11,0.00130473991544774],[22,12,0.001096252114411],[22,13,0.00130454584050576],[22,14,0.000946506846658133],[22,16,0.00151755456920848],[22,17,0.00242815950865478],[22,18,0.00187299253124879],[22,19,0.00136438612806223],[22,20,0.00173776747989642],[22,21,0.000811478967597456],[22,22,0.00100894174622593],[22,24,0.00133291633157597],[22,26,0.000915364536775485],[22,27,0.000201081680765497],[22,29,8.07262426337304e-05],[22,30,0.00191862095429255],[22,31,0.0014692402207761],[22,32,0.0116191441842621],[22,33,0.00487175813153747],[22,34,0.00224481628773667],[22,35,0.00584652862362972],[22,36,0.00213823872956705],[22,37,0.00329751884898882],[22,38,0.00331154355622086],[22,39,0.00513113213530046],[22,40,0.00342489601863751],[22,41,0.00409264302371674],[22,42,0.00182036943524908],[22,43,0.0034186557401328],[22,44,0.00416718167852665],[22,45,0.00351603041578119],[22,46,0.000100683931563693],[22,47,0.00177776403660648],[22,48,0.00186569417106423],[22,49,0.00158430526528686],[22,50,0.00169981199959156],[22,51,0.000666680134952221],[22,52,0.000427444371168267],[22,53,0.000671821368805502],[22,54,0.00269579723100096],[22,55,0.00138644909336392],[22,56,0.00069487077427494],[22,57,0.00092554144174342],[22,58,0.00201754674202346],[22,59,0.0025844664445039],[22,60,0.000976299881908637],[22,61,0.0024506650886356],[22,62,0.00490697198936823],[22,63,0.00211593237894425],[22,64,0.000869063174207663],[23,0,0.000362313482498041],[23,2,0.000525440995120905],[23,3,0.000335247035159033],[23,4,0.000138489977540538],[23,5,0.00015804446317564],[23,7,0.000241076288980481],[23,8,0.000420162116484046],[23,9,0.000241254523522316],[23,10,0.000258516688688459],[23,11,0.000211060868675369],[23,12,0.000259328457172495],[23,13,0.00033192586474407],[23,14,0.000248264090926723],[23,16,0.000593329606006321],[23,17,0.000187468197359377],[23,19,0.000176487757858796],[23,20,0.000265776202807687],[23,21,0.000377432077952305],[23,22,0.000372047268920811],[23,30,0.000236137963605236],[23,31,0.000162526573094701],[23,32,0.000198676404094104],[23,33,0.000312626190259089],[23,34,0.000406443060453716],[23,35,0.000538884582733547],[23,36,0.000280843295823733],[23,38,0.000560000861539787],[23,39,0.000317092435327556],[23,40,0.000208912326460329],[23,41,0.000555981693787934],[23,42,0.000124682838030759],[23,43,0.000246834349468072],[23,44,0.00058269913301432],[23,45,0.000127085436714983],[23,46,0.000143834187948133],[23,47,0.000633811526094484],[23,48,0.000175097511200203],[23,49,0.000262927256792287],[23,50,0.000228243307365652],[23,52,0.000152658703988667],[23,53,0.000213761344619932],[23,54,0.000422318104073258],[23,56,0.000337315909842204],[23,59,0.00027364938824159],[23,60,0.000263074818478375],[23,62,0.000140564301778777],[23,64,0.000565194931477711],[24,7,0.000225522980013998],[24,35,0.000191931495220168],[25,7,0.000101096508282137],[25,10,0.000138833036517876],[25,16,6.27560160198994e-05],[25,33,8.46695931951699e-05],[25,46,0.000100683931563693],[25,53,0.000128256806771959],[26,0,0.00416290797237545],[26,1,0.000862180963516754],[26,2,0.00271299126052222],[26,3,0.00348417454397423],[26,4,0.00361278202279665],[26,5,0.00191233800442525],[26,6,0.000300133337925537],[26,7,0.000649350649350649],[26,8,0.0021149733503916],[26,9,0.00213344686487381],[26,10,0.00425595067118592],[26,11,0.0017780279239925],[26,12,0.00187423748592848],[26,13,0.0024855843825021],[26,14,0.00150510105124326],[26,15,0.000272744741915288],[26,16,0.00292100729110804],[26,17,0.0036600933770164],[26,18,0.00371502650826206],[26,19,0.00231470482422498],[26,20,0.00216028349461633],[26,21,0.00346608458252867],[26,22,0.00254127202330655],[26,23,7.16122522053319e-05],[26,24,0.000699967235576207],[26,26,0.00145171094504237],[26,27,0.00113021772292331],[26,28,9.55216276885358e-05],[26,29,0.0003375824691956],[26,30,0.00181531059521525],[26,31,0.00265893473582931],[26,32,0.00435032815861228],[26,33,0.00296343576183095],[26,34,0.00453340336659913],[26,35,0.00498283689513897],[26,36,0.00492114047909313],[26,37,0.00354209185824886],[26,38,0.00382308280474278],[26,39,0.00228883085136436],[26,40,0.0035641709029444],[26,41,0.00467951258938178],[26,42,0.0035970998771874],[26,43,0.00340631402265939],[26,44,0.0036197976444829],[26,45,0.00477276417885157],[26,46,0.00196333666549202],[26,47,0.00388789265396982],[26,48,0.00258419775150644],[26,49,0.00183374907301288],[26,50,0.00198211293238592],[26,51,0.00158925769544166],[26,52,0.000635060208592853],[26,53,0.000671821368805502],[26,54,0.00297030399864858],[26,55,0.00169132271598844],[26,56,0.00107266459329821],[26,57,0.00276161554509388],[26,58,0.00199125948805573],[26,59,0.00176351827977913],[26,60,0.00581103043483344],[26,61,0.00176885275426454],[26,62,0.00539255775914946],[26,63,0.00308511818888026],[26,64,0.00429061958734693],[27,2,0.000150125998605973],[27,3,0.000598655419926844],[27,5,8.42903803603414e-05],[27,7,0.000419939342095031],[27,40,0.00025955773893556],[27,48,8.45298329932014e-05],[27,50,0.000312332946921418],[27,51,0.000121214569991313],[27,59,6.68920726812775e-05],[27,60,0.000198767640628106],[27,64,0.000376796620985141],[28,0,0.000473225773058665],[28,1,0.000525576066801309],[28,2,0.000713098493378371],[28,3,0.00250237965529421],[28,4,0.00287216170812334],[28,5,0.00105889790327679],[28,6,0.000619947550469143],[28,7,0.00286569717707442],[28,8,0.00270980960518924],[28,9,0.00541640057711867],[28,10,0.00268091380862105],[28,11,0.000511662711940289],[28,12,0.000601170514354419],[28,13,0.00123507298509421],[28,14,0.000946506846658132],[28,15,0.000154968603360959],[28,16,0.000405061557946623],[28,17,0.00053562342102679],[28,18,0.00157888626601138],[28,19,0.000549827245637019],[28,20,0.000156739811912226],[28,21,0.000421465820380074],[28,22,0.000567529732252084],[28,24,0.000349983617788104],[28,25,8.4458865013619e-05],[28,26,0.000507741266492652],[28,27,0.000235750936069893],[28,29,0.000132097487946104],[28,30,0.000398482813583836],[28,31,0.000884144557635173],[28,32,0.00198676404094104],[28,33,0.00234469642694317],[28,34,0.000300142567719667],[28,35,0.00106300520429631],[28,36,0.00108507637022806],[28,37,0.000379509841955235],[28,38,0.00132461742248834],[28,39,0.00180454422286409],[28,40,0.00114585245725211],[28,41,0.00146202593551642],[28,42,0.000797970163396859],[28,43,0.00143163922691482],[28,44,0.00205416159012119],[28,45,0.000536582955018816],[28,46,0.000352393760472927],[28,47,0.000231882265644324],[28,48,0.00063397374744901],[28,49,0.00082249039304254],[28,50,0.00344166881896101],[28,51,0.000565667993292794],[28,53,0.000567994429990106],[28,54,0.000886868018553842],[28,55,0.000159695707089038],[28,56,0.00033056959164536],[28,57,0.000990579489001065],[28,58,0.000335162488088588],[28,59,0.00124054389336187],[28,60,0.0035953558525378],[28,61,0.00165307330125814],[28,62,0.00583341852381926],[28,63,0.00325528058299116],[28,64,0.00144641283539457],[29,3,9.57848671882951e-05],[29,4,0.000614172943875431],[29,6,0.000103324591744857],[29,7,0.000104984835523758],[29,8,0.00079311500639685],[29,10,0.000397349725206335],[29,11,0.000121519894085819],[29,16,8.5576385481681e-05],[29,21,0.000113229623385692],[29,26,0.00014302570887117],[29,27,7.62723616696713e-05],[29,31,0.000214535076485005],[29,33,0.000214930505803124],[29,35,0.00034695308751338],[29,36,0.000114890439200618],[29,40,6.96374421534429e-05],[29,41,0.00036035850523292],[29,45,0.000141206040794425],[29,47,0.000231882265644324],[29,49,7.41589698644913e-05],[29,50,0.000246262515841887],[29,51,8.75438561048371e-05],[29,55,7.98478535445188e-05],[29,57,0.000140081947939545],[29,58,0.000131436269838662],[29,59,9.12164627471966e-05],[29,61,0.000102915069339028],[29,62,0.000632539358004498],[29,64,7.29283782551886e-05],[30,50,0.000132140862159062],[30,60,0.000607995136038912],[30,63,0.000170162394110901],[31,0,9.61239851525414e-05],[31,1,6.49588397170157e-05],[31,2,0.000176934212642754],[31,3,0.0001137445297861],[31,4,0.000120426067426555],[31,5,5.79496364977347e-05],[31,8,0.000245487978170454],[31,11,0.000153498813582087],[31,14,9.30990340975212e-05],[31,18,0.00011609457838319],[31,32,0.000876916542208459],[31,33,0.000312626190259089],[31,36,0.000434030548091223],[31,37,9.27690724779463e-05],[31,39,0.000230612680238223],[31,41,0.000190475209908829],[31,43,0.000203638338311159],[31,45,0.000261231175469687],[31,50,9.00960423811783e-05],[31,60,0.00010522992739135],[31,61,0.00016723698767592],[31,62,0.000230014312001636],[32,0,0.0195057748332619],[32,1,0.0161629403914065],[32,2,0.0182671170446625],[32,3,0.0226291748732347],[32,4,0.0220861407660302],[32,5,0.00672742598250974],[32,6,0.0022288590504962],[32,7,0.0104907068978925],[32,8,0.0200261539115205],[32,9,0.0191489864944772],[32,10,0.0190536374255568],[32,11,0.00670917731031704],[32,12,0.00573469520065539],[32,13,0.0228411310180861],[32,14,0.0075255052562163],[32,15,0.00112817143246778],[32,16,0.0100923083944729],[32,17,0.0126898115498264],[32,18,0.0097209860299524],[32,19,0.0155173467102003],[32,20,0.00875017036936078],[32,21,0.0122728330680825],[32,22,0.00877148730625165],[32,23,0.000553367403404837],[32,24,0.00679861793703273],[32,25,0.000739015068869166],[32,26,0.0110987950084028],[32,27,0.00669810012480932],[32,28,0.000772133157148998],[32,29,0.0020254948151736],[32,30,0.00774089761943415],[32,31,0.00800930952210686],[32,32,0.0221147390488196],[32,33,0.021486537534682],[32,34,0.0142567719666842],[32,35,0.0143505702580002],[32,36,0.0196462651033056],[32,37,0.0173562501054194],[32,38,0.0151200232615742],[32,39,0.0179301358885218],[32,40,0.0131488152138819],[32,41,0.0110372662174197],[32,42,0.0166139881675987],[32,43,0.0151864833510231],[32,44,0.0129135545235699],[32,45,0.013068619075524],[32,46,0.0089536781997713],[32,47,0.0123979718031165],[32,48,0.0108318943135574],[32,49,0.0163823906155195],[32,50,0.0213587684471647],[32,51,0.00639070149565311],[32,52,0.00297379155369923],[32,53,0.0072984230520234],[32,54,0.0104453344407453],[32,55,0.0114182430568662],[32,56,0.00595025264961647],[32,57,0.00794965054556916],[32,58,0.00810961784904545],[32,59,0.00927367371263166],[32,60,0.0448045646404059],[32,61,0.0102336172073996],[32,62,0.0427571048865263],[32,63,0.0169792475862834],[32,64,0.0298459388009359],[33,9,0.000449395681070981],[33,20,0.000177184135205125],[33,22,0.000145035376019977],[33,26,0.000400471984839275],[33,31,0.0016837752972611],[33,47,0.000123670541676973],[33,48,9.05676782070015e-05],[33,49,0.000593271758915931],[33,50,0.000120128056508238],[33,51,0.000134682855545903],[33,53,6.71821368805502e-05],[33,54,0.000858713478282291],[33,56,0.00209135864102166],[33,57,0.000700409739697723],[33,59,0.000595947556615018],[33,62,0.00442777550603149],[34,19,0.000264731636788194],[35,19,8.82438789293981e-05],[36,1,6.49588397170157e-05],[36,31,0.000383562712503494],[36,56,0.000411525410007488],[36,62,0.000357800040891433],[37,4,0.000355256898908338],[37,19,0.000298671590222578],[38,31,0.000214535076485005],[38,34,0.000150071283859833],[38,49,0.000155059664262118],[38,59,0.000158108535428474],[39,4,0.00053589600004817],[39,7,9.72081810405164e-05],[39,9,0.000586579625818965],[39,10,7.18101913023496e-05],[39,11,0.000466892224645514],[39,13,0.00122735377893737],[39,33,0.000286574007737498],[39,59,0.037581182651845],[40,31,7.80127550854565e-05],[41,32,9.59127468040503e-05],[41,40,0.000120282854628674],[42,0,0.00742372931485781],[42,1,0.0020078186821623],[42,2,0.00309902954265187],[42,3,0.000951862117683682],[42,4,0.0294983652161347],[42,5,0.0130017911705827],[42,6,0.000182048090217129],[42,7,0.00274127070534256],[42,8,0.00230381025667656],[42,9,0.00283828851202725],[42,10,0.00112023898431665],[42,11,0.00108088747897386],[42,12,0.00614136937213044],[42,13,0.00196067836383706],[42,14,0.0362931067923504],[42,15,0.00110957520006447],[42,16,0.00013692221677069],[42,17,0.00386541568841],[42,18,0.00701211253434465],[42,19,0.00215858103842682],[42,20,0.00838898732451956],[42,21,0.00104422874900138],[42,22,0.00167105976718669],[42,23,0.00427069431333615],[42,24,0.000938253954070235],[42,25,0.00586989111844652],[42,26,0.00374727357242464],[42,27,0.0019345444459853],[42,28,0.00184675146864503],[42,29,0.00674431063458165],[42,30,0.00896586330563632],[42,31,0.000390063775427282],[42,32,0.00026718550895414],[42,33,0.000208417460172726],[42,34,0.00647182411645532],[42,35,0.000361717048684162],[42,36,0.00201058268601081],[42,37,0.000413244050129033],[42,38,0.00159923322958958],[42,39,0.00134331886238765],[42,40,0.000860972012078931],[42,41,0.00202830358659672],[42,42,0.00630895160435642],[42,43,0.000765186483351023],[42,44,0.000894649173920977],[42,45,0.00028241208158885],[42,46,0.00516364734733799],[42,47,0.0104501607717042],[42,48,0.010964726908261],[42,49,0.0637362637362637],[42,50,0.00473304542642457],[42,51,0.0293473942234523],[42,52,0.0154063164065362],[42,53,0.00698694223557722],[42,54,0.0272184018075215],[42,55,0.00829691787285318],[42,56,0.0589021041766456],[42,57,0.0113766553433759],[42,58,0.00161666611901554],[42,59,0.00473109386782126],[42,60,0.00048522688741567],[42,61,9.00506856716495e-05],[42,62,0.00462584338581067],[42,63,0.00173121740095439],[43,1,0.000289362104193979],[43,2,0.000144764355798617],[43,3,7.78252045904898e-05],[43,5,6.3217785270256e-05],[43,10,7.65975373891729e-05],[43,11,0.000134311461884326],[43,17,0.000209785839902159],[43,19,0.000264731636788194],[43,20,0.000708736540820499],[43,21,0.000176134969711076],[43,22,0.000233317778814746],[43,26,0.00056495155004112],[43,27,0.000409097212591874],[43,29,0.000102742490624748],[43,30,0.000435379370397155],[43,32,0.000184974583122097],[43,35,8.12017864393017e-05],[43,36,8.29764283115573e-05],[43,39,0.000207551412214401],[43,41,0.000355210526586736],[43,42,0.000180790115144601],[43,46,7.91088033714734e-05],[43,47,0.00039419985159535],[43,48,0.000513216843173008],[43,49,0.00448998853906829],[43,50,0.000504537837334599],[43,51,0.000633009421065745],[43,52,0.000262572970860507],[43,53,0.000800078175577461],[43,54,0.00120360659660879],[43,55,0.00026132024796388],[43,56,0.00235446505069858],[43,58,0.000676896789669109],[43,59,7.90542677142371e-05],[43,60,8.18454990821612e-05],[43,61,0.00180744590526668],[44,48,0.000108681213848402],[44,49,0.000478662441852626],[45,0,0.000184853817601041],[45,4,0.000114404764055227],[45,5,0.0498103466441892],[45,6,0.000408378148324912],[45,7,0.0164748425227467],[45,8,0.0378995670913923],[45,9,0.00311738688237659],[45,11,0.00069074466111939],[45,12,0.0411212419475567],[45,13,0.298223810663311],[45,14,0.308444858217929],[45,15,0.00647768762048809],[45,16,8.5576385481681e-05],[45,17,0.000102661155696801],[45,18,0.000526295422003792],[45,19,0.000183275748545673],[45,20,0.0021466539457544],[45,23,0.00449855147944403],[45,24,0.00489977064903345],[45,25,0.0427291474581401],[45,26,0.029413237029356],[45,28,0.00904271408784806],[45,29,0.00814601175667643],[45,33,0.136350610272376],[45,34,0.00219479252645006],[45,38,0.000134615591716295],[45,58,0.00010514901587093],[45,61,0.00393006921038413],[46,9,0.000175027791575014],[46,62,7.02821508893887e-05],[47,0,0.000510196536578873],[47,1,0.000708641887821989],[47,2,0.000809608063910782],[47,3,0.000586682311528308],[47,4,0.000475682966334893],[47,5,0.00200189653355811],[47,6,0.00113165029053891],[47,7,0.00373668247919745],[47,8,0.00318662279355877],[47,9,0.0024030842735164],[47,10,0.00284847092165987],[47,11,0.00122799050865669],[47,12,0.0024636203431387],[47,13,0.00189120550842551],[47,14,0.00156716707397494],[47,15,7.43849296132604e-05],[47,16,0.00110678791889641],[47,17,0.000852533945134308],[47,18,0.000781703494446809],[47,19,0.00059055518975828],[47,20,0.000347553495979283],[47,21,0.00272380149588914],[47,22,0.00136837724331891],[47,23,0.000234367370853813],[47,24,0.000215947338635213],[47,25,0.000105573581267024],[47,26,0.000779490113347874],[47,27,0.00120649008459298],[47,28,0.000103481763329247],[47,29,0.000205484981249495],[47,30,0.00204406924745783],[47,31,0.00461575467588951],[47,32,0.00472712823534248],[47,33,0.00348447941226276],[47,34,0.00105675195717966],[47,35,0.00102609530136936],[47,36,0.000708491041737143],[47,37,0.000455411810346282],[47,38,0.000635385592900912],[47,39,0.00139520671544125],[47,40,0.000930609454232374],[47,41,0.00135391838394654],[47,42,0.000723160460578404],[47,43,0.00061708587367018],[47,44,0.000765160477695572],[47,45,0.000155326644873868],[47,46,0.000848621708893987],[47,47,0.00127535246104378],[47,48,0.00247551653765804],[47,49,0.00200229218634127],[47,50,0.0019220489041318],[47,51,0.00119194327158124],[47,52,0.000427444371168267],[47,53,0.00177727289384001],[47,54,0.000872790748418067],[47,55,0.000675077307240023],[47,56,0.000796065547227601],[47,57,0.001185693630774],[47,58,0.000400880623007919],[47,59,0.00204932986305368],[47,60,0.00446642580705508],[47,61,0.00365348496153549],[47,62,0.00713044367205071],[47,63,0.00369918248067177],[47,64,0.00140387128141238],[48,5,0.00103255715941418],[48,8,5.66510718854893e-05],[48,12,0.000442037142907661],[48,13,0.00961041166526434],[48,14,0.0139415803561038],[48,23,8.46326616972104e-05],[48,25,0.000204108923782913],[48,26,0.000228841134193871],[48,33,0.00758118511378291],[49,1,8.26748869125654e-05],[49,5,0.000184385207038247],[49,6,9.34841544358231e-05],[49,7,6.22132358659305e-05],[49,8,0.000745905779825609],[49,9,0.000421012795950708],[49,10,0.000957469217364662],[49,13,0.00143577234517202],[49,14,0.00604367896349742],[49,16,8.5576385481681e-05],[49,17,0.000120515269731028],[49,23,0.000253897985091631],[49,24,0.000134036279152891],[49,26,0.000443379697500626],[49,29,0.000271533725222548],[49,30,9.59310477146273e-05],[49,31,0.00658557674179728],[49,32,0.000143869120206075],[49,33,0.000722948064974143],[49,35,9.59657476100838e-05],[49,41,0.000159587338031722],[49,51,0.000121214569991313],[49,55,8.71067493212932e-05],[49,63,0.00198276180964007],[50,14,9.30990340975212e-05],[51,0,0.000310554413569749],[51,1,0.0014113784265788],[51,2,0.00108305184708595],[51,4,0.000553959910162154],[51,5,0.000558423769887262],[51,6,0.000482181428142667],[51,7,0.000540477486585271],[51,8,0.0005287433375979],[51,9,0.0010454362685967],[51,10,7.65975373891729e-05],[51,11,0.000281414491567159],[51,13,0.000154384123136777],[51,14,0.00319640017068156],[51,15,6.8186185478822e-05],[51,16,0.000176857863328807],[51,20,0.000109036390895461],[51,31,0.0016317667938708],[51,32,0.00235671320718523],[51,33,0.000403808829084657],[51,35,8.85837670246927e-05],[51,39,0.000397806873410935],[51,41,0.00102444775059073],[51,43,0.000290030360624985],[51,44,0.000276634941936091],[51,45,0.000183567853032753],[51,46,0.00012945076915332],[51,48,0.000187173201627803],[51,49,0.000964066608238387],[51,50,0.000180192084762357],[51,51,8.75438561048371e-05],[51,53,0.000812293109555743],[51,54,0.00011965679615409],[51,55,0.000166954602865812],[51,56,0.000222628500495854],[51,59,0.000839191457274209],[51,60,6.43071778502695e-05],[51,61,0.000469550003859315],[51,62,0.000332242895113474],[51,63,0.00216032256871231],[51,64,7.29283782551886e-05],[52,2,0.000487909495469412],[52,3,0.000580695757329039],[52,4,0.000596109033761448],[52,7,0.000369391087953962],[52,8,0.00392308672807013],[52,9,0.00022706308096218],[52,10,0.000555332146071504],[52,12,0.00122591634299725],[52,14,0.000287055355134024],[52,23,0.000136714299664724],[52,27,8.32062127305505e-05],[52,31,0.00102066687903472],[52,32,8.22109258320431e-05],[52,33,0.000410321874715054],[52,34,0.000431454941097021],[52,36,0.000217015274045612],[52,39,8.0714438083378e-05],[52,42,0.000224429108455367],[52,45,7.76633224369338e-05],[52,48,0.000102643368634602],[52,49,0.000134834490662712],[52,51,0.00100338727381698],[52,53,0.00079397070858832],[52,54,7.7424985746764e-05],[52,56,0.000128180045740037],[52,59,6.68920726812775e-05],[52,60,7.01532849275667e-05],[52,63,8.87803795361225e-05],[53,7,6.99898903491718e-05],[53,31,0.0017942933669655],[53,44,6.47443481127023e-05],[54,1,7.08641887821989e-05],[54,7,0.000260517925188584],[54,8,0.000236046132856205],[54,10,9.57469217364662e-05],[54,11,0.000179081949179101],[54,12,0.000365417371470333],[54,14,0.00100081461654835],[54,16,9.12814778471263e-05],[54,18,0.00021670987964862],[54,20,8.85920676025624e-05],[54,23,0.00043618371797793],[54,27,0.000769657467757593],[54,31,0.00577944493924757],[54,32,7.53600153460395e-05],[54,33,9.76956844559653e-05],[54,34,0.000331407418523799],[54,35,0.000332189126342598],[54,36,0.000127656043556242],[54,38,0.000123846344378991],[54,39,0.000149898242154845],[54,45,7.76633224369338e-05],[54,48,0.000138870439917402],[54,49,0.000195510011460932],[54,51,0.000127948712768608],[54,54,0.000105579526018315],[54,60,0.000187075426473511],[54,62,7.02821508893887e-05],[55,10,0.000105321613910113],[55,11,0.000115124110186565],[55,32,0.000109614567776057],[55,33,0.000104208730086363],[56,0,0.000184853817601041],[56,17,5.3562342102679e-05],[56,18,0.000162532409736465],[56,38,0.000102307849704384],[56,44,6.47443481127023e-05],[56,49,7.41589698644913e-05],[56,57,0.000155090728075924],[57,8,7.55347625139857e-05],[57,13,0.000185260947764132],[57,21,6.91958809579226e-05],[57,24,0.000171268578917583],[57,32,0.000109614567776057],[57,33,0.000293087053367896],[57,36,8.29764283115573e-05],[57,37,0.000109636176564846],[57,40,0.000189920296782117],[57,41,0.000205919145847383],[57,43,9.2562881050527e-05],[57,50,7.80832367303546e-05],[57,53,9.16120048371139e-05],[57,55,0.00013066012398194],[57,57,0.000230134628757823],[57,59,8.51353652307168e-05],[57,60,0.00010522992739135],[57,63,8.87803795361225e-05],[58,10,6.70228452155263e-05],[58,34,0.000150071283859833],[58,40,7.59681187128468e-05],[58,45,0.000134145738754704],[58,49,0.000505629339985168],[58,56,8.77021365589729e-05],[59,0,0.000118306443264666],[59,7,4.66599268994479e-05],[59,11,0.000179081949179101],[59,20,0.000340738721548317],[59,34,0.00022510692578975],[59,35,0.000479828738050419],[59,36,0.000134038845734054],[59,38,0.000613847098226305],[59,39,0.000461225360476446],[59,40,0.000107621501509866],[59,41,0.00018017925261646],[59,44,8.82877474264122e-05],[59,45,0.000310653289747735],[59,48,0.000350195022400406],[59,49,0.00012135104159644],[59,50,0.000108115250857414],[59,55,0.000428274850829692],[59,60,8.76916061594584e-05],[60,1,8.26748869125654e-05],[60,2,0.000171572569835398],[60,4,0.000222788224739127],[60,7,0.000338284470020997],[60,8,7.55347625139857e-05],[60,10,0.000253729342601635],[60,12,0.00016502720001886],[60,13,0.000455433163253491],[60,14,0.000287055355134024],[60,15,9.29811620165754e-05],[60,16,0.000154037493867026],[60,17,0.00037939992322731],[60,19,0.000407279441212607],[60,20,0.000238517105083822],[60,21,0.000452918493542766],[60,22,0.000151341261933889],[60,23,7.16122522053319e-05],[60,26,0.000164479565201845],[60,27,0.00017334627652198],[60,30,0.000612482843101082],[60,31,0.000143023384323337],[60,33,0.000494991467910224],[60,34,0.000562767314474375],[60,35,0.000376481009854944],[60,36,0.00027446049364592],[60,37,0.000160237488825544],[60,38,0.000183077204734161],[60,39,0.000184490144190578],[60,41,5.66277651080303e-05],[60,42,0.000211960824652291],[60,44,0.000323721740563511],[60,45,0.000310653289747735],[60,47,0.000177776403660648],[60,48,0.000332081486759005],[60,49,0.000505629339985168],[60,50,7.80832367303546e-05],[60,51,0.000168353569432379],[60,52,0.000177084096626853],[60,54,0.000204120416968741],[60,56,0.000276599046070607],[60,57,0.000515301451349039],[60,58,0.000282587980153123],[60,59,0.000188514023010873],[60,60,6.43071778502695e-05],[60,64,0.00012762466194658],[61,0,0.0016341077475932],[61,1,0.000342510245780628],[61,2,0.000965095705324111],[61,3,0.00197556288575859],[61,4,0.00198703011253816],[61,5,5.79496364977347e-05],[61,6,0.000432979241597497],[61,7,0.00152811260595692],[61,8,0.00492392233138044],[61,9,0.000463587123631117],[61,10,0.00111545163822983],[61,11,0.000166290381380594],[61,12,0.00127896080014617],[61,13,0.000810516646468077],[61,16,0.000467817573966523],[61,17,0.00088824217320276],[61,18,0.000913277349947757],[61,19,0.000828134863798967],[61,20,0.000804143382854027],[61,21,0.00271122042662406],[61,22,0.00132423604192153],[61,24,0.000104250439341137],[61,26,0.000507741266492652],[61,27,0.000596311191235612],[61,30,0.0009740690998716],[61,31,0.00186580505912717],[61,32,0.00293218968800954],[61,33,0.00202555719105368],[61,34,0.00294514894574923],[61,35,0.00225888605912966],[61,36,0.00227866037747892],[61,37,0.00272403731003424],[61,38,0.0015076946272225],[61,39,0.00162581939567947],[61,40,0.00104456163230164],[61,41,0.00204374752253528],[61,42,0.000804204305298397],[61,43,0.0024128057660504],[61,44,0.00433787132355105],[61,45,0.00295120625260349],[61,46,0.00034520205107552],[61,47,0.0027980460054415],[61,48,0.00128606103053942],[61,49,0.000539337962650846],[61,50,0.000426454600604244],[61,51,0.000680148420506812],[61,52,0.000378593585891893],[61,53,0.000873367779447152],[61,54,0.00105579526018315],[61,55,0.000123401228205165],[61,56,0.000411525410007488],[61,57,0.0042524877053076],[61,58,0.00143265534124142],[61,59,0.000297973778307509],[61,60,0.00236182725922808],[61,61,0.00113206576272931],[61,62,0.000977560826006952],[61,63,0.000983982539858691],[61,64,0.00158619222705035],[62,0,0.0257242572573609],[62,1,0.00948399059868429],[62,2,0.0251300198380784],[62,3,0.0190971078956663],[62,4,0.0174437158667365],[62,5,0.00896112106205879],[62,6,0.00131861859941056],[62,7,0.00778054281048293],[62,8,0.011641795272468],[62,9,0.00623950424560657],[62,10,0.0161094195821604],[62,11,0.0122990924382647],[62,12,0.0305300320034892],[62,13,0.0118181046261202],[62,14,0.0108770704837271],[62,15,0.00234932402695214],[62,16,0.0239556828425052],[62,17,0.019045876146011],[62,18,0.0181030145892187],[62,19,0.0169020968103232],[62,20,0.0210780973149789],[62,21,0.0246463146902855],[62,22,0.0236218486335145],[62,23,0.00639302106051235],[62,24,0.00568164894409198],[62,25,0.00407514023690712],[62,26,0.0115493259913469],[62,27,0.00768964082651505],[62,28,0.00788053428430421],[62,29,0.00705987685578624],[62,30,0.0191271750520241],[62,31,0.00963457525305387],[62,32,0.0195593494375402],[62,33,0.0182756060388959],[62,34,0.0267314474375328],[62,35,0.0273650020300447],[62,36,0.0257099271722271],[62,37,0.0215224248148835],[62,38,0.0260669631799434],[62,39,0.0196482003562966],[62,40,0.0258798057748432],[62,41,0.0223061914739178],[62,42,0.020778394957826],[62,43,0.0234060671883099],[62,44,0.0259212826443946],[62,45,0.0260595748286112],[62,46,0.00832080777279952],[62,47,0.0253911080880534],[62,48,0.0189709096617599],[62,49,0.0170363378952336],[62,50,0.00906966826637195],[62,51,0.0129295541324067],[62,52,0.00560562761046384],[62,53,0.0112927064629216],[62,54,0.0184623397830693],[62,55,0.0168769326810006],[62,56,0.017479710448023],[62,57,0.0148236718480311],[62,58,0.0182170669996385],[62,59,0.0117790858894213],[62,60,0.0151881861868182],[62,61,0.0061620397766743],[62,62,0.0143056123492128],[62,63,0.0129175452225058],[62,64,0.0124950621410556],[63,2,0.000176934212642754],[63,3,0.000550762986332697],[63,7,4.27715996578272e-05],[63,12,0.000188602514307269],[63,14,9.30990340975212e-05],[63,16,7.98712931162356e-05],[63,17,0.000160687026308037],[63,18,0.000294106265237413],[63,19,9.50318696162749e-05],[63,21,0.000295655127729306],[63,31,0.000357558460808342],[63,32,0.00072619651151638],[63,33,7.16435019343745e-05],[63,34,0.00110052274830545],[63,35,0.000575794485660503],[63,38,0.000129230968047643],[63,39,0.00070336867472658],[63,41,5.66277651080303e-05],[63,42,0.000130916979932297],[63,45,0.000621306579495471],[63,47,0.00010048231511254],[63,55,0.000166954602865812],[63,59,0.000133784145362555],[63,60,0.000607995136038912],[63,62,0.000261960744224085],[63,63,9.61787444974661e-05],[64,0,0.00140488901376791],[64,1,0.000513765368670942],[64,2,0.00264328990402659],[64,3,0.00199352254835639],[64,4,0.000873088988842525],[64,5,0.000505742282162048],[64,7,0.000108873162765378],[64,8,0.00024076705551333],[64,9,0.00116842877078455],[64,10,0.00102449206258019],[64,12,0.00140862502873241],[64,13,0.00284066786571669],[64,14,0.000698242755731409],[64,17,0.000602576348655139],[64,18,0.000410200843620603],[64,19,0.000237579674040687],[64,20,0.000293035300531552],[64,21,0.000371141543319767],[64,23,0.000104163275935028],[64,26,0.000321807844960132],[64,30,0.000737931136266364],[64,31,0.000234038265256369],[64,32,0.000465861913048244],[64,33,0.000586174106735792],[64,35,0.000679142213855978],[64,36,0.00132124005080711],[64,37,0.00147587160760369],[64,38,0.00114692484142283],[64,39,0.000201786095208445],[64,40,0.000753350510569065],[64,41,0.000509649885972273],[64,42,0.000667053183464562],[64,43,0.00177103645743342],[64,44,0.00180695589732724],[64,45,0.00124967346103066],[64,46,0.00019417615372998],[64,47,0.00088888201830324],[64,48,0.000217362427696804],[64,49,0.000256185532259152],[64,51,0.000101012141659427],[64,55,0.000312132518401301],[64,56,0.000344062228039048],[64,57,0.00022012877533357],[64,58,0.000460026944435317],[64,59,0.000681082921845735],[64,60,0.000204613747705403],[64,61,0.000623922607867857],[64,62,0.0010095072582294],[64,63,0.000747234861095698],[64,64,0.0018961378346349],[65,0,0.114439301400452],[65,1,0.028392918305401],[65,2,0.118342180043966],[65,3,0.108308738573165],[65,4,0.0719425326806241],[65,5,0.0189442629859867],[65,6,0.00245518910860399],[65,7,0.0144490240298623],[65,8,0.0227642890526524],[65,9,0.027465171834717],[65,10,0.0506022481377224],[65,11,0.0418348224850179],[65,12,0.0618852000070726],[65,13,0.0316641836553529],[65,14,0.0417781915512627],[65,15,0.00487221288966855],[65,16,0.261470088200728],[65,17,0.270538926432123],[65,18,0.204968847954801],[65,19,0.216319687209389],[65,20,0.309956385443642],[65,21,0.0967987469255013],[65,22,0.0957422658309265],[65,23,0.0297516356889424],[65,24,0.0416406040568314],[65,25,0.0270690662368649],[65,26,0.114885400650767],[65,27,0.0833726251560116],[65,28,0.0385509369079649],[65,29,0.0386164989762445],[65,30,0.168868161223195],[65,31,0.0259717463805332],[65,32,0.0614389652384802],[65,33,0.0269705219554768],[65,34,0.124427853230284],[65,35,0.128690067545122],[65,36,0.127770933995443],[65,37,0.138259652200314],[65,38,0.102340157446396],[65,39,0.0715994718969623],[65,40,0.118434297073328],[65,41,0.0870935027361506],[65,42,0.220451725922185],[65,43,0.134907313701775],[65,44,0.129888934013738],[65,45,0.12792561265771],[65,46,0.0722551043157448],[65,47,0.213826366559486],[65,48,0.203330475419932],[65,49,0.085033371536439],[65,50,0.0846602478241806],[65,51,0.07750324922389],[65,52,0.0469028602134779],[65,53,0.0552603613177471],[65,54,0.179576696487017],[65,55,0.243906156995398],[65,56,0.138663824217933],[65,57,0.10068890300826],[65,58,0.275799296815956],[65,59,0.0764698012697331],[65,60,0.0196195353514095],[65,61,0.0262497748732858],[65,62,0.0303554998977714],[65,63,0.0372877594051715],[65,64,0.0694156613692303],[66,0,0.000399284246018249],[66,2,0.000128679427376548],[66,3,0.000263408384767811],[66,4,0.000114404764055227],[66,11,0.000498871144141782],[66,19,0.000122183832363782],[66,22,0.000290070752039954],[66,23,0.000195306142378178],[66,34,0.000181336134663965],[66,35,0.000191931495220168],[66,37,0.000109636176564846],[66,41,9.26636156313224e-05],[66,52,0.000232041230062773],[66,54,0.000344893118326494],[66,55,0.000275838039517429],[66,58,0.000170867150790261],[66,61,0.000147940412174853],[66,64,0.000583427026041508],[67,0,0.0324011771491105],[67,1,0.00578724208387958],[67,2,0.0125355208835987],[67,3,0.0193724893888327],[67,4,0.0155590479115109],[67,5,0.00585818143504372],[67,6,0.00154002843886382],[67,7,0.00466210436270317],[67,8,0.00394197041869863],[67,9,0.00679770098630526],[67,10,0.015850902893472],[67,11,0.0128235467180035],[67,12,0.0165793397733234],[67,13,0.00707079283966437],[67,14,0.00981418984444703],[67,15,0.00133892873303869],[67,16,0.0200248742027133],[67,17,0.0181576339728082],[67,18,0.016733098564297],[67,19,0.00746678975556446],[67,20,0.0199536595338694],[67,21,0.028156433015242],[67,22,0.0279981334577695],[67,23,0.00622375573711793],[67,24,0.00259881452357549],[67,25,0.00242819236914155],[67,26,0.00652912360996889],[67,27,0.00820967965608099],[67,28,0.00326365561269164],[67,29,0.00361066467052685],[67,30,0.0197175199610372],[67,31,0.0103886985522133],[67,32,0.0217995971664634],[67,33,0.0120816996443877],[67,34,0.0412633500912934],[67,35,0.0356475842468534],[67,36,0.0290034530959782],[67,37,0.0380184526118711],[67,38,0.0395285223515729],[67,39,0.0253846907772224],[67,40,0.0278233234785802],[67,41,0.0217090259509604],[67,42,0.0191388156377215],[67,43,0.0282748747315676],[67,44,0.0418660498296047],[67,45,0.0525568883836851],[67,46,0.00594035196225791],[67,47,0.0252133316843928],[67,48,0.011719457559986],[67,49,0.00912829501786557],[67,50,0.0103370192625339],[67,51,0.0133740075557082],[67,52,0.0081519747929948],[67,53,0.0070296945045012],[67,54,0.0139224201642817],[67,55,0.0176899290079993],[67,56,0.0136950259395935],[67,57,0.0180305478705042],[67,58,0.0149443038806559],[67,59,0.00693245116878694],[67,60,0.00551872508096858],[67,61,0.00612344662567216],[67,62,0.00276017174401963],[67,63,0.00564495246550512],[67,64,0.00769394390592239],[68,0,0.00359355821416424],[68,1,0.00134641958686178],[68,2,0.00298643504369739],[68,3,0.00319681994240935],[68,4,0.00274571433732546],[68,5,0.00123801496154251],[68,7,0.000983746792130026],[68,8,0.0020960896597631],[68,9,0.00126303838785213],[68,10,0.00271921257731564],[68,11,0.00210421290285444],[68,12,0.00251666480028762],[68,13,0.00160559488062248],[68,14,0.0016137165910237],[68,15,0.000167366091629836],[68,16,0.00895128992138383],[68,17,0.00647211633740705],[68,18,0.00838202855926628],[68,19,0.00814558882425213],[68,20,0.0107537140520649],[68,21,0.00396932735313174],[68,22,0.00487444981145401],[68,23,0.000651020474593926],[68,24,0.00180948976856402],[68,25,0.000640479726353277],[68,26,0.00283190903564916],[68,27,0.00235750936069893],[68,28,0.00160794739942369],[68,29,0.00127694238347901],[68,30,0.00548282834245908],[68,31,0.000890645620558961],[68,32,0.00147294575449077],[68,33,0.00126353085229715],[68,34,0.00322027963282559],[68,35,0.00324068947698668],[68,36,0.00325522911068417],[68,37,0.00423364312581173],[68,38,0.00409769861184402],[68,39,0.0026347498717217],[68,40,0.00286146580485056],[68,41,0.00216729901004371],[68,42,0.00900210090582082],[68,43,0.00431343025695456],[68,44,0.00320190230666455],[68,45,0.004483291795223],[68,46,0.0022653884601831],[68,47,0.007883997031907],[68,48,0.00466725435026748],[68,49,0.00266298119058855],[68,50,0.00594033239433236],[68,51,0.00226267197317118],[68,52,0.00200898854449085],[68,53,0.00181391769577485],[68,54,0.00811554623327444],[68,55,0.00861630928703126],[68,56,0.00554547355780583],[68,57,0.00459768964844434],[68,58,0.00739986199191667],[68,59,0.00183041035246041],[68,60,0.00242028833000105],[68,61,0.000765430828209021],[68,62,0.00168038233490084],[68,63,0.00165723375134095],[68,64,0.0025524932389316],[69,0,0.0304639091406516],[69,1,0.00984421689166047],[69,2,0.0214626561578468],[69,3,0.0215755413341635],[69,4,0.0264816922270995],[69,5,0.00788115056369192],[69,6,0.000910240451085646],[69,7,0.00470098763511937],[69,8,0.00579257210029128],[69,9,0.00552993211759975],[69,10,0.010972597230999],[69,11,0.00909480470473864],[69,12,0.012229694287112],[69,13,0.00707079283966437],[69,14,0.00426703906280306],[69,15,0.00171705212523943],[69,16,0.0249768943759199],[69,17,0.028990617663075],[69,18,0.0263766882086607],[69,19,0.029032236167772],[69,20,0.0343055744854845],[69,21,0.0338619479269543],[69,22,0.0329923951015878],[69,23,0.00379544936688259],[69,24,0.00498168170851577],[69,25,0.0029842132304812],[69,26,0.00764472413916401],[69,27,0.00599778116766052],[69,28,0.00563577603362361],[69,29,0.00386752089708872],[69,30,0.0146184158094367],[69,31,0.00547389498182953],[69,32,0.0123795952482085],[69,33,0.0106683687425914],[69,34,0.0301393161751832],[69,35,0.0223083453290518],[69,36,0.0290289843046894],[69,37,0.0296102012245518],[69,38,0.0313546636225594],[69,39,0.0263936212532646],[69,40,0.0230183399699926],[69,41,0.0263525026898188],[69,42,0.0283404090843916],[69,43,0.0208451608125787],[69,44,0.0260684288901053],[69,45,0.0293496755791213],[69,46,0.00978072478047307],[69,47,0.0311727059114519],[69,48,0.0261982103826786],[69,49,0.0209735050225848],[69,50,0.0111719092552661],[69,51,0.010060809309279],[69,52,0.00623458147089714],[69,53,0.00751218439664333],[69,54,0.0185468034038839],[69,55,0.0170438872838664],[69,56,0.0144033893502621],[69,57,0.0162695176678357],[69,58,0.0163375283409457],[69,59,0.00840407676777505],[69,60,0.0123411320401744],[69,61,0.00382072194921141],[69,62,0.00717516867716213],[69,63,0.00500129471386824],[69,64,0.0170895499711325],[70,0,0.00238091717070141],[70,1,0.00113382702051518],[70,2,0.0020803174092542],[70,3,0.0015565040918098],[70,4,0.00040342732587896],[70,5,0.000268675587398588],[70,7,0.000423827669336651],[70,8,0.000212441519570585],[70,9,0.00018921923413515],[70,10,0.000742038643457613],[70,11,0.000613995254328347],[70,12,0.00257560308600864],[70,13,0.00108068886195744],[70,14,0.000116373792621902],[70,15,0.000142571115092082],[70,16,0.00258440684154676],[70,17,0.00124086092537873],[70,18,0.000905537711388878],[70,19,0.00197530528988114],[70,20,0.00186724819408478],[70,21,0.00303203769288352],[70,22,0.00296376637953866],[70,23,0.000455714332215748],[70,24,0.000193607958776398],[70,26,0.000736582400686523],[70,27,0.000318957148800444],[70,28,8.75614920478245e-05],[70,29,0.000198146231919156],[70,30,0.00339448322682527],[70,31,0.000123520195551973],[70,32,0.00060973103325432],[70,34,0.00131937670393437],[70,35,0.00114420699073561],[70,36,0.00183824702720989],[70,37,0.00139996963921264],[70,38,0.00319846645917917],[70,39,0.00231765743639414],[70,40,0.00110153772133628],[70,41,0.00251736155798426],[70,42,0.000766799453889169],[70,43,0.000851578505664848],[70,44,0.00166569550144498],[70,45,0.00126379406511011],[70,46,0.00038835230745996],[70,47,0.00221061093247588],[70,48,0.00544009853763389],[70,49,0.00107867592530169],[70,50,0.00145354948374968],[70,51,0.00149497969655953],[70,53,0.00102605445417568],[70,54,0.00124583840701611],[70,55,0.00100898651297165],[70,56,0.00123457623002247],[70,57,0.00355207796560988],[70,58,0.00100548746426576],[70,59,0.000340541460922867],[70,60,0.000128614355700539],[70,61,0.00043095685285718],[70,62,0.00175705377223472],[70,63,0.0004586986276033],[70,64,0.000376796620985141],[71,0,0.00117567027994262],[71,1,0.000797222123799738],[71,2,0.0012117312744625],[71,3,0.00226890404152274],[71,4,0.000650300764103398],[71,5,0.000416183753029186],[71,7,0.000583249086243098],[71,8,0.000585394409483389],[71,9,0.000250715485229074],[71,10,0.00114417571475077],[71,11,0.000415725953451485],[71,12,0.00389582068615952],[71,13,0.000347364277057747],[71,14,0.000356879630707165],[71,15,0.000272744741915288],[71,16,0.00200248742027133],[71,17,0.00238352422356922],[71,18,0.00161758445880577],[71,19,0.00175130159721421],[71,20,0.00198991413384217],[71,21,0.00199409947851468],[71,22,0.00122964775321285],[71,24,0.00023084025854109],[71,25,0.00038710313131242],[71,26,0.00103693638931598],[71,27,0.000478435723200666],[71,28,0.000278604747424896],[71,29,0.000506373703793399],[71,30,0.00111427601576221],[71,31,0.000858140305940021],[71,32,0.001911404025595],[71,33,0.00119840039599317],[71,34,0.00176959055551387],[71,35,0.00135090244712656],[71,36,0.00183824702720989],[71,37,0.00198188473021067],[71,38,0.00126538656213317],[71,39,0.000905154769935025],[71,40,0.00122815125252436],[71,41,0.00112740732351442],[71,42,0.00172062316482448],[71,43,0.00124034260607706],[71,44,0.00111242561757279],[71,45,0.00127085436714983],[71,46,0.00069040410215104],[71,47,0.00119805837249567],[71,48,0.00106869860284262],[71,49,0.00169891458235017],[71,50,0.000588627476890365],[71,51,0.000895640989380257],[71,52,0.000451869763806453],[71,53,0.000525242161066119],[71,54,0.00209751325023052],[71,55,0.000544417183258083],[71,56,0.00161911636724258],[71,57,0.00072042144654623],[71,58,0.00168895606742681],[71,59,0.00126486828342779],[71,60,0.00131537409239188],[71,61,0.000225126714179124],[71,62,0.00106062154978532],[71,63,0.000643657751636888],[71,64,0.0012640918897566],[72,0,0.000273583650049541],[72,1,0.000620061651844241],[72,2,0.000166210927028041],[72,3,0.000413072239749523],[72,5,0.000147508165630597],[72,6,0.000241090714071333],[72,7,0.000598802395209581],[72,8,0.000571231641512017],[72,9,0.000411551834243951],[72,10,0.00056490683824515],[72,11,0.000326184978861934],[72,13,0.000470871575567169],[72,14,0.000201714573877963],[72,16,7.98712931162356e-05],[72,17,9.37340986796883e-05],[72,18,0.000255408072443017],[72,20,0.000258961428376721],[72,21,0.000220168712138845],[72,22,0.000397270812576459],[72,23,7.16122522053319e-05],[72,24,0.000238286718494028],[72,26,0.000257446275968105],[72,28,0.000151242577173515],[72,30,0.000265655209055891],[72,31,0.000624102040683652],[72,32,0.00104818930435855],[72,33,0.000468939285388633],[72,34,0.000750356419299167],[72,35,0.000531502602148156],[72,36,0.000427647745913411],[72,37,0.00048914601852008],[72,38,0.000172307957396858],[72,39,0.000547705115565779],[72,40,0.000246896385816752],[72,41,0.000741308925050579],[72,42,0.000311707095076898],[72,43,0.000364080665465406],[72,44,0.000223662293480244],[72,45,0.000367135706065505],[72,47,0.000363282216176107],[72,48,0.000265665189407204],[72,49,0.000249443807726016],[72,50,0.000456486614731304],[72,51,0.000161619426655084],[72,52,0.000280892015339147],[72,53,0.000415307755261583],[72,54,0.000408240833937483],[72,55,0.000297614726847752],[72,56,0.000344062228039048],[72,58,0.000164295337298327],[72,59,0.000188514023010873],[72,60,0.000911992704058368],[72,61,0.000192965755010677],[72,62,0.000709210795338377],[72,64,0.000352487161566745],[73,0,0.000953845698821372],[73,1,0.00907652151318664],[73,2,0.00093828749128733],[73,3,0.00143078645362516],[73,4,0.00155349626980256],[73,5,0.000374038562849015],[73,6,0.000118085247708408],[73,7,0.00101485341006299],[73,8,0.000358790121941432],[73,9,0.000558196740698692],[73,10,0.000114896306083759],[73,12,0.000271116114316699],[73,13,0.00101893521270273],[73,14,0.0014585515341945],[73,16,6.27560160198994e-05],[73,17,6.69529276283488e-05],[73,18,8.51360241476723e-05],[73,21,6.91958809579226e-05],[73,23,0.000117183685426907],[73,24,0.000186161498823459],[73,26,0.000607859262702471],[73,30,0.000619862154463745],[73,33,0.00119840039599317],[73,34,0.000193842074985618],[73,37,0.000345775633781436],[73,38,0.000683847205918778],[73,39,0.00196597309903085],[73,41,0.0016010213589634],[73,42,0.000211960824652291],[73,43,0.00108607113765952],[73,45,0.000663668391733798],[73,47,0.000355552807321296],[73,48,0.00368308558041806],[73,50,0.00338761119353231],[73,51,0.00131315784157256],[73,52,0.000738868127305146],[73,53,0.000256513613543919],[73,54,0.00304772898439535],[73,55,0.00214863314992523],[73,56,0.000323823273448515],[73,58,0.00252357638090231],[73,59,0.000401352436087665],[73,60,0.000602149028961614],[73,61,0.000450253428358247],[73,62,0.00371217542424862],[73,63,0.000828616875670477],[74,0,0.00308336167758537],[74,1,0.000407469085497644],[74,2,0.000965095705324111],[74,3,0.00181991247657761],[74,4,0.00351644116885541],[74,5,0.000331893372668844],[74,8,0.000250208900827578],[74,9,0.000279098370349346],[74,10,0.000799486796499493],[74,11,0.000959367584888042],[74,12,0.000235753142884086],[74,13,0.000324206658587231],[74,16,0.000325190264830388],[74,17,0.000357082280684527],[74,19,0.000726315003495815],[74,20,0.00081777293171596],[74,21,0.000780026294434764],[74,22,0.000409882584404283],[74,23,0.000104163275935028],[74,30,0.000273034520418555],[74,31,0.000565592474369559],[74,32,0.00128797117136867],[74,33,0.000807617658169313],[74,34,0.00247617618368725],[74,35,0.00200051673864098],[74,36,0.00236163680579048],[74,37,0.00321318332855432],[74,38,0.00271385032900051],[74,39,0.00142979861747698],[74,40,0.00169029064136084],[74,41,0.00212096720222805],[74,42,0.000430155791206119],[74,43,0.0020672376767951],[74,44,0.00333727685271838],[74,45,0.00439856817074634],[74,47,0.00129854068760821],[74,48,0.000350195022400406],[74,50,0.00034837136387389],[74,51,0.000107746284436723],[74,52,0.000354168193253707],[74,54,0.000351931753394382],[74,55,0.000232284664856782],[74,56,0.000101194772952661],[74,57,5.50321938333925e-05],[74,59,0.000103378657780156],[74,60,0.000198767640628106],[74,61,0.000180101371343299],[74,63,0.000318129693337772],[74,64,0.00108177094411863],[75,13,0.000115788092352582],[75,30,0.000118068981802618],[75,53,0.000116041872793678],[76,0,0.00271365404238328],[76,1,0.000903518406973036],[76,2,0.00246635569138384],[76,3,0.00332852413479325],[76,4,0.010452982652625],[76,5,0.00123274681276999],[76,6,0.000177127871562612],[76,7,0.00374057080643907],[76,8,0.00324327386544426],[76,9,0.00331133659736512],[76,10,0.00795656919630034],[76,11,0.00393340709804097],[76,12,0.01292516605862],[76,13,0.00221541216701274],[76,14,0.00409635750029093],[76,15,0.00223154788839781],[76,16,0.00218505037596559],[76,17,0.00424481561163731],[76,18,0.00850586277620835],[76,19,0.00100462262165776],[76,20,0.00228294943437372],[76,21,0.00862432298121017],[76,22,0.00697430982078672],[76,23,0.00295563295465642],[76,24,0.00105739731331725],[76,25,0.00138653303397358],[76,26,0.00112990310008224],[76,27,0.00201081680765497],[76,28,0.00149650550045373],[76,29,0.00128428113280935],[76,30,0.00187434508611656],[76,31,0.00104017006780609],[76,32,0.00137018209720072],[76,33,0.00241633992887754],[76,34,0.00321402666266477],[76,35,0.00109991510722327],[76,36,0.00179995021414301],[76,37,0.00099515914112706],[76,38,0.00176077193964914],[76,39,0.00241566782549538],[76,40,0.00201315514589044],[76,41,0.00191504805638066],[76,42,0.0031357733764736],[76,43,0.00473304865105028],[76,44,0.000594470832671175],[76,45,0.00153914584465923],[76,46,0.00233011384475976],[76,47,0.00261254019292604],[76,48,0.00173286157636063],[76,49,0.00281129913031754],[76,50,0.00184396566740145],[76,51,0.00560280679070958],[76,52,0.00130065215798344],[76,53,0.00520966934173721],[76,54,0.00175262013190402],[76,55,0.00256964910497815],[76,56,0.00507997760222359],[76,57,0.00280163895879089],[76,58,0.00258929451582164],[76,59,0.00142297681885627],[76,60,0.000824301097898909],[76,61,0.00160804795842231],[76,62,0.00388468615824985],[76,63,0.00168682721118633],[76,64,0.00353702634537665],[77,0,0.001064757989382],[77,1,0.000212592566346597],[77,2,0.000654120422497453],[77,3,0.000568722648930502],[77,4,0.00164381582037248],[77,5,0.000110631124222948],[77,6,0.000113165029053891],[77,8,0.000236046132856205],[77,9,0.000222332600108801],[77,10,0.000306390149556692],[77,11,0.000511662711940289],[77,12,0.000170921028590962],[77,13,0.000208418566234648],[77,14,0.000108615539780441],[77,16,0.000296664803003161],[77,17,0.000249957596479169],[77,18,0.000534035060562672],[77,19,0.000203639720606303],[77,20,0.000306664849393485],[77,21,0.000968742333410917],[77,22,0.000674729792788589],[77,26,0.000278900132298781],[77,30,0.000494413861298464],[77,31,0.00111168175996775],[77,32,0.00245262595398929],[77,33,0.000384269692193464],[77,34,0.00305770240864411],[77,35,0.00253201934078913],[77,36,0.0019531374664105],[77,37,0.00290957545499013],[77,38,0.00159384860592093],[77,39,0.00202939158609636],[77,40,0.00288045783452878],[77,41,0.00230629443349069],[77,42,0.000492497210221499],[77,43,0.00127736775849727],[77,44,0.0022071936856603],[77,45,0.00463155813805715],[77,47,0.000656999752658917],[77,48,0.000199248892055403],[77,50,0.000120128056508238],[77,51,0.000134682855545903],[77,52,0.000280892015339147],[77,53,0.000189331476663369],[77,54,0.000570129440498898],[77,55,0.000159695707089038],[77,57,0.000615359985591571],[77,58,0.000755758551572307],[77,60,0.000438458030797292],[77,61,0.00025728767334757],[77,63,0.000281137868531055],[77,64,0.000170166215928773],[78,16,0.000108396754943463],[78,24,0.000134036279152891],[78,27,9.7073914852309e-05],[78,28,0.000151242577173515],[78,48,7.84919877794013e-05],[79,0,0.0023439464071812],[79,1,0.000336604896715445],[79,2,0.000643397136882741],[79,3,0.00175406038038565],[79,4,0.00249884089910102],[79,5,0.000489937835844484],[79,6,9.84043730903401e-05],[79,7,0.000283847888638308],[79,8,0.000811998697025347],[79,9,0.00103124482603657],[79,10,0.000852147603454549],[79,11,0.00083145190690297],[79,12,0.00071315325722436],[79,13,0.000355083483214586],[79,15,0.000235552277108658],[79,16,0.00150043929211214],[79,17,0.00206215017095314],[79,18,0.0024302465074881],[79,19,0.00103177458440527],[79,20,0.00205124710372087],[79,21,0.00147198510401399],[79,22,0.00139990667288847],[79,24,0.000282965478211658],[79,26,0.00075088497157364],[79,27,0.000374427957287477],[79,28,0.000222883797939917],[79,29,9.54037412944086e-05],[79,30,0.00205882787018315],[79,31,0.000851639243016233],[79,32,0.00325418248085171],[79,33,0.00137425262801391],[79,34,0.0024886821240089],[79,35,0.00408223526372126],[79,36,0.00224674636658986],[79,37,0.00419147536559448],[79,38,0.00282154280237354],[79,39,0.00187949334394152],[79,40,0.00322231436873659],[79,41,0.00292919984967902],[79,42,0.00259963717294133],[79,43,0.00234492631994668],[79,44,0.00250148617708168],[79,45,0.00472334206457352],[79,46,0.000898963674675834],[79,47,0.00280577541429631],[79,48,0.00138266655396022],[79,49,0.000155059664262118],[79,50,0.00109917171705038],[79,51,0.00122561398546772],[79,52,0.00080603795706016],[79,53,0.000219868811609073],[79,54,0.00283656993235872],[79,55,0.00169858161176522],[79,56,0.000499227546566461],[79,57,0.00175602727595643],[79,58,0.00254329182137811],[79,59,0.000668920726812775],[79,60,0.000409227495410806],[79,61,0.000604626032366789],[79,62,0.000319464322224494],[79,63,0.000621462656752858],[79,64,0.000935914187608253],[80,8,7.08138398568616e-05],[80,9,0.000118262021334469],[80,11,8.95409745895506e-05],[80,12,0.00363649222898703],[80,13,0.00020069936007781],[80,33,0.000130260912607954],[81,0,0.000332736871681874],[81,1,0.000248024660737696],[81,2,0.000648758779690097],[81,3,0.000287354601564885],[81,4,0.000162575191025849],[81,5,0.000184385207038247],[81,7,0.000272182906913446],[81,8,0.00044848765242679],[81,9,0.000217602119255422],[81,10,0.000234579958254342],[81,11,0.000108728326287311],[81,12,0.000335948228609823],[81,13,0.000555782843292396],[81,14,0.000224989332402343],[81,16,0.000901404593740373],[81,17,0.000941804515305439],[81,18,0.00142409349483379],[81,19,0.000346187525030716],[81,20,0.000749625187406297],[81,21,0.00195635627071945],[81,22,0.00117920066590155],[81,23,0.000110673480680967],[81,26,0.000114420567096936],[81,29,0.000110081239955087],[81,30,0.0002435172749679],[81,31,0.000383562712503494],[81,32,0.00060973103325432],[81,33,0.00100300902708124],[81,35,0.000435536854538073],[81,36,8.93592304893694e-05],[81,37,0.000379509841955235],[81,38,0.000253077312426635],[81,39,0.000466990677482401],[81,40,0.000462139388836485],[81,41,0.000138995423446984],[81,42,0.00100369684614761],[81,43,0.000863920223138252],[81,44,0.000311950040906656],[81,45,0.00061424627745575],[81,46,0.000877388546483614],[81,47,0.000641540934949295],[81,48,0.000923790317711415],[81,50,0.000594633879715777],[81,51,0.000249163282759921],[81,52,7.93825260741066e-05],[81,53,0.00020154641064165],[81,54,0.000682747601585101],[81,55,0.00039198037194582],[81,56,0.000526212819353838],[81,57,0.000390228283545874],[81,58,0.000308875234120856],[81,59,0.000766218287076452],[81,60,0.000128614355700539],[81,61,0.000328041783518152],[81,62,0.000453639337558781],[81,63,0.000488292087448674],[81,64,0.000388951350694339],[82,9,0.000402090872537193],[83,13,8.49112677252271e-05],[83,20,0.000102221616464495],[83,29,0.0001687912345978],[83,33,9.76956844559653e-05],[83,42,0.000105980412326145],[83,49,8.09006943976269e-05],[83,53,9.77194718262548e-05],[84,12,0.000223965485739882],[85,10,0.000114896306083759],[85,49,9.43841434638981e-05],[86,10,0.000354263610424925],[87,9,0.00185907897537785],[87,11,9.59367584888042e-05],[87,12,0.000571701371493909],[87,13,0.000108068886195744],[87,16,6.27560160198994e-05],[87,17,8.48070416625751e-05],[87,21,0.000125810692650768],[87,23,8.46326616972104e-05],[87,26,0.00107269281653377],[87,30,8.11724249893e-05],[87,32,0.00017127276215009],[87,33,0.000195391368911931],[87,34,0.000881668792676521],[87,35,8.85837670246927e-05],[87,37,0.000118069728608295],[87,38,0.000113077097041688],[87,39,0.000276735216285867],[87,42,9.97462704246074e-05],[87,45,0.000141206040794425],[87,48,0.000138870439917402],[87,49,0.000134834490662712],[87,50,0.000270288127143535],[87,51,0.00019529014054156],[87,53,0.000152686674728523],[87,55,0.000123401228205165],[87,56,0.000269852727873763],[87,57,0.00025014633560633],[87,63,8.87803795361225e-05],[88,1,8.85802359777486e-05],[88,8,0.000127464911742351],[88,34,8.75415822515695e-05],[88,44,0.000282520791764519],[88,45,0.000155326644873868],[88,53,0.000152686674728523],[89,0,0.000184853817601041],[89,2,0.000107232856147123],[89,4,0.000264937348338421],[89,5,0.00098514382046149],[89,7,7.77665448324131e-05],[89,8,0.00221883364884833],[89,9,0.00112112396225076],[89,10,0.000488309300855978],[89,14,0.000535319446060747],[89,16,0.000382241188484842],[89,18,0.00011609457838319],[89,20,8.85920676025624e-05],[89,21,6.91958809579226e-05],[89,23,0.0268285537580157],[89,25,0.035057467219403],[89,28,0.00792829509814847],[89,29,0.000491696205132721],[89,30,0.000103310359077291],[89,32,8.22109258320431e-05],[89,36,8.93592304893694e-05],[89,39,0.0001037757061072],[89,40,0.000272219092054368],[89,41,7.72196796927686e-05],[89,43,9.87337397872288e-05],[89,48,8.45298329932014e-05],[89,49,0.000188768286927796],[89,51,0.00381825895472636],[89,52,0.000158765052148213],[89,54,0.000316738578054944],[89,56,0.000984962456739235],[89,57,6.50380472576457e-05],[89,59,6.68920726812775e-05],[89,60,9.35377132367556e-05],[89,62,0.000242792884890615],[89,63,0.000406910072873895],[90,0,0.000280977802753582],[90,1,8.26748869125654e-05],[90,2,0.000203742426679535],[90,5,0.000215994099673375],[90,7,5.44365813826892e-05],[90,11,0.000351768114458949],[90,16,0.000832943485355028],[90,17,0.000879315116185647],[90,18,0.000472117952091637],[90,19,0.000563403227010773],[90,20,0.00100177184135205],[90,21,0.00143424189621876],[90,22,0.000649506249132941],[90,24,0.000424448217317487],[90,26,0.000572102835484678],[90,27,0.00044376646789627],[90,28,0.00018308311973636],[90,29,0.000154113735937122],[90,30,0.000383724190858509],[90,33,7.81565475647722e-05],[90,34,9.37945524123959e-05],[90,36,0.000217015274045611],[90,37,0.00023613945721659],[90,38,0.000140000215384947],[90,39,0.000178724827184623],[90,40,0.000316533827970195],[90,41,8.75156369851378e-05],[90,42,0.000162087689439987],[90,43,0.000351738947992003],[90,45,0.000254170873429965],[90,46,0.000316435213485893],[90,47,0.000517870393272323],[90,48,0.00057963314052481],[90,49,8.76424189307625e-05],[90,50,0.000306326544096006],[90,51,0.00039058028108312],[90,52,0.000189296792945947],[90,53,0.00046416749117471],[90,54,0.000288584037783393],[90,55,0.000442792642383241],[90,56,8.09558183621289e-05],[90,57,0.000490286817788406],[90,58,9.20053888870634e-05],[90,60,0.000175383212318917],[90,61,0.000135076028507474],[90,62,0.000332242895113474],[90,64,0.000686742228569692],[91,0,0.000110912290560625],[91,2,0.000139402712991261],[91,8,0.000113302143770979],[91,9,0.000222332600108801],[91,15,6.8186185478822e-05],[91,17,0.000361545809193083],[91,18,0.000123834216942069],[91,20,0.000551996728908273],[91,21,0.000213878177506306],[91,22,0.000346823725265162],[91,30,0.000140206915890609],[91,32,0.000239781867010126],[91,33,0.000162826140759942],[91,34,0.000481478702383632],[91,37,0.000101202624521396],[91,38,0.000236923441420679],[91,39,0.000121071657125067],[91,44,0.000153032095539114],[91,45,9.17839265163764e-05],[91,46,0.0002157512819222],[91,47,0.00039419985159535],[91,48,0.000156983975558803],[91,49,0.000155059664262118],[91,50,0.000180192084762357],[91,53,0.000403092821283301],[91,54,0.000443434009276921],[91,55,0.00013066012398194],[91,56,0.000357554864432736],[91,57,0.00025014633560633],[91,58,0.000374593369040187],[91,62,0.000127785728889798],[91,63,9.61787444974661e-05],[92,0,0.025029206903181],[92,1,0.00659627490580968],[92,2,0.0186370703983701],[92,3,0.0145652863668201],[92,4,0.0129096744281267],[92,5,0.00949847223685596],[92,6,0.00057566558257849],[92,7,0.00343728128159266],[92,8,0.00486727125949496],[92,9,0.00492916104922065],[92,10,0.0130215813561594],[92,11,0.00985590298874981],[92,12,0.0149644307445674],[92,13,0.00962585007757802],[92,14,0.00586523914814384],[92,15,0.00246090142137203],[92,16,0.0229344713090905],[92,17,0.0171756577009257],[92,18,0.0127394450679153],[92,19,0.0148792755856339],[92,20,0.0175684884830312],[92,21,0.0202806836553039],[92,22,0.0187473988220605],[92,23,0.00608053123270727],[92,24,0.00431150031275132],[92,25,0.00684820630485427],[92,26,0.00596417205992777],[92,27,0.00560948550825128],[92,28,0.00680591597280818],[92,29,0.00661955189596589],[92,30,0.0103015186622784],[92,31,0.00536987797504892],[92,32,0.0109272022251757],[92,33,0.008466959319517],[92,34,0.013400115054651],[92,35,0.0126010408592625],[92,36,0.0221674719635414],[92,37,0.0166899994939869],[92,38,0.0173546420840647],[92,39,0.019855751768511],[92,40,0.0172004482119004],[92,41,0.0169317017673011],[92,42,0.0139333071499373],[92,43,0.0156184434625923],[92,44,0.0207593923448637],[92,45,0.0193946497031143],[92,46,0.00792526375594215],[92,47,0.0168578407123423],[92,48,0.0175882431077997],[92,49,0.0079956852962988],[92,50,0.00552589059937894],[92,51,0.00778466905055321],[92,52,0.00398744534818397],[92,53,0.0102177922728328],[92,54,0.00952327324685197],[92,55,0.0125361130064895],[92,56,0.0141605218951757],[92,57,0.0114466963173456],[92,58,0.0135379357933822],[92,59,0.00585001581085354],[92,60,0.00884516000795071],[92,61,0.00458615277742043],[92,62,0.00684292578204866],[92,63,0.00633300040691007],[92,64,0.0144884378133641],[93,50,6.60704310795308e-05],[94,20,9.54068420335287e-05],[95,9,0.000179758272428392],[96,0,0.000103518137856583],[96,1,7.67695378473822e-05],[96,2,0.00347970618197416],[96,3,0.000329260480959764],[96,4,0.00178832710128434],[96,5,0.0015804446317564],[96,6,0.000369016399088775],[96,8,0.00106220759785292],[96,9,0.0060550154923248],[96,10,0.00236973631297754],[96,11,0.000217456652574623],[96,12,0.000406674171475048],[96,14,0.00688932852321657],[96,16,0.000302369895368606],[96,17,6.24893991197922e-05],[96,19,0.000135759813737536],[96,23,0.000123693890172846],[96,24,8.93575194352605e-05],[96,25,0.000865703366389595],[96,28,0.000390046646394855],[96,29,0.00408034462766855],[96,30,0.0001623448499786],[96,32,0.000109614567776057],[96,33,9.76956844559653e-05],[96,35,0.000265751301074078],[96,37,0.00023613945721659],[96,40,0.000183589620222713],[96,41,0.000555981693787934],[96,42,0.000293004669372284],[96,43,0.000228321773257967],[96,45,0.000232989967310802],[96,50,0.00031833934974683],[96,51,0.00526609965184482],[96,53,0.000250406146554778],[96,54,0.000197081781900854],[96,55,0.000152436811312263],[96,57,0.000225131702045697],[96,60,9.35377132367556e-05],[96,62,0.000255571457779595],[96,63,0.000983982539858691],[96,64,0.00018839831049257],[97,51,0.000107746284436723],[97,52,6.71698297550133e-05],[97,54,0.000302661307919168],[97,55,0.000101624540874842],[97,56,0.000586929683125434],[97,62,0.000121396442445308],[98,23,0.0021223267471762],[98,29,0.000711858685042895],[99,25,0.00118242411019067],[99,28,0.000517408816646236],[99,29,0.00139436237276443],[99,59,0.000206757315560312],[100,52,0.000177084096626853],[101,23,8.46326616972104e-05],[102,41,7.72196796927686e-05],[103,34,0.000193842074985618],[104,8,0.00034462735397006],[104,32,0.000863214721236452],[105,13,9.2630473882066e-05],[105,30,9.59310477146273e-05],[105,45,9.17839265163764e-05],[105,47,9.27529062577294e-05],[105,51,0.000188555997764265],[105,53,0.00046416749117471],[105,57,0.000180105361636557],[106,9,0.000198680195841907],[106,16,0.000142627309136135],[106,30,0.000147586227253273],[106,31,7.80127550854565e-05],[106,39,0.000121071657125067],[106,41,7.72196796927686e-05],[106,43,0.000117246315997334],[106,49,8.76424189307625e-05],[106,54,0.000274506767647618],[106,57,0.000100058534242532],[107,4,0.0020171366293948],[108,48,0.000181135356414003],[109,21,0.000125810692650768],[109,33,9.76956844559653e-05],[110,4,0.000150532584283194],[111,9,0.00614962510939237],[111,16,0.00152896475393937],[111,18,0.0569327812391161],[111,19,0.000651647105940171],[111,23,0.46775170079099],[111,24,0.508690018765079],[111,25,0.49494302545731],[111,26,0.363771587942933],[111,27,0.456857578699209],[111,28,0.617778166939965],[111,29,0.558031160329657],[111,30,0.000937172543058282],[111,38,7.00001076924734e-05],[111,42,0.000586009338744568],[111,46,0.261440211723925],[111,47,0.00133718773188227],[111,48,0.0273393631280868],[111,50,0.00721368979331968],[111,51,0.00686209149006377],[111,52,0.609578417723065],[111,53,0.00148411447836124],[111,54,0.00103467935497948],[111,55,0.000878326388989707],[111,56,0.138501912581209],[111,58,0.000565175960306247],[111,59,0.349657026100071],[111,64,0.000145856756510377],[112,24,0.000424448217317487],[112,26,0.000364715557621482],[112,27,0.000221883233948135],[112,29,0.000212823730579835],[112,46,0.00019417615372998],[112,52,0.00016487140030776],[113,28,0.000111441898969958],[114,62,0.000102228583111838],[115,18,0.000363763012267327],[115,23,0.0038800820285798],[115,24,0.0036487653769398],[115,25,0.00437074626445478],[115,26,0.00369721457431973],[115,27,0.00162252114824574],[115,28,0.0169391686434337],[115,29,0.0142078187035365],[115,46,0.00281915008378341],[115,52,0.00305928042793288],[115,55,8.71067493212932e-05],[115,56,0.00130878573018775],[115,59,0.00127094938094427],[116,25,0.000140764775022698],[116,27,0.000346692553043961],[116,29,0.000264194975892208],[117,52,0.000158765052148213],[118,23,0.00035155105628072],[118,28,0.000358206103832009],[118,59,0.000194595120527353],[119,0,0.000118306443264666],[119,2,9.65095705324111e-05],[119,3,0.000197556288575859],[119,4,0.000210745617996472],[119,5,0.000115899272995469],[119,6,0.000285372681961986],[119,8,0.000826161464996719],[119,11,0.000684348877220136],[119,18,8.51360241476723e-05],[119,22,0.000100894174622593],[119,26,8.58154253227018e-05],[119,30,0.000361586256770518],[119,31,0.00124170301844352],[119,32,0.000486414644506255],[119,33,0.00117886125910198],[119,35,0.000723434097368324],[119,36,0.000102124834844994],[119,37,0.000126503280651745],[119,38,0.000350000538462367],[119,39,0.00029979648430969],[119,40,7.59681187128468e-05],[119,41,0.000190475209908829],[119,44,7.06301979411297e-05],[119,51,0.000101012141659427],[119,52,6.71698297550133e-05],[119,57,0.000215125848621444],[119,60,0.000812608883744315],[119,61,0.000315177399850773],[119,63,0.00127251877335109],[120,0,0.000317948566273791],[120,1,0.00131098749247068],[120,2,0.00303468982896359],[120,3,0.000670494070318066],[120,5,0.00324517964387314],[120,8,0.000684533785282996],[120,9,0.000350055583150027],[120,10,0.00057926887650562],[120,11,0.00015989459748134],[120,12,0.00021807165716778],[120,13,0.000138945710823099],[120,14,0.000186198068195042],[120,15,0.000185962324033151],[120,18,0.00267791494137224],[120,23,0.00903616418736369],[120,24,0.0053763440860215],[120,25,0.0130840858383598],[120,26,0.00353273500911789],[120,27,0.0133823325474969],[120,28,0.0151958989381179],[120,29,0.0137454774957252],[120,31,0.000110518069704397],[120,32,7.53600153460395e-05],[120,35,0.00517476839035913],[120,36,0.000778701865693077],[120,37,0.000371076289911785],[120,38,0.000263846559763938],[120,39,0.000219082046226312],[120,40,0.000132944207747482],[120,41,0.00113255530216061],[120,42,0.000105980412326145],[120,44,0.000435552887303633],[120,45,0.000218869363231359],[120,46,0.00227258016958051],[120,47,0.000432846895869404],[120,48,0.000132832594703602],[120,52,0.0111807234801299],[120,53,7.9397070858832e-05],[120,56,0.00101869404772346],[120,57,6.50380472576457e-05],[120,59,0.00280338595509718],[120,60,0.000958761560676745],[120,62,0.000485585769781231],[120,63,0.00284837051011726],[121,2,8.57862849176988e-05],[121,3,0.000137690746583174],[121,8,0.00156262539950808],[121,10,0.000215430573907049],[121,13,0.000439994750939813],[121,14,0.000279297102292564],[121,18,0.000448899036414999],[121,20,7.49625187406297e-05],[121,21,0.000182425504343614],[121,22,0.000100894174622593],[121,23,0.000345040851534781],[121,27,0.000249618638191652],[121,28,0.00023880406922134],[121,29,0.000220162479910174],[121,30,0.000398482813583836],[121,32,0.000390501897702205],[121,34,0.000137565343538181],[121,37,0.000269873665390389],[121,38,0.000134615591716295],[121,39,0.000270969899279912],[121,40,0.000278549768613772],[121,41,0.000267694889601598],[121,42,0.000143385263735373],[121,44,0.000229548143308672],[121,45,0.000134145738754704],[121,46,0.000201367863127387],[121,47,0.000409658669304972],[121,50,7.80832367303546e-05],[121,53,0.000103826938815396],[121,56,0.000134926363936881],[121,57,0.000225131702045697],[121,60,0.000292305353864861],[121,61,0.000199397946844367],[122,17,9.37340986796883e-05],[122,21,0.000106939088753153],[122,24,0.00100527209364668],[122,26,0.000736582400686523],[122,27,0.00097073914852309],[122,28,0.000246764204862051],[122,29,0.000161452485267461],[122,30,0.000273034520418555],[122,33,8.46695931951699e-05],[122,46,0.000747937777330294],[122,48,0.000132832594703602],[122,52,0.00263794240492416],[122,56,0.000242867455086387],[122,59,0.000565542069032619],[123,0,8.87298324484997e-05],[123,2,0.00573159616106375],[123,3,0.000173610071778785],[123,4,0.000385363415764976],[123,8,0.000849766078282339],[123,9,0.00011353154048109],[123,10,0.000167557113038816],[123,11,0.000524454279738796],[123,14,0.00074479227278017],[123,16,6.27560160198994e-05],[123,18,0.00249990325451801],[123,19,0.000169699767171919],[123,21,0.000169844435078537],[123,23,0.0050909801113245],[123,24,0.0124281416614541],[123,25,0.0105151286941956],[123,26,0.00465548682375657],[123,27,0.00728747746498405],[123,28,0.0204814290035502],[123,29,0.0146408049140265],[123,31,0.000279545705722886],[123,32,0.000472712823534248],[123,33,0.000156313095129544],[123,34,0.000268877716915535],[123,37,0.000269873665390389],[123,39,6.34184870655113e-05],[123,40,0.000335525857648407],[123,41,0.00066408924535781],[123,43,9.87337397872288e-05],[123,44,6.47443481127023e-05],[123,46,0.00369653863026703],[123,47,0.000278258718773188],[123,48,0.000156983975558803],[123,49,0.000262927256792287],[123,51,0.000336707138864758],[123,52,0.0100266236779756],[123,54,0.000225236322172404],[123,56,0.000458749637385397],[123,58,0.000216869845233792],[123,59,0.00252365546933911],[123,60,0.000356612531715131],[123,61,0.000328041783518152],[123,63,0.00161284356157289],[123,64,0.000158011486219575],[124,7,0.000217746325530757],[124,53,0.000109934405804537],[124,57,0.000130076094515291],[125,3,0.000257421830568543],[125,4,0.000541917303419498],[125,8,7.08138398568616e-05],[125,9,0.000212871638402044],[125,13,0.000146664916979938],[125,14,0.000271538849451104],[125,17,5.3562342102679e-05],[125,22,0.000126117718278241],[125,23,8.46326616972104e-05],[125,24,0.000543591576564501],[125,25,0.00080235921762938],[125,26,0.000643615689920263],[125,28,0.0018308311973636],[125,29,0.00134299112745206],[125,30,9.59310477146273e-05],[125,31,9.10148809330326e-05],[125,32,0.000143869120206075],[125,33,0.000638278471778973],[125,36,9.57420326671815e-05],[125,42,7.48097028184556e-05],[125,44,0.000164803795195969],[125,48,9.05676782070015e-05],[125,49,0.000182026562394661],[125,53,0.000299265882467905],[125,54,0.000126695431221977],[125,55,7.98478535445188e-05],[125,57,7.50439006818989e-05],[125,58,8.54335753951303e-05],[125,60,8.76916061594584e-05],[125,63,0.000244146043724337],[126,7,4.66599268994479e-05],[126,11,0.000185477733078355],[126,12,0.00038309885718664],[126,13,0.00033192586474407],[126,25,0.000190032446280643],[126,26,0.000107269281653377],[126,28,0.000597010173053349],[126,29,0.000506373703793399],[126,30,0.000154965538615936],[126,42,8.72779866215315e-05],[126,45,8.47236244766551e-05],[126,50,0.000108115250857414],[126,52,9.15952223932e-05],[126,53,0.000207653877630791],[126,54,0.000105579526018315],[126,56,0.000134926363936881],[126,57,0.00045526633080352],[126,59,0.000164189632944954],[126,60,0.000876916061594584],[127,18,0.00011609457838319],[127,23,0.000468734741707627],[127,24,0.00027551901825872],[127,25,0.00123873002019975],[127,26,0.000407623270282833],[127,27,0.000249618638191652],[127,28,0.000883575056118956],[127,29,0.000521051202454078],[127,52,0.000537358638040107],[127,59,0.000218919510593272],[128,5,0.000115899272995469],[129,13,8.49112677252271e-05],[129,16,6.27560160198994e-05],[129,18,0.0002244495182075],[129,29,0.000102742490624748],[129,33,0.000267034870846305],[129,37,0.000101202624521396],[129,40,8.86294718316546e-05],[129,55,0.000123401228205165],[129,56,0.000128180045740037],[129,57,0.000105061460954658],[130,3,0.000562736094731234],[130,4,0.000379342112393649],[130,5,0.000368770414076494],[130,8,0.000585394409483389],[130,11,0.000115124110186565],[130,14,0.000139648551146282],[130,22,0.000119811832364329],[130,31,0.000591596726064712],[130,33,0.000156313095129544],[130,37,0.000151803936782094],[130,38,7.53847313611252e-05],[130,44,8.24018975979847e-05],[130,46,0.000503419657818467],[130,60,0.000467688566183778],[130,61,0.000559600689530965],[130,62,7.66714373338786e-05],[130,63,0.0010357710945881],[131,12,0.000188602514307269],[131,48,8.45298329932014e-05],[132,0,0.000258795344641458],[132,1,7.08641887821989e-05],[132,2,0.000278805425982521],[132,4,0.000132468674169211],[132,5,0.000758613423243072],[132,7,7.77665448324131e-05],[132,8,0.000623161790740382],[132,9,0.000368977506563542],[132,10,0.00069416518258938],[132,11,0.000338976546660441],[132,12,0.000294691428605108],[132,13,0.000177541741607293],[132,14,0.000387912642073005],[132,15,0.000105378650285452],[132,16,0.000171152770963362],[132,17,6.24893991197922e-05],[132,18,0.0002244495182075],[132,21,0.000748573621272072],[132,22,0.000195482463331273],[132,23,0.00591777611405879],[132,24,0.00113186191284663],[132,25,0.0019144009403087],[132,26,0.000915364536775485],[132,27,0.00330744695603938],[132,28,0.00382882524318214],[132,29,0.00768367054886506],[132,30,0.000199241406791918],[132,31,0.00026654357987531],[132,32,0.000246632777496129],[132,33,0.000149800049499147],[132,34,0.000325154448362972],[132,38,0.000220769570414724],[132,40,0.00014560556086629],[132,41,0.000329470633355813],[132,42,0.000124682838030759],[132,43,8.63920223138252e-05],[132,44,0.000288406641592946],[132,48,0.000277740879834805],[132,49,0.000168543113328389],[132,50,0.000180192084762357],[132,51,0.00313811053421955],[132,52,0.0003663808895728],[132,53,0.00224144038501472],[132,55,0.000108883436651617],[132,56,0.000850036092802353],[132,57,0.00044025755066714],[132,58,0.000138008083330595],[132,59,0.000668920726812775],[132,60,0.00138552737731944],[132,61,0.000758998636375331],[132,62,0.000261960744224085],[132,63,0.000162764029149558],[132,64,0.000139779391655778],[133,20,8.1777293171596e-05],[134,0,0.000110912290560625],[134,4,6.62343370846053e-05],[134,5,0.000848171952375935],[134,6,0.000988963949557918],[134,8,0.000108581221113854],[134,9,0.000245985004375695],[134,12,0.000671896457219645],[134,17,7.58799846454619e-05],[134,19,8.14558882425213e-05],[134,21,0.000295655127729306],[134,22,0.000107200060536505],[134,23,0.000110673480680967],[134,24,0.000394662377505734],[134,26,0.000128723137984053],[134,29,8.07262426337304e-05],[134,30,0.000169724161341264],[134,33,7.16435019343745e-05],[134,35,0.000132875650537039],[134,37,9.27690724779463e-05],[134,40,0.000170928267103905],[134,41,0.000525093821910827],[134,46,0.000186984444332573],[134,48,9.05676782070015e-05],[134,50,0.000630672296668248],[134,51,0.000350175424419349],[134,53,0.000244298679565637],[134,57,0.000100058534242532],[134,58,8.54335753951303e-05],[134,60,0.000157844891087025],[134,61,0.00190392878277202],[134,62,7.66714373338786e-05],[134,63,0.000318129693337772],[135,8,0.000231325210199081],[136,0,0.00101299892045371],[136,1,0.00043699583082356],[136,3,0.000472937781742207],[136,4,0.00115609024729493],[136,5,0.000295016331261195],[136,7,0.00960805661404464],[136,8,0.000660929171997375],[136,9,0.00155632820076161],[136,10,0.000837785565194079],[136,11,0.000518058495839543],[136,12,0.00156775840017917],[136,13,0.000355083483214586],[136,14,0.00196283796888941],[136,15,0.000402918368738494],[136,16,8.5576385481681e-05],[136,17,0.00019639525437649],[136,18,0.00065786927750474],[136,20,8.1777293171596e-05],[136,21,0.00340946977083582],[136,22,0.00295746049362475],[136,24,0.000119143359247014],[136,26,0.000193084706976079],[136,27,0.000312023297739565],[136,30,0.000634620777189073],[136,31,0.000253541454027734],[136,32,0.000232930956524122],[136,33,0.0011332699396892],[136,34,0.000325154448362972],[136,35,0.000428154873952682],[136,36,0.000772319063515264],[136,37,0.000345775633781436],[136,38,0.000877693657990243],[136,39,0.000149898242154845],[136,40,0.000278549768613772],[136,41,0.00175031273970276],[136,42,0.000598477622547644],[136,43,0.00182657418606373],[136,45,0.00084017594272683],[136,47,0.000332364580756864],[136,48,0.000259627344193404],[136,49,0.00115283489516618],[136,50,0.00121929977355861],[136,51,0.00109766527269911],[136,52,0.000207615837424587],[136,54,0.000330815848190719],[136,55,0.000290355831070978],[136,56,0.0003980327736138],[136,57,0.0020511999519719],[136,58,0.000519173265862715],[136,61,0.000237991097846502],[136,62,9.58392966673482e-05],[136,63,0.000421706802796582],[137,41,0.000113255530216061],[138,7,7.38782175907924e-05],[138,22,0.000151341261933889],[139,0,0.000524984841986957],[139,3,0.000203542842775127],[139,5,0.000321357075123802],[139,6,0.000177127871562612],[139,8,0.000165232292999344],[139,9,0.000666997800326403],[139,10,0.000382987686945865],[139,11,0.000492475360242528],[139,12,0.000471506285768172],[139,14,0.000349121377865705],[139,15,7.43849296132604e-05],[139,16,0.000696021268584338],[139,17,0.000325837581124631],[139,18,0.000301845903796293],[139,20,0.000633774022079869],[139,21,0.000905836987085532],[139,22,0.000712565108272061],[139,23,0.000136714299664724],[139,26,0.00014302570887117],[139,30,0.0004870345499358],[139,31,0.000104017006780609],[139,32,0.00102763657290054],[139,33,7.81565475647722e-05],[139,34,0.000456466821740327],[139,35,0.000716052116782933],[139,36,0.000134038845734054],[139,37,0.000590348643041476],[139,39,0.000340153703351379],[139,40,0.00089262539487595],[139,41,0.000545685736495565],[139,42,0.000529902061630727],[139,43,0.000166613185890949],[139,44,0.000576813283185893],[139,45,0.000317713591787457],[139,47,0.000966176106851348],[139,48,0.000313967951117605],[139,49,0.000370794849322457],[139,50,0.000324345752572242],[139,51,0.00022222671165074],[139,52,0.00014655235582912],[139,53,0.000390877887305019],[139,54,0.000281545402715505],[139,55,0.000421015955052917],[139,56,0.00036430118262958],[139,57,0.000355207796560988],[139,58,0.000716327670620708],[139,60,0.000789224455435126],[139,61,0.000237991097846502],[139,62,0.000140564301778777],[139,63,0.000147967299226871],[140,20,0.000122665939757394],[140,21,0.000132101227283307],[140,41,0.000128699466154614],[140,51,0.000107746284436723],[140,55,0.000159695707089038],[141,7,0.000151644762423206],[141,8,0.00026437166879895],[141,10,6.2235499128703e-05],[141,12,0.00150292628588605],[141,51,0.000121214569991313],[141,55,8.71067493212932e-05],[141,60,8.76916061594584e-05],[142,42,0.000105980412326145],[142,44,0.000105945296911695],[143,0,0.000961239851525414],[143,3,0.000688453732915871],[143,4,0.0013006015282068],[143,5,0.000447792645664314],[143,6,5.41224051996871e-05],[143,7,0.000147756435181585],[143,8,0.000151069525027971],[143,10,0.000272878726948929],[143,11,0.000767494067910433],[143,12,0.000418461828619253],[143,13,0.000316487452430392],[143,14,0.000449978664804686],[143,16,0.000102691662578017],[143,17,0.000629357519706478],[143,18,0.00011609457838319],[143,20,0.000381627368134115],[143,21,0.000861803244657763],[143,22,0.000649506249132941],[143,23,0.0010286123498584],[143,26,0.000207387277863196],[143,30,0.0005682069749251],[143,31,7.80127550854565e-05],[143,32,0.000150720030692079],[143,34,0.000193842074985618],[143,35,0.000797253903222234],[143,36,0.000427647745913411],[143,37,0.000261440113346939],[143,38,0.000985386131363279],[143,39,0.000207551412214401],[143,40,0.000436816682598869],[143,41,0.00078764073286624],[143,42,0.000218194966553829],[143,43,0.000327055513045195],[143,44,0.00067687273026916],[143,45,0.000487160840740767],[143,46,0.000165409316140353],[143,47,0.000749752658916646],[143,48,0.000320005796331405],[143,51,0.00113133598658559],[143,53,0.000238191212576496],[143,54,0.00041527946900537],[143,56,0.000735348683456004],[143,57,0.00117568777734975],[143,58,0.000368021555548254],[143,60,0.000257228711401078],[143,61,0.000122211644840096],[143,64,0.000395028715548938],[144,23,0.000286449008821327],[144,28,0.000206963526658494],[144,29,0.000322904970534921],[145,18,0.000185751325413103],[145,20,0.000790513833992095],[145,41,0.000159587338031722],[145,43,0.000178954903364352],[145,50,0.000402428989302597],[145,58,0.000506029638878849],[146,12,0.000536338400061296],[147,1,7.67695378473822e-05],[147,10,5.26608069550564e-05],[147,14,0.000271538849451104],[147,16,7.41662007507902e-05],[147,22,8.82824027947686e-05],[147,23,0.00026040818983757],[147,24,0.000215947338635213],[147,25,0.000260414833791992],[147,28,0.000143282441532804],[147,29,0.000374276215847295],[147,30,8.11724249893e-05],[147,47,0.000108211723967351],[147,48,0.000114719059062202],[147,50,0.000132140862159062],[147,51,0.000101012141659427],[147,53,0.000299265882467905],[147,55,0.000123401228205165],[147,56,0.000276599046070607],[147,58,0.000170867150790261],[148,0,0.000502802383874832],[148,1,0.000242119311672513],[148,3,0.000640561299321723],[148,4,0.000614172943875431],[148,5,0.00155937203666632],[148,6,0.000167287434253578],[148,7,0.00753557819426083],[148,8,0.000939463608767698],[148,9,0.00154686723905485],[148,10,0.00258516688688459],[148,11,0.000441309089048499],[148,12,0.00472685051482593],[148,13,0.00462380448794646],[148,14,0.00276969626440126],[148,15,0.00116536389727441],[148,16,0.000416471742677514],[148,17,0.000294592881564735],[148,18,0.00033280445803181],[148,19,0.00021042771129318],[148,20,0.000163554586343192],[148,21,0.000943580194880763],[148,22,0.00168367153901452],[148,23,0.00112626542104749],[148,24,0.000238286718494028],[148,25,7.74206262624841e-05],[148,26,0.000400471984839275],[148,27,0.00114408542504507],[148,29,0.00049903495446306],[148,31,0.00172278167480383],[148,32,0.000465861913048244],[148,33,0.000950904662038062],[148,34,0.000944198494284785],[148,35,0.000236223378732514],[148,36,0.000472327361158096],[148,38,0.000414616022486188],[148,39,0.000305561801315645],[148,40,0.000265888415494964],[148,41,0.000422134248987135],[148,42,0.000554838629236879],[148,43,0.000573889862513267],[148,45,0.000218869363231359],[148,47,0.00020096463022508],[148,48,0.000338119331972806],[148,49,0.00273039843591991],[148,50,0.00189201689000475],[148,51,0.00752877162501599],[148,52,0.000207615837424587],[148,53,0.000763433373642615],[148,54,0.000436395374209033],[148,55,0.000791219639668414],[148,56,0.000371047500826424],[148,57,0.000760444860243242],[148,58,0.000440311503959518],[148,60,0.00144398844809242],[148,61,0.000295880824349705],[148,62,0.00146314659578818],[148,63,0.00108016128435616],[148,64,0.000844753714789267],[149,7,5.83249086243098e-05],[150,0,0.000236612886529333],[150,2,0.000289528711597233],[150,4,0.000505789483191532],[150,5,0.000310820777578759],[150,6,0.000167287434253578],[150,7,0.000159421416906447],[150,8,0.000231325210199081],[150,10,0.000325539533903985],[150,11,0.000102332542388058],[150,18,0.000356023373708448],[150,21,0.000553567047663381],[150,22,0.00021440012107301],[150,23,0.000208326551870056],[150,24,0.000245733178446966],[150,26,0.00014302570887117],[150,29,8.80649919640695e-05],[150,30,0.000206620718154582],[150,31,0.000162526573094701],[150,32,0.000178123672636093],[150,33,0.000234469642694317],[150,34,0.00015632425402066],[150,36,0.000102124834844994],[150,39,0.000236377997244178],[150,40,0.000139274884306886],[150,41,0.000293434782832521],[150,44,0.000317835890735084],[150,45,0.000105904530595819],[150,47,0.000270529309918377],[150,49,0.000161801388795254],[150,50,0.000138147264984473],[150,51,0.000289568139423692],[150,52,0.000262572970860507],[150,53,0.000280943481500483],[150,54,0.000295622672851281],[150,55,0.000152436811312263],[150,56,0.000418271728204333],[150,57,7.00409739697723e-05],[150,58,0.000302303420628923],[150,59,7.29731701977573e-05],[150,60,0.000111076034468647],[150,61,0.000154372604008542],[150,62,0.000115007156000818],[150,63,0.000118373839381497],[150,64,0.000151934121364976],[151,12,0.000117876571442043],[151,16,0.000102691662578017],[151,58,0.000138008083330595],[151,61,0.000109347261172717],[152,37,0.000109636176564846],[153,54,0.000112618161086202],[154,17,5.3562342102679e-05],[155,7,4.27715996578272e-05],[155,9,0.000118262021334469],[155,10,0.000339901572164455],[155,17,0.000120515269731028],[155,27,0.000104007765913188],[155,33,0.000156313095129544],[155,48,7.24541425656012e-05],[155,51,0.000121214569991313],[155,55,0.000145177915535489],[155,60,0.000192921533550809],[155,62,0.000102228583111838],[156,3,0.000227489059572201],[156,7,5.44365813826892e-05],[157,19,8.14558882425213e-05],[157,49,8.09006943976269e-05],[158,54,0.00014781133642564],[159,3,6.58520961919529e-05],[159,7,0.000373279415195583],[159,10,6.2235499128703e-05],[159,12,0.000937118742964242],[159,15,6.8186185478822e-05],[159,18,0.000123834216942069],[159,22,0.000346823725265162],[159,31,9.10148809330326e-05],[159,32,9.59127468040503e-05],[159,48,0.000193211046841603],[159,53,0.000140471740750241],[159,58,9.20053888870634e-05],[160,57,7.00409739697723e-05],[161,2,8.57862849176988e-05],[161,3,0.000149663854981711],[161,9,0.00131980415809267],[161,10,0.000339901572164455],[161,11,0.000217456652574623],[161,34,0.000231359895950577],[161,36,0.000580834998180901],[161,38,0.000258461936095286],[161,39,0.000536174481553868],[161,41,0.000334618612001997],[161,43,0.000333226371781897],[161,44,0.000223662293480244],[161,45,0.000465979934621603],[161,59,0.000194595120527353],[161,62,0.000626150071560008],[161,64,0.000103315202528184],[162,0,0.000170065512192958],[162,1,0.000106296283173298],[162,3,0.000257421830568543],[162,4,0.000270958651709749],[162,7,0.00076988879384089],[162,9,0.000179758272428392],[162,10,7.18101913023496e-05],[162,14,0.000108615539780441],[162,21,0.000585019720826073],[162,22,0.00024592955064257],[162,30,0.000118068981802618],[162,31,0.000487579719284103],[162,33,0.000182365277651135],[162,37,0.000177104592912443],[162,40,0.000120282854628674],[162,41,7.20717010465841e-05],[162,42,0.000112214554227683],[162,43,0.000327055513045195],[162,44,0.000188347194509679],[162,45,0.000155326644873868],[162,47,0.000224152856789513],[162,48,0.000102643368634602],[162,50,7.20768339049427e-05],[162,54,0.000253390862443955],[162,56,0.000107941091149505],[162,57,0.000160093654788051],[163,12,0.000159133371446758],[164,2,0.00018229585545011],[164,3,0.000143677300782443],[164,4,0.00045761905622091],[164,5,6.84859340427774e-05],[164,6,0.00014760655963551],[164,7,0.000124426471731861],[164,8,0.000226604287541957],[164,10,0.000320752187817162],[164,11,0.000313393411063427],[164,13,0.000424556338626136],[164,15,0.000173564835764274],[164,16,0.000182562955694253],[164,17,8.48070416625751e-05],[164,19,0.000135759813737536],[164,21,0.000484371166705458],[164,22,0.00021440012107301],[164,23,0.000156244913902542],[164,30,0.000317310388594536],[164,31,0.000318552083265614],[164,32,0.000465861913048244],[164,34,0.000331407418523799],[164,35,0.000597940427416676],[164,36,0.000376585328490914],[164,37,0.000371076289911785],[164,38,0.000592308603551698],[164,39,0.00119918593723876],[164,40,0.000139274884306886],[164,41,0.000252250953663044],[164,42,0.000174555973243063],[164,44,0.000718073679068152],[164,47,0.000765211476626268],[164,48,0.000175097511200203],[164,50,0.000618659491017425],[164,51,0.000430985137746891],[164,53,0.000189331476663369],[164,54,0.000471588549548472],[164,55,0.00032665030995485],[164,56,0.000303584318857983],[164,57,0.000525307304773292],[164,58,0.000236585285709592],[164,60,0.000426765816642698],[164,61,7.07541101705817e-05],[165,9,0.000619692991792616],[165,10,8.13848834759963e-05],[165,16,0.000296664803003161],[165,17,0.00015622349779948],[165,30,0.000132827604527945],[165,32,0.000184974583122097],[165,38,0.000107692473373036],[165,47,0.000239611674499134],[165,50,0.000114121653682826],[165,55,0.000137919019758714],[165,58,0.000262872539677324],[166,7,0.000136091453456723],[167,8,8.49766078282339e-05],[167,9,0.000624423472645994],[167,10,0.000804274142586316],[167,12,0.000229859314311984],[167,13,0.000239295390862004],[167,41,0.000138995423446984],[167,57,0.000225131702045697],[167,60,8.18454990821612e-05],[167,64,0.000115469932237382],[168,10,0.000100534267823289],[169,21,7.5486415590461e-05],[169,30,8.11724249893e-05],[169,51,0.000484858279965252],[169,52,7.93825260741066e-05],[169,53,0.000293158415478764],[169,57,9.50556075304053e-05],[170,48,9.66055234208016e-05],[171,4,0.000409448629250287],[171,5,0.00160678537561901],[171,6,0.00152526778290027],[171,7,0.00134924955284237],[171,8,0.000722301166539988],[171,9,0.00228482225218193],[171,10,0.00487830566247295],[171,11,0.00117042845356341],[171,12,0.00250487714314341],[171,13,0.00102665441885956],[171,14,0.0059505799293999],[171,15,0.000216956044705343],[171,16,7.98712931162356e-05],[171,17,8.92705701711317e-05],[171,19,0.000108607850990028],[171,20,0.00020444323292899],[171,21,0.000817769502229994],[171,22,0.000498164987199052],[171,23,0.0012108980827447],[171,24,0.00059571679623507],[171,25,0.000274491311294262],[171,26,7.86641398791433e-05],[171,27,0.000561641935931216],[171,28,0.000151242577173515],[171,29,0.000198146231919156],[171,30,0.000900275986244964],[171,31,0.00641654910577879],[171,32,0.00150720030692079],[171,33,0.00044940014849744],[171,35,0.000118111689366257],[171,37,0.000118069728608295],[171,38,8.0769355029777e-05],[171,41,0.000221363081785937],[171,42,9.35121285230694e-05],[171,43,6.78794461037198e-05],[171,45,8.47236244766551e-05],[171,47,0.000285988127627999],[171,48,0.000827184794290614],[171,49,0.000296635879457965],[171,50,0.000720768339049427],[171,51,0.00367684195640316],[171,52,0.000152658703988667],[171,53,0.00416529248659411],[171,54,0.000478627184616359],[171,56,0.000809558183621289],[171,57,0.00224131116703271],[171,58,0.00019058259126606],[171,59,0.000176351827977913],[171,60,0.028774539034457],[171,61,0.00176885275426454],[171,62,0.000134175015334287],[171,63,0.000636259386675545],[171,64,0.00114254459266462],[172,53,0.000189331476663369],[173,20,9.54068420335287e-05],[173,21,0.000125810692650768],[174,1,0.000141728377564398],[174,2,0.000300251997211946],[174,5,9.48266779053841e-05],[174,10,0.000234579958254342],[174,13,0.000424556338626136],[174,16,0.000119806939674353],[174,17,0.000312446995598961],[174,18,0.000363763012267327],[174,19,0.000359763506404469],[174,20,0.000224887556221889],[174,21,0.000301945662361844],[174,22,0.000517082644940788],[174,26,0.000157328279758287],[174,28,0.000127362170251381],[174,30,0.000206620718154582],[174,32,0.000369949166244194],[174,33,0.000260521825215907],[174,36,0.000223398076223424],[174,37,0.00025300656130349],[174,39,0.000270969899279912],[174,40,0.000278549768613772],[174,42,0.000324175378879974],[174,43,0.000166613185890949],[174,44,0.000376694389019359],[174,46,0.00012945076915332],[174,47,0.000301446945337621],[174,48,0.000495103307531608],[174,54,0.000218197687104517],[174,55,0.000304873622624526],[174,58,0.000440311503959518],[174,59,8.51353652307168e-05],[174,60,0.000303997568019456],[174,61,8.36184938379602e-05],[174,62,0.000172510734001227],[174,64,0.000164088851074174],[175,1,9.44855850429319e-05],[175,53,6.71821368805502e-05],[175,60,8.18454990821612e-05],[176,0,0.00212212182605995],[176,1,0.000413374434562827],[176,2,0.000670205350919522],[176,3,0.000736346166510018],[176,4,0.00163177321362982],[176,5,0.00116426087872722],[176,7,0.000552142468310133],[176,8,0.000415441193826922],[176,9,0.00143806617942714],[176,10,0.00122077325213994],[176,11,0.00117682423746266],[176,12,0.00578773965780431],[176,13,0.000879989501879627],[176,14,0.00167578261375538],[176,15,0.000192161068167589],[176,16,0.000907109686105818],[176,17,0.00120068916880172],[176,18,0.000410200843620603],[176,19,0.000366551497091346],[176,20,0.00102221616464495],[176,21,0.00162924846982745],[176,22,0.00236470721771702],[176,23,0.00125646951596628],[176,24,0.000342537157835165],[176,25,0.00158360371900536],[176,26,0.000379018128508599],[176,27,0.000637914297600888],[176,28,0.00104277776893318],[176,29,0.00124758738615765],[176,30,0.000546069040837109],[176,31,0.000455074404665163],[176,32,0.00119890933505063],[176,33,0.0011267568940588],[176,34,0.000750356419299167],[176,35,0.00109253312663788],[176,36,0.000925506315782755],[176,37,0.0013072005667347],[176,38,0.00169615645562532],[176,39,0.00128566569232809],[176,40,0.000791334569925488],[176,41,0.00140539817040839],[176,42,0.000623414190153796],[176,43,0.0013822723570212],[176,44,0.00153032095539114],[176,45,0.000889598057004879],[176,46,0.00049622794842106],[176,47,0.00112849369280237],[176,48,0.00164229389815363],[176,49,0.000728106249578642],[176,50,0.00101508207749461],[176,51,0.00134682855545903],[176,52,0.00042133802300872],[176,53,0.00242466439468895],[176,54,0.000696824871720876],[176,55,0.00206152640060394],[176,56,0.0015314142306836],[176,57,0.000755441933531116],[176,58,0.000952912956330299],[176,59,0.000912164627471966],[176,60,0.000473534673261075],[176,61,0.000739702060874263],[176,62,0.000939225107340012],[176,63,0.000443901897680613],[176,64,0.000771825336534079],[177,12,0.000271116114316699],[177,20,8.85920676025624e-05],[177,36,0.000108507637022806],[177,50,0.000138147264984473],[177,53,0.000903905114392857],[177,55,8.71067493212932e-05],[177,56,0.00018215059131479],[178,3,7.18386503912213e-05],[178,7,0.000159421416906447],[178,9,0.000685919723739918],[178,10,0.000603205606939737],[178,11,8.95409745895506e-05],[178,12,0.00160312137161179],[178,13,0.000301049040116714],[178,15,7.43849296132604e-05],[178,32,7.53600153460395e-05],[178,33,0.000117234821347158],[178,48,9.66055234208016e-05],[178,51,0.000101012141659427],[178,53,0.0001343642737611],[178,59,9.12164627471966e-05],[178,63,9.61787444974661e-05],[179,22,6.93647450530325e-05],[180,9,0.000193949714988529],[180,11,8.3145190690297e-05],[180,21,0.000352269939422152],[180,22,0.000163953033761713],[180,30,8.85517363519636e-05],[180,50,7.80832367303546e-05],[180,53,0.000274836014511342],[180,60,0.000140306569855133],[181,0,0.0186924180358173],[181,1,0.009796974099139],[181,2,0.0126695619537826],[181,3,0.0151220359073521],[181,4,0.0115428385628353],[181,5,0.0088399536402908],[181,6,0.000728192360868517],[181,7,0.00376001244264717],[181,8,0.0130627929922624],[181,9,0.00485820383641997],[181,10,0.0123513529040041],[181,11,0.00974077887856325],[181,12,0.00834566125809665],[181,13,0.00454661242637807],[181,14,0.00865821017106947],[181,15,0.00107238273525784],[181,16,0.00597893679898678],[181,17,0.00805220542943608],[181,18,0.0088618861499168],[181,19,0.00678799068687678],[181,20,0.00236472672754532],[181,21,0.0117947524360095],[181,22,0.00415557881726804],[181,23,0.151414341981055],[181,24,0.00385726625562208],[181,25,0.117679351918976],[181,26,0.00520613580291057],[181,27,0.00335598391346554],[181,28,0.0106745418941939],[181,29,0.0497200267130476],[181,30,0.00464896615847809],[181,31,0.00497331313669785],[181,32,0.00709069235301371],[181,33,0.00410973179278094],[181,34,0.00999224631700057],[181,35,0.0212527221053409],[181,36,0.0158676462140409],[181,37,0.0198272808541502],[181,38,0.0146569456260702],[181,39,0.0131622187245966],[181,40,0.019200942004672],[181,41,0.0218995011608692],[181,42,0.00877143765546391],[181,43,0.0122553254510898],[181,44,0.0234197964673129],[181,45,0.011169397826839],[181,46,0.0057102172615409],[181,47,0.00633811526094484],[181,48,0.00826581009769234],[181,49,0.00484055821479134],[181,50,0.00677522238706461],[181,51,0.00810790790386338],[181,52,0.00161818226227987],[181,53,0.00690143769772924],[181,54,0.00188635419819389],[181,55,0.00432630188295756],[181,56,0.0043783605097518],[181,57,0.00402735600326191],[181,58,0.00303617783327309],[181,59,0.00404392984845905],[181,60,0.0125106691454161],[181,61,0.0141186610749479],[181,62,0.0104656511960744],[181,63,0.0123626678504051],[181,64,0.0104044486310736],[182,1,0.000212592566346597],[182,2,0.00185512841134524],[182,4,0.00220379703390596],[182,8,0.0265835154822659],[182,14,0.000240505838085263],[182,21,6.91958809579226e-05],[182,23,0.00026691839458351],[182,39,0.000190255461196534],[182,41,8.75156369851378e-05],[182,51,0.000781160562166239],[182,62,0.000325853608668984],[183,2,9.1147927725055e-05],[183,3,0.000161636963380248],[183,4,6.62343370846053e-05],[183,14,0.000387912642073005],[183,23,7.16122522053319e-05],[183,26,8.58154253227018e-05],[183,29,0.000212823730579835],[183,35,0.000110729708780866],[183,37,0.000134936832695195],[183,39,0.000121071657125067],[183,41,6.17757437542149e-05],[183,50,0.000138147264984473],[183,51,0.000282833996646397],[183,52,0.000158765052148213],[183,53,0.000360340552359314],[183,58,7.22899484112641e-05],[183,60,0.000292305353864861],[183,61,0.000135076028507474],[183,64,0.000121547297091981],[184,2,0.00011259449895448],[185,0,8.13356797444581e-05],[185,2,0.000932925848479974],[185,3,0.000395112577151717],[185,16,8.5576385481681e-05],[185,34,6.87826717690903e-05],[185,35,0.000310043184586425],[185,36,8.29764283115573e-05],[185,37,0.000269873665390389],[185,40,0.000588752920024563],[185,41,0.00126125476831522],[186,0,0.0134573579213558],[186,1,0.00855094544638534],[186,2,0.0123210551713045],[186,3,0.0130866074796008],[186,4,0.0052927256633971],[186,5,0.0153039721841745],[186,6,0.00152526778290027],[186,7,0.00600357726106229],[186,8,0.019322736435609],[186,9,0.00651860261595591],[186,10,0.0102161965492809],[186,11,0.00554514464065288],[186,12,0.00562860628635756],[186,13,0.0147128069349348],[186,14,0.00708328484425307],[186,15,0.00203318807609578],[186,16,0.00336029940324734],[186,17,0.00337889108097733],[186,18,0.00288688518246198],[186,19,0.00298671590222578],[186,20,0.00201035845713507],[186,21,0.0179594763758972],[186,22,0.0047104967776923],[186,23,0.00846977637446698],[186,24,0.00312006672028118],[186,25,0.00517310548208416],[186,26,0.00283906032109272],[186,27,0.00312716682845652],[186,28,0.0114227946444207],[186,29,0.0129161988213969],[186,30,0.00447186268577416],[186,31,0.00803531377380202],[186,32,0.0113314059438499],[186,33,0.00893589860490563],[186,34,0.0104862309597059],[186,35,0.00550695751670173],[186,36,0.00947207843187316],[186,37,0.0105335065022686],[186,38,0.010500016153871],[186,39,0.0103429787086843],[186,40,0.0127563132671989],[186,41,0.0139819100030373],[186,42,0.00739369229522402],[186,43,0.00977464023893565],[186,44,0.0142555282844513],[186,45,0.00814052825179861],[186,46,0.00200648692187646],[186,47,0.00757482067771457],[186,48,0.00811486396734733],[186,49,0.00363378952336008],[186,50,0.00532167290331493],[186,51,0.00940759745988134],[186,52,0.00183801079602355],[186,53,0.00866649565759097],[186,54,0.00213270642556995],[186,55,0.00311406628823623],[186,56,0.00450654055549184],[186,57,0.00364713357314029],[186,58,0.00294417244438603],[186,59,0.00426284935905232],[186,60,0.0280028529002537],[186,61,0.0302505981938405],[186,62,0.0127019014516459],[186,63,0.00482373395479599],[186,64,0.00739615302804704],[187,1,8.85802359777486e-05],[187,42,8.10438447199935e-05],[188,11,0.000153498813582087],[188,26,0.00014302570887117],[188,32,7.53600153460395e-05],[188,47,0.00010048231511254],[188,55,0.000108883436651617],[188,57,8.50497541061521e-05],[189,34,0.000212600985468097],[189,38,7.53847313611252e-05],[189,53,9.77194718262548e-05],[190,0,0.00428860856834415],[190,1,0.00142909447377434],[190,2,0.00191946812503351],[190,3,0.00046096467334367],[190,4,0.00310699253960512],[190,5,0.00489937835844484],[190,6,6.39628425087211e-05],[190,7,0.00029940119760479],[190,8,0.00150597432762259],[190,9,0.00200099340097921],[190,10,0.000995767986059248],[190,11,0.000492475360242528],[190,12,0.00636533485787032],[190,13,0.00072560537874285],[190,14,0.00304123511385236],[190,15,0.00107858147939228],[190,16,0.00290959710637715],[190,17,0.00219605602620984],[190,18,0.00199682674819086],[190,19,0.00156802584866854],[190,20,0.0012948071418836],[190,21,0.00324591587038982],[190,22,0.00213769532481618],[190,23,0.045011555613424],[190,24,0.00901766300300837],[190,25,0.0339524637354748],[190,26,0.00205241892230128],[190,27,0.00311329912633477],[190,28,0.0151242577173515],[190,29,0.0330170332371957],[190,30,0.00311406939504405],[190,31,0.00221686245701172],[190,32,0.00253483687982133],[190,33,0.000651304563039769],[190,34,0.00205097421275106],[190,35,0.00163879968995682],[190,36,0.000823381480937761],[190,37,0.0012903334626478],[190,38,0.00395231377279042],[190,39,0.00230612680238223],[190,40,0.00465937794772127],[190,41,0.00375802441171474],[190,42,0.00229416421976597],[190,43,0.00208575025300521],[190,44,0.00458507701634501],[190,45,0.00107316591003763],[190,46,0.000697595811548447],[190,47,0.00211012861736334],[190,48,0.00240910024030624],[190,49,0.00190116631834423],[190,50,0.00236051631038687],[190,51,0.0038923345252766],[190,52,0.000573996726997386],[190,53,0.0109445808445405],[190,54,0.00103467935497948],[190,55,0.00310680739245946],[190,56,0.0111853955703675],[190,57,0.00607355302852169],[190,58,0.00369993099595833],[190,59,0.00615407068667753],[190,60,0.0016953710524162],[190,61,0.000913371240383873],[190,62,0.00226819668779391],[190,63,0.00220471275848038],[190,64,0.00147072229481297],[191,25,9.85353425158888e-05],[192,0,0.000214430428417208],[192,1,0.000407469085497644],[192,2,0.000316336925634014],[192,4,0.000270958651709749],[192,7,0.000381056069678824],[192,8,6.60929171997375e-05],[192,9,0.000794720783367629],[192,10,0.000172344459125639],[192,11,0.000262227139869398],[192,12,0.0011021459429831],[192,13,0.000301049040116714],[192,15,0.000396719624604055],[192,17,4.90988135941224e-05],[192,18,0.000263147711001896],[192,19,9.50318696162749e-05],[192,20,0.000115851165326428],[192,21,0.000201297108241229],[192,22,0.000119811832364329],[192,23,0.000136714299664724],[192,24,0.00027551901825872],[192,26,0.000135874423427611],[192,27,0.000187213978643739],[192,28,0.000326365561269164],[192,29,0.000440324959820347],[192,30,0.00120282775211417],[192,31,0.000442072278817587],[192,32,0.000335694613814176],[192,33,0.000149800049499147],[192,34,0.000325154448362972],[192,35,0.000162403572878603],[192,36,0.000134038845734054],[192,37,0.000168671040868993],[192,38,0.000215384946746072],[192,40,0.000215243003019733],[192,41,0.000185327231262645],[192,42,0.000112214554227683],[192,43,0.000333226371781897],[192,44,0.000482639685931053],[192,48,8.45298329932014e-05],[192,49,0.00057978830984966],[192,50,0.000510544240160011],[192,51,0.000518528993851728],[192,52,0.000195403141105493],[192,53,0.000622961632892374],[192,54,0.00266060405566153],[192,55,0.000921879763650353],[192,56,0.00186873014052581],[192,57,0.00125573460474378],[192,58,0.00055203233332238],[192,59,0.00134392255114203],[192,62,0.000383357186669393],[193,34,6.87826717690903e-05],[193,41,6.17757437542149e-05],[193,44,9.41735972548396e-05],[194,1,0.000188971170085864],[194,57,0.000135079021227418],[195,16,6.27560160198994e-05],[195,40,0.000107621501509866],[196,0,0.000118306443264666],[196,1,0.000265740707933246],[196,2,0.000193019141064822],[196,4,0.000361278202279665],[196,5,0.000716468233062902],[196,6,0.000221409839453265],[196,7,0.000466599268994479],[196,8,0.00915858995482077],[196,9,0.000449395681070981],[196,10,0.000277666073035752],[196,11,0.000198269300876862],[196,12,0.000642427314359135],[196,13,0.000324206658587231],[196,14,0.00104736413359711],[196,16,0.000114101847308908],[196,17,5.3562342102679e-05],[196,19,7.46678975556445e-05],[196,21,0.000534695443765766],[196,22,7.56706309669445e-05],[196,23,0.000162755118648481],[196,24,0.00894319840347899],[196,25,9.85353425158888e-05],[196,26,0.000150176994314728],[196,27,0.0204063236721675],[196,28,0.000398006782035566],[196,29,0.000968714911604764],[196,30,0.000258275897693227],[196,31,0.00113118494873912],[196,32,0.0013290766342847],[196,33,9.11826388255676e-05],[196,36,0.000299991702357169],[196,37,0.000109636176564846],[196,39,0.000149898242154845],[196,43,0.000339397230518599],[196,44,0.000247205692793954],[196,45,8.47236244766551e-05],[196,47,9.27529062577294e-05],[196,48,0.000350195022400406],[196,49,0.000148317939728983],[196,50,0.000210224098889416],[196,51,0.00201350869041125],[196,53,9.77194718262548e-05],[196,59,0.0026452774196687],[196,61,0.00255358015797463],[196,62,0.00111173584134124],[196,63,0.000147967299226871],[196,64,0.00069889695827889],[197,3,6.58520961919529e-05],[197,8,0.000840324232968091],[197,11,0.000127915677985072],[197,18,0.00033280445803181],[197,21,0.000685668274946688],[197,23,0.000774714364766772],[197,26,0.000321807844960132],[197,29,0.00126226488481833],[197,34,0.0004502138515795],[197,37,0.000463845362389731],[197,41,0.000108107551569876],[197,49,0.00022921863412661],[197,53,0.000555779496011824],[197,61,0.0005981938405331],[198,0,9.61239851525414e-05],[198,1,0.000165349773825131],[198,2,0.000187657498257466],[198,4,0.000343214292165682],[198,9,0.00011353154048109],[198,10,0.000320752187817162],[198,13,0.000841393471095433],[198,19,0.000291883599535701],[198,20,0.000374812593703148],[198,22,0.000113505946450417],[198,34,0.000125059403216528],[198,37,0.000295174321520738],[198,47,0.000541058619836755],[198,49,0.00132137800849457],[198,50,0.000144153667809885],[198,53,0.000177116542685087],[198,57,0.103890776104021],[198,62,0.000178900020445717],[199,2,0.000273443783175165],[199,3,0.000131704192383906],[199,4,0.00029504386519506],[199,5,0.000484669687071963],[199,6,5.41224051996871e-05],[199,8,0.00164288108467919],[199,9,0.000671728281179782],[199,10,0.000952681871277838],[199,11,0.000306997627164173],[199,12,0.000135558057158349],[199,13,0.000748762997213367],[199,18,0.00011609457838319],[199,24,0.000632949095999762],[199,27,0.000145610872278463],[199,30,0.000184482784066591],[199,31,0.00072811904746426],[199,33,0.000182365277651135],[199,34,0.000193842074985618],[199,36,0.000159570054445303],[199,37,0.000345775633781436],[199,38,0.000177692581065509],[199,39,0.000835970965863558],[199,40,0.000221573679579137],[199,41,0.000252250953663044],[199,43,6.78794461037198e-05],[199,46,0.000251709828909233],[199,50,0.00041444179495342],[199,61,0.00246996166413667],[199,62,0.000568646493559599],[199,63,0.00218251766359635],[199,64,0.000279558783311556],[200,12,0.000106088914297839],[201,1,8.26748869125654e-05],[201,2,0.000101871213339767],[201,3,7.18386503912213e-05],[201,4,7.22556404559331e-05],[201,9,7.56876936540599e-05],[201,23,0.00116532664952313],[201,24,9.68039793881989e-05],[201,25,0.00122465354269748],[201,26,0.000307505274073015],[201,28,0.000995016955088915],[201,29,0.000711858685042895],[201,36,8.93592304893694e-05],[201,38,0.000301538925444501],[201,39,0.000288265850297779],[201,41,0.00036035850523292],[201,43,7.40503048404216e-05],[201,49,0.000249443807726016],[201,50,9.61024452065902e-05],[201,52,0.000671698297550133],[201,53,0.000158794141717664],[201,56,0.000107941091149505],[201,57,0.000145084874651671],[201,64,0.000139779391655778],[202,2,0.00011259449895448],[202,8,6.13719945426134e-05],[202,9,0.000591310106672343],[202,10,0.00148407728691523],[202,14,0.000139648551146282],[202,21,0.000100648554120615],[202,30,0.000103310359077291],[202,34,0.000556514344313549],[202,38,6.46154840238216e-05],[202,44,0.000223662293480244],[202,48,0.000114719059062202],[202,49,0.00022921863412661],[202,51,0.000101012141659427],[202,55,0.000399239267722594],[202,57,0.000345201943136735],[203,1,0.000283456755128796],[203,12,0.000347735885754027],[203,13,0.000100349680038905],[203,14,0.000139648551146282],[203,39,0.00035168433736329],[203,41,0.000267694889601598],[203,50,0.000108115250857414],[203,61,0.00016723698767592],[203,62,8.94500102228583e-05],[203,63,9.61787444974661e-05],[204,1,0.000933045152298952],[205,0,0.000125700595968708],[205,1,0.00322432058959005],[205,2,0.000949010776902043],[205,3,0.000335247035159033],[205,5,0.000131703719313033],[205,6,0.000255851370034884],[205,8,0.000297418127398819],[205,9,0.00011353154048109],[205,11,0.000127915677985072],[205,12,0.00196853874308212],[205,13,0.000270172215489359],[205,16,6.27560160198994e-05],[205,21,6.91958809579226e-05],[205,24,0.000104250439341137],[205,31,0.000182029761866065],[205,33,0.000312626190259089],[205,35,0.000214077436976341],[205,36,0.000651045822136834],[205,37,0.000210838801086242],[205,38,0.00015076946272225],[205,39,0.000317092435327556],[205,40,0.000860972012078931],[205,41,0.000736160946404394],[205,42,0.000137151121833835],[205,43,0.000185125762101054],[205,45,0.00022592966527108],[205,46,0.00028047666649886],[205,48,0.00153361268430523],[205,49,0.000101125867997034],[205,50,0.000756806756001898],[205,52,0.00016487140030776],[205,53,0.000897797647403716],[205,54,0.000112618161086202],[205,55,0.000849290805882609],[205,56,0.000209135864102166],[205,61,0.00160161576658862],[205,62,0.00054947863422613],[205,63,0.000244146043724337],[206,20,0.000109036390895461],[206,41,0.000133847444800799],[206,49,0.000101125867997034],[206,50,0.000102108848032002],[206,56,0.000134926363936881],[207,44,7.06301979411297e-05],[208,29,9.54037412944086e-05],[209,7,8.16548720740338e-05],[210,49,0.000101125867997034],[211,0,0.00184853817601041],[211,1,0.000165349773825131],[211,2,0.000836416277947563],[211,3,0.00428038625247694],[211,4,0.000849003775357214],[211,5,0.000537351174797176],[211,7,0.00119371646317754],[211,8,0.0018600435269069],[211,9,0.000643345396059509],[211,10,0.000473947262595508],[211,11,0.00111926218236938],[211,12,0.00305300320034891],[211,13,0.000864551089565949],[211,14,0.000892199076767912],[211,15,0.000235552277108658],[211,16,0.00669207334466745],[211,17,0.0056240459207813],[211,18,0.00607561626872025],[211,19,0.00240973669384126],[211,20,0.00468175003407387],[211,21,0.00726556750058187],[211,22,0.00773732201637008],[211,23,0.00100908173562059],[211,24,0.00110952253298782],[211,26,0.00108699538742089],[211,27,0.00144224102066288],[211,28,0.000151242577173515],[211,30,0.0103162772850038],[211,31,0.00132621683645276],[211,32,0.00367208802049792],[211,33,0.00235772251820396],[211,34,0.00230734598934494],[211,35,0.00406008932196508],[211,36,0.00241908202539079],[211,37,0.00406497208494274],[211,38,0.0035969286106594],[211,39,0.00379934390692472],[211,40,0.00516583207247359],[211,41,0.00398968345079305],[211,42,0.00332279763351973],[211,43,0.00133907634586429],[211,44,0.00400826373315911],[211,45,0.00449035209726272],[211,46,0.00138799991369949],[211,47,0.00714970319069997],[211,48,0.00443781623214307],[211,49,0.00127418593676262],[211,50,0.00455285334166221],[211,51,0.00321218610476979],[211,52,0.00150826799540803],[211,53,0.00128256806771959],[211,54,0.00474404003575627],[211,55,0.00453680986048402],[211,56,0.00250288405102915],[211,57,0.00453265160118669],[211,58,0.00715013307922321],[211,60,0.000473534673261075],[211,61,0.000971260966887077],[211,62,0.00054947863422613],[211,63,0.000806421780786446],[211,64,0.00108784830897323],[212,38,0.000107692473373036],[212,43,0.000148100609680843],[212,48,0.000102643368634602],[213,42,6.85755609169176e-05],[214,0,0.00488014078466749],[214,1,0.00102753073734188],[214,2,0.00441799367326149],[214,3,0.00340634933938374],[214,4,0.00317322687668973],[214,5,0.000221262248445896],[214,7,0.000163309744148068],[214,8,0.00126048634945214],[214,9,0.000137183944747984],[214,10,0.00567779245897244],[214,11,0.00104251277557834],[214,12,0.00269937348602279],[214,13,0.000810516646468077],[214,14,0.000488769929011986],[214,16,0.0056423363494255],[214,17,0.00711486444263919],[214,18,0.00662513060640068],[214,19,0.00508420502447071],[214,20,0.00836854300122666],[214,21,0.00534066390302512],[214,22,0.00539783834230871],[214,23,0.000605449041372351],[214,24,0.00145950615077592],[214,25,0.000358950176307881],[214,26,0.00240283190903565],[214,27,0.00199694910553321],[214,28,0.000875614920478245],[214,29,0.000711858685042895],[214,30,0.00506958690614992],[214,31,0.000429070152970011],[214,32,0.00348711343737583],[214,33,0.00050801755917102],[214,34,0.00321402666266477],[214,35,0.00466541172996715],[214,36,0.00315948707801699],[214,37,0.00439388061463727],[214,38,0.00255231161894095],[214,39,0.00342459830153761],[214,40,0.00328562113433063],[214,41,0.00584810374206568],[214,42,0.00561072771138417],[214,43,0.00535013452472046],[214,44,0.00354916744654177],[214,45,0.00410909578711777],[214,46,0.00225819675078569],[214,47,0.00691782092505565],[214,48,0.00378572894905266],[214,49,0.00364053124789321],[214,50,0.00636078059211119],[214,51,0.00241082311427167],[214,52,0.00187464888498083],[214,53,0.00181391769577485],[214,54,0.00587726028168618],[214,55,0.00468198777601951],[214,56,0.00406128355450013],[214,57,0.00358209552588264],[214,58,0.00876022738474682],[214,59,0.00117973291819708],[214,60,0.000374150852947023],[214,61,0.00174312398692979],[214,62,0.000293907176446534],[214,63,0.00215292420375097],[214,64,0.00148287702452217],[215,32,0.000253483687982133],[215,34,6.87826717690903e-05],[215,35,0.000243605359317905],[215,37,0.000379509841955235],[215,39,0.000190255461196534],[215,40,0.000696374421534429],[215,41,0.000133847444800799],[215,44,9.41735972548396e-05],[215,45,0.000218869363231359],[215,50,7.80832367303546e-05],[216,2,0.000579057423194467],[216,6,9.84043730903401e-05],[216,9,0.000179758272428392],[216,11,0.000127915677985072],[216,17,9.37340986796883e-05],[216,20,0.000238517105083822],[216,21,0.000402594216482459],[216,24,8.93575194352605e-05],[216,26,0.000178782136088962],[216,30,0.000184482784066591],[216,34,0.000281383657237188],[216,36,0.000204249669689987],[216,37,0.000421677602172483],[216,38,0.000226154194083376],[216,39,0.000392041556404979],[216,40,0.000234235032697944],[216,43,0.000573889862513267],[216,44,9.41735972548396e-05],[216,45,0.000458919632581882],[216,47,0.000247341083353945],[216,50,0.000480512226032951],[216,51,0.000141416998323198],[216,53,6.71821368805502e-05],[216,54,0.000746095317196089],[216,55,0.000413757059276143],[216,57,0.000105061460954658],[216,59,9.72975602636764e-05],[216,61,0.00016723698767592],[216,62,8.30607237783684e-05],[217,17,0.0003392281666503],[217,18,0.000479857590650517],[217,19,7.46678975556445e-05],[217,20,0.000272590977238653],[217,21,0.000780026294434764],[217,22,0.000416188470318195],[217,26,0.00014302570887117],[217,27,0.000187213978643739],[217,30,0.000140206915890609],[217,31,0.000175528698942277],[217,38,0.00021000032307742],[217,42,9.97462704246074e-05],[217,48,0.000265665189407204],[217,54,0.000429356739141146],[217,56,0.000425018046401177],[217,58,0.000368021555548254],[218,2,0.000107232856147123],[218,9,0.000657536838619646],[218,10,0.000143620382604699],[218,13,0.000154384123136777],[219,32,7.53600153460395e-05],[219,53,0.000164901608706805],[219,62,0.000115007156000818],[220,39,6.91838040714669e-05],[221,0,0.000569349758211207],[221,1,9.44855850429319e-05],[221,2,0.000278805425982521],[221,3,0.000790225154303434],[221,5,0.000110631124222948],[221,6,0.000127925685017442],[221,7,0.000283847888638308],[221,8,0.000174674138313592],[221,9,0.000515622413018283],[221,10,0.000363838302598571],[221,11,0.000409330169552231],[221,14,0.000411187400597385],[221,15,9.91799061510138e-05],[221,16,0.00108396754943463],[221,17,0.000812362188557298],[221,18,0.000890058434271119],[221,19,0.000957106686849626],[221,20,0.000442960338012812],[221,21,0.000509533305235612],[221,22,0.000397270812576459],[221,25,9.85353425158888e-05],[221,26,0.000464833553831301],[221,27,0.000485369574261545],[221,28,9.55216276885358e-05],[221,30,0.000907655297607627],[221,31,0.000377061649579706],[221,33,9.76956844559653e-05],[221,34,0.000669067807208424],[221,35,0.00048721071863581],[221,36,0.000319140108890605],[221,37,0.000387943393998684],[221,38,0.00133000204615699],[221,39,0.0012453084732864],[221,40,0.000734358480890853],[221,41,0.0016679450813638],[221,42,0.000691989751070714],[221,43,0.000635598449880285],[221,44,0.00070041612958287],[221,45,0.000303592987708014],[221,46,0.000201367863127387],[221,47,0.000966176106851348],[221,48,0.000404535629324607],[221,50,0.000114121653682826],[221,51,0.000740755705502468],[221,52,8.54888742336533e-05],[221,53,0.000445845090207287],[221,54,0.000724979411992426],[221,55,0.000421015955052917],[221,56,0.000485734910172773],[221,57,0.00044025755066714],[221,58,0.000696612230144908],[221,59,0.000218919510593272],[221,61,0.000109347261172717],[221,62,0.000696432222449397],[221,63,0.000991380904820035],[221,64,0.000419338174967334],[222,4,6.62343370846053e-05],[222,47,8.50234974029186e-05],[222,55,7.98478535445188e-05],[223,0,0.0013679182502477],[223,1,0.000336604896715445],[223,2,0.000916840920057906],[223,3,0.000862063804694656],[223,4,0.000385363415764976],[223,5,0.000221262248445896],[223,12,0.000807454514377995],[223,13,0.000123507298509421],[223,16,0.000844353670085919],[223,17,0.000834679831100081],[223,18,0.00179559614566],[223,19,0.000977470658910256],[223,20,0.00201035845713507],[223,21,0.00099390447194107],[223,22,0.00076931808149727],[223,24,8.19110594823221e-05],[223,26,0.000851002967783459],[223,27,0.000339758701983081],[223,28,0.000286564883065607],[223,30,0.00194075888838054],[223,32,0.000685091048600359],[223,33,0.000911826388255676],[223,34,0.00103799304669718],[223,35,0.00149854205883439],[223,36,0.00123826362249555],[223,37,0.00111322886973536],[223,38,0.00136769441183756],[223,39,0.000680307406702758],[223,40,0.000829318629281911],[223,41,0.000447874142218058],[223,42,0.000953823710935308],[223,43,0.000370251524202108],[223,44,0.001542092655048],[223,45,0.00133439708550732],[223,46,0.000179792734935167],[223,47,0.00113622310165719],[223,48,0.00101435799591842],[223,49,0.000168543113328389],[223,50,0.000312332946921418],[223,51,0.00062627527828845],[223,52,0.00053125228988056],[223,53,0.000311480816446187],[223,54,0.00204120416968741],[223,55,0.00181472394419361],[223,56,0.000688124456078095],[223,57,0.000210122921909317],[223,58,0.00163638155949134],[223,59,0.00026148719320863],[223,60,0.000280613139710267],[223,61,0.000218694522345434],[223,62,0.00182094663667962],[223,64,0.000388951350694339],[224,1,7.67695378473822e-05],[224,10,0.000124470998257406],[224,11,7.67494067910433e-05],[224,27,0.000117875468034947],[224,29,8.07262426337304e-05],[224,30,8.11724249893e-05],[224,34,0.000331407418523799],[224,39,0.000605358285625335],[224,44,0.000105945296911695],[224,46,0.000143834187948133],[224,49,0.000249443807726016],[224,50,0.000138147264984473],[224,51,0.000154885283877789],[224,52,6.71698297550133e-05],[224,53,0.000287050948489623],[224,55,0.000421015955052917],[224,56,8.09558183621289e-05],[224,62,7.02821508893887e-05],[225,1,0.000112201632238482],[225,59,0.000121621950329595],[226,1,0.000407469085497644],[226,2,6.43397136882741e-05],[226,3,0.000209529396974396],[226,4,0.000746641618044642],[226,8,0.00010386029845673],[226,9,0.000127722983041226],[226,22,7.56706309669445e-05],[226,35,0.000103347728195475],[226,37,0.000126503280651745],[226,38,0.000344615914793715],[226,39,0.00245602504453707],[226,43,8.02211635771234e-05],[226,44,0.000494411385587908],[226,60,0.000251382604323781],[226,62,0.000881721529339603],[227,0,0.000177459664896999],[227,1,0.000348415594845811],[227,10,0.000359050956511748],[227,13,0.00033192586474407],[227,14,0.000349121377865705],[227,20,8.1777293171596e-05],[227,24,0.000186161498823459],[227,26,8.58154253227018e-05],[227,40,0.000120282854628674],[227,42,8.10438447199935e-05],[227,44,0.000429667037475206],[227,45,9.88442285560976e-05],[227,55,0.000319391414178075],[228,5,6.84859340427774e-05],[228,10,9.09595756496429e-05],[228,21,0.00035856047405469],[228,30,0.000214000029517245],[228,33,0.000104208730086363],[228,36,8.93592304893694e-05],[228,39,0.000420868141434757],[228,48,0.000102643368634602],[228,50,0.000294313738445183],[228,55,0.000442792642383241],[228,56,8.77021365589729e-05],[229,41,0.000154439359385537],[229,64,9.11604728189857e-05],[230,0,0.000103518137856583],[230,1,0.00023621396260733],[230,10,8.61722295628196e-05],[230,32,8.90618363180467e-05],[230,45,0.000134145738754704],[230,51,9.42779988821323e-05],[230,53,0.000177116542685087],[230,62,0.000108617869556328],[231,0,0.00174502003815383],[231,1,0.000956666548559685],[231,2,0.00144228191517881],[231,4,0.00123436719112219],[231,5,0.000900853440101148],[231,7,0.000182751380356171],[231,8,0.000462650420398163],[231,9,0.000241254523522316],[231,10,0.000119683652170583],[231,11,0.00139428089003729],[231,12,0.000347735885754027],[231,13,0.000470871575567169],[231,14,0.00131890298304822],[231,15,0.000210757300570904],[231,16,0.00124941522803254],[231,17,0.00195502548674778],[231,18,0.00177237722998336],[231,19,0.00099104664028401],[231,20,0.00145154695379583],[231,21,0.000540985978398304],[231,22,0.00209986000933271],[231,24,0.00055103803651744],[231,26,0.0012228698108485],[231,27,0.000665649701844404],[231,30,0.00312144870640672],[231,31,0.000955656249796842],[231,32,0.00219229135552115],[231,33,0.000553608878583803],[231,34,0.00206973312323354],[231,35,0.00245819953493522],[231,36,0.00123826362249555],[231,37,0.00293487611112048],[231,38,0.00168538720828801],[231,39,0.00370133351782348],[231,40,0.00189287229126177],[231,41,0.00114285125945298],[231,42,0.00350358774866434],[231,43,0.00180806160985363],[231,44,0.000947621822376824],[231,45,0.00296532685668293],[231,46,0.00209997914404275],[231,47,0.00240384615384615],[231,48,0.000712465735228412],[231,50,0.000420448197778832],[231,51,0.00158925769544166],[231,52,0.000647272904911946],[231,54,0.00311107670000633],[231,55,0.00127030676093553],[231,56,0.000904006638377106],[231,57,0.0014108253328197],[231,58,0.00187953865869287],[231,59,0.000893921334922527],[231,60,0.000491072994492967],[231,62,0.00106062154978532],[231,63,0.000340324788221803],[231,64,0.000437570269531131],[232,1,0.000124012330368848],[232,3,0.000161636963380248],[232,6,9.34841544358231e-05],[232,34,0.000150071283859833],[232,36,0.000102124834844994],[232,40,0.000107621501509866],[232,43,0.000203638338311159],[232,44,8.24018975979847e-05],[232,45,0.000310653289747735],[232,60,0.000140306569855133],[233,9,9.46096170675749e-05],[233,10,0.000378200340859041],[233,13,9.2630473882066e-05],[233,16,0.000125512032039799],[233,17,6.24893991197922e-05],[233,21,0.000113229623385692],[233,30,0.000125448293165282],[233,32,7.53600153460395e-05],[233,38,0.000107692473373036],[233,41,8.23676583389532e-05],[233,42,0.000130916979932297],[233,43,7.40503048404216e-05],[233,47,0.000448305713579025],[233,50,0.000438467406255068],[233,59,0.000164189632944954],[234,37,0.000101202624521396],[234,40,6.96374421534429e-05],[234,44,0.000176575494852824],[235,0,0.000687656201475873],[235,1,0.000124012330368848],[235,2,7.50629993029864e-05],[235,3,0.000107757975586832],[235,4,0.000439555146106926],[235,8,0.000637324558711755],[235,9,0.000350055583150027],[235,10,0.000229792612167519],[235,11,7.03536228917897e-05],[235,12,8.25136000094301e-05],[235,13,0.000123507298509421],[235,16,0.000216793509886925],[235,17,0.000316910524107517],[235,18,0.000100615301265431],[235,19,8.82438789293981e-05],[235,20,0.000163554586343192],[235,21,0.000245330850668998],[235,22,0.000390964926662547],[235,26,0.000164479565201845],[235,30,8.85517363519636e-05],[235,31,7.15116921616684e-05],[235,32,0.000178123672636093],[235,33,0.000136773958238351],[235,34,0.00031264850804132],[235,35,0.00132875650537039],[235,36,0.00036381972413529],[235,37,0.000767453235953919],[235,38,0.000145384839053599],[235,39,0.000224847363232267],[235,40,0.000829318629281911],[235,41,0.000720717010465841],[235,42,0.000149619405636911],[235,43,0.000950312245452077],[235,44,8.24018975979847e-05],[235,45,0.00078369352640906],[235,46,0.000165409316140353],[235,47,0.000479223348998269],[235,48,0.000338119331972806],[235,50,0.000198211293238592],[235,51,7.40755705502468e-05],[235,52,7.327617791456e-05],[235,53,0.000549672029022683],[235,54,0.00053493626515946],[235,55,0.00083477301432906],[235,58,0.000111720829362863],[235,60,0.000403381388333509],[235,61,7.7186302004271e-05],[235,62,7.02821508893887e-05],[235,63,0.000747234861095698],[235,64,8.50831079643866e-05],[236,16,9.69865702125717e-05],[236,19,0.000108607850990028],[236,35,8.12017864393017e-05],[236,42,0.000180790115144601],[236,48,7.24541425656012e-05],[237,52,7.327617791456e-05],[238,0,0.000103518137856583],[238,1,0.000242119311672513],[238,2,0.000386038282129645],[238,3,0.000179596625978053],[238,4,0.00024085213485311],[238,5,0.000284480033716152],[238,7,0.000431604323819893],[238,8,0.00125576542679501],[238,9,0.00190638378391163],[238,10,0.00138354301909194],[238,11,8.95409745895506e-05],[238,12,0.000559913714349704],[238,13,0.000277891421646198],[238,14,0.000147406803987742],[238,17,0.000160687026308037],[238,18,0.000185751325413103],[238,19,0.000257943646101318],[238,21,0.000201297108241229],[238,22,0.000264847208384306],[238,24,0.000268072558305781],[238,27,0.00017334627652198],[238,30,0.000214000029517245],[238,31,0.000169027636018489],[238,32,0.000568625570338298],[238,33,0.000924852479516471],[238,34,8.12886120907431e-05],[238,35,0.000317425165171816],[238,36,0.000440413350269035],[238,38,0.000866924410652939],[238,39,0.00103199174406605],[238,40,0.000322864504529599],[238,41,0.00036035850523292],[238,43,0.000222150914521265],[238,44,0.000288406641592946],[238,47,0.000139129359386594],[238,48,0.000193211046841603],[238,50,9.61024452065902e-05],[238,51,0.000269365711091807],[238,53,0.000164901608706805],[238,55,0.00070411289034712],[238,56,0.000195643227708478],[238,57,0.000535313158197546],[238,59,0.000456082313735983],[238,60,0.000280613139710267],[238,61,7.07541101705817e-05],[238,62,0.000287517890002045],[238,63,9.61787444974661e-05],[238,64,0.000212707769910967],[239,7,0.000241076288980481],[239,8,0.00018411598362784],[239,9,0.000316942217176376],[239,10,0.000210643227820226],[239,55,8.71067493212932e-05],[239,57,0.000105061460954658],[240,47,0.000432846895869404],[240,51,8.75438561048371e-05],[241,5,8.95585291328627e-05],[241,10,6.2235499128703e-05],[241,13,0.000231576184705165],[241,39,0.00029979648430969],[241,61,0.00025728767334757],[242,2,0.000235912283523672],[242,3,0.000137690746583174],[242,19,0.000135759813737536],[242,22,0.000145035376019977],[242,32,8.90618363180467e-05],[242,36,7.65936261337452e-05],[242,41,0.000108107551569876],[242,50,0.000120128056508238],[242,57,0.000130076094515291],[243,0,0.000221824581121249],[243,1,0.00041927978362801],[243,2,0.000477186209854699],[243,3,0.000778252045904898],[243,5,7.37540828152987e-05],[243,6,7.38032798177551e-05],[243,7,0.000155533089664826],[243,8,7.08138398568616e-05],[243,10,0.000162769766951993],[243,11,0.000249435572070891],[243,12,0.000188602514307269],[243,13,0.000663851729488139],[243,16,0.000102691662578017],[243,17,0.000482061078924111],[243,19,8.82438789293981e-05],[243,20,0.000197628458498024],[243,21,0.000251621385301537],[243,22,0.000208094235159097],[243,24,0.000245733178446966],[243,25,0.000168917730027238],[243,26,0.000429077126613509],[243,27,0.000762723616696713],[243,30,0.000597724220375754],[243,31,0.000468076530512739],[243,32,0.00107559294630256],[243,33,0.000521043650431815],[243,34,0.000600285135439334],[243,35,0.000354335068098771],[243,36,0.000191484065334363],[243,38,0.000581539356214394],[243,39,0.000536174481553868],[243,40,0.000487462095074101],[243,41,0.000525093821910827],[243,42,0.000623414190153796],[243,43,0.000333226371781897],[243,44,0.000300178341249801],[243,45,0.000345954799946342],[243,47,0.000324635171902053],[243,48,0.000573595295311009],[243,49,0.000498887615452033],[243,51,0.000168353569432379],[243,52,0.00034806184509416],[243,53,0.000360340552359314],[243,54,0.000295622672851281],[243,55,0.000333909205731624],[243,56,7.42095001652848e-05],[243,57,0.00208622043895679],[243,58,0.000499457825386916],[243,60,0.000941223239444854],[243,61,8.36184938379602e-05],[243,62,0.00146953588223267],[243,63,0.000858210335515851],[243,64,0.000607736485459905],[244,0,0.000214430428417208],[244,1,0.00020078186821623],[244,2,0.000884671063213769],[244,3,0.000437018456546596],[244,7,0.000132203126215102],[244,8,0.000538185182912148],[244,9,0.000402090872537193],[244,10,0.000248941996514812],[244,11,7.67494067910433e-05],[244,12,8.84074285815323e-05],[244,13,0.000185260947764132],[244,16,0.000564804144179094],[244,17,0.000383863451735866],[244,18,0.000131573855500948],[244,19,0.000122183832363782],[244,20,0.000776884285130162],[244,21,0.00063534399788638],[244,22,0.000346823725265162],[244,24,9.68039793881989e-05],[244,26,8.58154253227018e-05],[244,27,8.32062127305505e-05],[244,30,0.000597724220375755],[244,31,8.45138180092445e-05],[244,32,0.000335694613814176],[244,33,0.000521043650431815],[244,34,0.000200095045146445],[244,35,0.000745580039124497],[244,36,0.000159570054445303],[244,37,0.000438544706259382],[244,39,0.000530409164547913],[244,40,0.000487462095074101],[244,41,0.000566277651080303],[244,42,0.000230663250356905],[244,44,0.000347265139877221],[244,45,0.000861356848845994],[244,46,0.0002157512819222],[244,47,0.000827046747464754],[244,48,0.000446800545821207],[244,49,0.000208993460527203],[244,50,0.00110517811987579],[244,53,0.000274836014511342],[244,54,0.000717940776924539],[244,55,0.000108883436651617],[244,56,0.000505973864763306],[244,57,0.000615359985591571],[244,58,0.000440311503959518],[244,59,0.000218919510593272],[244,61,0.000109347261172717],[244,62,0.000805050092005725],[244,63,0.000377316613028521],[244,64,7.29283782551886e-05],[245,0,0.000739415270404164],[245,1,0.00103934143547225],[245,2,0.000144764355798617],[245,3,0.000472937781742207],[245,4,0.000180639101139833],[245,5,0.000110631124222948],[245,6,8.36437171267891e-05],[245,7,8.55431993156544e-05],[245,8,0.000354069199284308],[245,9,0.000387899429977057],[245,10,0.000421286455640451],[245,11,0.000115124110186565],[245,12,0.000719047085796462],[245,13,0.000362802689371425],[245,14,0.000884440823926452],[245,15,9.29811620165754e-05],[245,16,0.000330895357195833],[245,17,0.000665065747774931],[245,18,0.000479857590650517],[245,19,0.000407279441212607],[245,21,0.000975032868043455],[245,22,0.000737788651927709],[245,24,0.000342537157835165],[245,26,0.000379018128508599],[245,29,0.000455002458481026],[245,30,0.000760069070354355],[245,32,0.000664538317142348],[245,33,0.000547095832953406],[245,34,0.000662814837047598],[245,35,0.000103347728195475],[245,36,0.000114890439200618],[245,37,0.000362642737868335],[245,38,0.000242308065089331],[245,39,0.00186219739292365],[245,40,0.000265888415494964],[245,41,0.000149291380739353],[245,42,0.000255599817963056],[245,43,0.000512181275146249],[245,44,0.000111831146740122],[245,45,0.000635427183574913],[245,46,0.000783896324317327],[245,47,0.000942987880286916],[245,49,0.000970808332771523],[245,50,0.000390416183651773],[245,51,0.000296302282200987],[245,52,0.000415231674849173],[245,54,0.000915022558825393],[245,55,0.00172035829909554],[245,56,0.000134926363936881],[245,57,0.000365213649985241],[245,58,0.000308875234120856],[245,59,0.00147162559898811],[245,60,0.00065476399265729],[245,61,0.00016723698767592],[245,62,0.000702821508893887],[245,63,0.000998779269781378],[246,27,0.00018028012758286],[246,30,0.000118068981802618],[246,39,9.80103891012447e-05],[246,48,0.000199248892055403],[246,49,0.000242702083192881],[246,52,7.93825260741066e-05],[246,53,0.00026262108053306],[246,55,9.43656450980677e-05],[246,56,0.000229374818692698],[247,8,0.000472092265712411],[247,9,0.000473048085337875],[247,10,0.000186706497386109],[247,12,0.000436143314335559],[247,13,0.000169822535450454],[247,14,0.000155165056829202],[247,21,0.000113229623385692],[247,22,0.000113505946450417],[247,24,0.000119143359247014],[247,30,0.000214000029517245],[247,32,0.00036309825575819],[247,33,0.000136773958238351],[247,37,0.000126503280651745],[247,41,0.000154439359385537],[247,45,0.000105904530595819],[247,48,9.66055234208016e-05],[247,51,9.42779988821323e-05],[247,53,9.77194718262548e-05],[247,55,0.000210507977526459],[247,56,0.000161911636724258],[247,59,7.29731701977573e-05],[247,62,0.000242792884890615],[248,2,9.1147927725055e-05],[248,47,9.27529062577294e-05],[248,48,0.000144908285131202],[248,56,7.42095001652848e-05],[248,62,8.30607237783684e-05],[249,0,0.000170065512192958],[249,1,0.000714547236887172],[249,2,0.000209104069486891],[249,4,0.000487725573077548],[249,10,0.000114896306083759],[249,12,0.00038309885718664],[249,19,0.000122183832363782],[249,38,0.00011846172071034],[249,56,8.09558183621289e-05],[249,60,0.000385843067101617],[249,62,8.30607237783684e-05],[250,16,8.5576385481681e-05],[250,17,5.3562342102679e-05],[250,20,7.49625187406297e-05],[250,27,0.000332824850922202],[250,48,0.000187173201627803],[250,49,0.000101125867997034],[250,50,0.00041444179495342],[250,51,0.000828299561607305],[250,52,0.000415231674849173],[250,53,0.000213761344619932],[250,54,0.000408240833937483],[250,56,8.77021365589729e-05],[251,0,0.00125700595968708],[251,1,0.000106296283173298],[251,2,0.00110449841831537],[251,3,0.000670494070318066],[251,4,0.000421491235992943],[251,5,0.000142240016858076],[251,8,0.000944184531424822],[251,10,0.000507458685203271],[251,11,0.000415725953451485],[251,13,0.000571221255606073],[251,14,0.000201714573877963],[251,16,0.000233908786983261],[251,17,0.000843606888117194],[251,18,0.000843620602917844],[251,19,0.000760254956930199],[251,20,0.000177184135205125],[251,21,0.000251621385301537],[251,22,0.000372047268920811],[251,24,0.000431894677270426],[251,26,0.000936818393106161],[251,27,0.000284287893496048],[251,28,9.55216276885358e-05],[251,29,0.000132097487946104],[251,30,0.000309931077231873],[251,31,7.15116921616684e-05],[251,32,0.000698792869572366],[251,33,0.000416834920345452],[251,34,0.00181961431680048],[251,35,0.00196360683571402],[251,36,0.000746787854804016],[251,37,0.0011385295258657],[251,38,0.000743078066273948],[251,39,0.000582297017601513],[251,40,0.00147504763834111],[251,41,0.00111711136622205],[251,42,0.00126553080601221],[251,43,0.000703477895984005],[251,44,0.000353150989705649],[251,45,0.000628366881535192],[251,46,0.000186984444332573],[251,47,0.000285988127627999],[251,48,0.000483027617104008],[251,49,0.000404503471988135],[251,50,0.000744793950351074],[251,51,0.000188555997764265],[251,53,0.000207653877630791],[251,54,0.000457511279412696],[251,55,7.98478535445188e-05],[251,58,0.000775473992048106],[251,59,0.000407433533604145],[251,60,8.18454990821612e-05],[251,61,0.000675380142537371],[251,62,0.0010095072582294],[251,63,0.00127251877335109],[251,64,0.000632045944878301],[252,3,8.38117587897582e-05],[252,6,5.90426238542041e-05],[252,8,0.000113302143770979],[252,9,0.000619692991792616],[252,10,5.26608069550564e-05],[252,11,0.000153498813582087],[252,12,0.00030058525717721],[252,24,9.68039793881989e-05],[252,32,0.000109614567776057],[252,33,0.000162826140759942],[252,35,8.12017864393017e-05],[252,38,0.000107692473373036],[252,47,0.000270529309918377],[252,50,0.000282300932794359],[252,51,0.000168353569432379],[252,52,6.71698297550133e-05],[252,57,0.000215125848621444],[252,62,8.30607237783684e-05],[253,0,0.00053977314739504],[253,1,0.000549197463062042],[253,2,0.000879309420406412],[253,3,0.000556749540531965],[253,4,0.000493746876448876],[253,7,0.000143868107939964],[253,8,0.000122743989085227],[253,9,0.000581849144965586],[253,10,0.000526608069550564],[253,11,0.000294206059365666],[253,12,0.0030058525717721],[253,13,0.000324206658587231],[253,16,0.000696021268584338],[253,17,0.000374936394718753],[253,18,0.000263147711001896],[253,19,9.50318696162749e-05],[253,20,0.000245331879514788],[253,21,0.000647925067151457],[253,22,0.00058644738999382],[253,23,0.000208326551870056],[253,25,0.000534906145086254],[253,26,0.000135874423427611],[253,27,0.00070725280820968],[253,28,0.000334325696909875],[253,29,0.000403631213168652],[253,30,0.000582965597650427],[253,31,7.80127550854565e-05],[253,32,0.000602880122768316],[253,33,0.000905313342625278],[253,34,0.000844150971711563],[253,35,0.000354335068098771],[253,36,0.000542538185114029],[253,37,0.00103732690134431],[253,38,0.000850770539646984],[253,39,0.000795613746821869],[253,40,0.000487462095074101],[253,41,0.00100385583600599],[253,42,0.00033664366268305],[253,43,0.000333226371781897],[253,44,0.000294292491421374],[253,45,0.000529522652979094],[253,47,0.000309176354192431],[253,48,0.000688314354373211],[253,49,0.000835973842108811],[253,50,0.00236051631038687],[253,51,0.00314484467699684],[253,52,0.00014655235582912],[253,53,0.000745110972675193],[253,54,0.000520858995023685],[253,55,0.000566193870588406],[253,56,0.000404779091810644],[253,57,0.000270158042454836],[253,58,0.000427167876975651],[253,60,0.000321535889251348],[253,61,0.000115779453006406],[253,62,0.0005047536291147],[253,63,0.000310731328376429],[253,64,0.000413260810112735],[254,2,6.97013564956303e-05],[254,4,0.000343214292165682],[254,43,9.87337397872288e-05],[254,44,8.24018975979847e-05],[254,46,0.000309243504088487],[254,48,0.000217362427696804],[255,0,0.000547167300099082],[255,1,0.000466522576149476],[255,2,0.00032169856844137],[255,3,0.000215515951173664],[255,4,0.000355256898908338],[255,5,0.0175534717100411],[255,6,0.00262247654285756],[255,7,0.0110078544210281],[255,8,0.0109619824098422],[255,9,0.00480143806617943],[255,10,0.00216388043124414],[255,11,0.0159766681803355],[255,12,0.00367774902899174],[255,13,0.0216446540637761],[255,14,0.0113192908956903],[255,15,0.00244850393310315],[255,16,0.00116954393491631],[255,17,0.000897169230219873],[255,18,0.00110676831391974],[255,19,0.00237579674040687],[255,20,0.000797328608423061],[255,21,0.00172989702394807],[255,22,0.00213138943890227],[255,23,0.00958302138602259],[255,24,0.00288178000178715],[255,25,0.00162583315151217],[255,26,0.00107269281653377],[255,27,0.00696852031618361],[255,28,0.0043621543311098],[255,29,0.00160718610334427],[255,30,0.000981448411234263],[255,31,0.0228642383029625],[255,32,0.00743323787731389],[255,33,0.0161197879352343],[255,34,0.00119431730071784],[255,35,0.00129922858302883],[255,36,0.00132124005080711],[255,37,0.000708418371649771],[255,38,0.000613847098226305],[255,39,0.000340153703351379],[255,40,0.000335525857648407],[255,41,0.00133332646936181],[255,42,0.000723160460578404],[255,43,0.000487497840199442],[255,44,0.000482639685931053],[255,45,0.000713090506011847],[255,46,0.000251709828909233],[255,47,0.00142221122928518],[255,48,0.00114115274540822],[255,49,0.00177981527674779],[255,50,0.00209623458606875],[255,51,0.0025118352559311],[255,52,0.000573996726997386],[255,53,0.00279721988102654],[255,54,0.000527897630091573],[255,55,0.000333909205731624],[255,56,0.000708363410668628],[255,57,0.00103060290269808],[255,58,0.000926625702362567],[255,59,0.000383109143538226],[255,60,0.00838331754884423],[255,61,0.0353963516607919],[255,62,0.00428082191780822],[255,63,0.0152628269152517],[255,64,0.00161657905132335],[256,9,0.000780529340807493],[256,31,7.15116921616684e-05],[256,42,7.48097028184556e-05],[256,57,0.000145084874651671],[256,60,7.01532849275667e-05],[256,61,9.64828775053387e-05],[257,1,0.000531481415866492],[257,13,9.2630473882066e-05],[257,41,0.000113255530216061],[257,48,7.24541425656012e-05],[257,59,6.68920726812775e-05],[258,0,0.00107954629479008],[258,1,0.00538567834744712],[258,2,0.00268618304648544],[258,3,0.000604641974126113],[258,5,0.0010852386471394],[258,6,0.000555984707960422],[258,7,0.00114705653627809],[258,8,0.000774231315768354],[258,9,0.00125830790699875],[258,10,0.0015606748243044],[258,11,0.000665161525522376],[258,12,0.00030058525717721],[258,13,0.000887708708036466],[258,14,0.00108615539780441],[258,15,0.000198359812302028],[258,16,0.000559099051813649],[258,17,0.000316910524107517],[258,18,0.00122286289230293],[258,19,0.000448007385333867],[258,20,0.000429330789150879],[258,21,0.00161037686592984],[258,22,0.00086390637020595],[258,23,0.000227857166107874],[258,24,0.000506359276799809],[258,25,0.000105573581267024],[258,26,0.000493438695605535],[258,27,0.0010678130633754],[258,29,0.000139436237276443],[258,30,0.00140944847026875],[258,31,0.00144973703200473],[258,32,0.001911404025595],[258,33,0.00173247013768578],[258,34,0.00123808809184363],[258,35,0.000302661204001033],[258,36,0.00075955345915964],[258,37,0.00102889334930086],[258,38,0.000463077635504055],[258,39,0.00213316729220356],[258,40,0.00173460537727667],[258,41,0.00259972921632321],[258,42,0.000617180048252258],[258,43,0.0010367042677659],[258,44,0.000417895337818351],[258,45,0.00120025134675261],[258,46,0.0003236269228833],[258,47,0.00160771704180064],[258,48,0.00204682952747823],[258,49,0.00254837187352525],[258,50,0.00143553027527344],[258,51,0.00119867741435854],[258,52,0.000610634815954666],[258,53,0.0017467355588943],[258,54,0.000710902141856651],[258,55,0.000798478535445188],[258,56,0.000586929683125434],[258,57,0.00284666529920003],[258,58,0.000348306115072454],[258,59,0.000431757923670064],[258,60,0.00183567762227133],[258,61,0.00246352947230298],[258,62,0.00255571457779595],[258,63,0.00170162394110901],[258,64,0.00025524932389316],[259,0,0.0043329734845684],[259,1,0.00154720145507801],[259,2,0.0023859310492735],[259,3,0.00365179806155375],[259,4,0.00437748755095528],[259,5,0.000721736381835423],[259,6,0.00024601093272585],[259,7,0.0011859398086943],[259,8,0.00396085410932713],[259,9,0.00152794531564133],[259,10,0.00162769766951993],[259,11,0.00177163214009325],[259,12,0.00198032640022632],[259,13,0.00142033393285834],[259,14,0.000318088366499864],[259,15,8.05836737476987e-05],[259,16,0.00162595132415194],[259,17,0.00167382319070872],[259,18,0.00147827096474595],[259,19,0.00229434085216435],[259,20,0.0021262096224615],[259,21,0.00246588957595506],[259,22,0.0022007541839553],[259,23,0.000592428631880473],[259,24,0.000379769457599857],[259,25,0.000351911937556746],[259,26,0.000815246540565667],[259,27,0.00104701151019276],[259,28,0.000469648002801968],[259,29,0.000220162479910174],[259,30,0.00157179332024735],[259,31,0.0032635335877416],[259,32,0.00806352164202623],[259,33,0.00551654964894684],[259,34,0.00731597508816688],[259,35,0.00550695751670173],[259,36,0.00591047481665401],[259,37,0.00440231416668072],[259,38,0.00385000592308603],[259,39,0.00383393580896046],[259,40,0.00309570083754851],[259,41,0.00280564836217059],[259,42,0.0011159114003753],[259,43,0.00366549008960087],[259,44,0.00561510073631981],[259,45,0.00641781455410663],[259,46,0.0036677717926774],[259,47,0.00295263418253772],[259,48,0.00163625605293983],[259,49,0.00145621249915728],[259,50,0.000708755533398603],[259,51,0.000531997279406318],[259,52,0.00143499181749347],[259,53,0.000580209363968388],[259,54,0.0017103883214967],[259,55,0.000950915346757451],[259,56,0.00054645177394437],[259,57,0.00221129360675995],[259,58,0.0019058259126606],[259,59,0.00128919267349371],[259,60,0.00217475183275457],[259,61,0.00093910000771863],[259,62,0.00161648947045594],[259,63,0.00281137868531055],[259,64,0.00179282263210672],[260,0,0.00053977314739504],[260,1,0.000124012330368848],[260,2,0.000428931424588494],[260,3,0.000897983129890266],[260,4,0.000258916044967094],[260,5,0.000179117058265725],[260,7,0.000128314798973482],[260,8,0.000155790447685096],[260,10,0.000196281189559756],[260,12,0.000400780342902946],[260,13,0.000169822535450454],[260,17,0.000803435131540185],[260,18,0.000526295422003792],[260,20,0.000442960338012812],[260,21,0.000150972831180922],[260,23,0.000123693890172846],[260,26,0.000321807844960132],[260,30,0.000546069040837109],[260,31,0.000838637117168657],[260,32,0.000308290971870162],[260,33,0.000104208730086363],[260,34,0.000644055926565118],[260,35,0.00042077289336729],[260,36,0.00063828021778121],[260,37,0.000640949955302174],[260,38,0.000376923656805626],[260,39,0.00050734789652409],[260,40,0.000607744949702775],[260,41,0.000586869565665042],[260,42,0.000249365676061518],[260,43,0.000524522992619653],[260,44,0.000500297235416336],[260,45,0.000593065371336586],[260,46,0.000179792734935167],[260,47,0.000108211723967351],[260,48,0.000688314354373211],[260,51,0.00022222671165074],[260,56,0.000377793819023268],[260,58,0.000880623007919035],[260,60,0.000134460462777836],[260,61,0.000778295211876399],[260,64,0.000230939864474764],[261,0,0.00131615918131941],[261,1,8.26748869125654e-05],[261,2,0.000766714921451933],[261,3,0.000598655419926844],[261,4,0.000662343370846053],[261,6,0.000167287434253578],[261,7,0.000252741270705343],[261,8,0.00177034599642154],[261,9,0.000307481255469619],[261,10,0.000344688918251278],[261,12,0.000783879200089586],[261,13,0.000517186812508202],[261,14,8.53407812560611e-05],[261,15,9.91799061510138e-05],[261,16,0.000342305541926724],[261,17,0.000531159892518233],[261,18,0.00044115939785612],[261,19,0.0003801274784651],[261,20,0.000265776202807687],[261,21,0.000314526731626921],[261,22,0.00061797681956338],[261,26,0.000164479565201845],[261,29,0.000146774986606782],[261,30,0.000605103531738418],[261,31,0.00150824659831883],[261,32,0.000924872915610485],[261,33,0.00119840039599317],[261,34,0.00108176383782297],[261,35,0.00162403572878603],[261,36,0.000657428624314647],[261,37,0.00102045979725741],[261,38,0.000662308711244171],[261,39,0.000466990677482401],[261,40,0.000240565709257348],[261,41,0.000463318078156612],[261,42,0.000498731352123037],[261,43,0.000234492631994668],[261,44,0.00170101060041554],[261,45,0.00115082923247457],[261,47,0.000340093989611674],[261,48,0.000187173201627803],[261,49,0.000606755207982202],[261,50,0.000168179279111533],[261,52,0.000177084096626853],[261,53,0.000171009075695946],[261,54,0.000204120416968741],[261,55,0.000188731290196135],[261,56,0.00018215059131479],[261,57,0.00116067899721337],[261,58,0.000598035027765912],[261,59,0.000176351827977913],[261,60,0.000415073602488103],[261,62,0.000447250051114292],[261,63,0.00060666592683017],[261,64,0.000401106080403537],[262,0,0.0237278360272696],[262,1,0.019528989358561],[262,2,0.027548120744196],[262,3,0.0220604522243042],[262,4,0.0233024440470384],[262,5,0.0597776841217997],[262,6,0.0223869948780524],[262,7,0.0538066723695466],[262,8,0.0685194714454993],[262,9,0.0743347761299936],[262,10,0.0291980237835354],[262,11,0.343568719500106],[262,12,0.0206460814880738],[262,13,0.0752082255860807],[262,14,0.0170448814926878],[262,15,0.00621734036684168],[262,16,0.0146677924715601],[262,17,0.0146091288085057],[262,18,0.0529855655740877],[262,19,0.0110304848661748],[262,20,0.0161305710780973],[262,21,0.0264202454566614],[262,22,0.0224804832830964],[262,23,0.0194199407571368],[262,24,0.0151907783039943],[262,25,0.0199674833369698],[262,26,0.00966138663424751],[262,27,0.0143114685896547],[262,28,0.0704710808272173],[262,29,0.0311529909072896],[262,30,0.0143158640435674],[262,31,0.285136619837343],[262,32,0.0320485592535248],[262,33,0.0371569253214188],[262,34,0.0290950701583252],[262,35,0.033469899974163],[262,36,0.0234950948165263],[262,37,0.02295612866227],[262,38,0.0262392711373402],[262,39,0.0226000426633458],[262,40,0.0233601965042004],[262,41,0.033914883321064],[262,42,0.0153110525101772],[262,43,0.0183829881766347],[262,44,0.0279283574358884],[262,45,0.0241038711636084],[262,46,0.263942926594222],[262,47,0.0233428147415286],[262,48,0.0251536631606912],[262,49,0.014420548776377],[262,50,0.0604904828547231],[262,51,0.0305056667811471],[262,52,0.0165726289050096],[262,53,0.0195500018322401],[262,54,0.014971176789397],[262,55,0.01010438292127],[262,56,0.0128989603923659],[262,57,0.0193112971088087],[262,58,0.012078993198173],[262,59,0.00814258957456642],[262,60,0.140177955499433],[262,61,0.269007126868552],[262,62,0.0408978225311797],[262,63,0.306691821107535],[262,64,0.108499194749157],[263,2,0.00011259449895448],[263,17,7.58799846454619e-05],[263,45,7.76633224369338e-05],[263,51,0.000127948712768608],[263,52,9.77015705527466e-05],[263,54,0.000527897630091573],[264,0,8.87298324484997e-05],[264,2,9.1147927725055e-05],[265,14,9.30990340975212e-05],[266,7,9.72081810405164e-05],[266,12,0.000106088914297839],[266,19,7.46678975556445e-05],[266,21,0.000106939088753153],[266,23,0.000761693955274893],[266,25,0.000225223640036317],[266,27,0.00026348634031341],[266,28,0.000159202712814226],[266,29,0.000594438695757469],[266,33,0.000130260912607954],[266,47,0.000108211723967351],[266,49,0.000134834490662712],[266,51,0.000141416998323198],[266,52,7.93825260741066e-05],[266,53,0.000610746698914092],[266,56,9.4448454755817e-05],[267,0,0.0153058960973662],[267,1,0.00399792131712906],[267,2,0.00949010776902043],[267,3,0.00841709520417143],[267,4,0.00925474328173076],[267,5,0.00270782846907597],[267,6,0.00034441530581619],[267,7,0.00358503771677424],[267,8,0.00245960070436166],[267,9,0.00501430970458147],[267,10,0.00758794354761494],[267,11,0.00363280525477605],[267,12,0.0129369537157642],[267,13,0.00245470755787475],[267,14,0.00348345552581559],[267,15,0.000892619155359124],[267,16,0.00715418582626853],[267,17,0.00756121729349486],[267,18,0.00651677566657637],[267,19,0.00431716207685363],[267,20,0.0096769796919722],[267,21,0.0148016279903629],[267,22,0.0157899383284358],[267,23,0.00216138797565183],[267,24,0.00116909421261132],[267,25,0.00124576825895088],[267,26,0.00226695748560804],[267,27,0.00262099570101234],[267,28,0.00103481763329247],[267,29,0.00116686114352392],[267,30,0.00616172498782414],[267,31,0.0020673380097646],[267,32,0.00388446624556404],[267,33,0.00526905391499173],[267,34,0.0142755308771667],[267,35,0.0106226700623777],[267,36,0.0114954267222396],[267,37,0.0128611668662607],[267,38,0.0157823319728184],[267,39,0.00966267130198154],[267,40,0.00984420204987307],[267,41,0.0091119222037467],[267,42,0.00800463820157474],[267,43,0.0110396662799595],[267,44,0.0149618302638626],[267,45,0.0129203527326899],[267,46,0.00250271487029752],[267,47,0.00827819688350235],[267,48,0.00813901534820253],[267,49,0.00550798894357177],[267,50,0.00270888767426076],[267,51,0.00480144380021145],[267,52,0.00286998363498693],[267,53,0.00149632941233953],[267,54,0.00513820359955797],[267,55,0.00630072153424021],[267,56,0.00505299232943621],[267,57,0.006678907160689],[267,58,0.0066703906943121],[267,59,0.00277906156503126],[267,60,0.0016836788382616],[267,61,0.001138497954563],[267,62,0.001891228787569],[267,63,0.00191617652498798],[267,64,0.00596189492236166],[268,57,0.000555324865046052],[269,0,0.000273583650049541],[270,20,8.85920676025624e-05],[270,49,0.000283152430391694],[271,40,7.59681187128468e-05],[272,1,6.49588397170157e-05],[272,10,5.26608069550564e-05],[272,17,4.90988135941224e-05],[272,21,0.00011952015801823],[272,40,6.96374421534429e-05],[272,43,8.63920223138252e-05],[272,44,0.000105945296911695],[272,48,9.66055234208016e-05],[272,50,7.80832367303546e-05],[272,62,0.000210846452668166],[273,25,0.000126688297520428],[273,28,8.75614920478245e-05],[273,29,0.000139436237276443],[273,57,5.50321938333925e-05],[274,0,0.0011904585853507],[274,1,0.000336604896715445],[274,2,0.00124390113130663],[274,3,0.000478924335941475],[274,4,0.00128253761809281],[274,5,0.000221262248445896],[274,6,6.88830611632381e-05],[274,7,0.000163309744148068],[274,8,0.000354069199284308],[274,9,0.000354786064003406],[274,10,0.000967043909538308],[274,11,0.000268622923768652],[274,12,0.00100784468582947],[274,13,0.000656132523331301],[274,14,0.000193956321036503],[274,16,0.00120377448910898],[274,17,0.00105339272801935],[274,18,0.00099841337409543],[274,19,0.000855286826546474],[274,20,0.0014379174049339],[274,21,0.000729702017374457],[274,22,0.00049185910128514],[274,24,0.000349983617788104],[274,26,0.000600707977258912],[274,27,0.000429898765774511],[274,28,0.000230843933580628],[274,29,0.000154113735937122],[274,30,0.000907655297607627],[274,31,0.000292547831570462],[274,32,0.00120576024553663],[274,33,0.000735974156234939],[274,34,0.000669067807208424],[274,35,0.00170523751522533],[274,36,0.000874443898360258],[274,37,0.0013240676708216],[274,38,0.00106615548639306],[274,39,0.000547705115565779],[274,40,0.00137375681339065],[274,41,0.00131788253342325],[274,42,0.00132163808312605],[274,43,0.00179571989238022],[274,44,0.00116539826602864],[274,45,0.00115788953451429],[274,46,0.000273284957101453],[274,47,0.00137583477615632],[274,48,0.000827184794290614],[274,49,0.000208993460527203],[274,50,0.000750800353176486],[274,51,0.000437719280524186],[274,52,0.000244253926381867],[274,53,0.000293158415478764],[274,54,0.000781288492535528],[274,55,0.000907361972096805],[274,56,0.000519466501156994],[274,57,0.000890520954758534],[274,58,0.00116321098807216],[274,59,0.000747974994527012],[274,60,0.000385843067101617],[274,61,0.000636786991535236],[274,62,0.000568646493559599],[274,63,0.000451300262641956],[274,64,0.00103922939013644],[275,0,0.00780822525546798],[275,1,0.000679115142496073],[275,2,0.00379604310760817],[275,3,0.00092192934668734],[275,4,0.000656322067474726],[275,5,0.00138025497840059],[275,6,0.000118085247708408],[275,7,0.000349949451745859],[275,8,0.000509859646969404],[275,9,0.000449395681070981],[275,10,0.000785124758239023],[275,11,0.000639578389925361],[275,12,0.00144398800016503],[275,13,0.000532625224821879],[275,14,0.00276969626440126],[275,15,0.000204558556436466],[275,16,0.000701726360949784],[275,17,0.000959658629339666],[275,18,0.0010835493982431],[275,19,0.000902802761354611],[275,20,0.000626959247648903],[275,21,0.00216394391359322],[275,22,0.00122964775321285],[275,23,0.00061846945086423],[275,24,0.000290411938164597],[275,25,0.00173140673277919],[275,26,0.00047198483927486],[275,27,0.000457634170018028],[275,28,0.000278604747424896],[275,29,0.000932021164953069],[275,30,0.000560827663562436],[275,31,0.000429070152970011],[275,32,0.000876916542208459],[275,33,0.000670843699930962],[275,34,0.00163827818213651],[275,35,0.00186764108810394],[275,36,0.00115528719418399],[275,37,0.00156864068008164],[275,38,0.00129230968047643],[275,39,0.000847501599875469],[275,40,0.00150037034457873],[275,41,0.00149806178603971],[275,42,0.000960057852836846],[275,43,0.00167230271764619],[275,44,0.00133020206122461],[275,45,0.00148972373038119],[275,46,0.00023732641011442],[275,47,0.000633811526094484],[275,48,0.000748692806511212],[275,49,0.00117980179329873],[275,50,0.000330352155397654],[275,51,0.000471389994410662],[275,52,0.00025646662270096],[275,53,0.000641284033859797],[275,54,0.000485665819684247],[275,55,0.000479087121267113],[275,56,0.000290091682464295],[275,57,0.00118069070406188],[275,58,0.000545460519830447],[275,59,0.000723650604461093],[275,60,0.000227998176014592],[275,61,0.000334473975351841],[275,62,0.0005047536291147],[275,63,0.000436503532719269],[275,64,0.000504421282931721],[276,9,0.000127722983041226],[277,0,0.000598926369027373],[277,1,0.00135823028499215],[277,2,0.00157632298536272],[277,3,0.000251435276369275],[277,4,0.00024085213485311],[277,5,0.000326625223896323],[277,6,6.88830611632381e-05],[277,7,0.000505482541410685],[277,8,0.000165232292999344],[277,9,0.000969748574942643],[277,10,0.00114896306083759],[277,11,0.000569224767033571],[277,12,0.000447930971479764],[277,13,0.000825955058781755],[277,14,0.000240505838085263],[277,16,0.000108396754943463],[277,17,0.001459573822298],[277,18,0.00143957277195155],[277,19,0.00158160183004229],[277,20,0.00192858116396347],[277,21,0.00158521472739968],[277,22,0.00150710673342498],[277,24,0.000618056176093885],[277,26,0.00143740837415525],[277,27,0.00216336153099431],[277,28,8.75614920478245e-05],[277,29,0.000161452485267461],[277,30,0.000981448411234264],[277,31,0.000955656249796842],[277,32,0.000849512900264445],[277,33,0.000664330654300564],[277,34,0.000475225732222806],[277,36,0.000453178954624659],[277,37,0.00025300656130349],[277,38,0.000936924518345413],[277,39,0.0011415327671792],[277,40,0.0021144459708409],[277,41,0.000638349352126887],[277,42,0.0031357733764736],[277,43,0.000197467479574458],[277,44,0.00143026150830788],[277,46,0.000769512905522514],[277,47,0.00129854068760821],[277,48,0.00176908864764343],[277,49,0.0293669520663386],[277,50,0.00248665076972052],[277,51,0.000518528993851728],[277,52,9.15952223932e-05],[277,53,0.00232694492286269],[277,54,0.00133734066289865],[277,55,0.000493604912820662],[277,56,0.0026782883241471],[277,57,0.000745436080106862],[277,58,0.00237242467058785],[277,59,0.00462163411252463],[277,60,0.000146152676932431],[277,61,0.00241207193763347],[277,62,0.00109895726845226],[277,63,0.000110975474420153],[278,45,8.47236244766551e-05],[279,25,0.000140764775022698],[280,1,0.000383847689236911],[280,3,8.97983129890266e-05],[280,16,0.000205383325156034],[280,19,0.000101819860303152],[280,26,0.000164479565201845],[280,27,0.000201081680765497],[280,28,0.000111441898969958],[280,30,0.000125448293165282],[280,35,8.12017864393017e-05],[280,41,0.00012355148750843],[280,44,8.82877474264122e-05],[280,48,0.000736617116083612],[280,50,0.00180792725044898],[280,52,0.000177084096626853],[280,55,0.000747666265007767],[281,24,0.000126589819199952],[281,26,0.000207387277863196],[281,27,8.32062127305505e-05],[281,52,0.00010991426687184],[281,59,8.51353652307168e-05],[282,23,7.81224569512711e-05],[282,27,0.000131743170156705],[282,29,0.000205484981249495],[282,52,0.000213722185584133],[283,0,8.87298324484997e-05],[283,1,0.00749388796371754],[283,2,5.89780708809179e-05],[283,4,0.000144511280911866],[283,6,6.39628425087211e-05],[283,8,5.66510718854893e-05],[283,9,0.000487239527898011],[283,10,0.000138833036517876],[283,11,0.000127915677985072],[283,12,0.000359523542898231],[283,13,0.000247014597018843],[283,15,6.8186185478822e-05],[283,16,0.000171152770963362],[283,17,6.24893991197922e-05],[283,18,0.000201230602530862],[283,19,0.000291883599535701],[283,20,0.000367997819272182],[283,21,0.000283074058464229],[283,23,0.000149734709156603],[283,24,0.000126589819199952],[283,25,7.74206262624841e-05],[283,26,0.00047198483927486],[283,27,0.000728054361392317],[283,29,0.000432986210490008],[283,30,0.000553448352199773],[283,33,0.00106162643775482],[283,35,0.000132875650537039],[283,38,0.00015076946272225],[283,39,0.000115306340119111],[283,41,0.000983263921421254],[283,42,0.000529902061630727],[283,43,6.78794461037198e-05],[283,44,0.00065332933095545],[283,45,9.17839265163764e-05],[283,47,0.000278258718773188],[283,48,0.00222192703867844],[283,49,0.00202925908447381],[283,50,0.000612653088192013],[283,51,0.00148824555378223],[283,52,0.00012823331135048],[283,53,0.0087458927284498],[283,54,0.00105579526018315],[283,55,0.0035496000348427],[283,56,0.00121433727543193],[283,57,0.000515301451349039],[283,58,0.00122235730949956],[283,59,0.00052905548393374],[283,61,0.00017366917950961],[283,63,0.000347723153183147],[284,1,0.000348415594845811],[284,9,0.000170297310721635],[284,21,0.000125810692650768],[284,27,8.32062127305505e-05],[284,44,0.000100059447083267],[284,52,7.93825260741066e-05],[284,57,6.50380472576457e-05],[284,59,7.29731701977573e-05],[285,7,0.000241076288980481],[285,8,0.00036823196725568],[285,9,0.000558196740698692],[285,10,0.000775550066065376],[285,12,0.00861677737241335],[285,13,0.0019683975699939],[285,14,0.000294813607975484],[285,16,9.69865702125717e-05],[285,19,0.000101819860303152],[285,21,6.91958809579226e-05],[285,22,0.00024592955064257],[285,30,0.000177103472703927],[285,32,8.90618363180467e-05],[285,33,0.000117234821347158],[285,40,9.49601483910586e-05],[285,41,7.72196796927686e-05],[285,47,0.000185505812515459],[285,48,7.84919877794013e-05],[285,49,0.000276410705858559],[285,51,0.00043098513774689],[285,53,0.000513027227087838],[285,55,0.000108883436651617],[285,59,0.000395271338571185],[286,2,6.97013564956303e-05],[287,41,0.000267694889601598],[287,60,7.01532849275667e-05],[288,18,0.000100615301265431],[288,19,8.82438789293981e-05],[288,30,8.11724249893e-05],[288,45,7.76633224369338e-05],[288,47,0.000115941132822162],[288,55,7.98478535445188e-05],[289,4,0.000283001258452405],[289,6,0.000413298366979429],[289,9,0.000534544336431798],[289,13,0.00039367951399878],[289,23,7.16122522053319e-05],[289,36,0.000210632471867799],[289,37,9.27690724779463e-05],[289,40,0.000132944207747482],[289,41,0.000108107551569876],[289,48,0.000193211046841603],[289,49,0.000188768286927796],[289,51,0.000518528993851728],[290,0,0.000761597728516289],[290,1,9.44855850429319e-05],[290,2,0.000584419066001823],[290,3,0.000263408384767811],[290,4,0.000204724314625144],[290,5,0.00015804446317564],[290,6,0.000186968308871646],[290,7,0.00270627576016798],[290,8,0.0005287433375979],[290,9,0.000917713285555477],[290,10,0.00182397885907968],[290,11,0.000550037415335811],[290,12,0.00963640971538702],[290,13,0.000887708708036465],[290,14,0.000822374801194771],[290,15,0.000123974882688767],[290,16,0.00181992446457708],[290,17,0.00116051741222471],[290,18,0.00201230602530862],[290,19,0.0012557782770722],[290,20,0.00213983917132343],[290,21,0.00315155785090175],[290,22,0.00344931959490989],[290,23,0.000358061261026659],[290,24,0.000379769457599857],[290,26,0.000786641398791433],[290,27,0.000943003744279573],[290,28,0.000278604747424896],[290,29,0.000256856226561869],[290,30,0.00327641424502265],[290,31,0.000435571215893799],[290,32,0.00129482208185468],[290,33,0.00190832236970652],[290,34,0.0033891098271679],[290,35,0.00154283394234673],[290,36,0.000548920987291841],[290,37,0.000463845362389731],[290,38,0.00154000236923441],[290,39,0.000611123602631291],[290,40,0.000386171270123638],[290,41,0.000746456903696763],[290,42,0.00114084796798145],[290,43,0.000697307037247303],[290,44,0.00074750292821029],[290,45,0.00141206040794425],[290,46,0.00030205179469108],[290,47,0.00226471679445956],[290,48,0.00268080327492724],[290,49,0.00386300815748668],[290,50,0.00213227300302122],[290,51,0.00341421038808865],[290,52,0.000915952223932],[290,53,0.00337742924499493],[290,54,0.00243536773348912],[290,55,0.00112512884540004],[290,56,0.00178777432216368],[290,57,0.0025965189635937],[290,58,0.00182039233726547],[290,59,0.000662839629296295],[290,60,0.000239690390169186],[290,61,0.000212262330511745],[290,62,0.000338632181557964],[290,63,0.000436503532719269],[290,64,0.000437570269531131],[291,0,0.00146404223540025],[291,1,0.0602168444176735],[291,2,0.0012117312744625],[291,3,0.000233475613771469],[291,4,0.0100375127200034],[291,5,0.000258139289853545],[291,7,0.000835990356948441],[291,8,0.000656208249340251],[291,9,0.00022706308096218],[291,10,0.000789912104325846],[291,11,0.00046049644074626],[291,12,0.00173278560019803],[291,13,0.00101893521270273],[291,14,0.000224989332402343],[291,16,0.0009299300555676],[291,17,0.000281202296039065],[291,18,0.000975194458418792],[291,19,0.000746678975556446],[291,20,0.000388442142565081],[291,21,0.00137762708452591],[291,22,0.00116658889407373],[291,23,0.000410142898994173],[291,24,0.000796771214964406],[291,26,0.000879608109557693],[291,27,0.000949937595340452],[291,29,0.000330243719865261],[291,30,0.00312882801776938],[291,31,0.00029904889449425],[291,32,0.000911171094638477],[291,33,0.00199299196290169],[291,34,0.000218853955628924],[291,35,0.000553648543904329],[291,36,0.000568069393825277],[291,37,0.000303607873564188],[291,38,0.00142692527219273],[291,39,0.00539057140056846],[291,40,0.00136109546027184],[291,41,0.00101415179329836],[291,42,0.00073562874438148],[291,43,0.000543035568829758],[291,44,0.00197764554235163],[291,45,0.000458919632581882],[291,46,0.000115067350358507],[291,47,0.001143952510512],[291,48,0.00415403750709447],[291,49,0.00163823906155194],[291,50,0.00634876778646037],[291,51,0.00732674734169714],[291,52,0.00125180137270707],[291,53,0.00648612994246766],[291,54,0.0044413787278371],[291,55,0.00689595098793571],[291,56,0.00236795768709227],[291,57,0.00069040388627347],[291,58,0.00230670653566852],[291,59,0.00112500304054876],[291,60,0.00109906813053188],[291,61,9.64828775053387e-05],[291,62,0.00196151093845839],[291,63,0.000577072466984796],[291,64,0.000273481418456957],[292,30,0.000103310359077291],[292,32,0.00017127276215009],[293,55,0.000123401228205165],[293,56,0.000128180045740037],[294,1,0.000283456755128796],[294,4,0.000313107775309043],[294,8,0.00026437166879895],[294,10,0.000210643227820226],[294,11,0.000844243474701477],[294,26,0.000214538563306754],[294,27,0.000208015531826376],[294,33,8.46695931951699e-05],[294,43,0.000302372078098388],[294,46,0.00030205179469108],[294,50,0.000342364961048478],[294,52,7.93825260741066e-05],[294,53,0.000238191212576496],[294,59,7.90542677142371e-05],[294,61,0.000353770550852909],[295,1,0.0580495813107513],[295,4,0.000198703011253816],[295,7,0.000128314798973482],[295,14,0.000418945653438846],[295,41,0.00209522730899712],[295,42,8.72779866215315e-05],[295,49,0.000114609317063305],[295,50,0.000120128056508238],[295,51,0.000323238853310168],[295,52,0.000335849148775067],[295,59,0.000395271338571185],[295,61,0.000829752746545913],[296,0,0.000650685437955665],[296,1,0.000921234454168586],[296,2,0.0011259449895448],[296,5,0.000258139289853545],[296,6,8.36437171267891e-05],[296,7,0.00152811260595692],[296,8,0.000533464260255024],[296,9,0.000553466259845313],[296,10,0.000660653759981617],[296,11,0.000115124110186565],[296,12,0.00277599325746011],[296,13,0.00158243726215196],[296,14,0.000799100042670391],[296,15,0.000136372370957644],[296,16,0.000444997204504741],[296,17,0.000129442326748141],[296,18,0.000185751325413103],[296,19,0.000128971823050659],[296,20,0.000115851165326428],[296,21,0.000559857582295919],[296,22,0.000264847208384306],[296,23,0.000384102080010416],[296,26,0.00148031608681661],[296,27,0.000811260574122868],[296,29,0.000315566221204582],[296,30,0.00474489720619272],[296,32,0.000445309181590233],[296,33,0.00120491344162357],[296,35,0.00048721071863581],[296,36,0.00048509296551372],[296,37,0.00025300656130349],[296,38,0.000403846775148885],[296,39,0.000686072723708713],[296,40,0.00165863725856382],[296,41,0.000545685736495565],[296,42,0.000311707095076898],[296,43,0.000808382494507936],[296,44,0.000282520791764519],[296,45,0.000416557820343554],[296,46,0.00286949204956526],[296,47,0.00088888201830324],[296,48,0.00254193283500984],[296,49,0.00138879525382593],[296,50,0.00270288127143535],[296,51,0.00434352209135538],[296,52,0.00042133802300872],[296,53,0.0027911124140374],[296,54,0.00123879977194822],[296,55,0.00300518285158462],[296,56,0.00400056669072853],[296,57,0.00070541266640985],[296,58,0.000243157099201525],[296,59,0.000906083529955486],[296,60,0.000187075426473511],[296,61,0.000141508220341163],[296,62,0.000338632181557964],[296,63,0.00113194983908556],[296,64,0.000328177702148348],[297,1,9.44855850429319e-05],[298,56,0.000276599046070607],[299,0,0.000199642123009124],[299,1,0.000289362104193979],[299,3,7.18386503912213e-05],[299,9,0.000312211736322997],[299,10,0.000225005266080696],[299,16,6.84611083853448e-05],[299,17,6.69529276283488e-05],[299,24,9.68039793881989e-05],[299,26,0.000135874423427611],[299,32,0.000150720030692079],[299,38,0.000220769570414724],[299,39,7.49491210774224e-05],[299,43,0.000129588033470738],[299,44,0.000135374546053832],[299,47,0.000170046994805837],[299,50,9.61024452065902e-05],[299,54,0.000253390862443955],[299,56,0.000209135864102166],[299,59,8.51353652307168e-05],[299,60,0.000134460462777836],[299,62,0.000811439378450215],[299,64,0.000376796620985141],[300,1,0.00021849791541178],[301,0,0.000244007039233374],[301,1,0.000950761199494502],[301,2,0.000579057423194467],[301,3,7.78252045904898e-05],[301,4,0.000782769438272609],[301,5,7.37540828152987e-05],[301,6,0.000127925685017442],[301,7,0.000618244031417684],[301,8,0.00142099771979436],[301,9,0.00332552803992526],[301,10,0.00253729342601635],[301,11,0.000479683792444021],[301,12,0.000253434628600393],[301,13,0.000239295390862004],[301,14,0.000504286434694907],[301,16,0.00138633744480323],[301,17,5.3562342102679e-05],[301,18,0.000735265663093533],[301,19,0.000257943646101318],[301,20,0.000102221616464495],[301,21,0.0010316476797363],[301,22,0.000359435497092987],[301,23,0.000273428599329449],[301,24,0.00167545348941113],[301,26,0.000135874423427611],[301,27,0.000547774233809458],[301,29,0.000124758738615765],[301,30,0.00174151748158862],[301,31,0.00245740178519188],[301,32,0.00226080046038118],[301,33,0.00267034870846305],[301,34,0.000456466821740327],[301,35,0.000147639611707821],[301,36,0.00072763944827058],[301,37,0.00025300656130349],[301,38,0.000883078281658895],[301,39,0.00126260442430427],[301,40,0.000569760890346351],[301,41,0.00141054614905457],[301,42,0.000455092358812271],[301,43,0.000573889862513267],[301,44,0.000512068935073191],[301,45,0.000381256310144948],[301,47,0.00098163492456097],[301,48,0.00214947289611284],[301,49,0.00227196116766669],[301,50,0.00654097267687355],[301,51,0.00243102554260355],[301,52,0.0005495713343592],[301,53,0.00235137479081926],[301,54,0.00194266327873699],[301,55,0.00145903805113166],[301,56,0.00149093632150254],[301,57,0.00149087216021372],[301,58,0.000269444353169257],[301,59,0.000589866459098538],[301,60,0.000385843067101617],[301,61,0.00105487946072504],[301,62,0.000230014312001636],[301,63,0.000695446306366293],[302,44,0.000111831146740122],[303,4,0.00053589600004817],[303,8,0.00010386029845673],[303,36,9.57420326671815e-05],[303,60,0.000181229319396214],[304,0,0.00201120953549933],[304,1,0.000336604896715445],[304,2,0.000697013564956303],[304,3,0.000718386503912213],[304,4,0.000614172943875431],[304,5,0.000126435570540512],[304,6,0.000167287434253578],[304,7,0.000556030795551754],[304,8,0.00180811337767853],[304,9,0.00250715485229074],[304,10,0.00231707550602248],[304,11,0.000626786822126854],[304,12,0.000819242171522199],[304,13,0.000879989501879627],[304,14,0.00100857286938981],[304,15,0.000117776138554329],[304,16,0.000878584224278591],[304,17,0.00262901829153983],[304,18,0.00344413915870129],[304,19,0.00343472328755965],[304,20,0.000299850074962519],[304,21,0.000780026294434764],[304,22,0.000744094537841621],[304,23,0.000123693890172846],[304,24,0.000975486253834927],[304,26,0.00105839024564665],[304,27,0.00546387463597282],[304,28,0.000135322305892092],[304,29,0.00083661742365866],[304,30,0.00182268990657792],[304,31,0.000247040391103945],[304,32,0.00112354931970459],[304,33,0.00173898318331618],[304,34,0.000425201970936195],[304,35,0.00291588233122947],[304,36,0.000587217800358713],[304,37,0.000818054548214617],[304,38,0.00150231000355385],[304,39,0.00195444246501894],[304,40,0.00144339425554409],[304,41,0.00102444775059073],[304,42,0.00304226124795053],[304,43,0.0013575889220744],[304,44,8.24018975979847e-05],[304,45,0.000741331714170732],[304,46,0.00066882897395882],[304,47,0.00039419985159535],[304,48,0.00134040163746362],[304,49,0.00705858558619295],[304,50,0.00132140862159062],[304,51,0.00136029684101362],[304,52,0.00040301897853008],[304,53,0.0017467355588943],[304,54,0.00230163366719926],[304,55,0.0016477693413278],[304,56,0.000782572910833912],[304,57,0.00104060875612233],[304,58,0.00187953865869287],[304,59,0.00155067986670234],[304,60,0.000514457422802156],[304,61,0.000816888362878535],[304,62,0.00166760376201186],[304,63,0.000902600525283912],[304,64,0.00309945607584551],[305,9,0.000373707987416921],[305,61,0.000192965755010677],[306,1,0.000950761199494502],[306,4,0.00125243110123617],[306,7,0.00012053814449024],[306,40,0.000221573679579137],[306,44,0.000153032095539114],[307,39,0.000282500533291823],[307,58,8.54335753951303e-05],[308,0,0.000665473743363748],[308,1,0.00619471116937722],[308,2,0.000386038282129645],[308,3,0.000299327709963422],[308,4,0.00175822058442771],[308,5,0.000110631124222948],[308,6,0.000132845903671959],[308,7,0.000983746792130026],[308,8,0.000698696553254368],[308,9,0.00107381915371698],[308,10,0.00123034794431359],[308,11,0.000102332542388058],[308,12,0.00116697805727623],[308,13,0.00108068886195744],[308,14,0.00128011171884092],[308,16,7.98712931162356e-05],[308,18,0.000696567470299137],[308,19,0.000115395841676905],[308,21,0.000314526731626921],[308,22,0.000485553215371227],[308,24,0.000469126977035118],[308,26,8.58154253227018e-05],[308,27,0.000201081680765497],[308,30,0.000280413831781218],[308,31,0.000188530824789853],[308,32,0.000849512900264445],[308,33,0.00230561815316078],[308,34,0.000337660388684625],[308,35,0.000265751301074078],[308,36,0.000255312087112484],[308,39,0.00178724827184623],[308,40,9.49601483910586e-05],[308,41,0.00024710297501686],[308,42,0.000311707095076898],[308,44,0.0010064803206611],[308,45,0.000190628155072474],[308,46,0.0001078756409611],[308,48,0.000398497784110806],[308,49,0.000606755207982202],[308,50,0.000306326544096006],[308,51,0.000127948712768608],[308,52,6.71698297550133e-05],[308,53,0.000287050948489623],[308,54,0.000140772701357753],[308,55,0.000820255222775511],[308,56,0.000121433727543193],[308,58,8.54335753951303e-05],[308,59,0.00131959816107611],[308,60,0.000572918493575128],[308,61,0.000225126714179124],[308,62,0.000383357186669393],[308,63,0.000236747678762993],[309,38,8.61539786984288e-05],[310,9,0.00030275077461624],[310,60,0.000187075426473511],[310,62,0.000204457166223676],[311,1,0.000194876519151047],[311,16,0.000439292112139296],[311,23,0.000110673480680967],[311,27,0.000416031063652753],[311,30,0.000250896586330564],[311,39,7.49491210774224e-05],[311,42,0.000230663250356905],[311,47,8.50234974029186e-05],[311,48,0.00120153119754622],[311,49,0.00264275601698915],[311,50,0.000600640282541189],[311,51,0.00193269897708371],[311,52,0.000116020615031387],[311,53,0.000287050948489623],[311,54,0.000584206710634674],[311,56,0.000654392865093875],[311,57,0.00045526633080352],[312,1,0.000159444424759948],[312,2,0.000203742426679535],[312,8,0.000231325210199081],[312,10,0.00131173282778959],[312,11,0.000198269300876862],[312,20,8.1777293171596e-05],[312,26,0.000479136124718418],[312,30,8.11724249893e-05],[312,37,0.000151803936782094],[312,38,9.15386023670806e-05],[312,50,7.20768339049427e-05],[312,56,0.000202389545905322],[312,64,0.000212707769910967],[313,0,0.0013309474867275],[313,2,0.000573695780387111],[313,3,0.000766278937506361],[313,4,0.00075266292141597],[313,5,0.00136445053208303],[313,6,0.000388697273706844],[313,7,0.00162920911423905],[313,8,0.000547627028226397],[313,9,0.000998131460062915],[313,10,0.00146971524865476],[313,11,0.00101053385608207],[313,12,0.000135558057158349],[313,13,0.00389047990304677],[313,14,0.00224989332402343],[313,15,0.000433912089410685],[313,16,0.00064467543729533],[313,18,0.000410200843620603],[313,19,0.00023079168335381],[313,20,0.000143110263050293],[313,21,0.000314526731626921],[313,22,0.000384659040748635],[313,23,0.000253897985091631],[313,24,0.00294135168141066],[313,25,0.000154841252524968],[313,26,0.000500589981049094],[313,27,0.000575509638052975],[313,28,0.000222883797939917],[313,29,0.000242178727901191],[313,30,0.00118068981802618],[313,31,0.00139122746569064],[313,32,0.0017264294424729],[313,33,0.00261824434341987],[313,34,0.000193842074985618],[313,35,0.000812017864393017],[313,36,0.000612749009069962],[313,37,0.000320474977651087],[313,38,0.0017876950579924],[313,39,0.0043470490224905],[313,40,0.00106988433853926],[313,41,0.000926636156313224],[313,42,0.000835375014806087],[313,43,0.00114777972502653],[313,44,0.000735731228553435],[313,45,0.00061424627745575],[313,46,0.000115067350358507],[313,47,0.000517870393272323],[313,48,0.000350195022400406],[313,49,0.000862940740241354],[313,50,0.00142351746962262],[313,51,0.000343441281642053],[313,52,0.000390806282210987],[313,53,0.00251627639952606],[313,54,0.000556052170363123],[313,55,0.00129934234404262],[313,56,0.00116711304805402],[313,57,0.000275160969166963],[313,58,0.000328590674596655],[313,59,0.00356352314465715],[313,60,0.00100553041729512],[313,61,0.00188463220727095],[313,62,0.00438305050092006],[313,63,0.00114674656900825],[313,64,0.00119724087635601],[314,0,0.000325342718977832],[314,1,0.0287708606455728],[314,2,0.000225188997908959],[314,3,0.0001137445297861],[314,4,0.000162575191025849],[314,5,0.000100094826677905],[314,6,6.88830611632381e-05],[314,7,0.000987635119371646],[314,8,0.0010386029845673],[314,9,0.00184488753281771],[314,10,0.00173301928343004],[314,11,7.67494067910433e-05],[314,12,0.00357755394326601],[314,13,0.00232348105320849],[314,14,0.000837891306877691],[314,15,0.000557886972099453],[314,16,0.000154037493867026],[314,17,5.3562342102679e-05],[314,18,9.28756627065516e-05],[314,19,8.82438789293981e-05],[314,20,0.000143110263050293],[314,21,0.00011952015801823],[314,23,0.000279938804075388],[314,26,0.000107269281653377],[314,27,0.000873665233670781],[314,29,0.000198146231919156],[314,30,0.000627241465826409],[314,31,0.000760624362083201],[314,32,0.000191825493608101],[314,33,0.00114629603094999],[314,36,0.000165952856623115],[314,39,0.000490051945506224],[314,40,0.000417824652920658],[314,41,0.000653793288065441],[314,42,9.35121285230694e-05],[314,43,0.000222150914521265],[314,45,0.000268291477509408],[314,47,0.000371011625030918],[314,48,0.000978130924635616],[314,49,0.000364053124789321],[314,50,0.00682928001249332],[314,51,0.00399334666693603],[314,52,0.000683910993869226],[314,53,0.00522799174270463],[314,54,0.00128807021742344],[314,55,0.000551676079034857],[314,56,0.00124132254821931],[314,57,0.000465272184227773],[314,58,0.000131436269838662],[314,59,0.000565542069032619],[314,60,0.000245536497246484],[314,62,0.00173788591290125],[315,0,0.000399284246018249],[315,1,0.000307078151389529],[315,3,0.000311300818361959],[315,5,6.3217785270256e-05],[315,6,6.39628425087211e-05],[315,9,0.000600771068379101],[315,10,0.000186706497386109],[315,11,0.000134311461884326],[315,13,0.000501748400194524],[315,14,0.00140424376430428],[315,15,8.67824178821371e-05],[315,24,0.000178715038870521],[315,27,9.7073914852309e-05],[315,29,0.000102742490624748],[315,33,0.000345191418411077],[315,34,0.00031264850804132],[315,35,0.000184549514634777],[315,36,0.000178718460978739],[315,39,0.000196020778202489],[315,40,0.000215243003019733],[315,41,0.000231659039078306],[315,44,0.000282520791764519],[315,46,9.34922221662867e-05],[315,49,0.000195510011460932],[315,50,7.20768339049427e-05],[315,51,8.0809713327542e-05],[315,53,0.000122149339782818],[315,56,8.77021365589729e-05],[315,60,0.000222152068937295],[315,61,0.000521007538528829],[315,62,7.02821508893887e-05],[315,63,0.000369918248067177],[316,54,0.000126695431221977],[317,62,7.02821508893887e-05],[318,0,0.0111429881249908],[318,1,0.00905880546599109],[318,2,0.00745804514503244],[318,3,0.00814770026520435],[318,4,0.00791199262992467],[318,5,0.00392477083552839],[318,6,0.000688830611632381],[318,7,0.00330507815537756],[318,8,0.00632131543788918],[318,9,0.00643818444144847],[318,10,0.0075783688554413],[318,11,0.00372874201326486],[318,12,0.0132552204586577],[318,13,0.00485538067265162],[318,14,0.00481787501454672],[318,15,0.000632271901712713],[318,16,0.00759918303077327],[318,17,0.00682027156107446],[318,18,0.0074764908478774],[318,19,0.00595985582307781],[318,20,0.00865476352732725],[318,21,0.0148330806635256],[318,22,0.00817242814443001],[318,23,0.00158197975326324],[318,24,0.00223393798588151],[318,25,0.000175955968778373],[318,26,0.00499159723960382],[318,27,0.00466648176397171],[318,28,0.000525368952286947],[318,29,0.00140903987142511],[318,30,0.0117700016234485],[318,31,0.00370560586655918],[318,32,0.0097351438006111],[318,33,0.00558819315088121],[318,34,0.00800380180585778],[318,35,0.0115158897132101],[318,36,0.00720618365874987],[318,37,0.00953834736114157],[318,38,0.0102146310994325],[318,39,0.0109483369943096],[318,40,0.0101733972309621],[318,41,0.0104143608012314],[318,42,0.00903950575723005],[318,43,0.00945375558462715],[318,44,0.0114597496159483],[318,45,0.00952434745158398],[318,46,0.00396263187797108],[318,47,0.012908112787534],[318,48,0.0173708806801029],[318,49,0.0105170902716915],[318,50,0.0076281315882731],[318,51,0.0132123881290531],[318,52,0.0042927627561613],[318,53,0.0174551406549648],[318,54,0.0107691116538681],[318,55,0.00739681479653315],[318,56,0.00845988301884247],[318,57,0.0122671762981344],[318,58,0.00738014655144087],[318,59,0.00526623044927148],[318,60,0.00624948846563074],[318,61,0.00334473975351841],[318,62,0.00830607237783684],[318,63,0.00634039877187142],[318,64,0.00598012701692546],[319,0,0.000177459664896999],[319,2,0.000348506782478151],[319,46,9.34922221662867e-05],[319,48,0.000132832594703602],[320,0,0.000354919329793999],[320,1,0.0265799761423898],[320,2,0.000412846496166425],[320,3,0.000263408384767811],[320,4,0.000162575191025849],[320,8,0.000113302143770979],[320,9,0.000312211736322997],[320,10,0.000110108959996936],[320,13,0.000439994750939813],[320,16,6.84611083853448e-05],[320,17,6.24893991197922e-05],[320,18,0.000394721566502844],[320,19,8.14558882425213e-05],[320,20,9.54068420335287e-05],[320,21,9.43580194880763e-05],[320,22,0.000157647147847801],[320,27,0.00018028012758286],[320,30,0.000154965538615936],[320,32,7.53600153460395e-05],[320,33,0.000221443551433521],[320,34,0.000162577224181486],[320,35,0.000391244971025726],[320,39,9.80103891012447e-05],[320,40,0.000202581649900925],[320,41,0.000211067124493568],[320,42,0.000143385263735373],[320,43,0.00037642238293881],[320,44,0.000294292491421374],[320,45,0.00121437195083206],[320,46,0.000546569914202907],[320,47,0.000301446945337621],[320,48,0.000549443914455809],[320,49,0.00148992112182296],[320,50,0.000306326544096006],[320,51,0.000175087712209674],[320,52,7.93825260741066e-05],[320,53,0.000342018151391892],[320,54,0.000168927241629303],[320,55,0.000450051538160015],[320,56,8.77021365589729e-05],[320,57,0.000105061460954658],[320,58,7.88617619031972e-05],[320,59,0.000188514023010873],[320,62,0.00134813943978736],[320,63,0.000421706802796582],[321,0,0.00782301356087606],[321,1,0.05398079580484],[321,2,0.00211248726609833],[321,3,0.0069623625337492],[321,4,0.00308290732611981],[321,5,0.00335581076809609],[321,6,0.00529907549091482],[321,7,0.00208414340150867],[321,8,0.00314413448964466],[321,9,0.0166749450081601],[321,10,0.0106135462744873],[321,11,0.0046881095981529],[321,12,0.0133730970300998],[321,13,0.00536484827900299],[321,14,0.0287288102719268],[321,15,0.00100419654977902],[321,16,0.00637258817220251],[321,17,0.00123639739687017],[321,18,0.00109902867536086],[321,19,0.00424928216998486],[321,20,0.00201717323156604],[321,21,0.00273638256515421],[321,22,0.00145665964611368],[321,23,0.00371081670518538],[321,24,0.00425192863312781],[321,25,0.000295606027547666],[321,26,0.00293917831730254],[321,27,0.00983220080432672],[321,28,0.000366166239472721],[321,29,0.00239243228169055],[321,30,0.0233112445946544],[321,31,0.00366659948901645],[321,32,0.00339120069057178],[321,33,0.00805663744480194],[321,34,0.00278882469172857],[321,35,0.00227365002030045],[321,36,0.00438498509615691],[321,37,0.00226019194764451],[321,38,0.00187384903669083],[321,39,0.0160621731785922],[321,40,0.00517849342559239],[321,41,0.0210089008550793],[321,42,0.00589126409695337],[321,43,0.00463431491126305],[321,44,0.0131784177658491],[321,45,0.0022239951425122],[321,46,0.000913347093470647],[321,47,0.00377968093000247],[321,48,0.010662834647571],[321,49,0.0166385761477786],[321,50,0.0184516694796653],[321,51,0.0228085415866987],[321,52,0.00423780562272539],[321,53,0.106153883738258],[321,54,0.00869975294390912],[321,55,0.0151420565903515],[321,56,0.0157526529896309],[321,57,0.00521304963403591],[321,58,0.00604606841257845],[321,59,0.00980881029408187],[321,60,0.00268336314847943],[321,61,0.00918516993850825],[321,62,0.00406997546514005],[321,63,0.00262641956127696],[321,64,0.00176851317268832],[322,9,0.000553466259845313],[322,10,0.000995767986059248],[322,12,0.00249308948599921],[322,26,0.00014302570887117],[322,32,7.53600153460395e-05],[322,33,7.81565475647722e-05],[322,36,9.57420326671815e-05],[322,38,0.000247692688757983],[322,41,0.000334618612001997],[322,50,6.60704310795308e-05],[323,8,0.000552347950883521],[323,9,0.000345325102296648],[323,30,0.000472275927210473],[323,33,0.000214930505803124],[323,39,6.91838040714669e-05],[323,45,0.000127085436714983],[323,48,0.00133436379224982],[323,51,0.000363643709973939],[323,56,0.00169332586740786],[323,57,0.000200117068485064],[323,61,0.000115779453006406],[324,8,0.00068925470794012],[324,31,0.000143023384323337],[324,41,5.66277651080303e-05],[324,43,0.000111075457260632],[324,44,6.47443481127023e-05],[324,50,7.20768339049427e-05],[324,51,0.000767692276611649],[324,54,0.000190043146832966],[325,1,0.000135823028499215],[325,13,0.000123507298509421],[325,33,7.16435019343745e-05],[325,38,0.000188461828402813],[325,40,8.86294718316546e-05],[325,44,0.00139494640933731],[325,51,0.000154885283877789],[325,56,7.42095001652848e-05],[326,0,0.000103518137856583],[326,8,7.55347625139857e-05],[326,10,0.000406924417379981],[326,12,0.000223965485739882],[326,25,9.14971037647539e-05],[326,28,0.000135322305892092],[326,41,5.66277651080303e-05],[326,45,8.47236244766551e-05],[326,52,6.71698297550133e-05],[326,53,0.000122149339782818],[327,0,0.0359725529051626],[327,1,0.183910285937002],[327,2,0.0288241917323468],[327,3,0.0207434103004652],[327,4,0.0396502827001933],[327,5,0.044552734169213],[327,6,0.0150509488641675],[327,7,0.0142934909401975],[327,8,0.038343333821162],[327,9,0.0326639702925802],[327,10,0.054025200589801],[327,11,0.0209078175666601],[327,12,0.0298934985177021],[327,13,0.0362416729063583],[327,14,0.0716241902323597],[327,15,0.00864104932340708],[327,16,0.0405803219954131],[327,17,0.0100250850302181],[327,18,0.0205255214581479],[327,19,0.0262152200327181],[327,20,0.026931988551179],[327,21,0.0173807471897037],[327,22,0.0123784540490093],[327,23,0.0219589206080531],[327,24,0.0150269561850296],[327,25,0.00257599538291538],[327,26,0.0187435191475668],[327,27,0.0397864373873249],[327,28,0.0025313231337462],[327,29,0.013547331263806],[327,30,0.118548637041191],[327,31,0.0354632982492638],[327,32,0.0369606620719894],[327,33,0.0585197149891232],[327,34,0.010842650258873],[327,35,0.0120178643930166],[327,36,0.023437649596926],[327,37,0.0169936073675511],[327,38,0.0247100380154431],[327,39,0.0955601293737136],[327,40,0.0347680756642462],[327,41,0.0450499611327612],[327,42,0.0296184081742069],[327,43,0.0160072075630045],[327,44,0.0314127805343175],[327,45,0.0154479408629101],[327,46,0.00818416529424879],[327,47,0.0410277022013356],[327,48,0.0844271896245668],[327,49,0.0933189509876626],[327,50,0.213233306704948],[327,51,0.2400048485828],[327,52,0.0371937666397987],[327,53,0.281352681788755],[327,54,0.060574493394241],[327,55,0.0762256645519084],[327,56,0.0734606588454351],[327,57,0.0221529594812966],[327,58,0.0417835901817106],[327,59,0.0292744034443336],[327,60,0.0653302465887966],[327,61,0.064662824504078],[327,62,0.0319847679411163],[327,63,0.0338919098879148],[327,64,0.00982709896988665],[328,0,0.00094645154611733],[328,1,0.000118106981303665],[328,2,0.000235912283523672],[328,3,0.000496883998539281],[328,5,0.000147508165630597],[328,7,0.00103040671902947],[328,8,0.000221883364884833],[328,10,0.000339901572164455],[328,11,0.000211060868675369],[328,12,0.00146756331445344],[328,13,0.000115788092352582],[328,14,0.000147406803987742],[328,16,0.000450702296870186],[328,17,0.000959658629339666],[328,18,0.000572733253357068],[328,19,0.000169699767171919],[328,20,0.000504293307891509],[328,21,0.00242814636815983],[328,22,0.00246560139233961],[328,23,0.000110673480680967],[328,24,8.93575194352605e-05],[328,26,9.29667107662602e-05],[328,27,0.000117875468034947],[328,30,0.000922413920332955],[328,31,0.000442072278817587],[328,32,0.000308290971870162],[328,33,0.00110070471153721],[328,34,0.00060653810560016],[328,35,0.000930129553759274],[328,36,0.000389350932846538],[328,37,0.000767453235953919],[328,38,0.00112000172307957],[328,39,0.000357449654369246],[328,40,0.000227904356138541],[328,41,0.000314026697417259],[328,42,0.000623414190153796],[328,43,0.000561548145039864],[328,44,0.000382580238847786],[328,45,0.00127791466918955],[328,47,0.00058743507296562],[328,48,0.000265665189407204],[328,49,0.000431470370120677],[328,50,0.000624665893842836],[328,51,0.00039058028108312],[328,52,9.77015705527466e-05],[328,54,0.00014781133642564],[328,55,9.43656450980677e-05],[328,56,0.000242867455086387],[328,57,0.000740433153394736],[328,58,0.000703184043636842],[328,59,0.000158108535428474],[328,61,0.000122211644840096],[328,62,0.000127785728889798],[328,63,0.000118373839381497],[328,64,0.000340332431857547],[329,0,0.000118306443264666],[329,17,0.000191931725867933],[329,30,0.000125448293165282],[329,35,0.000110729708780866],[329,39,6.34184870655113e-05],[329,49,0.000168543113328389],[329,55,0.000268579143740654],[329,56,0.000337315909842204],[329,58,8.54335753951303e-05],[330,0,0.00013309474867275],[330,1,8.85802359777486e-05],[330,48,0.000434724855393607],[331,5,0.000289748182488673],[331,9,0.000255445966082452],[331,10,0.00127822140518182],[331,12,0.000335948228609823],[331,14,9.30990340975212e-05],[331,16,0.000239613879348707],[331,17,0.000133905855256698],[331,22,0.000132423604192153],[331,23,0.000234367370853813],[331,26,0.000765187542460757],[331,29,8.07262426337304e-05],[331,30,0.00131351742255413],[331,41,0.000200771167201198],[331,42,0.000386516797895354],[331,48,0.00151549914866382],[331,49,0.000431470370120677],[331,50,0.00171182480524239],[331,51,0.000922577560489437],[331,52,0.0010991426687184],[331,53,0.000739003505686052],[331,54,0.000211159052036629],[331,55,0.000370203684615496],[331,56,0.000175404273117946],[331,58,0.000420596063483718],[331,59,9.12164627471966e-05],[332,1,0.00150586401162173],[333,64,6.68510134005895e-05],[334,21,0.000301945662361844],[334,26,9.29667107662602e-05],[335,3,6.58520961919529e-05],[336,0,0.00094645154611733],[336,1,0.0124839079237974],[336,2,0.00208567905206155],[336,3,0.0014607192246215],[336,4,0.00293237474183662],[336,5,0.000700663786745338],[336,6,0.00014760655963551],[336,7,0.000400497705886927],[336,8,0.00042488303914117],[336,10,0.000627142337373853],[336,11,0.000121519894085819],[336,12,0.000671896457219645],[336,13,0.000355083483214586],[336,14,0.00110943015632879],[336,16,0.000365125911388505],[336,17,0.000415108151295762],[336,18,0.000379242289385086],[336,19,0.000149335795111289],[336,21,0.00108197195679661],[336,22,0.00034051783935125],[336,24,0.000521252196705686],[336,26,0.000514892551936211],[336,27,0.000159478574400222],[336,29,0.000132097487946104],[336,30,0.00413241436309164],[336,31,0.000104017006780609],[336,32,0.000349396434786183],[336,33,0.00036473055530227],[336,34,0.000250118806433056],[336,35,0.000465064776879637],[336,36,0.00174888779672052],[336,37,0.000792753892084268],[336,38,0.000770001184617207],[336,39,0.00416832419530588],[336,40,0.00063306765594039],[336,41,0.0024349938996453],[336,42,0.00030547295317536],[336,43,0.000647940167353689],[336,44,0.00115362656637179],[336,45,0.000360075404025784],[336,46,0.00202806205006868],[336,47,0.00109757605738313],[336,48,0.00147927207738102],[336,49,0.00227196116766669],[336,50,0.000720768339049427],[336,51,0.000579136278847384],[336,52,0.000232041230062773],[336,53,0.00119706352987162],[336,54,0.000211159052036629],[336,55,0.00119045890739101],[336,56,0.000829797138211821],[336,57,9.50556075304053e-05],[336,58,0.000256300726185391],[336,59,0.0010216243827686],[336,60,0.000607995136038912],[336,61,0.000996989734221833],[336,62,0.00125868942956451],[336,63,0.000969185809936004],[337,3,0.000137690746583174],[337,7,0.000143868107939964],[337,59,7.29731701977573e-05],[337,62,0.000345021468002454],[338,59,0.000145946340395515],[339,38,0.000387692904142929],[340,1,0.00167711913451204],[340,2,0.000123317784569192],[340,3,0.000161636963380248],[340,5,0.000110631124222948],[340,13,0.000208418566234648],[340,14,0.000124132045463362],[340,18,0.000301845903796293],[340,24,0.000163822118964644],[340,26,9.29667107662602e-05],[340,38,0.000204615699408768],[340,39,0.000167194193172712],[340,44,0.000423781187646778],[340,45,0.00011296483263554],[340,46,8.630051276888e-05],[340,48,9.66055234208016e-05],[340,53,6.71821368805502e-05],[340,60,0.000116922141545945],[340,61,0.000302313016183395],[340,63,0.000310731328376429],[341,0,0.000547167300099082],[341,1,0.000974382595755235],[341,2,0.000455739638625275],[341,3,0.000490897444340012],[341,4,0.000716535101188003],[341,5,0.000152776314403119],[341,7,5.05482541410685e-05],[341,8,0.000363511044598556],[341,9,7.56876936540599e-05],[341,10,0.000373412994772218],[341,11,0.000236644004272384],[341,13,0.000324206658587231],[341,14,0.000333604872182784],[341,17,7.14164561369053e-05],[341,18,0.000139313494059827],[341,20,0.000102221616464495],[341,23,7.81224569512711e-05],[341,26,0.000243143705080988],[341,27,0.000312023297739565],[341,29,0.000124758738615765],[341,30,0.000354206945407855],[341,32,0.000698792869572366],[341,33,0.000188878323281533],[341,35,0.000110729708780866],[341,36,0.000140421647911866],[341,37,0.000101202624521396],[341,38,0.000188461828402813],[341,39,0.000380510922393068],[341,40,0.000487462095074101],[341,41,0.000277990846893967],[341,43,0.000512181275146249],[341,44,0.000523840634730045],[341,46,0.000222942991319607],[341,47,8.50234974029186e-05],[341,48,0.000277740879834805],[341,51,0.000121214569991313],[341,53,0.000171009075695946],[341,54,9.85408909504269e-05],[341,55,0.00105253988763229],[341,58,0.000157723523806394],[341,59,0.00026756829072511],[341,60,0.000415073602488103],[341,61,7.7186302004271e-05],[341,62,0.00109256798200777],[341,63,0.000517885547294048],[341,64,0.00565802667963171],[342,0,0.000221824581121249],[342,2,9.65095705324111e-05],[342,3,7.18386503912213e-05],[342,5,0.000115899272995469],[342,7,0.000707675557974959],[342,9,0.000175027791575014],[342,10,0.000244154650427989],[342,11,0.000102332542388058],[342,13,9.2630473882066e-05],[342,30,8.85517363519636e-05],[342,31,7.15116921616684e-05],[342,32,0.000335694613814176],[342,33,0.000104208730086363],[342,36,0.000108507637022806],[342,37,0.000269873665390389],[342,39,0.000674542089696802],[342,41,0.000221363081785937],[342,43,8.63920223138252e-05],[342,44,0.000141260395882259],[342,45,0.000190628155072474],[342,49,7.41589698644913e-05],[342,51,8.0809713327542e-05],[342,60,0.000157844891087025],[342,62,0.000255571457779595],[342,63,0.000295934598453742],[342,64,9.11604728189857e-05],[343,58,0.000124864456346729],[344,0,0.000170065512192958],[344,2,0.000150125998605973],[344,3,8.38117587897582e-05],[344,8,0.000269092591456074],[344,11,0.000185477733078355],[344,13,0.000108068886195744],[344,30,9.59310477146273e-05],[344,32,0.000356247345272187],[344,33,0.000293087053367896],[344,35,9.59657476100838e-05],[344,36,9.57420326671815e-05],[344,37,0.000185538144955893],[344,40,0.00011395217806927],[344,41,6.17757437542149e-05],[344,43,0.00013575889220744],[344,44,0.000141260395882259],[344,57,8.00468273940255e-05],[344,60,0.00016953710524162],[345,0,0.000162671359488916],[345,1,0.00232080218261701],[345,2,0.000117956141761836],[345,5,0.000758613423243072],[345,6,0.0014170229725009],[345,9,0.00120627261761158],[345,10,0.000167557113038816],[345,11,0.000338976546660441],[345,13,0.000339645070900909],[345,14,0.000310330113658404],[345,16,0.000205383325156034],[345,17,0.000129442326748141],[345,18,0.000162532409736465],[345,22,6.93647450530325e-05],[345,30,0.000280413831781218],[345,33,0.000781565475647722],[345,35,0.000191931495220168],[345,37,0.000303607873564188],[345,38,0.000161538710059554],[345,39,0.000622654236643202],[345,40,0.00348187210767215],[345,41,0.00471554843990507],[345,43,0.00013575889220744],[345,44,0.000376694389019359],[345,45,0.000367135706065505],[345,48,0.000301892260690005],[345,50,0.00031833934974683],[345,53,0.000653498967838079],[345,55,0.000384721476169045],[345,56,0.000559944410338058],[345,58,8.54335753951303e-05],[345,59,0.000735812799494053],[345,60,0.000122768248623242],[345,61,0.000913371240383873],[345,62,0.000153342874667757],[345,63,0.00048089372248733],[346,0,0.00416290797237545],[346,1,0.030938123752495],[346,2,0.00328668704090933],[346,3,0.0015744637544076],[346,4,0.00848401645020081],[346,5,0.00196501949215046],[346,6,0.00106276722937567],[346,7,0.0019013920211525],[346,8,0.00492392233138044],[346,9,0.00558196740698692],[346,10,0.00231228815993566],[346,11,0.001765236356194],[346,12,0.00184476834306797],[346,13,0.00376697260453735],[346,14,0.00458512742930292],[346,15,0.000123974882688767],[346,16,0.00326331283303477],[346,17,0.000580258706112356],[346,18,0.00099841337409543],[346,19,0.00120147435157719],[346,20,0.00116532642769524],[346,21,0.00152859991570684],[346,22,0.000504470873112964],[346,23,0.000240877575599753],[346,24,0.00124355881214071],[346,26,0.000758036257017199],[346,27,0.000804326723061989],[346,28,0.000222883797939917],[346,29,0.000880649919640695],[346,30,0.0116371740189206],[346,31,0.00205433588391702],[346,32,0.00218544044503515],[346,33,0.00398598392580338],[346,34,0.00150696580875916],[346,35,0.00228103200088584],[346,36,0.00311480746277231],[346,37,0.00348305699394471],[346,38,0.0033061589325522],[346,39,0.0206628961493448],[346,40,0.0112306202163825],[346,41,0.00624449809782189],[346,42,0.00131540394122451],[346,43,0.00132673462839089],[346,44,0.00545618279095227],[346,45,0.00147560312630174],[346,46,0.00125135743514876],[346,47,0.00297582240910215],[346,48,0.0102281097921774],[346,49,0.0103215802602306],[346,50,0.00324345752572242],[346,51,0.00133336026990444],[346,52,0.00065948560123104],[346,53,0.00425690449143122],[346,54,0.0027309904063404],[346,55,0.0159986062920109],[346,56,0.00749515951669376],[346,57,0.00250646628277542],[346,58,0.000460026944435317],[346,59,0.00763785848069859],[346,60,0.00588702982683831],[346,61,0.00126714179123678],[346,62,0.00290073604579841],[346,63,0.00894462323826434],[346,64,0.000844753714789267],[347,1,0.000224403264476963],[347,3,0.000119731083985369],[347,9,0.00015137538730812],[347,10,0.000110108959996936],[347,13,0.000285610627803037],[347,14,0.000263780596609643],[347,19,0.000108607850990028],[347,38,0.00011846172071034],[347,43,0.000203638338311159],[347,45,0.000303592987708014],[347,60,0.00016953710524162],[348,6,0.000236170495416816],[349,31,0.000221036139408793],[349,34,0.000112553462894875],[349,49,0.00022921863412661],[349,57,6.00351205455191e-05],[349,59,0.00224392498358104],[350,35,8.12017864393017e-05],[351,6,0.000221409839453265],[351,7,0.000384944396920445],[351,8,0.000660929171997375],[351,14,0.000100857286938981],[351,15,0.00422754349968696],[351,40,0.000588752920024563],[351,41,9.26636156313224e-05],[351,52,7.93825260741066e-05],[351,56,8.77021365589729e-05],[351,60,0.000146152676932431],[352,5,0.0032346433463281],[352,6,0.00614043288083722],[352,7,0.000338284470020997],[352,8,0.00107164944316717],[352,12,0.000889968114387425],[352,15,0.00559746595339784],[352,40,0.000493792771633504],[352,41,0.000195623188555014],[352,52,0.00012823331135048],[352,60,0.000116922141545945],[353,6,5.41224051996871e-05],[353,7,0.000443269305544755],[354,31,0.000624102040683652],[355,59,0.00139257133127387],[356,0,0.00804483814199731],[356,1,0.00559827091379371],[356,2,0.0132057262345183],[356,3,0.0175765231290522],[356,4,0.0206470492602829],[356,5,0.00378779896744284],[356,6,0.000226330058107782],[356,7,0.00307955517536356],[356,8,0.0080680568210251],[356,9,0.00755457792284586],[356,10,0.00674058329024722],[356,11,0.00473288008544767],[356,12,0.00120823485728094],[356,13,0.00382872625379206],[356,14,0.00298692734396214],[356,16,0.00190550085005876],[356,17,0.00521786482650265],[356,18,0.00718238458263999],[356,19,0.00584445998140091],[356,20,0.00110399345781655],[356,21,0.00203813322094245],[356,22,0.00108461237719287],[356,23,0.000475244946453566],[356,24,0.00272540434277544],[356,25,8.4458865013619e-05],[356,26,0.00504165623770873],[356,27,0.00239911246706421],[356,28,0.000230843933580628],[356,29,0.00092468241562273],[356,30,0.00213262098380979],[356,31,0.00256791985489628],[356,32,0.00645355767781538],[356,33,0.00517135823053576],[356,34,0.00684074935594407],[356,35,0.0135680803159488],[356,36,0.0102507802975662],[356,37,0.016504461349031],[356,38,0.0118084797053534],[356,39,0.0139463018374065],[356,40,0.0106102139135609],[356,41,0.00828309764171099],[356,42,0.00624661018534104],[356,43,0.00963271048799151],[356,44,0.00417895337818351],[356,45,0.00665786482345715],[356,46,0.0129378852059346],[356,47,0.00180095226317091],[356,48,0.00452838391035008],[356,49,0.0064990224499427],[356,50,0.00598237721411024],[356,51,0.0034748176730843],[356,52,0.00216164724847952],[356,53,0.00172841315792688],[356,54,0.00156961562013894],[356,55,0.000943656450980677],[356,56,0.00128180045740037],[356,57,0.00216126433963869],[356,58,0.00139979627378175],[356,59,0.00303446766072341],[356,60,0.00955253896430367],[356,61,0.00620063292767643],[356,62,0.0199281844203639],[356,63,0.0106832390041801],[356,64,0.00812543681059892],[357,0,0.000465831620354624],[357,1,0.000129917679434031],[357,2,0.0011259449895448],[357,3,0.00046096467334367],[357,4,0.00157758148328787],[357,5,0.000136971868085555],[357,7,0.000225522980013998],[357,8,0.000330464585998688],[357,9,0.000368977506563542],[357,10,0.000890446372149135],[357,11,9.59367584888042e-05],[357,13,0.000285610627803037],[357,14,0.000147406803987742],[357,16,0.000587624513640876],[357,17,0.00133459502405842],[357,18,0.00066560891606362],[357,19,0.000563403227010773],[357,20,0.000115851165326428],[357,26,0.000357564272177924],[357,27,0.000159478574400222],[357,29,0.000102742490624748],[357,30,0.000228758652242573],[357,31,0.000162526573094701],[357,32,0.000616581943740323],[357,33,0.000214930505803124],[357,34,0.00091918661364148],[357,35,0.00250987339903296],[357,36,0.000338288515424041],[357,37,0.000573481538954577],[357,38,0.00132461742248834],[357,39,0.000835970965863558],[357,40,0.000949601483910586],[357,41,0.00100900381465218],[357,42,0.00114084796798145],[357,43,0.00106755856144941],[357,44,0.000647443481127023],[357,45,7.76633224369338e-05],[357,46,0.00023732641011442],[357,47,0.000162317585951026],[357,48,0.000374346403255606],[357,49,0.0007011393514461],[357,50,0.000168179279111533],[357,51,0.000168353569432379],[357,53,0.000299265882467905],[357,54,9.15022558825393e-05],[357,55,0.000406498163499368],[357,56,9.4448454755817e-05],[357,57,0.000685400959561343],[357,58,0.000138008083330595],[357,59,0.000188514023010873],[357,60,0.000619687350193506],[357,61,0.000347338359019219],[357,62,0.000664485790226947],[357,63,0.000636259386675545],[357,64,0.00161050168646875],[358,33,9.11826388255676e-05],[359,0,0.0404534094438118],[359,1,0.0316585763384474],[359,2,0.0552731757010348],[359,3,0.069779275746673],[359,4,0.0498082214876232],[359,5,0.0198451164260879],[359,6,0.00180080002755322],[359,7,0.0203553931098841],[359,8,0.0349725950439754],[359,9,0.0146550296837674],[359,10,0.0410323433101626],[359,11,0.035029708416212],[359,12,0.0162964360018624],[359,13,0.0300508695685736],[359,14,0.0276892043911711],[359,15,0.00368825275999083],[359,16,0.0393137914902842],[359,17,0.0501477427936332],[359,18,0.040780155566735],[359,19,0.0679274228035759],[359,20,0.0508654763527327],[359,21,0.0297164856041115],[359,22,0.0221904125310565],[359,23,0.00244783698447316],[359,24,0.0226223453370268],[359,25,0.00462412285949564],[359,26,0.0352415346658562],[359,27,0.0257869920954098],[359,28,0.00848550459299826],[359,29,0.00796988177274829],[359,30,0.0373097982496273],[359,31,0.0280910928936881],[359,32,0.0356658399901347],[359,33,0.0384334822649768],[359,34,0.040806883269553],[359,35,0.0415236407928247],[359,36,0.0507815741266731],[359,37,0.0569939447096328],[359,38,0.0395931378355967],[359,39,0.0271085205620031],[359,40,0.038572812276448],[359,41,0.0273512105471787],[359,42,0.0499915839084329],[359,43,0.0496445585367659],[359,44,0.0379284162943867],[359,45,0.0484972147108453],[359,46,0.022035397593654],[359,47,0.0384769972792481],[359,48,0.0335764572339423],[359,49,0.0545540349221331],[359,50,0.0290109256467394],[359,51,0.0258658424075907],[359,52,0.0145941721013165],[359,53,0.0170276179657249],[359,54,0.0538877900797477],[359,55,0.0383705230760297],[359,56,0.019341694270352],[359,57,0.0205620287868403],[359,58,0.0412972759833076],[359,59,0.0222385736177665],[359,60,0.0316683620377191],[359,61,0.0330164406823269],[359,62,0.0527755060314864],[359,63,0.0447970998409351],[359,64,0.041076909052235],[360,0,0.0015084071516245],[360,1,0.000590534906518324],[360,2,0.00263256661841188],[360,3,0.00290946534084446],[360,4,0.0019087531687109],[360,5,0.00164893056579918],[360,6,6.39628425087211e-05],[360,7,0.00115483319076133],[360,8,0.00249264716296153],[360,9,0.00130561271553253],[360,10,0.00152237605560981],[360,11,0.000364559682257456],[360,13,0.000771920615683883],[360,14,0.000659451491524109],[360,16,0.000490637943428304],[360,17,0.000794508074523072],[360,18,0.00105259084400758],[360,19,0.000733102994182692],[360,20,0.000190813684067057],[360,21,0.000390013147217382],[360,22,0.000390964926662547],[360,24,0.000506359276799809],[360,26,0.00110844924375156],[360,27,0.000312023297739565],[360,28,0.000111441898969958],[360,29,0.000176129983928139],[360,30,0.000479655238573136],[360,31,0.000435571215893799],[360,32,0.000842661989778442],[360,33,0.00104208730086363],[360,34,0.0011380405692704],[360,35,0.0028937363894733],[360,36,0.00134677125951835],[360,37,0.00284210703864254],[360,38,0.00176615656331779],[360,39,0.00227730021735245],[360,40,0.00165230658200442],[360,41,0.00156498550844011],[360,42,0.000941355427132233],[360,43,0.00135141806333769],[360,44,0.00106533881894537],[360,45,0.00148266342834146],[360,46,0.00302770965630821],[360,47,0.000440576304724215],[360,48,0.000519254688386809],[360,49,0.00104496730263601],[360,50,0.000612653088192013],[360,51,0.000451187566078776],[360,52,7.93825260741066e-05],[360,53,7.32896038696911e-05],[360,54,0.000591245345702561],[360,55,0.000442792642383241],[360,56,0.000404779091810644],[360,57,0.000775453640379622],[360,58,0.000230013472217658],[360,59,0.000851353652307168],[360,60,0.00111076034468647],[360,61,0.0013764890524095],[360,62,0.00640206501737886],[360,63,0.00348462989679281],[360,64,0.000984533106445046],[361,0,0.00879904171780956],[361,1,0.00509631624325314],[361,2,0.0173663610530266],[361,3,0.0171454912267048],[361,4,0.012271416270766],[361,5,0.00354546412390686],[361,6,0.000182048090217129],[361,7,0.00580138424449802],[361,8,0.0113632608356977],[361,9,0.00780056292722155],[361,10,0.00886616495279676],[361,11,0.0102076711032088],[361,12,0.00208641531452416],[361,13,0.00802025519695555],[361,14,0.00380930214515691],[361,15,0.000533091995561699],[361,16,0.00261293230337399],[361,17,0.00493219900195503],[361,18,0.0108200147053133],[361,19,0.00460225768570246],[361,20,0.00207169142701377],[361,21,0.00351011832495644],[361,22,0.00227642481492225],[361,23,0.000690081703069562],[361,24,0.00287433354183421],[361,25,0.000112611820018159],[361,26,0.00629313119033146],[361,27,0.00346692553043961],[361,28,0.000350245968191298],[361,29,0.00205484981249496],[361,30,0.00318786250867069],[361,31,0.00719667665663336],[361,32,0.00857048901799049],[361,33,0.0119318995948886],[361,34,0.0119306670668568],[361,35,0.0163879968995682],[361,36,0.00963803128849628],[361,37,0.0155430364160777],[361,38,0.0116415563716252],[361,39,0.0104236931467677],[361,40,0.0116041301333874],[361,41,0.0111865575981591],[361,42,0.00805451133678704],[361,43,0.009601856194308],[361,44,0.00577401868168736],[361,45,0.00784399556613032],[361,46,0.0259548792152407],[361,47,0.0028676106851348],[361,48,0.00478801125454348],[361,49,0.0077125328659071],[361,50,0.00434863564559821],[361,51,0.00400681495249062],[361,52,0.00346840575462251],[361,53,0.003163667900375],[361,54,0.00271691313620463],[361,55,0.00100172761719487],[361,56,0.00191595436790372],[361,57,0.00420245843818634],[361,58,0.00262872539677324],[361,59,0.00434190362676656],[361,60,0.00622610403732155],[361,61,0.0118288007821545],[361,62,0.0326684215906767],[361,63,0.0157585173676617],[361,64,0.0144337415296727],[362,1,0.000206687217281414],[362,2,0.000160849284220685],[362,3,7.78252045904898e-05],[362,9,0.000534544336431798],[362,13,0.000216137772391487],[362,17,7.14164561369053e-05],[362,22,0.000113505946450417],[362,33,0.000280060962107101],[362,34,0.000168830194342313],[362,35,8.85837670246927e-05],[362,48,0.000102643368634602],[362,60,6.43071778502695e-05],[362,64,0.000109392567382783],[363,0,0.000554561452803123],[363,1,0.000312983500454712],[363,2,0.00106696691866388],[363,3,0.00114343185206027],[363,4,0.00064427946073207],[363,5,0.000179117058265725],[363,8,0.000774231315768354],[363,9,0.000335864140589891],[363,10,0.000435648493900921],[363,11,0.000518058495839543],[363,12,0.000335948228609823],[363,13,0.000324206658587231],[363,14,0.000620660227316808],[363,16,0.000239613879348707],[363,17,0.000839143359608638],[363,18,0.000967454819859913],[363,19,0.00209070113155805],[363,20,0.000735995638544364],[363,21,0.000459209028175305],[363,22,0.000353129611179075],[363,23,7.16122522053319e-05],[363,24,0.000163822118964644],[363,26,0.00032895913040369],[363,27,0.000159478574400222],[363,28,0.000135322305892092],[363,29,8.80649919640695e-05],[363,30,0.000501793172661127],[363,31,0.000273044642799098],[363,32,0.00097282928901251],[363,33,0.000397295783454259],[363,34,0.00116930542007454],[363,35,0.00076772598088067],[363,36,0.000982951535383064],[363,37,0.000801187444127718],[363,38,0.000759231937279904],[363,39,0.00035168433736329],[363,40,0.000367179240445426],[363,41,0.000370654462525289],[363,42,0.00130293565742143],[363,43,0.000487497840199442],[363,44,0.000947621822376824],[363,45,0.000960201077402091],[363,46,0.000266093247704047],[363,47,0.00039419985159535],[363,48,0.000513216843173008],[363,49,0.00134834490662712],[363,50,0.000282300932794359],[363,51,0.000181821854986969],[363,52,0.000158765052148213],[363,53,0.000274836014511342],[363,54,0.000513820359955797],[363,55,0.000660559515686474],[363,56,0.000512720182960149],[363,57,0.000665389252712837],[363,58,0.000676896789669109],[363,59,0.000474325606285422],[363,60,0.000245536497246484],[363,61,0.000109347261172717],[363,62,0.000153342874667757],[363,63,0.000184959124033589],[363,64,0.000948068917317451],[364,2,6.43397136882741e-05],[364,7,0.000174974725872929],[364,9,7.56876936540599e-05],[364,10,0.000162769766951993],[364,11,0.000140707245783579],[364,14,9.30990340975212e-05],[364,16,0.00013692221677069],[364,17,9.81976271882449e-05],[364,21,0.000220168712138845],[364,22,0.000271153094298218],[364,31,0.000409566964198646],[364,32,0.000109614567776057],[364,33,8.46695931951699e-05],[364,34,0.000375178209649584],[364,36,7.65936261337452e-05],[364,37,0.000109636176564846],[364,38,0.000506154624853269],[364,39,6.34184870655113e-05],[364,40,0.000227904356138541],[364,42,9.35121285230694e-05],[364,44,0.000406123638161496],[364,45,0.000395376914224391],[364,47,0.000108211723967351],[364,49,0.000269668981325423],[364,55,8.71067493212932e-05],[364,56,0.000114687409346349],[364,57,0.000355207796560988],[364,60,8.76916061594584e-05],[364,62,8.94500102228583e-05],[364,64,7.90057431097876e-05],[365,0,0.0154315966933349],[365,1,0.0133342781891838],[365,2,0.022293710792987],[365,3,0.0243952083620189],[365,4,0.0261505205416765],[365,5,0.00893478031819618],[365,6,0.00272088091594791],[365,7,0.0169764367369158],[365,8,0.0281744664177166],[365,9,0.021419617304099],[365,10,0.0246356829627928],[365,11,0.0131049612095706],[365,12,0.010903582858389],[365,13,0.0199773055338989],[365,14,0.0142286357112378],[365,15,0.00154348728947515],[365,16,0.00782738672539108],[365,17,0.0134932466813666],[365,18,0.0154715374791997],[365,19,0.0137592571222992],[365,20,0.00588796510835492],[365,21,0.00809591807207695],[365,22,0.0068040509011111],[365,23,0.000345040851534781],[365,24,0.00482530604950407],[365,25,0.000605288532597603],[365,26,0.00856723996138306],[365,27,0.00395922895576203],[365,28,0.000867654784837534],[365,29,0.00213557605512869],[365,30,0.00743096654220228],[365,31,0.014139811859239],[365,32,0.0345011852075141],[365,33,0.029920931626047],[365,34,0.0223543683249544],[365,35,0.0221090318532462],[365,36,0.0165633716514224],[365,37,0.0223320458110547],[365,38,0.0186146440225293],[365,39,0.0248139243936328],[365,40,0.0193338862124195],[365,41,0.0153873081734457],[365,42,0.0155354816186326],[365,43,0.0187223854071533],[365,44,0.0145086198270737],[365,45,0.0186391973848641],[365,46,0.0215679364828226],[365,47,0.0111999134306208],[365,48,0.0111881271811716],[365,49,0.0130856873188162],[365,50,0.015340352816102],[365,51,0.00750856919668411],[365,52,0.00427444371168267],[365,53,0.00578377123871645],[365,54,0.0109943479760405],[365,55,0.00499412029442081],[365,56,0.00411525410007488],[365,57,0.0105211548756022],[365,58,0.00733414385699734],[365,59,0.00789326457639075],[365,60,0.035778175313059],[365,61,0.0136233823037538],[365,62,0.0610943569822122],[365,63,0.0336551622091518],[365,64,0.021902822935975],[366,35,0.000103347728195475],[366,41,6.69237224003995e-05],[367,0,0.00277280726401562],[367,1,0.00243890916392068],[367,2,0.00311511447107394],[367,3,0.00371166360354643],[367,4,0.0039921241351903],[367,5,0.00272890106416605],[367,6,0.0012152940076657],[367,7,0.003351738082277],[367,8,0.0091255434962209],[367,9,0.00388845526147733],[367,10,0.0070038873250225],[367,11,0.00466892224645514],[367,12,0.00240468205741768],[367,13,0.00481678464186743],[367,14,0.00219558555413321],[367,15,0.000154968603360959],[367,16,0.00122088976620531],[367,17,0.00173631258982851],[367,18,0.000944235904183275],[367,19,0.00181918150408298],[367,20,0.00149925037481259],[367,21,0.00307607143531129],[367,22,0.00569421498026258],[367,23,0.000273428599329449],[367,24,0.000752092455246776],[367,25,0.000126688297520428],[367,26,0.000793792684234991],[367,27,0.0012688947441409],[367,29,0.000858633671649678],[367,30,0.0012987587998288],[367,31,0.00787278720070731],[367,32,0.00981050381595715],[367,33,0.00836926363506103],[367,34,0.00582151521972937],[367,35,0.00696120769202377],[367,36,0.00396372015242132],[367,37,0.00425051022989863],[367,38,0.00227231118817106],[367,39,0.00326893474237681],[367,40,0.00348187210767215],[367,41,0.00369110068931434],[367,42,0.00212584238842445],[367,43,0.00251771036457433],[367,44,0.0031489296582087],[367,45,0.00472334206457352],[367,46,0.000834238290099174],[367,47,0.00209466979965372],[367,48,0.000658125128304211],[367,49,0.00226521944313355],[367,50,0.00306326544096006],[367,51,0.00187209169208806],[367,52,0.00156322512884395],[367,53,0.00086115284546887],[367,54,0.00332927438711085],[367,55,0.000965433138311],[367,56,0.000586929683125434],[367,57,0.00288168578618492],[367,58,0.00148522984917688],[367,59,0.000662839629296295],[367,60,0.0169361722029301],[367,61,0.00341549386368899],[367,62,0.0129063586178696],[367,63,0.00400251544408686],[367,64,0.005062444923881],[368,0,0.0120598630602919],[368,1,0.00629510210348534],[368,2,0.0112058334673744],[368,3,0.0149603989439718],[368,4,0.0117957333044311],[368,5,0.00536824359919924],[368,6,0.00106276722937567],[368,7,0.00517536355859709],[368,8,0.00973926344164704],[368,9,0.00655171598192956],[368,10,0.0113029241109898],[368,11,0.00960007163277966],[368,12,0.00694882388650844],[368,13,0.00755710282754522],[368,14,0.00604367896349742],[368,15,0.000502098274889507],[368,16,0.00721123674992298],[368,17,0.0100340120872352],[368,18,0.0120660965132928],[368,19,0.0105689014994671],[368,20,0.00939757394030258],[368,21,0.00796381684479363],[368,22,0.0101903116368819],[368,23,0.000826796002734286],[368,24,0.00258392160366962],[368,25,0.000999429902661158],[368,26,0.00523474094468481],[368,27,0.00372347801969214],[368,28,0.00132934265199879],[368,29,0.00168057359664766],[368,30,0.00757117345809289],[368,31,0.00786628613778352],[368,32,0.017168381677925],[368,33,0.0119318995948886],[368,34,0.0187151396913534],[368,35,0.0161000996567379],[368,36,0.00894230585111476],[368,37,0.0173393830013325],[368,38,0.013655405623701],[368,39,0.0145631907570438],[368,40,0.0134147036293769],[368,41,0.0138738024514674],[368,42,0.0112027529970637],[368,43,0.0123417174734036],[368,44,0.0138140895473193],[368,45,0.0140500010590453],[368,46,0.0141245172565067],[368,47,0.0103419490477368],[368,48,0.00828996147854754],[368,49,0.0089260432818715],[368,50,0.0074779715176378],[368,51,0.00517855579573998],[368,52,0.00360885176229208],[368,53,0.00368280259445198],[368,54,0.0095655050572593],[368,55,0.00584341110030342],[368,56,0.00488433437451511],[368,57,0.00579338913264259],[368,58,0.00778102717444879],[368,59,0.00583785361582059],[368,60,0.0162054088182679],[368,61,0.0061620397766743],[368,62,0.0189186771621345],[368,63,0.0135316095142973],[368,64,0.0102403597799994],[369,50,0.00012613445933365],[370,1,8.85802359777486e-05],[370,19,0.000142547804424412],[370,34,0.000206348015307271],[370,35,0.000125493669951648],[370,36,0.000102124834844994],[370,38,0.000129230968047643],[370,39,6.34184870655113e-05],[370,45,7.76633224369338e-05],[371,0,0.00343828100737936],[371,1,0.00213773636159633],[371,2,0.0036459171090022],[371,3,0.00225094437892493],[371,4,0.00380546373067914],[371,5,0.00131703719313033],[371,7,0.00204137180185084],[371,8,0.000859207923596588],[371,9,0.00161309397100215],[371,10,0.00200589801037897],[371,11,0.00185477733078355],[371,12,0.00655393737217759],[371,13,0.00219225454854223],[371,14,0.000969781605182513],[371,15,0.00034093092739411],[371,16,0.0021736401912347],[371,17,0.00461082494933895],[371,18,0.00152470879609922],[371,19,0.00384200272877226],[371,20,0.00218754259234019],[371,21,0.00464241455881335],[371,22,0.00426908476371846],[371,24,0.000498912816846871],[371,26,0.00128008009439697],[371,27,0.000506171127444183],[371,29,0.000110081239955087],[371,30,0.00317310388594536],[371,31,0.0013067136476814],[371,32,0.0021032295192031],[371,33,0.00171293100079459],[37
[truncated: 382,522 more chars]
