# Supplementary material for: Transgressive hybrids as hopeful holobionts
Source: Microbiome. 2025 Jan 22;13:19. doi: 10.1186/s40168-024-01994-8 (PMC11752726; doi:10.1186/s40168-024-01994-8)
Supplement: Supplementary file 12 — Additional file 11: BIOM files, read counts, taxonomy assignments, microbial phylogenies, and lizard metadata for gut and skin samples used in this study. [file 40168_2024_1994_MOESM11_ESM.zip › biom_files/Skin/ASV_tax_assignments.csv]

seqname	spname	dummy1	dummy2
seq1	k__Bacteria;p__Proteobacteria;c__Betaproteobacteria;o__Burkholderiales;f__Comamonadaceae;g__Rhizobacter;s__bergeniae	1	1
seq2	k__Bacteria;p__Proteobacteria;c__Betaproteobacteria;o__Methylophilales;f__Methylophilaceae;g__Methylotenera;s__mobilis-sp49715	1	3
seq3	k__Bacteria;p__Actinobacteria;c__Actinobacteria;o__Micrococcales;f__Intrasporangiaceae;g__Fodinibacter;s__luteus	1	1
seq4	k__Bacteria;p__Proteobacteria;c__Betaproteobacteria;o__Burkholderiales;f__Comamonadaceae;g__Leptothrix;s__ginsengisoli	1	1
seq5	k__Bacteria;p__Proteobacteria;c__Alphaproteobacteria;o__Rhizobiales;f__Methylobacteriaceae;g__Methylobacterium;s__NA	1	16
seq6	k__Bacteria;p__Firmicutes;c__Clostridia;o__Clostridiales;f__Peptostreptococcaceae;g__Romboutsia;s__lituseburensis	1	2
seq7	k__Bacteria;p__Actinobacteria;c__Actinobacteria;o__Corynebacteriales;f__Dietziaceae;g__Dietzia;s__maris	1	2
seq8	k__Bacteria;p__Actinobacteria;c__Actinobacteria;o__Micrococcales;f__Micrococcaceae;g__Arthrobacter;s__agilis	1	2
seq9	k__Bacteria;p__Actinobacteria;c__Actinobacteria;o__Frankiales;f__Geodermatophilaceae;g__Geodermatophilus;s__africanus-obscurus	1	2
seq10	k__Bacteria;p__Actinobacteria;c__Actinobacteria;o__Micrococcales;f__Dermabacteraceae;g__NA;s__sp6401	1	1
seq11	k__Bacteria;p__Firmicutes;c__Clostridia;o__Clostridiales;f__Clostridiaceae;g__Clostridium;s__gasigenes	1	1
seq12	k__Bacteria;p__Firmicutes;c__Clostridia;o__Clostridiales;f__Peptostreptococcaceae;g__Romboutsia;s__lituseburensis	1	2
seq13	k__Bacteria;p__Cyanobacteria;c__Cyanobacteria;o__NA;f__FamilyI;g__Microcoleus;s__vaginatus	1	1
seq14	k__Bacteria;p__Actinobacteria;c__Actinobacteria;o__Frankiales;f__Geodermatophilaceae;g__Geodermatophilus;s__africanus-obscurus-siccatus	1	3
seq15	k__Bacteria;p__Firmicutes;c__Bacilli;o__Lactobacillales;f__Enterococcaceae;g__Enterococcus;s__faecalis	1	31
seq16	k__Bacteria;p__Proteobacteria;c__Betaproteobacteria;o__Burkholderiales;f__Comamonadaceae;g__Leptothrix;s__ginsengisoli	1	1
seq17	k__Bacteria;p__Actinobacteria;c__Actinobacteria;o__Frankiales;f__Geodermatophilaceae;g__Geodermatophilus;s__africanus-obscurus	1	2
seq18	k__Bacteria;p__Actinobacteria;c__Actinobacteria;o__Micrococcales;f__Dermacoccaceae;g__Flexivirga;s__alba	1	1
seq19	k__Bacteria;p__Chlamydiae;c__Chlamydiae;o__Chlamydiales;f__Chlamydiaceae;g__Chlamydia;s__caviae	1	2
seq20	k__Bacteria;p__Firmicutes;c__Bacilli;o__Bacillales;f__Staphylococcaceae;g__Staphylococcus;s__succinus	1	1
seq21	k__Bacteria;p__Proteobacteria;c__Alphaproteobacteria;o__Rhizobiales;f__Methylocystaceae;g__Methylocystis;s__Methylocystis-echinoides-parvus	1	4
seq22	k__Bacteria;p__Actinobacteria;c__Actinobacteria;o__Propionibacteriales;f__Nocardioidaceae;g__Nocardioides;s__mesophilus	1	1
seq23	k__Bacteria;p__Actinobacteria;c__Actinobacteria;o__Pseudonocardiales;f__Pseudonocardiaceae;g__Crossiella;s__sp7967	1	1
seq24	k__Bacteria;p__Actinobacteria;c__Actinobacteria;o__Frankiales;f__Geodermatophilaceae;g__Geodermatophilus;s__africanus-obscurus	1	2
seq25	k__Bacteria;p__Proteobacteria;c__Alphaproteobacteria;o__Sphingomonadales;f__Sphingomonadaceae;g__Sphingomonas;s__kyeonggiensis-leidyi	1	2
seq26	k__Bacteria;p__Firmicutes;c__Clostridia;o__Clostridiales;f__Peptostreptococcaceae;g__Paraclostridium-Peptoclostridium;s__bifermentans-difficile	1	5
seq27	k__Bacteria;p__Actinobacteria;c__Actinobacteria;o__Corynebacteriales;f__Corynebacteriaceae;g__Corynebacterium;s__jeikeium	1	3
seq28	k__Bacteria;p__Actinobacteria;c__Actinobacteria;o__Propionibacteriales;f__Nocardioidaceae;g__Nocardioides;s__aquiterrae-deserti	1	2
seq31	k__Bacteria;p__Proteobacteria;c__Gammaproteobacteria;o__Xanthomonadales;f__Xanthomonadaceae;g__Rhodanobacter;s__umsongensis	1	1
seq32	k__Bacteria;p__Actinobacteria;c__Actinobacteria;o__Micrococcales;f__Micrococcaceae;g__Arthrobacter-Pseudarthrobacter;s__NA	1	14
seq33	k__Bacteria;p__Proteobacteria;c__Alphaproteobacteria;o__Rhizobiales;f__Methylobacteriaceae;g__Microvirga;s__aerilata-aerophila	1	4
seq34	k__Bacteria;p__Actinobacteria;c__Actinobacteria;o__Frankiales;f__Geodermatophilaceae;g__Modestobacter;s__marinus	1	1
seq35	k__Bacteria;p__Proteobacteria;c__Alphaproteobacteria;o__Rhizobiales;f__Bradyrhizobiaceae;g__Bradyrhizobium;s__canariense-lupini	1	3
seq36	k__Bacteria;p__Proteobacteria;c__Betaproteobacteria;o__Burkholderiales;f__Comamonadaceae;g__Leptothrix;s__ginsengisoli	1	1
seq37	k__Bacteria;p__Actinobacteria;c__Actinobacteria;o__Streptomycetales;f__Streptomycetaceae;g__Streptomyces;s__NA	1	174
seq38	k__Bacteria;p__Actinobacteria;c__Actinobacteria;o__Frankiales;f__Geodermatophilaceae;g__Geodermatophilus;s__africanus-obscurus	1	2
seq39	k__Bacteria;p__Actinobacteria;c__Actinobacteria;o__Propionibacteriales;f__Propionibacteriaceae;g__Propionibacterium;s__acnes	1	17
seq40	k__Bacteria;p__Proteobacteria;c__Gammaproteobacteria;o__Methylococcales;f__Methylococcaceae;g__Methylomonas;s__sp60901	1	1
seq41	k__Bacteria;p__Actinobacteria;c__Actinobacteria;o__Frankiales;f__Geodermatophilaceae;g__Geodermatophilus;s__siccatus	1	1
seq42	k__Bacteria;p__Proteobacteria;c__Gammaproteobacteria;o__Legionellales;f__Coxiellaceae;g__Rickettsiella;s__grylli	1	1
seq43	k__Bacteria;p__Actinobacteria;c__Actinobacteria;o__Frankiales;f__Geodermatophilaceae;g__Geodermatophilus;s__africanus-obscurus	1	2
seq44	k__Bacteria;p__Proteobacteria;c__Alphaproteobacteria;o__Rhodobacterales;f__Rhodobacteraceae;g__Rubellimicrobium;s__mesophilum-sp45104-sp45105	1	3
seq45	k__Bacteria;p__Actinobacteria;c__Actinobacteria;o__Frankiales;f__Geodermatophilaceae;g__Modestobacter;s__marinus-versicolor	1	2
seq46	k__Bacteria;p__Proteobacteria;c__Alphaproteobacteria;o__Rhodobacterales;f__Rhodobacteraceae;g__Rubellimicrobium;s__roseum	1	1
seq47	k__Bacteria;p__Firmicutes;c__Bacilli;o__Bacillales;f__Family XII;g__Exiguobacterium;s__acetylicum	1	1
seq48	k__Bacteria;p__Actinobacteria;c__Actinobacteria;o__Frankiales;f__Geodermatophilaceae;g__Geodermatophilus;s__nigrescens	1	1
seq49	k__Bacteria;p__Actinobacteria;c__Rubrobacteria;o__Rubrobacterales;f__Rubrobacteriaceae;g__Rubrobacter;s__sp10728	1	1
seq50	k__Bacteria;p__Actinobacteria;c__Actinobacteria;o__Frankiales;f__NA;g__NA;s__sp6166	1	1
seq51	k__Bacteria;p__Proteobacteria;c__Gammaproteobacteria;o__Enterobacteriales;f__Enterobacteriaceae;g__Enterobacter;s__NA	1	15
seq52	k__Bacteria;p__Firmicutes;c__Clostridia;o__Clostridiales;f__Lachnospiraceae;g__NA;s__sp33774	1	1
seq53	k__Bacteria;p__Proteobacteria;c__Betaproteobacteria;o__Burkholderiales;f__Comamonadaceae;g__Rhizobacter;s__bergeniae	1	1
seq54	k__Bacteria;p__Actinobacteria;c__Actinobacteria;o__Micrococcales;f__Micrococcaceae;g__Arthrobacter-Pseudarthrobacter;s__globiformis-scleromae-sulfonivorans	1	11
seq55	k__Bacteria;p__Actinobacteria;c__Actinobacteria;o__Streptomycetales;f__Streptomycetaceae;g__Streptomyces;s__NA	1	23
seq56	k__Bacteria;p__Proteobacteria;c__Alphaproteobacteria;o__Rhizobiales;f__Bradyrhizobiaceae;g__NA;s__sp43322	1	1
seq57	k__Bacteria;p__Actinobacteria;c__Actinobacteria;o__Micrococcales;f__Micrococcaceae;g__Arthrobacter;s__agilis	1	2
seq58	k__Bacteria;p__Proteobacteria;c__Alphaproteobacteria;o__Rhizobiales;f__Xanthobacteraceae;g__Variibacter;s__sp43202-sp44544	1	2
seq59	k__Bacteria;p__Actinobacteria;c__Actinobacteria;o__Streptomycetales;f__Streptomycetaceae;g__Streptomyces;s__NA	1	126
seq60	k__Bacteria;p__Actinobacteria;c__Actinobacteria;o__Micrococcales;f__Micrococcaceae;g__Kocuria;s__polaris	1	3
seq61	k__Bacteria;p__Proteobacteria;c__Betaproteobacteria;o__Burkholderiales;f__Oxalobacteraceae;g__Undibacterium;s__jejuense-sp49483	1	2
seq62	k__Bacteria;p__Proteobacteria;c__Betaproteobacteria;o__Burkholderiales;f__Comamonadaceae;g__Rubrivivax;s__benzoatilyticus-gelatinosus	1	5
seq63	k__Bacteria;p__Firmicutes;c__Clostridia;o__Clostridiales;f__Lachnospiraceae;g__Epulopiscium;s__sp32226-sp32232	1	2
seq64	k__Bacteria;p__Proteobacteria;c__Alphaproteobacteria;o__Rhizobiales;f__Bradyrhizobiaceae;g__Afipia-Bradyrhizobium;s__NA	1	15
seq65	k__Bacteria;p__Firmicutes;c__Bacilli;o__Bacillales;f__Family XII;g__Exiguobacterium;s__acetylicum-indicum	1	2
seq66	k__Bacteria;p__Proteobacteria;c__Alphaproteobacteria;o__Rhizobiales;f__Methylobacteriaceae;g__Microvirga;s__aerilata-aerophila-sp43923	1	5
seq67	k__Bacteria;p__Proteobacteria;c__Betaproteobacteria;o__Burkholderiales;f__Comamonadaceae;g__Leptothrix;s__ginsengisoli	1	1
seq68	k__Bacteria;p__Firmicutes;c__Bacilli;o__Bacillales;f__Staphylococcaceae;g__Staphylococcus;s__capitis-caprae-epidermidis	1	28
seq69	k__Bacteria;p__Verrucomicrobia;c__Verrucomicrobiae;o__Verrucomicrobiales;f__Verrucomicrobiaceae;g__Luteolibacter;s__sp69368-sp69370	1	2
seq70	k__Bacteria;p__Actinobacteria;c__Actinobacteria;o__Kineosporiales;f__Kineosporiaceae;g__Kineococcus;s__radiotolerans	1	2
seq71	k__Bacteria;p__Actinobacteria;c__Actinobacteria;o__Micrococcales;f__Microbacteriaceae;g__Curtobacterium;s__flaccumfaciens-oceanosedimentum	1	2
seq72	k__Bacteria;p__Proteobacteria;c__Alphaproteobacteria;o__Rhizobiales;f__Methylobacteriaceae;g__Microvirga;s__aerilata	1	2
seq73	k__Bacteria;p__Actinobacteria;c__Rubrobacteria;o__Rubrobacterales;f__Rubrobacteriaceae;g__Rubrobacter;s__sp10743	1	1
seq74	k__Bacteria;p__Actinobacteria;c__Actinobacteria;o__Propionibacteriales;f__Nocardioidaceae;g__Aeromicrobium;s__massiliense	1	2
seq75	k__Bacteria;p__Proteobacteria;c__Gammaproteobacteria;o__Pseudomonadales;f__Moraxellaceae;g__Acinetobacter;s__calcoaceticus	1	13
seq76	k__Bacteria;p__Firmicutes;c__Clostridia;o__Clostridiales;f__Lachnospiraceae;g__Epulopiscium;s__sp32226-sp32232	1	2
seq77	k__Bacteria;p__Actinobacteria;c__Actinobacteria;o__Frankiales;f__Geodermatophilaceae;g__Blastococcus;s__aggregatus	1	2
seq78	k__Bacteria;p__Actinobacteria;c__Actinobacteria;o__Micromonosporales;f__Micromonosporaceae;g__Actinoplanes-Couchioplanes;s__caeruleus-nipponensis	1	2
seq79	k__Bacteria;p__Actinobacteria;c__Actinobacteria;o__Frankiales;f__Geodermatophilaceae;g__Geodermatophilus;s__siccatus	1	1
seq80	k__Bacteria;p__Proteobacteria;c__Gammaproteobacteria;o__Xanthomonadales;f__Xanthomonadaceae;g__Rhodanobacter;s__glycinis-terrae	1	2
seq81	k__Bacteria;p__Bacteroidetes;c__Sphingobacteriia;o__Sphingobacteriales;f__Chitinophagaceae;g__Taibaiella;s__sp18341	1	1
seq82	k__Bacteria;p__Firmicutes;c__Clostridia;o__Clostridiales;f__Lachnospiraceae;g__NA;s__sp32775-sp33732	1	2
seq83	k__Bacteria;p__Actinobacteria;c__Actinobacteria;o__Propionibacteriales;f__Propionibacteriaceae;g__Friedmanniella;s__lacustris	1	1
seq84	k__Bacteria;p__Firmicutes;c__Bacilli;o__Bacillales;f__Bacillaceae;g__Bacillus;s__NA	1	194
seq85	k__Bacteria;p__Actinobacteria;c__Actinobacteria;o__Frankiales;f__Geodermatophilaceae;g__Geodermatophilus;s__saharensis	1	1
seq86	k__Bacteria;p__Proteobacteria;c__Alphaproteobacteria;o__Rhizobiales;f__Methylobacteriaceae;g__Microvirga;s__aerilata	1	2
seq87	k__Bacteria;p__Actinobacteria;c__Actinobacteria;o__Pseudonocardiales;f__Pseudonocardiaceae;g__Crossiella;s__sp7967	1	1
seq88	k__Bacteria;p__Actinobacteria;c__Actinobacteria;o__Frankiales;f__Acidothermaceae;g__Acidothermus;s__sp6014	1	1
seq89	k__Bacteria;p__Actinobacteria;c__Rubrobacteria;o__Rubrobacterales;f__Rubrobacteriaceae;g__Rubrobacter;s__sp10743	1	1
seq90	k__Bacteria;p__Saccharibacteria;c__NA;o__NA;f__NA;g__NA;s__sp66007	1	1
seq91	k__Bacteria;p__Actinobacteria;c__Actinobacteria;o__Corynebacteriales;f__Corynebacteriaceae;g__Corynebacterium;s__pseudogenitalium-tuberculostearicum	1	3
seq92	k__Bacteria;p__Actinobacteria;c__Rubrobacteria;o__Rubrobacterales;f__Rubrobacteriaceae;g__Rubrobacter;s__sp10746	1	1
seq93	k__Bacteria;p__Firmicutes;c__Bacilli;o__Bacillales;f__Staphylococcaceae;g__Staphylococcus;s__epidermidis-hominis	1	10
seq94	k__Bacteria;p__Actinobacteria;c__Actinobacteria;o__Frankiales;f__Geodermatophilaceae;g__Geodermatophilus;s__siccatus	1	1
seq95	k__Bacteria;p__Actinobacteria;c__Actinobacteria;o__Propionibacteriales;f__Nocardioidaceae;g__Nocardioides;s__mesophilus	1	1
seq96	k__Bacteria;p__Firmicutes;c__Bacilli;o__Bacillales;f__Bacillaceae;g__Bacillus;s__flexus-megaterium	1	9
seq97	k__Bacteria;p__Actinobacteria;c__Actinobacteria;o__Streptomycetales;f__Streptomycetaceae;g__Streptomyces;s__NA	1	12
seq98	k__Bacteria;p__Actinobacteria;c__Actinobacteria;o__Frankiales;f__Geodermatophilaceae;g__Geodermatophilus;s__africanus-obscurus	1	2
seq99	k__Bacteria;p__Proteobacteria;c__Gammaproteobacteria;o__Pseudomonadales;f__Moraxellaceae;g__Acinetobacter;s__calcoaceticus	1	13
seq100	k__Bacteria;p__Actinobacteria;c__Actinobacteria;o__Frankiales;f__Geodermatophilaceae;g__Blastococcus;s__sp6057	1	1
seq101	k__Bacteria;p__Actinobacteria;c__Actinobacteria;o__Frankiales;f__Geodermatophilaceae;g__Geodermatophilus;s__siccatus	1	1
seq102	k__Bacteria;p__Cyanobacteria;c__Chloroplast;o__NA;f__NA;g__NA;s__NA	1	3
seq103	k__Bacteria;p__Deinococcus-Thermus;c__Deinococci;o__Deinococcales;f__Deinococcaceae;g__Deinococcus;s__navajonensis	1	1
seq104	k__Bacteria;p__Proteobacteria;c__Betaproteobacteria;o__Burkholderiales;f__Comamonadaceae;g__Leptothrix;s__mobilis	1	1
seq105	k__Bacteria;p__Cyanobacteria;c__Chloroplast;o__Acacia ligulata;f__Acacia ligulata;g__Acacia;s__ligulata	1	1
seq106	k__Bacteria;p__Actinobacteria;c__Actinobacteria;o__Pseudonocardiales;f__Pseudonocardiaceae;g__Amycolatopsis;s__saalfeldensis	1	1
seq107	k__Bacteria;p__Actinobacteria;c__Actinobacteria;o__Streptomycetales;f__Streptomycetaceae;g__Streptomyces;s__NA	1	59
seq108	k__Bacteria;p__Actinobacteria;c__Actinobacteria;o__Frankiales;f__Geodermatophilaceae;g__Geodermatophilus;s__brasiliensis-ruber-taihuensis	1	3
seq109	k__Bacteria;p__Bacteroidetes;c__Bacteroidia;o__Bacteroidales;f__Bacteroidaceae;g__Bacteroides;s__ovatus	1	1
seq110	k__Bacteria;p__Actinobacteria;c__Actinobacteria;o__Streptomycetales;f__Streptomycetaceae;g__Streptomyces;s__NA	1	107
seq111	k__Bacteria;p__Actinobacteria;c__Actinobacteria;o__Frankiales;f__Geodermatophilaceae;g__Geodermatophilus;s__africanus-obscurus	1	2
seq112	k__Bacteria;p__Actinobacteria;c__Actinobacteria;o__Frankiales;f__Geodermatophilaceae;g__Geodermatophilus;s__africanus-obscurus	1	2
seq113	k__Bacteria;p__Proteobacteria;c__Alphaproteobacteria;o__Rhodospirillales;f__Acetobacteraceae;g__NA;s__sp45755	1	1
seq114	k__Bacteria;p__Actinobacteria;c__Actinobacteria;o__Corynebacteriales;f__Mycobacteriaceae;g__Mycobacterium;s__cookii-savoniae	1	2
seq115	k__Bacteria;p__Actinobacteria;c__Actinobacteria;o__Frankiales;f__Geodermatophilaceae;g__Geodermatophilus;s__obscurus	1	1
seq116	k__Bacteria;p__Actinobacteria;c__Actinobacteria;o__Frankiales;f__Geodermatophilaceae;g__Blastococcus;s__sp6057	1	1
seq117	k__Bacteria;p__Proteobacteria;c__Alphaproteobacteria;o__Sphingomonadales;f__Sphingomonadaceae;g__Sphingomonas;s__insulae-kyungheensis-sanxanigenens	1	3
seq118	k__Bacteria;p__Proteobacteria;c__Alphaproteobacteria;o__Rhizobiales;f__Hyphomicrobiaceae;g__NA;s__sp43707	1	1
seq119	k__Bacteria;p__Actinobacteria;c__Actinobacteria;o__Frankiales;f__Geodermatophilaceae;g__Geodermatophilus;s__ruber	1	1
seq120	k__Bacteria;p__Proteobacteria;c__Alphaproteobacteria;o__Sphingomonadales;f__NA;g__NA;s__sp47567	1	1
seq121	k__Bacteria;p__Proteobacteria;c__Alphaproteobacteria;o__Rhizobiales;f__NA;g__NA;s__sp44624	1	1
seq122	k__Bacteria;p__Actinobacteria;c__Actinobacteria;o__Frankiales;f__Geodermatophilaceae;g__NA;s__sp6088	1	1
seq123	k__Bacteria;p__Actinobacteria;c__Actinobacteria;o__Streptomycetales;f__Streptomycetaceae;g__Streptomyces;s__NA	1	28
seq124	k__Bacteria;p__Proteobacteria;c__Gammaproteobacteria;o__Pseudomonadales;f__Pseudomonadaceae;g__Pseudomonas;s__indoloxydans-oleovorans-pseudoalcaligenes	1	4
seq125	k__Bacteria;p__Firmicutes;c__Clostridia;o__Clostridiales;f__Ruminococcaceae;g__NA;s__sp35667-sp35669	1	2
seq126	k__Bacteria;p__Actinobacteria;c__Rubrobacteria;o__Rubrobacterales;f__Rubrobacteriaceae;g__Rubrobacter;s__sp10748	1	1
seq127	k__Bacteria;p__Firmicutes;c__Clostridia;o__Clostridiales;f__Lachnospiraceae;g__NA;s__sp33496	1	1
seq128	k__Bacteria;p__Firmicutes;c__Clostridia;o__Clostridiales;f__Lachnospiraceae;g__NA;s__sp32615-sp32802	1	2
seq129	k__Bacteria;p__Proteobacteria;c__Alphaproteobacteria;o__Rhizobiales;f__Bradyrhizobiaceae;g__NA;s__sp43322	1	1
seq130	k__Bacteria;p__Actinobacteria;c__Actinobacteria;o__Corynebacteriales;f__Mycobacteriaceae;g__Mycobacterium;s__branderi	1	1
seq131	k__Bacteria;p__Proteobacteria;c__Alphaproteobacteria;o__Rhodospirillales;f__Acetobacteraceae;g__Roseomonas;s__sp45715	1	1
seq132	k__Bacteria;p__Proteobacteria;c__Gammaproteobacteria;o__Methylococcales;f__Crenotrichaceae;g__Crenothrix;s__sp60811	1	1
seq133	k__Bacteria;p__Actinobacteria;c__Actinobacteria;o__Streptomycetales;f__Streptomycetaceae;g__Streptomyces;s__NA	1	125
seq134	k__Bacteria;p__Actinobacteria;c__Actinobacteria;o__Pseudonocardiales;f__Pseudonocardiaceae;g__Saccharothrix;s__saharensis	1	1
seq135	k__Bacteria;p__Actinobacteria;c__Actinobacteria;o__Frankiales;f__Geodermatophilaceae;g__Geodermatophilus;s__siccatus	1	1
seq136	k__Bacteria;p__Proteobacteria;c__Betaproteobacteria;o__Burkholderiales;f__Oxalobacteraceae;g__Massilia;s__timonae	1	1
seq137	k__Bacteria;p__Proteobacteria;c__Gammaproteobacteria;o__Pseudomonadales;f__Moraxellaceae;g__Acinetobacter;s__radioresistens	1	12
seq138	k__Bacteria;p__Proteobacteria;c__Gammaproteobacteria;o__Methylococcales;f__Methylococcaceae;g__Methylomonas;s__methanica	1	1
seq139	k__Bacteria;p__Firmicutes;c__Clostridia;o__Clostridiales;f__Lachnospiraceae;g__NA;s__sp32762	1	1
seq140	k__Bacteria;p__Actinobacteria;c__Actinobacteria;o__Micrococcales;f__Micrococcaceae;g__Rothia;s__amarae	1	1
seq141	k__Bacteria;p__Cyanobacteria;c__Chloroplast;o__Cosmarium botrytis;f__Cosmarium botrytis;g__Cosmarium;s__botrytis	1	1
seq142	k__Bacteria;p__Actinobacteria;c__Actinobacteria;o__Micrococcales;f__Micrococcaceae;g__Kocuria;s__flava	1	3
seq143	k__Bacteria;p__Bacteroidetes;c__Bacteroidia;o__Bacteroidales;f__Porphyromonadaceae;g__Parabacteroides;s__sp13286	1	1
seq144	k__Bacteria;p__Actinobacteria;c__Actinobacteria;o__Frankiales;f__Geodermatophilaceae;g__Geodermatophilus;s__normandii	1	1
seq145	k__Bacteria;p__Firmicutes;c__Bacilli;o__Bacillales;f__Bacillaceae;g__Bacillus;s__niacini	1	7
seq146	k__Bacteria;p__Firmicutes;c__Bacilli;o__Bacillales;f__Staphylococcaceae;g__Staphylococcus;s__pasteuri-warneri	1	12
seq147	k__Bacteria;p__Proteobacteria;c__Alphaproteobacteria;o__Rhizobiales;f__Bradyrhizobiaceae;g__NA;s__sp43322	1	1
seq148	k__Bacteria;p__Firmicutes;c__Bacilli;o__Bacillales;f__Bacillaceae;g__Bacillus;s__muralis-simplex-thuringiensis	1	10
seq149	k__Bacteria;p__Proteobacteria;c__Gammaproteobacteria;o__Xanthomonadales;f__Xanthomonadaceae;g__Dyella;s__ginsengisoli	1	1
seq150	k__Bacteria;p__Actinobacteria;c__Actinobacteria;o__Pseudonocardiales;f__Pseudonocardiaceae;g__Crossiella;s__sp7967	1	1
seq151	k__Bacteria;p__Actinobacteria;c__Actinobacteria;o__Frankiales;f__NA;g__NA;s__sp6166	1	1
seq152	k__Bacteria;p__Actinobacteria;c__Actinobacteria;o__Pseudonocardiales;f__Pseudonocardiaceae;g__Saccharothrix;s__hoggarensis-texasensis	1	2
seq153	k__Bacteria;p__Proteobacteria;c__Alphaproteobacteria;o__Rhizobiales;f__Methylobacteriaceae;g__Methylobacterium;s__radiotolerans	1	3
seq154	k__Bacteria;p__Actinobacteria;c__Actinobacteria;o__Micrococcales;f__Microbacteriaceae;g__Amnibacterium;s__kyonggiense	1	1
seq155	k__Bacteria;p__Proteobacteria;c__Alphaproteobacteria;o__Sphingomonadales;f__Sphingomonadaceae;g__Sphingomonas;s__sp47872	1	1
seq156	k__Bacteria;p__Actinobacteria;c__Actinobacteria;o__Propionibacteriales;f__Nocardioidaceae;g__Nocardioides;s__alpinus	1	1
seq157	k__Bacteria;p__Firmicutes;c__Bacilli;o__Lactobacillales;f__Streptococcaceae;g__Streptococcus;s__NA	1	59
seq158	k__Bacteria;p__Actinobacteria;c__Rubrobacteria;o__Rubrobacterales;f__Rubrobacteriaceae;g__Rubrobacter;s__sp10743	1	1
seq159	k__Bacteria;p__Actinobacteria;c__Actinobacteria;o__Micrococcales;f__Micrococcaceae;g__Arthrobacter;s__globiformis	1	2
seq160	k__Bacteria;p__Actinobacteria;c__Actinobacteria;o__Corynebacteriales;f__Mycobacteriaceae;g__Mycobacterium;s__madagascariense	1	1
seq161	k__Bacteria;p__Firmicutes;c__Bacilli;o__Bacillales;f__Staphylococcaceae;g__Staphylococcus;s__gallinarum	1	4
seq162	k__Bacteria;p__Actinobacteria;c__Actinobacteria;o__Pseudonocardiales;f__Pseudonocardiaceae;g__Crossiella;s__sp7967	1	1
seq163	k__Bacteria;p__Actinobacteria;c__Actinobacteria;o__Corynebacteriales;f__Mycobacteriaceae;g__Mycobacterium;s__cookii	1	1
seq164	k__Bacteria;p__Actinobacteria;c__Actinobacteria;o__Micrococcales;f__Microbacteriaceae;g__NA;s__sp6942	1	1
seq165	k__Bacteria;p__Actinobacteria;c__Actinobacteria;o__Micrococcales;f__Microbacteriaceae;g__Humibacter;s__albus	1	2
seq166	k__Bacteria;p__Actinobacteria;c__Actinobacteria;o__Pseudonocardiales;f__Pseudonocardiaceae;g__Crossiella;s__sp7967	1	1
seq167	k__Bacteria;p__Actinobacteria;c__Actinobacteria;o__Streptomycetales;f__Streptomycetaceae;g__Streptomyces;s__NA	1	12
seq168	k__Bacteria;p__Actinobacteria;c__Actinobacteria;o__Corynebacteriales;f__Corynebacteriaceae;g__Corynebacterium;s__testudinoris	1	1
seq169	k__Bacteria;p__Actinobacteria;c__Actinobacteria;o__Streptomycetales;f__Streptomycetaceae;g__Streptomyces;s__NA	1	31
seq170	k__Bacteria;p__Proteobacteria;c__Alphaproteobacteria;o__Rhizobiales;f__Methylobacteriaceae;g__Microvirga;s__lotononidis	1	3
seq171	k__Bacteria;p__Actinobacteria;c__Actinobacteria;o__Corynebacteriales;f__Mycobacteriaceae;g__Mycobacterium;s__cookii	1	1
seq172	k__Bacteria;p__Proteobacteria;c__Alphaproteobacteria;o__Rhizobiales;f__Bradyrhizobiaceae;g__NA;s__sp43322	1	1
seq173	k__Bacteria;p__Actinobacteria;c__Actinobacteria;o__Frankiales;f__Acidothermaceae;g__Acidothermus;s__sp6014	1	1
seq174	k__Bacteria;p__Actinobacteria;c__Actinobacteria;o__Frankiales;f__NA;g__NA;s__sp6166	1	1
seq175	k__Bacteria;p__Actinobacteria;c__Actinobacteria;o__Frankiales;f__Geodermatophilaceae;g__Blastococcus;s__endophyticus	1	1
seq176	k__Bacteria;p__Actinobacteria;c__Actinobacteria;o__Frankiales;f__Geodermatophilaceae;g__Geodermatophilus;s__siccatus	1	1
seq177	k__Bacteria;p__Proteobacteria;c__Alphaproteobacteria;o__Rhodobacterales;f__Rhodobacteraceae;g__Rubellimicrobium;s__sp45104	1	1
seq178	k__Bacteria;p__Bacteroidetes;c__Flavobacteriia;o__Flavobacteriales;f__Flavobacteriaceae;g__Chryseobacterium;s__indoltheticum-scophthalmum-soldanellicola	1	3
seq179	k__Bacteria;p__Actinobacteria;c__Actinobacteria;o__Micrococcales;f__Intrasporangiaceae;g__Knoellia;s__sinensis-subterranea	1	3
seq180	k__Bacteria;p__Proteobacteria;c__Alphaproteobacteria;o__Caulobacterales;f__Caulobacteraceae;g__NA;s__sp42780	1	1
seq181	k__Bacteria;p__Verrucomicrobia;c__Verrucomicrobiae;o__Verrucomicrobiales;f__Verrucomicrobiaceae;g__Akkermansia;s__muciniphila	1	3
seq182	k__Bacteria;p__Actinobacteria;c__Actinobacteria;o__Micrococcales;f__Cellulomonadaceae;g__Cellulomonas;s__biazotea-fimi-oligotrophica	1	6
seq183	k__Bacteria;p__Acidobacteria;c__Acidobacteria;o__Acidobacteriales;f__NA;g__NA;s__sp1948	1	1
seq184	k__Bacteria;p__Actinobacteria;c__Actinobacteria;o__Micrococcales;f__Micrococcaceae;g__Micrococcus;s__aloeverae	1	1
seq185	k__Bacteria;p__Firmicutes;c__Clostridia;o__Clostridiales;f__Lachnospiraceae;g__Epulopiscium;s__sp32230	1	1
seq186	k__Bacteria;p__Bacteroidetes;c__Sphingobacteriia;o__Sphingobacteriales;f__Chitinophagaceae;g__NA;s__sp18508	1	1
seq187	k__Bacteria;p__Actinobacteria;c__Actinobacteria;o__Streptomycetales;f__Streptomycetaceae;g__Streptomyces;s__NA	1	23
seq188	k__Bacteria;p__Proteobacteria;c__Gammaproteobacteria;o__Xanthomonadales;f__Xanthomonadaceae;g__Mizugakiibacter;s__sp65152	1	1
seq189	k__Bacteria;p__Proteobacteria;c__Alphaproteobacteria;o__Rhizobiales;f__NA;g__NA;s__sp44624	1	1
seq190	k__Bacteria;p__Actinobacteria;c__Rubrobacteria;o__Rubrobacterales;f__Rubrobacteriaceae;g__Rubrobacter;s__sp10742	1	1
seq191	k__Bacteria;p__Firmicutes;c__Bacilli;o__Bacillales;f__Staphylococcaceae;g__Staphylococcus;s__sciuri	1	9
seq192	k__Bacteria;p__Proteobacteria;c__Betaproteobacteria;o__Burkholderiales;f__Oxalobacteraceae;g__Undibacterium;s__squillarum	1	1
seq193	k__Bacteria;p__Proteobacteria;c__Alphaproteobacteria;o__Rhodospirillales;f__Acetobacteraceae;g__NA;s__sp45755	1	1
seq194	k__Bacteria;p__Actinobacteria;c__Actinobacteria;o__Propionibacteriales;f__Nocardioidaceae;g__Nocardioides;s__kongjuensis	1	1
seq195	k__Bacteria;p__Proteobacteria;c__Alphaproteobacteria;o__Sphingomonadales;f__Sphingomonadaceae;g__Sphingomonas;s__glacialis	1	2
seq196	k__Bacteria;p__Proteobacteria;c__Betaproteobacteria;o__Burkholderiales;f__Oxalobacteraceae;g__Undibacterium;s__sp49486	1	1
seq197	k__Bacteria;p__Actinobacteria;c__Actinobacteria;o__Propionibacteriales;f__Nocardioidaceae;g__Nocardioides;s__kongjuensis	1	1
seq198	k__Bacteria;p__Bacteroidetes;c__Flavobacteriia;o__Flavobacteriales;f__Flavobacteriaceae;g__Flavobacterium;s__chungnamense-koreense	1	2
seq199	k__Bacteria;p__Actinobacteria;c__Actinobacteria;o__Pseudonocardiales;f__Pseudonocardiaceae;g__Crossiella;s__sp7967	1	1
seq200	k__Bacteria;p__Actinobacteria;c__Actinobacteria;o__Streptomycetales;f__Streptomycetaceae;g__Streptomyces;s__NA	1	51
seq202	k__Bacteria;p__Proteobacteria;c__Gammaproteobacteria;o__Xanthomonadales;f__Xanthomonadaceae;g__Rhodanobacter;s__glycinis-terrae	1	2
seq203	k__Bacteria;p__Cyanobacteria;c__Cyanobacteria;o__SubsectionI;f__FamilyI;g__NA;s__sp23057	1	1
seq204	k__Bacteria;p__Actinobacteria;c__Actinobacteria;o__Pseudonocardiales;f__Pseudonocardiaceae;g__Crossiella;s__sp7967	1	1
seq205	k__Bacteria;p__Actinobacteria;c__Actinobacteria;o__Frankiales;f__Geodermatophilaceae;g__Modestobacter;s__marinus-versicolor	1	2
seq206	k__Bacteria;p__Actinobacteria;c__Rubrobacteria;o__Rubrobacterales;f__Rubrobacteriaceae;g__Rubrobacter;s__sp10746	1	1
seq207	k__Bacteria;p__Actinobacteria;c__Actinobacteria;o__Streptomycetales;f__Streptomycetaceae;g__Streptomyces;s__NA	1	15
seq208	k__Bacteria;p__Proteobacteria;c__Alphaproteobacteria;o__Sphingomonadales;f__Sphingomonadaceae;g__Sphingomonas;s__kaistensis	1	1
seq209	k__Bacteria;p__Proteobacteria;c__Alphaproteobacteria;o__Rhodospirillales;f__Acetobacteraceae;g__NA;s__sp45755	1	1
seq210	k__Bacteria;p__Actinobacteria;c__Actinobacteria;o__Pseudonocardiales;f__Pseudonocardiaceae;g__Lechevalieria-Lentzea;s__NA	1	8
seq211	k__Bacteria;p__Proteobacteria;c__Alphaproteobacteria;o__Rhizobiales;f__NA;g__NA;s__sp44613-sp44624	1	2
seq212	k__Bacteria;p__Cyanobacteria;c__Chloroplast;o__NA;f__NA;g__NA;s__NA	1	7
seq213	k__Bacteria;p__Actinobacteria;c__Rubrobacteria;o__Rubrobacterales;f__Rubrobacteriaceae;g__Rubrobacter;s__sp10738	1	1
seq214	k__Bacteria;p__Proteobacteria;c__Alphaproteobacteria;o__Rhizobiales;f__Bradyrhizobiaceae;g__NA;s__sp43316	1	1
seq215	k__Bacteria;p__Actinobacteria;c__Actinobacteria;o__Micrococcales;f__Cellulomonadaceae;g__Cellulomonas;s__NA	1	5
seq216	k__Bacteria;p__Proteobacteria;c__Alphaproteobacteria;o__Sphingomonadales;f__Sphingomonadaceae;g__Novosphingobium;s__sp47634	1	1
seq217	k__Bacteria;p__Actinobacteria;c__Actinobacteria;o__Micrococcales;f__Microbacteriaceae;g__Curtobacterium;s__herbarum-luteum-oceanosedimentum	1	6
seq218	k__Bacteria;p__Bacteroidetes;c__Sphingobacteriia;o__Sphingobacteriales;f__Chitinophagaceae;g__Segetibacter;s__sp18300	1	1
seq219	k__Bacteria;p__Proteobacteria;c__Alphaproteobacteria;o__Rhizobiales;f__NA;g__NA;s__NA	1	4
seq220	k__Bacteria;p__Proteobacteria;c__Alphaproteobacteria;o__Rhodospirillales;f__Rhodospirillaceae;g__Skermanella;s__aerolata-sp46220	1	2
seq221	k__Bacteria;p__Firmicutes;c__Clostridia;o__Clostridiales;f__Lachnospiraceae;g__Pseudobutyrivibrio;s__sp33078	1	1
seq222	k__Bacteria;p__NA;c__NA;o__NA;f__NA;g__NA;s__sp69497	1	1
seq223	k__Bacteria;p__Actinobacteria;c__Actinobacteria;o__Pseudonocardiales;f__Pseudonocardiaceae;g__Crossiella;s__sp7967	1	1
seq224	k__Archaea;p__Thaumarchaeota;c__NA;o__NA;f__NA;g__NA;s__sp1562	1	1
seq225	k__Bacteria;p__Proteobacteria;c__Alphaproteobacteria;o__Rhizobiales;f__Methylobacteriaceae;g__Microvirga;s__lupini	1	1
seq226	k__Bacteria;p__Proteobacteria;c__Alphaproteobacteria;o__Rhizobiales;f__Methylobacteriaceae;g__Microvirga;s__lupini	1	1
seq227	k__Bacteria;p__Proteobacteria;c__Alphaproteobacteria;o__Rhodospirillales;f__Rhodospirillaceae;g__Skermanella;s__sp46210-sp46219-stibiiresistens	1	3
seq228	k__Bacteria;p__Actinobacteria;c__Actinobacteria;o__Propionibacteriales;f__Nocardioidaceae;g__Nocardioides;s__mesophilus	1	1
seq229	k__Bacteria;p__Actinobacteria;c__Actinobacteria;o__Frankiales;f__Geodermatophilaceae;g__Geodermatophilus;s__tzadiensis	1	1
seq230	k__Bacteria;p__Proteobacteria;c__Alphaproteobacteria;o__Rhodospirillales;f__Acetobacteraceae;g__Craurococcus;s__sp45577	1	1
seq231	k__Bacteria;p__Proteobacteria;c__Alphaproteobacteria;o__Rhizobiales;f__NA;g__NA;s__sp43959	1	1
seq232	k__Bacteria;p__Actinobacteria;c__Actinobacteria;o__Frankiales;f__Geodermatophilaceae;g__Blastococcus;s__sp6058	1	1
seq233	k__Bacteria;p__Proteobacteria;c__Betaproteobacteria;o__Burkholderiales;f__Comamonadaceae;g__Limnohabitans;s__australis	1	1
seq234	k__Bacteria;p__Proteobacteria;c__Alphaproteobacteria;o__Rhizobiales;f__Methylobacteriaceae;g__Methylobacterium;s__sp43873	1	1
seq235	k__Bacteria;p__Actinobacteria;c__Actinobacteria;o__Pseudonocardiales;f__Pseudonocardiaceae;g__Saccharothrix;s__NA	1	4
seq236	k__Bacteria;p__Proteobacteria;c__Alphaproteobacteria;o__Rhizobiales;f__Methylobacteriaceae;g__Microvirga;s__aerophila	1	2
seq237	k__Bacteria;p__Firmicutes;c__Negativicutes;o__Selenomonadales;f__Veillonellaceae;g__Anaerosinus;s__glycerini	1	1
seq238	k__Bacteria;p__Actinobacteria;c__Actinobacteria;o__Propionibacteriales;f__Nocardioidaceae;g__Nocardioides;s__mesophilus	1	1
seq239	k__Bacteria;p__Actinobacteria;c__Actinobacteria;o__Micrococcales;f__Intrasporangiaceae;g__NA;s__NA	1	14
seq240	k__Bacteria;p__Actinobacteria;c__Actinobacteria;o__Bifidobacteriales;f__Bifidobacteriaceae;g__Gardnerella;s__vaginalis	1	2
seq241	k__Bacteria;p__Actinobacteria;c__Actinobacteria;o__Micrococcales;f__Cellulomonadaceae;g__Cellulomonas;s__aerilata	1	1
seq242	k__Bacteria;p__Proteobacteria;c__Betaproteobacteria;o__Burkholderiales;f__Burkholderiaceae;g__Burkholderia-Paraburkholderia;s__phenazinium	1	1
seq243	k__Bacteria;p__Proteobacteria;c__Gammaproteobacteria;o__Methylococcales;f__Methylococcaceae;g__Methylomonas;s__lenta	1	1
seq244	k__Bacteria;p__Actinobacteria;c__Actinobacteria;o__Corynebacteriales;f__Corynebacteriaceae;g__Corynebacterium;s__coyleae	1	1
seq245	k__Bacteria;p__Proteobacteria;c__Alphaproteobacteria;o__Rhizobiales;f__Methylobacteriaceae;g__Methylobacterium;s__adhaesivum	1	1
seq246	k__Bacteria;p__Bacteroidetes;c__Sphingobacteriia;o__Sphingobacteriales;f__Chitinophagaceae;g__Taibaiella;s__sp18341	1	1
seq247	k__Bacteria;p__Proteobacteria;c__Alphaproteobacteria;o__Rhizobiales;f__NA;g__NA;s__sp43144	1	1
seq248	k__Bacteria;p__Actinobacteria;c__Actinobacteria;o__Frankiales;f__NA;g__NA;s__sp6166	1	1
seq249	k__Bacteria;p__Actinobacteria;c__Actinobacteria;o__Propionibacteriales;f__Nocardioidaceae;g__Nocardioides;s__kongjuensis	1	1
seq250	k__Bacteria;p__Actinobacteria;c__Actinobacteria;o__Frankiales;f__Acidothermaceae;g__Acidothermus;s__sp6015	1	1
seq251	k__Bacteria;p__Proteobacteria;c__Alphaproteobacteria;o__Rhodospirillales;f__Acetobacteraceae;g__NA;s__sp45755	1	1
seq252	k__Bacteria;p__Actinobacteria;c__Actinobacteria;o__Streptomycetales;f__Streptomycetaceae;g__Kitasatospora-Streptomyces;s__aureofaciens-psammoticus-sp8150	1	3
seq253	k__Bacteria;p__Proteobacteria;c__Betaproteobacteria;o__Burkholderiales;f__Burkholderiaceae;g__Ralstonia;s__pickettii	1	4
seq254	k__Bacteria;p__Cyanobacteria;c__Chloroplast;o__Coccomyxa solorinae-saccatae;f__Coccomyxa solorinae-saccatae;g__NA;s__sp21825	1	1
seq255	k__Bacteria;p__Firmicutes;c__Bacilli;o__Bacillales;f__Bacillaceae;g__Oceanobacillus;s__sp26287	1	1
seq256	k__Bacteria;p__Actinobacteria;c__Actinobacteria;o__Streptomycetales;f__Streptomycetaceae;g__Streptomyces;s__NA	1	10
seq257	k__Bacteria;p__Actinobacteria;c__Actinobacteria;o__Frankiales;f__Geodermatophilaceae;g__Geodermatophilus;s__tzadiensis	1	1
seq258	k__Bacteria;p__Gemmatimonadetes;c__Gemmatimonadetes;o__Gemmatimonadales;f__Gemmatimonadaceae;g__NA;s__sp38002	1	1
seq259	k__Bacteria;p__Firmicutes;c__Clostridia;o__Clostridiales;f__Peptostreptococcaceae;g__Romboutsia;s__lituseburensis	1	2
seq260	k__Bacteria;p__Proteobacteria;c__Alphaproteobacteria;o__Rhizobiales;f__NA;g__NA;s__sp43500	1	1
seq261	k__Bacteria;p__Actinobacteria;c__Actinobacteria;o__Pseudonocardiales;f__Pseudonocardiaceae;g__Saccharothrix;s__algeriensis-australiensis-tamanrassetensis	1	3
seq262	k__Bacteria;p__Proteobacteria;c__Alphaproteobacteria;o__Rhizobiales;f__Methylocystaceae;g__Methylocystis;s__NA	1	5
seq263	k__Bacteria;p__Actinobacteria;c__Actinobacteria;o__Frankiales;f__Geodermatophilaceae;g__NA;s__sp6088	1	1
seq264	k__Bacteria;p__Actinobacteria;c__Actinobacteria;o__Propionibacteriales;f__Nocardioidaceae;g__Nocardioides;s__mesophilus	1	1
seq265	k__Bacteria;p__Bacteroidetes;c__Sphingobacteriia;o__Sphingobacteriales;f__Chitinophagaceae;g__Taibaiella;s__sp18315	1	1
seq266	k__Bacteria;p__Proteobacteria;c__Gammaproteobacteria;o__Xanthomonadales;f__Xanthomonadaceae;g__Mizugakiibacter;s__sp65152	1	1
seq267	k__Bacteria;p__Proteobacteria;c__Alphaproteobacteria;o__Sphingomonadales;f__Sphingomonadaceae;g__Sphingomonas;s__sp47872	1	1
seq268	k__Bacteria;p__Actinobacteria;c__Actinobacteria;o__Micrococcales;f__Brevibacteriaceae;g__Brevibacterium;s__linens-salitolerans	1	3
seq269	k__Bacteria;p__Gracilibacteria;c__NA;o__NA;f__NA;g__NA;s__sp38182	1	1
seq270	k__Bacteria;p__Proteobacteria;c__Alphaproteobacteria;o__Rhodospirillales;f__NA;g__NA;s__NA	1	4
seq271	k__Bacteria;p__Actinobacteria;c__Actinobacteria;o__Frankiales;f__Geodermatophilaceae;g__Blastococcus;s__endophyticus	1	1
seq272	k__Bacteria;p__Actinobacteria;c__Actinobacteria;o__Corynebacteriales;f__Corynebacteriaceae;g__Corynebacterium;s__mucifaciens-ureicelerivorans	1	4
seq273	k__Bacteria;p__Bacteroidetes;c__Flavobacteriia;o__Flavobacteriales;f__Flavobacteriaceae;g__Chryseobacterium;s__sp16659	1	1
seq274	k__Bacteria;p__Firmicutes;c__Clostridia;o__Clostridiales;f__Lachnospiraceae;g__NA;s__sp32775-sp33431	1	2
seq275	k__Bacteria;p__Proteobacteria;c__Alphaproteobacteria;o__Sphingomonadales;f__Sphingomonadaceae;g__Sphingomonas;s__sp47867-sp47877	1	2
seq276	k__Bacteria;p__Proteobacteria;c__Deltaproteobacteria;o__Bdellovibrionales;f__Bacteriovoracaceae;g__Bacteriovorax;s__sp50757	1	1
seq277	k__Bacteria;p__Actinobacteria;c__Actinobacteria;o__Pseudonocardiales;f__Pseudonocardiaceae;g__Pseudonocardia;s__sp8087	1	1
seq278	k__Bacteria;p__Firmicutes;c__Bacilli;o__Bacillales;f__Planococcaceae;g__Planomicrobium;s__soli	1	1
seq279	k__Bacteria;p__Actinobacteria;c__Acidimicrobiia;o__Acidimicrobiales;f__NA;g__NA;s__sp4535	1	1
seq280	k__Bacteria;p__Actinobacteria;c__Actinobacteria;o__Frankiales;f__Geodermatophilaceae;g__Geodermatophilus;s__africanus-obscurus-siccatus	1	3
seq281	k__Bacteria;p__Actinobacteria;c__Actinobacteria;o__Frankiales;f__Geodermatophilaceae;g__Geodermatophilus;s__siccatus	1	1
seq282	k__Bacteria;p__Proteobacteria;c__Alphaproteobacteria;o__Rhodobacterales;f__Rhodobacteraceae;g__Rubellimicrobium;s__sp45105	1	1
seq283	k__Bacteria;p__Bacteroidetes;c__Bacteroidia;o__Bacteroidales;f__Bacteroidaceae;g__Bacteroides;s__fragilis-ovatus	1	3
seq284	k__Bacteria;p__Proteobacteria;c__Gammaproteobacteria;o__Xanthomonadales;f__Xanthomonadaceae;g__Rhodanobacter;s__umsongensis	1	1
seq285	k__Bacteria;p__Actinobacteria;c__Actinobacteria;o__Frankiales;f__Geodermatophilaceae;g__Geodermatophilus;s__NA	1	4
seq286	k__Bacteria;p__Proteobacteria;c__Alphaproteobacteria;o__Rhizobiales;f__Methylobacteriaceae;g__Methylobacterium-Microvirga;s__sp43888-sp43910	1	2
seq287	k__Bacteria;p__Proteobacteria;c__Alphaproteobacteria;o__Rhodospirillales;f__Acetobacteraceae;g__Acidicaldus;s__sp45489	1	1
seq288	k__Bacteria;p__Actinobacteria;c__Actinobacteria;o__Frankiales;f__Geodermatophilaceae;g__Geodermatophilus;s__africanus-obscurus	1	2
seq289	k__Bacteria;p__Bacteroidetes;c__Bacteroidia;o__Bacteroidales;f__Porphyromonadaceae;g__Odoribacter;s__sp13176	1	1
seq290	k__Bacteria;p__Actinobacteria;c__Actinobacteria;o__Frankiales;f__Acidothermaceae;g__Acidothermus;s__sp6014	1	1
seq291	k__Bacteria;p__Firmicutes;c__Bacilli;o__Bacillales;f__Bacillaceae;g__Fictibacillus;s__arsenicus-barbaricus-nanhaiensis	1	7
seq292	k__Bacteria;p__Proteobacteria;c__Betaproteobacteria;o__Burkholderiales;f__Comamonadaceae;g__Curvibacter;s__lanceolatus	1	1
seq293	k__Bacteria;p__Proteobacteria;c__Alphaproteobacteria;o__Sphingomonadales;f__Sphingomonadaceae;g__Sphingomonas;s__sp47912	1	1
seq294	k__Bacteria;p__Actinobacteria;c__Actinobacteria;o__Frankiales;f__Geodermatophilaceae;g__Geodermatophilus;s__siccatus	1	1
seq295	k__Bacteria;p__Proteobacteria;c__Alphaproteobacteria;o__Rhodospirillales;f__Acetobacteraceae;g__NA;s__sp45755	1	1
seq296	k__Bacteria;p__Proteobacteria;c__Gammaproteobacteria;o__Enterobacteriales;f__Enterobacteriaceae;g__Enterobacter;s__NA	1	15
seq297	k__Bacteria;p__Proteobacteria;c__Betaproteobacteria;o__Burkholderiales;f__Comamonadaceae;g__Leptothrix;s__mobilis	1	1
seq298	k__Bacteria;p__Firmicutes;c__Clostridia;o__Clostridiales;f__Ruminococcaceae;g__Anaerotruncus;s__sp34481	1	1
seq299	k__Bacteria;p__Firmicutes;c__Clostridia;o__Clostridiales;f__Lachnospiraceae;g__Epulopiscium;s__sp32226	1	1
seq300	k__Bacteria;p__Actinobacteria;c__Actinobacteria;o__Frankiales;f__Geodermatophilaceae;g__Blastococcus;s__aggregatus-jejuensis	1	3
seq301	k__Bacteria;p__Actinobacteria;c__Actinobacteria;o__Pseudonocardiales;f__Pseudonocardiaceae;g__Crossiella;s__sp7967	1	1
seq302	k__Bacteria;p__Actinobacteria;c__Actinobacteria;o__Streptomycetales;f__Streptomycetaceae;g__Streptomyces;s__deserti	1	1
seq303	k__Bacteria;p__Actinobacteria;c__Actinobacteria;o__Micrococcales;f__Micrococcaceae;g__Paenarthrobacter;s__aurescens-nitroguajacolicus	1	2
seq304	k__Bacteria;p__Firmicutes;c__Bacilli;o__Bacillales;f__Bacillaceae;g__Bacillus;s__funiculus	1	1
seq305	k__Bacteria;p__Bacteroidetes;c__Bacteroidia;o__Bacteroidales;f__Porphyromonadaceae;g__Odoribacter;s__sp13176	1	1
seq306	k__Bacteria;p__Actinobacteria;c__Actinobacteria;o__Pseudonocardiales;f__Pseudonocardiaceae;g__Saccharothrix;s__xinjiangensis	1	2
seq307	k__Bacteria;p__Actinobacteria;c__Actinobacteria;o__Micrococcales;f__Micrococcaceae;g__Arthrobacter;s__sp7073	1	1
seq308	k__Bacteria;p__Proteobacteria;c__Alphaproteobacteria;o__Sphingomonadales;f__NA;g__NA;s__sp47573	1	1
seq309	k__Bacteria;p__Actinobacteria;c__Thermoleophilia;o__Solirubrobacterales;f__NA;g__NA;s__sp11121	1	1
seq310	k__Bacteria;p__Chloroflexi;c__Thermomicrobia;o__NA;f__NA;g__NA;s__sp21841	1	1
seq311	k__Bacteria;p__Bacteroidetes;c__Bacteroidia;o__Bacteroidales;f__Bacteroidaceae;g__Bacteroides;s__sp12248-sp12313	1	2
seq312	k__Bacteria;p__Actinobacteria;c__Actinobacteria;o__Streptomycetales;f__Streptomycetaceae;g__Streptomyces;s__NA	1	12
seq313	k__Bacteria;p__Proteobacteria;c__Alphaproteobacteria;o__Rhizobiales;f__NA;g__NA;s__sp43144	1	1
seq314	k__Bacteria;p__Verrucomicrobia;c__Spartobacteria;o__Chthoniobacterales;f__NA;g__NA;s__sp69194	1	1
seq315	k__Bacteria;p__Proteobacteria;c__Betaproteobacteria;o__Burkholderiales;f__Comamonadaceae;g__Leptothrix;s__ginsengisoli	1	1
seq316	k__Bacteria;p__Chloroflexi;c__Thermomicrobia;o__NA;f__NA;g__NA;s__sp21845	1	1
seq317	k__Bacteria;p__Firmicutes;c__Erysipelotrichia;o__Erysipelotrichales;f__Erysipelotrichaceae;g__NA;s__sp36741	1	1
seq318	k__Bacteria;p__Firmicutes;c__Bacilli;o__Bacillales;f__Planococcaceae;g__Planomicrobium;s__soli	1	1
seq319	k__Bacteria;p__Firmicutes;c__Bacilli;o__Bacillales;f__Planococcaceae;g__Planomicrobium;s__soli	1	1
seq320	k__Bacteria;p__Proteobacteria;c__Alphaproteobacteria;o__Rhizobiales;f__Bradyrhizobiaceae;g__Bradyrhizobium;s__canariense-japonicum-lupini	1	7
seq321	k__Bacteria;p__Firmicutes;c__Bacilli;o__Bacillales;f__Bacillaceae;g__Bacillus;s__sp25896	1	1
seq322	k__Bacteria;p__Chloroflexi;c__NA;o__NA;f__NA;g__NA;s__sp21491	1	1
seq323	k__Bacteria;p__Proteobacteria;c__Gammaproteobacteria;o__Oceanospirillales;f__Halomonadaceae;g__Halomonas;s__xinjiangensis	1	1
seq324	k__Bacteria;p__Proteobacteria;c__Alphaproteobacteria;o__Sphingomonadales;f__Sphingomonadaceae;g__Sphingomonas;s__alpina-echinoides-glacialis	1	6
seq325	k__Bacteria;p__Actinobacteria;c__Actinobacteria;o__Frankiales;f__Geodermatophilaceae;g__Geodermatophilus;s__africanus-obscurus	1	2
seq326	k__Bacteria;p__Actinobacteria;c__Actinobacteria;o__Micrococcales;f__Cellulomonadaceae;g__Cellulomonas;s__chitinilytica	1	1
seq327	k__Bacteria;p__Proteobacteria;c__Alphaproteobacteria;o__Rhodospirillales;f__Acetobacteraceae;g__Acidicaldus;s__sp45489	1	1
seq328	k__Bacteria;p__Cyanobacteria;c__Chloroplast;o__NA;f__NA;g__NA;s__NA	1	2
seq329	k__Bacteria;p__Actinobacteria;c__Actinobacteria;o__Frankiales;f__Geodermatophilaceae;g__Modestobacter;s__versicolor	1	1
seq330	k__Bacteria;p__Actinobacteria;c__Actinobacteria;o__Frankiales;f__Acidothermaceae;g__Acidothermus;s__sp6017	1	1
seq331	k__Bacteria;p__Firmicutes;c__Clostridia;o__Clostridiales;f__Peptostreptococcaceae;g__Romboutsia;s__lituseburensis	1	2
seq332	k__Bacteria;p__Proteobacteria;c__Gammaproteobacteria;o__Enterobacteriales;f__Enterobacteriaceae;g__Enterobacter;s__cloacae	1	1
seq333	k__Bacteria;p__Proteobacteria;c__Alphaproteobacteria;o__Rhizobiales;f__Bradyrhizobiaceae;g__NA;s__sp43322	1	1
seq334	k__Bacteria;p__Actinobacteria;c__Actinobacteria;o__Pseudonocardiales;f__Pseudonocardiaceae;g__Crossiella;s__sp7967	1	1
seq335	k__Bacteria;p__Fusobacteria;c__Fusobacteriia;o__Fusobacteriales;f__NA;g__NA;s__sp37488	1	1
seq336	k__Bacteria;p__Cyanobacteria;c__Chloroplast;o__Pinus wallichiana;f__Pinus wallichiana;g__Pinus;s__wallichiana	1	1
seq337	k__Bacteria;p__Firmicutes;c__Negativicutes;o__Selenomonadales;f__Veillonellaceae;g__Anaerosinus;s__glycerini	1	1
seq338	k__Archaea;p__Thaumarchaeota;c__NA;o__NA;f__NA;g__NA;s__sp1565	1	1
seq339	k__Bacteria;p__Gemmatimonadetes;c__Gemmatimonadetes;o__Gemmatimonadales;f__Gemmatimonadaceae;g__NA;s__sp38006	1	1
seq340	k__Bacteria;p__Proteobacteria;c__Alphaproteobacteria;o__Rhodospirillales;f__Acetobacteraceae;g__NA;s__sp45755	1	1
seq341	k__Bacteria;p__Proteobacteria;c__Alphaproteobacteria;o__Sphingomonadales;f__Sphingomonadaceae;g__Sphingomonas;s__ginsengisoli-sp47842	1	2
seq342	k__Bacteria;p__Proteobacteria;c__Gammaproteobacteria;o__Enterobacteriales;f__Enterobacteriaceae;g__Buchnera;s__aphidicola	1	1
seq343	k__Bacteria;p__Actinobacteria;c__Actinobacteria;o__Streptomycetales;f__Streptomycetaceae;g__Streptacidiphilus;s__NA	1	4
seq344	k__Bacteria;p__Actinobacteria;c__Actinobacteria;o__Pseudonocardiales;f__Pseudonocardiaceae;g__Actinosynnema-Lentzea;s__NA	1	6
seq345	k__Bacteria;p__Proteobacteria;c__Alphaproteobacteria;o__Rhodospirillales;f__Acetobacteraceae;g__Acidisoma-Acidisphaera;s__sp45527-sp45531	1	2
seq346	k__Bacteria;p__Actinobacteria;c__Actinobacteria;o__Frankiales;f__Geodermatophilaceae;g__Blastococcus;s__jejuensis	1	1
seq347	k__Bacteria;p__Actinobacteria;c__Actinobacteria;o__Propionibacteriales;f__Nocardioidaceae;g__Nocardioides;s__mesophilus	1	1
seq348	k__Bacteria;p__Proteobacteria;c__Deltaproteobacteria;o__Bdellovibrionales;f__Bdellovibrionaceae;g__Bdellovibrio;s__sp51003	1	1
seq349	k__Bacteria;p__Actinobacteria;c__Acidimicrobiia;o__Acidimicrobiales;f__NA;g__NA;s__sp4640	1	1
seq350	k__Bacteria;p__Actinobacteria;c__Actinobacteria;o__Frankiales;f__Acidothermaceae;g__Acidothermus;s__sp6023	1	1
seq351	k__Bacteria;p__Firmicutes;c__Clostridia;o__Clostridiales;f__Peptostreptococcaceae;g__Romboutsia;s__lituseburensis	1	2
seq352	k__Bacteria;p__Proteobacteria;c__Alphaproteobacteria;o__Rhizobiales;f__Methylobacteriaceae;g__Microvirga;s__aerilata-aerophila-sp43923	1	5
seq353	k__Bacteria;p__Proteobacteria;c__Alphaproteobacteria;o__Rhizobiales;f__Methylobacteriaceae;g__Microvirga;s__aerophila	1	2
seq354	k__Bacteria;p__Acidobacteria;c__Acidobacteria;o__NA;f__NA;g__Bryobacter;s__sp2497	1	1
seq355	k__Bacteria;p__Proteobacteria;c__Betaproteobacteria;o__Neisseriales;f__Neisseriaceae;g__NA;s__sp50028	1	1
seq356	k__Bacteria;p__Proteobacteria;c__Alphaproteobacteria;o__Rhodospirillales;f__Acetobacteraceae;g__NA;s__sp45774-sp45783-sp45788	1	3
seq357	k__Bacteria;p__Actinobacteria;c__Actinobacteria;o__Frankiales;f__Acidothermaceae;g__Acidothermus;s__sp6015	1	1
seq358	k__Bacteria;p__Proteobacteria;c__Betaproteobacteria;o__Burkholderiales;f__Comamonadaceae;g__Rhizobacter;s__bergeniae	1	1
seq359	k__Bacteria;p__Proteobacteria;c__Gammaproteobacteria;o__Xanthomonadales;f__Xanthomonadaceae;g__Rhodanobacter;s__sp65233-sp65238	1	2
seq360	k__Bacteria;p__Actinobacteria;c__Acidimicrobiia;o__Acidimicrobiales;f__Acidimicrobiaceae;g__NA;s__sp4230	1	1
seq361	k__Bacteria;p__Cyanobacteria;c__Chloroplast;o__NA;f__NA;g__NA;s__NA	1	2
seq362	k__Bacteria;p__Bacteroidetes;c__Bacteroidia;o__Bacteroidales;f__Bacteroidaceae;g__Bacteroides;s__ovatus	1	1
seq363	k__Bacteria;p__Actinobacteria;c__Actinobacteria;o__Frankiales;f__Geodermatophilaceae;g__Geodermatophilus;s__normandii-saharensis	1	2
seq364	k__Bacteria;p__Actinobacteria;c__Actinobacteria;o__Corynebacteriales;f__Corynebacteriaceae;g__Corynebacterium;s__mucifaciens-ureicelerivorans	1	4
seq365	k__Bacteria;p__Bacteroidetes;c__Bacteroidia;o__Bacteroidales;f__Bacteroidaceae;g__Bacteroides;s__finegoldii-ovatus	1	4
seq366	k__Bacteria;p__Actinobacteria;c__Rubrobacteria;o__Rubrobacterales;f__Rubrobacteriaceae;g__Rubrobacter;s__sp10729	1	1
seq367	k__Bacteria;p__Proteobacteria;c__Gammaproteobacteria;o__Enterobacteriales;f__Enterobacteriaceae;g__Salmonella;s__enterica	1	4
seq368	k__Bacteria;p__Actinobacteria;c__Actinobacteria;o__Frankiales;f__Acidothermaceae;g__Acidothermus;s__sp6013	1	1
seq369	k__Bacteria;p__Firmicutes;c__Bacilli;o__Bacillales;f__Bacillaceae;g__Bacillus;s__sp25907	1	1
seq370	k__Bacteria;p__Proteobacteria;c__Alphaproteobacteria;o__Sphingomonadales;f__Sphingomonadaceae;g__Sphingomonas;s__sp47870	1	1
seq371	k__Bacteria;p__Proteobacteria;c__Alphaproteobacteria;o__Sphingomonadales;f__Sphingomonadaceae;g__Novosphingobium;s__sp47603	1	1
seq372	k__Bacteria;p__Actinobacteria;c__Actinobacteria;o__Micrococcales;f__Micrococcaceae;g__Kocuria;s__aegyptia-polaris	1	2
seq373	k__Bacteria;p__Actinobacteria;c__Actinobacteria;o__Frankiales;f__Geodermatophilaceae;g__Blastococcus;s__jejuensis	1	1
seq374	k__Bacteria;p__Firmicutes;c__Bacilli;o__Lactobacillales;f__Enterococcaceae;g__Enterococcus;s__NA	1	84
seq375	k__Bacteria;p__Bacteroidetes;c__Bacteroidia;o__Bacteroidales;f__Bacteroidaceae;g__Bacteroides;s__caccae	1	4
seq376	k__Bacteria;p__Proteobacteria;c__Betaproteobacteria;o__Burkholderiales;f__Oxalobacteraceae;g__Massilia;s__alkalitolerans	1	1
seq377	k__Bacteria;p__Actinobacteria;c__Actinobacteria;o__Frankiales;f__Acidothermaceae;g__Acidothermus;s__sp6014	1	1
seq378	k__Bacteria;p__Cyanobacteria;c__Cyanobacteria;o__NA;f__FamilyI;g__Leptolyngbya;s__sp23175	1	1
seq379	k__Bacteria;p__Proteobacteria;c__Betaproteobacteria;o__Burkholderiales;f__Comamonadaceae;g__Aquabacterium;s__sp48827	1	1
seq380	k__Bacteria;p__Proteobacteria;c__Alphaproteobacteria;o__Rhizobiales;f__Rhizobiaceae;g__Rhizobium;s__NA	1	39
seq381	k__Bacteria;p__Actinobacteria;c__Actinobacteria;o__Propionibacteriales;f__Propionibacteriaceae;g__Friedmanniella;s__lacustris	1	1
seq382	k__Bacteria;p__Actinobacteria;c__Rubrobacteria;o__Rubrobacterales;f__Rubrobacteriaceae;g__Rubrobacter;s__sp10748	1	1
seq383	k__Bacteria;p__Proteobacteria;c__Alphaproteobacteria;o__Sphingomonadales;f__NA;g__NA;s__sp47567-sp47574	1	2
seq384	k__Bacteria;p__Proteobacteria;c__Alphaproteobacteria;o__Rhodospirillales;f__Acetobacteraceae;g__NA;s__sp45744	1	1
seq385	k__Bacteria;p__Proteobacteria;c__Betaproteobacteria;o__Burkholderiales;f__Oxalobacteraceae;g__Massilia;s__suwonensis	1	1
seq386	k__Bacteria;p__Bacteroidetes;c__Bacteroidia;o__Bacteroidales;f__Bacteroidaceae;g__Bacteroides;s__ovatus-sp12251	1	2
seq387	k__Bacteria;p__Proteobacteria;c__Alphaproteobacteria;o__Rhizobiales;f__Methylobacteriaceae;g__Methylobacterium;s__NA	1	19
seq388	k__Bacteria;p__Proteobacteria;c__Betaproteobacteria;o__Methylophilales;f__Methylophilaceae;g__Methylotenera;s__mobilis-sp49715	1	3
seq389	k__Bacteria;p__Proteobacteria;c__Alphaproteobacteria;o__Rhodospirillales;f__Acetobacteraceae;g__NA;s__sp45755	1	1
seq390	k__Bacteria;p__Proteobacteria;c__Alphaproteobacteria;o__Sphingomonadales;f__NA;g__NA;s__sp47567-sp47577	1	2
seq391	k__Bacteria;p__Verrucomicrobia;c__Spartobacteria;o__Chthoniobacterales;f__NA;g__NA;s__sp69195	1	1
seq392	k__Bacteria;p__Actinobacteria;c__Actinobacteria;o__Frankiales;f__Geodermatophilaceae;g__Modestobacter;s__marinus	1	1
seq393	k__Bacteria;p__Cyanobacteria;c__Chloroplast;o__NA;f__NA;g__Castanea;s__mollissima	1	1
seq394	k__Bacteria;p__Actinobacteria;c__Actinobacteria;o__Streptosporangiales;f__Thermomonosporaceae;g__Actinomadura;s__sp10348	1	1
seq395	k__Bacteria;p__Actinobacteria;c__Actinobacteria;o__Frankiales;f__Geodermatophilaceae;g__Geodermatophilus;s__africanus-obscurus	1	2
seq396	k__Bacteria;p__Proteobacteria;c__Gammaproteobacteria;o__Pseudomonadales;f__Moraxellaceae;g__Acinetobacter;s__calcoaceticus	1	13
seq397	k__Bacteria;p__Bacteroidetes;c__Flavobacteriia;o__Flavobacteriales;f__Flavobacteriaceae;g__Flavobacterium;s__tructae	1	1
seq398	k__Bacteria;p__Actinobacteria;c__Actinobacteria;o__Pseudonocardiales;f__Pseudonocardiaceae;g__Actinophytocola;s__oryzae	1	1
seq399	k__Bacteria;p__Actinobacteria;c__Actinobacteria;o__Pseudonocardiales;f__Pseudonocardiaceae;g__Crossiella;s__sp7967	1	1
seq400	k__Bacteria;p__Proteobacteria;c__Alphaproteobacteria;o__Rhizobiales;f__Phyllobacteriaceae;g__Aquamicrobium;s__defluvii	1	2
seq401	k__Bacteria;p__Proteobacteria;c__Alphaproteobacteria;o__Rhodospirillales;f__Acetobacteraceae;g__Acidicaldus;s__sp45489-sp45776	1	2
seq402	k__Bacteria;p__Actinobacteria;c__Actinobacteria;o__Frankiales;f__Geodermatophilaceae;g__Blastococcus;s__jejuensis	1	1
seq403	k__Bacteria;p__Actinobacteria;c__Rubrobacteria;o__Rubrobacterales;f__Rubrobacteriaceae;g__Rubrobacter;s__sp10735	1	1
seq404	k__Bacteria;p__Proteobacteria;c__Alphaproteobacteria;o__Rhodospirillales;f__Acetobacteraceae;g__Nguyenibacter;s__vanlangensis	1	1
seq405	k__Bacteria;p__Proteobacteria;c__Alphaproteobacteria;o__Sphingomonadales;f__Sphingomonadaceae;g__Sphingomonas;s__sp47867-sp47922	1	2
seq406	k__Bacteria;p__Acidobacteria;c__Acidobacteria;o__NA;f__NA;g__NA;s__sp2340	1	1
seq407	k__Bacteria;p__Actinobacteria;c__Actinobacteria;o__Frankiales;f__Geodermatophilaceae;g__NA;s__sp6088	1	1
seq408	k__Bacteria;p__Proteobacteria;c__Alphaproteobacteria;o__Rhizobiales;f__Methylobacteriaceae;g__Microvirga;s__aerophila	1	2
seq409	k__Bacteria;p__Proteobacteria;c__Alphaproteobacteria;o__Rhodospirillales;f__Acetobacteraceae;g__NA;s__sp45755	1	1
seq410	k__Bacteria;p__Actinobacteria;c__Actinobacteria;o__Streptomycetales;f__Streptomycetaceae;g__Streptomyces;s__diastaticus-mexicanus	1	5
seq411	k__Bacteria;p__Actinobacteria;c__Actinobacteria;o__Streptomycetales;f__Streptomycetaceae;g__Streptomyces;s__NA	1	11
seq412	k__Bacteria;p__NA;c__NA;o__NA;f__NA;g__NA;s__sp69498	1	1
seq413	k__Bacteria;p__Firmicutes;c__Clostridia;o__Clostridiales;f__Lachnospiraceae;g__Pseudobutyrivibrio;s__sp33078	1	1
seq414	k__Archaea;p__Thaumarchaeota;c__NA;o__NA;f__NA;g__*Nitrososphaera;s__sp1559	1	1
seq415	k__Bacteria;p__Firmicutes;c__Clostridia;o__Clostridiales;f__Clostridiaceae;g__Clostridium;s__celatum	1	1
seq416	k__Bacteria;p__Proteobacteria;c__Alphaproteobacteria;o__Rhodospirillales;f__NA;g__*Alysiosphaera;s__sp46511	1	1
seq417	k__Bacteria;p__Bacteroidetes;c__Cytophagia;o__Cytophagales;f__Cytophagaceae;g__Adhaeribacter;s__sp15082	1	1
seq418	k__Bacteria;p__Actinobacteria;c__Actinobacteria;o__Pseudonocardiales;f__Pseudonocardiaceae;g__Saccharothrix;s__saharensis	1	1
seq419	k__Bacteria;p__Actinobacteria;c__Actinobacteria;o__Frankiales;f__NA;g__NA;s__sp6166	1	1
seq420	k__Bacteria;p__Firmicutes;c__Bacilli;o__Bacillales;f__Staphylococcaceae;g__Staphylococcus;s__capitis-caprae-epidermidis	1	8
seq421	k__Bacteria;p__Proteobacteria;c__Alphaproteobacteria;o__Rhizobiales;f__Methylocystaceae;g__Methylocystis;s__Methylocystis-echinoides-parvus	1	4
seq422	k__Bacteria;p__Actinobacteria;c__Actinobacteria;o__Frankiales;f__NA;g__NA;s__sp6166	1	1
seq423	k__Bacteria;p__Proteobacteria;c__Gammaproteobacteria;o__Xanthomonadales;f__Xanthomonadaceae;g__Rhodanobacter;s__denitrificans	1	4
seq424	k__Bacteria;p__Proteobacteria;c__Alphaproteobacteria;o__Sphingomonadales;f__NA;g__NA;s__sp47442-sp47443	1	2
seq425	k__Bacteria;p__Actinobacteria;c__Actinobacteria;o__Frankiales;f__Acidothermaceae;g__Acidothermus;s__sp6014	1	1
seq426	k__Bacteria;p__Actinobacteria;c__Actinobacteria;o__Propionibacteriales;f__Nocardioidaceae;g__Nocardioides;s__alpinus-kribbensis	1	2
seq427	k__Bacteria;p__Proteobacteria;c__Alphaproteobacteria;o__Rhizobiales;f__Methylobacteriaceae;g__Microvirga;s__subterranea	1	1
seq428	k__Bacteria;p__Proteobacteria;c__Gammaproteobacteria;o__Pseudomonadales;f__Moraxellaceae;g__Acinetobacter;s__baumannii-calcoaceticus	1	16
seq429	k__Bacteria;p__Actinobacteria;c__Actinobacteria;o__Streptomycetales;f__Streptomycetaceae;g__Streptomyces;s__aureofaciens-nodosus	1	7
seq430	k__Bacteria;p__Actinobacteria;c__Actinobacteria;o__Micrococcales;f__Micrococcaceae;g__Arthrobacter;s__agilis	1	2
seq431	k__Bacteria;p__Actinobacteria;c__Actinobacteria;o__Frankiales;f__Geodermatophilaceae;g__Geodermatophilus;s__africanus-obscurus	1	2
seq432	k__Bacteria;p__Actinobacteria;c__Actinobacteria;o__Frankiales;f__Geodermatophilaceae;g__Blastococcus;s__jejuensis	1	1
seq433	k__Bacteria;p__Proteobacteria;c__Alphaproteobacteria;o__Rhizobiales;f__Methylobacteriaceae;g__Methylobacterium;s__sp43873	1	1
seq434	k__Bacteria;p__Proteobacteria;c__Alphaproteobacteria;o__Sphingomonadales;f__Sphingomonadaceae;g__Sphingomonas;s__sp47877	1	1
seq435	k__Bacteria;p__Proteobacteria;c__Alphaproteobacteria;o__Rickettsiales;f__NA;g__NA;s__sp47200	1	1
seq436	k__Bacteria;p__Actinobacteria;c__Actinobacteria;o__Micromonosporales;f__Micromonosporaceae;g__Couchioplanes;s__caeruleus	1	1
seq437	k__Bacteria;p__Acidobacteria;c__Acidobacteria;o__NA;f__NA;g__Bryobacter;s__sp2550-sp2565	1	2
seq438	k__Bacteria;p__Proteobacteria;c__Alphaproteobacteria;o__Rhizobiales;f__Xanthobacteraceae;g__Variibacter;s__sp44552	1	1
seq439	k__Bacteria;p__Proteobacteria;c__Alphaproteobacteria;o__Rhodospirillales;f__Acetobacteraceae;g__Acidiphilium;s__sp45525	1	1
seq440	k__Bacteria;p__Proteobacteria;c__Alphaproteobacteria;o__Sphingomonadales;f__Sphingomonadaceae;g__Novosphingobium;s__sp47602	1	1
seq441	k__Bacteria;p__Proteobacteria;c__Alphaproteobacteria;o__Sphingomonadales;f__Sphingomonadaceae;g__Sphingomonas;s__NA	1	7
seq442	k__Bacteria;p__Actinobacteria;c__Actinobacteria;o__Micrococcales;f__Cellulomonadaceae;g__Cellulomonas;s__biazotea-fimi-oligotrophica	1	6
seq443	k__Bacteria;p__Firmicutes;c__Clostridia;o__Clostridiales;f__Lachnospiraceae;g__Anaerosporobacter;s__sp31931	1	1
seq444	k__Bacteria;p__Acidobacteria;c__Acidobacteria;o__NA;f__NA;g__NA;s__sp2931	1	1
seq445	k__Bacteria;p__Actinobacteria;c__Actinobacteria;o__Frankiales;f__Geodermatophilaceae;g__Geodermatophilus;s__africanus-obscurus	1	2
seq446	k__Bacteria;p__Actinobacteria;c__Actinobacteria;o__Frankiales;f__NA;g__NA;s__NA	1	4
seq447	k__Bacteria;p__Actinobacteria;c__Actinobacteria;o__Frankiales;f__Sporichthyaceae;g__hgcI clade;s__sp6126	1	1
seq448	k__Bacteria;p__Proteobacteria;c__Alphaproteobacteria;o__Rhizobiales;f__Methylobacteriaceae;g__Methylobacterium;s__komagatae	1	3
seq449	k__Bacteria;p__Proteobacteria;c__Gammaproteobacteria;o__Pseudomonadales;f__Moraxellaceae;g__Enhydrobacter-Moraxella;s__aerosaccus-osloensis	1	4
seq450	k__Bacteria;p__Proteobacteria;c__Alphaproteobacteria;o__Sphingomonadales;f__Sphingomonadaceae;g__Sphingomonas;s__sp47867	1	1
seq451	k__Bacteria;p__Proteobacteria;c__Alphaproteobacteria;o__Rhodospirillales;f__Acetobacteraceae;g__NA;s__sp45738	1	1
seq452	k__Bacteria;p__Proteobacteria;c__Alphaproteobacteria;o__Rhizobiales;f__Methylobacteriaceae;g__Microvirga;s__lotononidis	1	3
seq453	k__Bacteria;p__Actinobacteria;c__Actinobacteria;o__Pseudonocardiales;f__Pseudonocardiaceae;g__Pseudonocardia;s__sp8091	1	1
seq454	k__Bacteria;p__Proteobacteria;c__Betaproteobacteria;o__Burkholderiales;f__Burkholderiaceae;g__Polynucleobacter;s__asymbioticus-necessarius-sp48715	1	4
seq455	k__Bacteria;p__Actinobacteria;c__Actinobacteria;o__Corynebacteriales;f__Mycobacteriaceae;g__Mycobacterium;s__savoniae	1	1
seq456	k__Bacteria;p__Proteobacteria;c__Alphaproteobacteria;o__Rhodospirillales;f__Acetobacteraceae;g__NA;s__sp45787	1	1
seq457	k__Bacteria;p__Firmicutes;c__Bacilli;o__Bacillales;f__Bacillaceae;g__Bacillus;s__NA	1	18
seq458	k__Bacteria;p__Bacteroidetes;c__Sphingobacteriia;o__Sphingobacteriales;f__Sphingobacteriaceae;g__Sphingobacterium;s__faecium-kitahiroshimense	1	3
seq459	k__Bacteria;p__Actinobacteria;c__Actinobacteria;o__Corynebacteriales;f__Corynebacteriaceae;g__NA;s__sp5277	1	1
seq460	k__Bacteria;p__Actinobacteria;c__Rubrobacteria;o__Rubrobacterales;f__Rubrobacteriaceae;g__Rubrobacter;s__sp10748	1	1
seq461	k__Bacteria;p__Actinobacteria;c__Actinobacteria;o__Frankiales;f__NA;g__NA;s__sp6166	1	1
seq462	k__Bacteria;p__Proteobacteria;c__Alphaproteobacteria;o__Rhizobiales;f__NA;g__NA;s__sp43144	1	1
seq463	k__Bacteria;p__Proteobacteria;c__Gammaproteobacteria;o__Xanthomonadales;f__Xanthomonadaceae;g__Rhodanobacter;s__glycinis-terrae	1	2
seq464	k__Bacteria;p__Actinobacteria;c__Actinobacteria;o__Pseudonocardiales;f__Pseudonocardiaceae;g__Pseudonocardia;s__sp8087	1	1
seq465	k__Bacteria;p__Proteobacteria;c__Betaproteobacteria;o__Burkholderiales;f__Oxalobacteraceae;g__Massilia;s__oculi-timonae	1	2
seq466	k__Bacteria;p__Bacteroidetes;c__Sphingobacteriia;o__Sphingobacteriales;f__Chitinophagaceae;g__Segetibacter;s__sp18300	1	1
seq467	k__Bacteria;p__Saccharibacteria;c__NA;o__NA;f__NA;g__NA;s__sp66006-sp66120	1	2
seq468	k__Bacteria;p__Actinobacteria;c__Actinobacteria;o__Frankiales;f__Geodermatophilaceae;g__Geodermatophilus;s__brasiliensis-taihuensis	1	2
seq469	k__Bacteria;p__Acidobacteria;c__Acidobacteria;o__Acidobacteriales;f__NA;g__Acidobacterium;s__sp1687	1	1
seq470	k__Bacteria;p__Bacteroidetes;c__Cytophagia;o__Cytophagales;f__Cytophagaceae;g__Hymenobacter;s__xinjiangensis	1	1
seq471	k__Bacteria;p__Actinobacteria;c__Rubrobacteria;o__Rubrobacterales;f__Rubrobacteriaceae;g__Rubrobacter;s__sp10746	1	1
seq472	k__Bacteria;p__Firmicutes;c__Bacilli;o__Bacillales;f__Staphylococcaceae;g__Macrococcus;s__caseolyticus-equipercicus	1	4
seq473	k__Bacteria;p__Firmicutes;c__Clostridia;o__Clostridiales;f__Peptococcaceae;g__NA;s__sp34243	1	1
seq474	k__Bacteria;p__Proteobacteria;c__Alphaproteobacteria;o__Rhizobiales;f__NA;g__NA;s__sp44643	1	1
seq475	k__Bacteria;p__Actinobacteria;c__Actinobacteria;o__Corynebacteriales;f__Mycobacteriaceae;g__Mycobacterium;s__sp5571	1	1
seq476	k__Bacteria;p__Actinobacteria;c__Actinobacteria;o__Frankiales;f__Geodermatophilaceae;g__Geodermatophilus;s__ruber	1	1
seq477	k__Bacteria;p__Actinobacteria;c__Actinobacteria;o__Frankiales;f__Frankiaceae;g__Jatrophihabitans;s__endophyticus	1	1
seq478	k__Bacteria;p__Proteobacteria;c__Alphaproteobacteria;o__Rhizobiales;f__Methylobacteriaceae;g__Methylobacterium;s__NA	1	16
seq480	k__Bacteria;p__Actinobacteria;c__Actinobacteria;o__Micromonosporales;f__Micromonosporaceae;g__Actinoplanes-Couchioplanes;s__caeruleus-nipponensis	1	2
seq481	k__Bacteria;p__Bacteroidetes;c__Cytophagia;o__Cytophagales;f__Cytophagaceae;g__Adhaeribacter;s__sp15082	1	1
seq482	k__Bacteria;p__Actinobacteria;c__Actinobacteria;o__Micromonosporales;f__Micromonosporaceae;g__Actinoplanes;s__nipponensis	1	1
seq483	k__Bacteria;p__Acidobacteria;c__Acidobacteria;o__NA;f__NA;g__Blastocatella;s__sp3038-sp3082	1	2
seq484	k__Bacteria;p__Actinobacteria;c__Actinobacteria;o__Frankiales;f__Sporichthyaceae;g__hgcI clade;s__sp6115	1	1
seq485	k__Archaea;p__Euryarchaeota;c__Methanobacteria;o__Methanobacteriales;f__Methanobacteriaceae;g__Methanobacterium;s__lacus	1	2
seq486	k__Bacteria;p__Proteobacteria;c__Betaproteobacteria;o__Burkholderiales;f__Oxalobacteraceae;g__Massilia;s__sp49425	1	1
seq487	k__Bacteria;p__Actinobacteria;c__Actinobacteria;o__Pseudonocardiales;f__Pseudonocardiaceae;g__Crossiella;s__sp7967	1	1
seq488	k__Bacteria;p__Proteobacteria;c__Alphaproteobacteria;o__Rhodospirillales;f__Acetobacteraceae;g__Craurococcus;s__sp45577	1	1
seq489	k__Bacteria;p__Actinobacteria;c__Actinobacteria;o__Pseudonocardiales;f__Pseudonocardiaceae;g__Pseudonocardia;s__sp8086	1	1
seq490	k__Bacteria;p__Proteobacteria;c__Alphaproteobacteria;o__Rhodospirillales;f__Acetobacteraceae;g__NA;s__sp45752	1	1
seq491	k__Bacteria;p__Actinobacteria;c__Actinobacteria;o__Streptomycetales;f__Streptomycetaceae;g__Streptomyces;s__alboflavus-aureus	1	6
seq492	k__Bacteria;p__Actinobacteria;c__Actinobacteria;o__Streptomycetales;f__Streptomycetaceae;g__Streptacidiphilus-Streptomyces;s__carbonis-ferralitis	1	3
seq493	k__Bacteria;p__Actinobacteria;c__Actinobacteria;o__Propionibacteriales;f__Nocardioidaceae;g__Marmoricola;s__sp7558	1	1
seq494	k__Bacteria;p__Proteobacteria;c__Alphaproteobacteria;o__Rhizobiales;f__Xanthobacteraceae;g__Labrys;s__ginsengisoli-neptuniae-portucalensis	1	3
seq495	k__Bacteria;p__Proteobacteria;c__Alphaproteobacteria;o__Rhodospirillales;f__Acetobacteraceae;g__NA;s__sp45738-sp45746-sp45752	1	3
seq496	k__Bacteria;p__Actinobacteria;c__Actinobacteria;o__Frankiales;f__Acidothermaceae;g__Acidothermus;s__sp6013	1	1
seq497	k__Bacteria;p__Actinobacteria;c__Actinobacteria;o__Frankiales;f__Geodermatophilaceae;g__Modestobacter;s__multiseptatus	1	1
seq498	k__Bacteria;p__Firmicutes;c__Bacilli;o__Bacillales;f__Bacillaceae;g__Bacillus;s__aryabhattai-flexus-megaterium	1	11
seq499	k__Archaea;p__Thaumarchaeota;c__NA;o__NA;f__NA;g__NA;s__sp1564	1	1
seq501	k__Bacteria;p__Proteobacteria;c__Alphaproteobacteria;o__Rhodospirillales;f__Acetobacteraceae;g__NA;s__sp45783	1	1
seq502	k__Bacteria;p__Proteobacteria;c__Betaproteobacteria;o__Burkholderiales;f__Oxalobacteraceae;g__Massilia;s__sp49424	1	1
seq503	k__Bacteria;p__Actinobacteria;c__Actinobacteria;o__Pseudonocardiales;f__Pseudonocardiaceae;g__Crossiella;s__sp7967	1	1
seq504	k__Bacteria;p__Firmicutes;c__Clostridia;o__Clostridiales;f__Clostridiaceae;g__Clostridium;s__baratii-sardiniense	1	6
seq505	k__Bacteria;p__Proteobacteria;c__Alphaproteobacteria;o__Rhizobiales;f__Methylobacteriaceae;g__Methylobacterium;s__sp43888	1	1
seq506	k__Bacteria;p__Actinobacteria;c__Acidimicrobiia;o__Acidimicrobiales;f__NA;g__NA;s__sp4565	1	1
seq507	k__Bacteria;p__Actinobacteria;c__Actinobacteria;o__Corynebacteriales;f__Corynebacteriaceae;g__Corynebacterium;s__accolens	1	4
seq508	k__Bacteria;p__Actinobacteria;c__Actinobacteria;o__Micrococcales;f__Micrococcaceae;g__Arthrobacter;s__sp7068	1	1
seq509	k__Bacteria;p__Actinobacteria;c__Actinobacteria;o__Kineosporiales;f__Kineosporiaceae;g__NA;s__sp6223	1	1
seq510	k__Bacteria;p__Proteobacteria;c__Gammaproteobacteria;o__Xanthomonadales;f__Xanthomonadaceae;g__Stenotrophomonas;s__maltophilia	1	2
seq511	k__Bacteria;p__Proteobacteria;c__Gammaproteobacteria;o__Methylococcales;f__Methylococcaceae;g__Methylomonas;s__lenta-sp60899	1	2
seq512	k__Bacteria;p__Proteobacteria;c__Alphaproteobacteria;o__Sphingomonadales;f__NA;g__NA;s__sp48028	1	1
seq513	k__Bacteria;p__Actinobacteria;c__Actinobacteria;o__NA;f__NA;g__NA;s__NA	1	5
seq514	k__Bacteria;p__Actinobacteria;c__Actinobacteria;o__Micrococcales;f__Microbacteriaceae;g__Amnibacterium;s__kyonggiense	1	1
seq515	k__Bacteria;p__Proteobacteria;c__Gammaproteobacteria;o__Pseudomonadales;f__Moraxellaceae;g__Acinetobacter;s__calcoaceticus-pittii	1	2
seq516	k__Bacteria;p__Actinobacteria;c__Actinobacteria;o__Micrococcales;f__Cellulomonadaceae;g__Cellulomonas;s__biazotea-fimi	1	5
seq517	k__Bacteria;p__Proteobacteria;c__Alphaproteobacteria;o__Rhizobiales;f__Bradyrhizobiaceae;g__NA;s__sp43317	1	1
seq518	k__Bacteria;p__Acidobacteria;c__Acidobacteria;o__Acidobacteriales;f__NA;g__Granulicella;s__sp1735	1	1
seq519	k__Bacteria;p__Cyanobacteria;c__Cyanobacteria;o__NA;f__FamilyI;g__Microcoleus;s__vaginatus	1	1
seq520	k__Bacteria;p__Actinobacteria;c__Acidimicrobiia;o__Acidimicrobiales;f__NA;g__NA;s__sp4628	1	1
seq521	k__Bacteria;p__Proteobacteria;c__Betaproteobacteria;o__Burkholderiales;f__Oxalobacteraceae;g__Massilia;s__sp49424	1	1
seq522	k__Bacteria;p__Actinobacteria;c__Actinobacteria;o__Frankiales;f__Geodermatophilaceae;g__Modestobacter;s__marinus-versicolor	1	2
seq523	k__Bacteria;p__Actinobacteria;c__Actinobacteria;o__Kineosporiales;f__Kineosporiaceae;g__Kineosporia;s__sp6212-sp6224	1	2
seq524	k__Bacteria;p__Cyanobacteria;c__Chloroplast;o__'Chlorella' mirabilis;f__'Chlorella' mirabilis;g__NA;s__sp21729	1	1
seq525	k__Bacteria;p__Cyanobacteria;c__Chloroplast;o__Myrmecia israelensis;f__Myrmecia israelensis;g__Myrmecia;s__israelensis	1	1
seq526	k__Bacteria;p__Proteobacteria;c__Alphaproteobacteria;o__Rhizobiales;f__Methylobacteriaceae;g__Methylobacterium;s__sp43882	1	1
seq527	k__Bacteria;p__Proteobacteria;c__Alphaproteobacteria;o__Rhodobacterales;f__Rhodobacteraceae;g__Rubellimicrobium;s__roseum	1	1
seq528	k__Bacteria;p__Firmicutes;c__Clostridia;o__Clostridiales;f__Ruminococcaceae;g__Anaerotruncus;s__sp34468-sp34473	1	2
seq529	k__Bacteria;p__Proteobacteria;c__Gammaproteobacteria;o__Enterobacteriales;f__Enterobacteriaceae;g__Pantoea;s__vagans	1	2
seq530	k__Bacteria;p__Firmicutes;c__Clostridia;o__Clostridiales;f__Peptostreptococcaceae;g__Romboutsia;s__lituseburensis	1	2
seq531	k__Bacteria;p__Actinobacteria;c__Actinobacteria;o__Frankiales;f__Acidothermaceae;g__Acidothermus;s__sp6011-sp6014	1	2
seq532	k__Bacteria;p__Actinobacteria;c__Actinobacteria;o__Micrococcales;f__Microbacteriaceae;g__Pseudoclavibacter;s__sp6912	1	1
seq533	k__Bacteria;p__Firmicutes;c__Clostridia;o__Clostridiales;f__Lachnospiraceae;g__NA;s__sp32615-sp32802	1	2
seq534	k__Bacteria;p__Proteobacteria;c__Alphaproteobacteria;o__Rhodospirillales;f__Acetobacteraceae;g__NA;s__sp45755	1	1
seq535	k__Bacteria;p__Bacteroidetes;c__Bacteroidia;o__Bacteroidales;f__Bacteroidaceae;g__Bacteroides;s__sartorii	1	1
seq536	k__Bacteria;p__Actinobacteria;c__Actinobacteria;o__Frankiales;f__Geodermatophilaceae;g__Modestobacter;s__marinus-versicolor	1	3
seq537	k__Bacteria;p__Bacteroidetes;c__Cytophagia;o__Cytophagales;f__Cytophagaceae;g__Spirosoma;s__sp15373	1	1
seq538	k__Bacteria;p__Actinobacteria;c__Actinobacteria;o__Micrococcales;f__Microbacteriaceae;g__Agrococcus;s__jenensis	1	1
seq539	k__Bacteria;p__Actinobacteria;c__Rubrobacteria;o__Rubrobacterales;f__Rubrobacteriaceae;g__Rubrobacter;s__sp10749	1	1
seq540	k__Bacteria;p__Bacteroidetes;c__Bacteroidia;o__Bacteroidales;f__Porphyromonadaceae;g__Parabacteroides;s__gordonii	1	1
seq541	k__Bacteria;p__Actinobacteria;c__Actinobacteria;o__Frankiales;f__Cryptosporangiaceae;g__Fodinicola;s__feengrottensis	1	1
seq542	k__Bacteria;p__Proteobacteria;c__Betaproteobacteria;o__Burkholderiales;f__Comamonadaceae;g__Limnohabitans;s__planktonicus	1	1
seq543	k__Bacteria;p__Proteobacteria;c__Alphaproteobacteria;o__Rhizobiales;f__Methylobacteriaceae;g__Methylobacterium;s__NA	1	16
seq544	k__Bacteria;p__Proteobacteria;c__Deltaproteobacteria;o__Myxococcales;f__NA;g__NA;s__NA	1	2
seq545	k__Bacteria;p__Actinobacteria;c__Actinobacteria;o__Micrococcales;f__Micrococcaceae;g__Arthrobacter;s__citreus	1	2
seq546	k__Bacteria;p__Actinobacteria;c__Actinobacteria;o__Corynebacteriales;f__Mycobacteriaceae;g__Mycobacterium;s__asiaticum-malmoense-szulgai	1	3
seq547	k__Bacteria;p__Firmicutes;c__Clostridia;o__Clostridiales;f__Family XI;g__Finegoldia;s__magna	1	7
seq548	k__Bacteria;p__Proteobacteria;c__Gammaproteobacteria;o__Pseudomonadales;f__Pseudomonadaceae;g__Pseudomonas;s__NA	1	11
seq549	k__Bacteria;p__Proteobacteria;c__Alphaproteobacteria;o__Rhizobiales;f__NA;g__NA;s__sp43144	1	1
seq550	k__Bacteria;p__Firmicutes;c__Clostridia;o__Clostridiales;f__Ruminococcaceae;g__Anaerotruncus;s__sp34451	1	1
seq551	k__Bacteria;p__Actinobacteria;c__Actinobacteria;o__Corynebacteriales;f__Nocardiaceae;g__Rhodococcus;s__canchipurensis	1	1
seq552	k__Bacteria;p__Acidobacteria;c__Acidobacteria;o__Acidobacteriales;f__NA;g__Acidobacterium;s__sp1689-sp1691-sp1695	1	3
seq553	k__Bacteria;p__Actinobacteria;c__Actinobacteria;o__Pseudonocardiales;f__Pseudonocardiaceae;g__Pseudonocardia;s__alaniniphila-aurantiaca-yunnanensis	1	4
seq554	k__Bacteria;p__Proteobacteria;c__Alphaproteobacteria;o__Rhodospirillales;f__Rhodospirillaceae;g__Skermanella;s__sp46219-stibiiresistens	1	2
seq555	k__Bacteria;p__Proteobacteria;c__Alphaproteobacteria;o__Rhizobiales;f__Methylobacteriaceae;g__Methylobacterium;s__sp43873	1	1
seq556	k__Bacteria;p__NA;c__NA;o__NA;f__NA;g__NA;s__sp69498	1	1
seq557	k__Bacteria;p__Actinobacteria;c__Actinobacteria;o__Corynebacteriales;f__Tsukamurellaceae;g__Tsukamurella;s__carboxydivorans-pulmonis-tyrosinosolvens	1	6
seq558	k__Bacteria;p__Actinobacteria;c__Actinobacteria;o__Micrococcales;f__Microbacteriaceae;g__Salinibacterium;s__xinjiangense	1	1
seq559	k__Bacteria;p__Actinobacteria;c__Actinobacteria;o__Propionibacteriales;f__Propionibacteriaceae;g__Microlunatus;s__sp7737	1	1
seq560	k__Bacteria;p__Actinobacteria;c__Actinobacteria;o__Propionibacteriales;f__Nocardioidaceae;g__Nocardioides;s__mesophilus	1	1
seq561	k__Bacteria;p__Actinobacteria;c__Rubrobacteria;o__Rubrobacterales;f__Rubrobacteriaceae;g__Rubrobacter;s__sp10748	1	1
seq562	k__Bacteria;p__Proteobacteria;c__Alphaproteobacteria;o__Rhodobacterales;f__Rhodobacteraceae;g__Rubellimicrobium;s__mesophilum-sp45105	1	2
seq563	k__Bacteria;p__Proteobacteria;c__Betaproteobacteria;o__Methylophilales;f__Methylophilaceae;g__Methylotenera;s__mobilis-sp49715	1	3
seq564	k__Bacteria;p__Firmicutes;c__Bacilli;o__Bacillales;f__Bacillaceae;g__Bacillus;s__litoralis	1	1
seq565	k__Bacteria;p__Actinobacteria;c__Actinobacteria;o__Propionibacteriales;f__Nocardioidaceae;g__Nocardioides;s__sp7673	1	1
seq566	k__Archaea;p__Thaumarchaeota;c__NA;o__NA;f__NA;g__*Nitrososphaera;s__sp1559	1	1
seq567	k__Bacteria;p__Actinobacteria;c__Actinobacteria;o__Frankiales;f__Geodermatophilaceae;g__Modestobacter;s__marinus-versicolor	1	2
seq568	k__Bacteria;p__Proteobacteria;c__Alphaproteobacteria;o__Rhodospirillales;f__Acetobacteraceae;g__NA;s__sp45755	1	1
seq569	k__Bacteria;p__Actinobacteria;c__Actinobacteria;o__Frankiales;f__Geodermatophilaceae;g__Geodermatophilus;s__tzadiensis	1	1
seq570	k__Bacteria;p__Proteobacteria;c__Gammaproteobacteria;o__Legionellales;f__Coxiellaceae;g__Rickettsiella;s__grylli	1	1
seq571	k__Bacteria;p__Chloroflexi;c__NA;o__NA;f__NA;g__NA;s__sp21759	1	1
seq572	k__Bacteria;p__Firmicutes;c__Clostridia;o__Clostridiales;f__Ruminococcaceae;g__Anaerotruncus;s__sp34482	1	1
seq573	k__Bacteria;p__Proteobacteria;c__Alphaproteobacteria;o__Rhodospirillales;f__Acetobacteraceae;g__Acidiphilium;s__sp45503	1	1
seq574	k__Bacteria;p__Verrucomicrobia;c__Verrucomicrobiae;o__Verrucomicrobiales;f__Verrucomicrobiaceae;g__Luteolibacter;s__sp69368	1	1
seq575	k__Bacteria;p__Actinobacteria;c__Actinobacteria;o__Frankiales;f__Acidothermaceae;g__Acidothermus;s__sp6011-sp6014	1	2
seq576	k__Bacteria;p__Actinobacteria;c__Rubrobacteria;o__Rubrobacterales;f__Rubrobacteriaceae;g__Rubrobacter;s__sp10743	1	1
seq577	k__Bacteria;p__Proteobacteria;c__Alphaproteobacteria;o__Rhodospirillales;f__Acetobacteraceae;g__Roseomonas;s__vinacea	1	1
seq578	k__Bacteria;p__Bacteroidetes;c__Bacteroidia;o__Bacteroidales;f__Bacteroidaceae;g__Bacteroides;s__nordii-sp12219	1	5
seq579	k__Bacteria;p__Proteobacteria;c__Alphaproteobacteria;o__Sphingomonadales;f__Sphingomonadaceae;g__Sphingomonas;s__insulae-kyungheensis-sanxanigenens	1	3
seq580	k__Bacteria;p__Actinobacteria;c__Actinobacteria;o__Streptomycetales;f__Streptomycetaceae;g__Streptacidiphilus-Streptomyces;s__carbonis-ferralitis	1	3
seq581	k__Bacteria;p__Actinobacteria;c__Actinobacteria;o__Pseudonocardiales;f__Pseudonocardiaceae;g__Actinomycetospora;s__sp7853	1	1
seq582	k__Bacteria;p__Actinobacteria;c__Actinobacteria;o__Micromonosporales;f__Micromonosporaceae;g__Actinoplanes-Couchioplanes;s__caeruleus-nipponensis	1	2
seq583	k__Bacteria;p__Proteobacteria;c__Gammaproteobacteria;o__Enterobacteriales;f__Enterobacteriaceae;g__Salmonella;s__enterica	1	107
seq584	k__Bacteria;p__Firmicutes;c__Bacilli;o__Bacillales;f__Bacillaceae;g__Bacillus;s__sp25956	1	1
seq585	k__Bacteria;p__Actinobacteria;c__Actinobacteria;o__Corynebacteriales;f__Corynebacteriaceae;g__NA;s__sp5276	1	1
seq586	k__Bacteria;p__Proteobacteria;c__Alphaproteobacteria;o__Rhizobiales;f__NA;g__NA;s__sp43144	1	1
seq587	k__Bacteria;p__Actinobacteria;c__Actinobacteria;o__Propionibacteriales;f__Nocardioidaceae;g__Nocardioides;s__mesophilus	1	1
seq588	k__Bacteria;p__Proteobacteria;c__Betaproteobacteria;o__Burkholderiales;f__Oxalobacteraceae;g__Massilia;s__sp49425	1	1
seq589	k__Bacteria;p__Proteobacteria;c__Betaproteobacteria;o__Burkholderiales;f__Comamonadaceae;g__Rhizobacter;s__bergeniae	1	1
seq590	k__Bacteria;p__Actinobacteria;c__Rubrobacteria;o__Rubrobacterales;f__Rubrobacteriaceae;g__Rubrobacter;s__sp10738	1	1
seq591	k__Bacteria;p__Proteobacteria;c__Alphaproteobacteria;o__Sphingomonadales;f__Sphingomonadaceae;g__Sphingomonas;s__sp47842	1	1
seq592	k__Bacteria;p__Actinobacteria;c__Actinobacteria;o__Micrococcales;f__Micrococcaceae;g__Micrococcus;s__NA	1	8
seq593	k__Bacteria;p__Actinobacteria;c__Actinobacteria;o__Pseudonocardiales;f__Pseudonocardiaceae;g__Crossiella;s__sp7967	1	1
seq594	k__Bacteria;p__Actinobacteria;c__Thermoleophilia;o__Solirubrobacterales;f__Solirubrobacteraceae;g__Solirubrobacter;s__sp11099	1	1
seq595	k__Bacteria;p__Bacteroidetes;c__Sphingobacteriia;o__Sphingobacteriales;f__Chitinophagaceae;g__Ferruginibacter;s__sp18154	1	1
seq596	k__Bacteria;p__Proteobacteria;c__Betaproteobacteria;o__Burkholderiales;f__Burkholderiaceae;g__Limnobacter;s__thiooxidans	1	1
seq597	k__Bacteria;p__Proteobacteria;c__Alphaproteobacteria;o__Rhodospirillales;f__Acetobacteraceae;g__Craurococcus;s__sp45574	1	1
seq598	k__Bacteria;p__Proteobacteria;c__Alphaproteobacteria;o__Rhizobiales;f__Bradyrhizobiaceae;g__NA;s__sp43317-sp43322	1	2
seq599	k__Bacteria;p__Actinobacteria;c__Actinobacteria;o__Corynebacteriales;f__Mycobacteriaceae;g__Mycobacterium;s__cookii	1	1
seq600	k__Bacteria;p__Actinobacteria;c__Actinobacteria;o__Pseudonocardiales;f__Pseudonocardiaceae;g__Crossiella;s__sp7967	1	1
seq601	k__Bacteria;p__Actinobacteria;c__Actinobacteria;o__Micrococcales;f__Micrococcaceae;g__Micrococcus;s__cohnii	1	1
seq602	k__Bacteria;p__Proteobacteria;c__Betaproteobacteria;o__Burkholderiales;f__Oxalobacteraceae;g__Massilia;s__plicata	1	1
seq603	k__Bacteria;p__Proteobacteria;c__Alphaproteobacteria;o__Sphingomonadales;f__Sphingomonadaceae;g__Sphingomonas;s__kaistensis	1	1
seq604	k__Bacteria;p__Proteobacteria;c__Alphaproteobacteria;o__Rhodospirillales;f__Acetobacteraceae;g__NA;s__sp45738	1	1
seq605	k__Bacteria;p__Proteobacteria;c__Alphaproteobacteria;o__Sphingomonadales;f__Erythrobacteraceae;g__NA;s__sp47560	1	1
seq606	k__Bacteria;p__Actinobacteria;c__Actinobacteria;o__Frankiales;f__Frankiaceae;g__Jatrophihabitans;s__endophyticus	1	1
seq607	k__Bacteria;p__Proteobacteria;c__Alphaproteobacteria;o__Sphingomonadales;f__Sphingomonadaceae;g__NA;s__sp48016	1	1
seq608	k__Bacteria;p__Actinobacteria;c__Actinobacteria;o__Frankiales;f__Acidothermaceae;g__Acidothermus;s__sp6013	1	1
seq609	k__Bacteria;p__NA;c__NA;o__NA;f__NA;g__NA;s__sp69498	1	1
seq610	k__Bacteria;p__Cyanobacteria;c__Chloroplast;o__NA;f__NA;g__NA;s__NA	1	2
seq611	k__Bacteria;p__Proteobacteria;c__Alphaproteobacteria;o__Rhodospirillales;f__Acetobacteraceae;g__Roseomonas;s__vinacea	1	1
seq612	k__Bacteria;p__Proteobacteria;c__Alphaproteobacteria;o__Rhodospirillales;f__Acetobacteraceae;g__NA;s__sp45746	1	1
seq613	k__Bacteria;p__Actinobacteria;c__Actinobacteria;o__Frankiales;f__Geodermatophilaceae;g__Geodermatophilus;s__siccatus	1	1
seq614	k__Bacteria;p__Firmicutes;c__Clostridia;o__Clostridiales;f__Lachnospiraceae;g__Pseudobutyrivibrio;s__sp33078	1	1
seq615	k__Bacteria;p__Firmicutes;c__Clostridia;o__Clostridiales;f__Lachnospiraceae;g__NA;s__sp32176	1	1
seq616	k__Bacteria;p__Proteobacteria;c__Betaproteobacteria;o__Nitrosomonadales;f__Gallionellaceae;g__Sideroxydans;s__lithotrophicus	1	1
seq617	k__Bacteria;p__Cyanobacteria;c__Chloroplast;o__Orthotrichum rogeri;f__Orthotrichum rogeri;g__Orthotrichum;s__rogeri	1	1
seq618	k__Bacteria;p__Actinobacteria;c__Actinobacteria;o__Frankiales;f__Sporichthyaceae;g__NA;s__sp6154	1	1
seq619	k__Bacteria;p__Firmicutes;c__Clostridia;o__Clostridiales;f__Lachnospiraceae;g__NA;s__sp32615-sp32802	1	2
seq620	k__Bacteria;p__Actinobacteria;c__Actinobacteria;o__Micrococcales;f__Dermacoccaceae;g__Flexivirga;s__alba	1	1
seq621	k__Bacteria;p__Actinobacteria;c__Actinobacteria;o__Streptomycetales;f__Streptomycetaceae;g__Streptomyces;s__NA	1	6
seq622	k__Bacteria;p__Actinobacteria;c__Thermoleophilia;o__Solirubrobacterales;f__NA;g__NA;s__sp11121	1	1
seq623	k__Bacteria;p__Firmicutes;c__Bacilli;o__Bacillales;f__Staphylococcaceae;g__Macrococcus;s__brunensis	1	1
seq624	k__Bacteria;p__Actinobacteria;c__Actinobacteria;o__Streptomycetales;f__Streptomycetaceae;g__Streptomyces;s__NA	1	13
seq625	k__Bacteria;p__Actinobacteria;c__Thermoleophilia;o__Solirubrobacterales;f__Solirubrobacteraceae;g__Solirubrobacter;s__sp11105	1	1
seq626	k__Bacteria;p__Bacteroidetes;c__Cytophagia;o__Cytophagales;f__Cytophagaceae;g__Rufibacter;s__sp15347	1	1
seq627	k__Bacteria;p__Proteobacteria;c__Alphaproteobacteria;o__Rhodospirillales;f__NA;g__Geminicoccus;s__sp46528	1	1
seq628	k__Bacteria;p__Nitrospirae;c__Nitrospira;o__Nitrospirales;f__Nitrospiraceae;g__Nitrospira;s__sp39763	1	1
seq629	k__Bacteria;p__Proteobacteria;c__Alphaproteobacteria;o__Rhizobiales;f__Bradyrhizobiaceae;g__NA;s__sp43315	1	1
seq630	k__Bacteria;p__Bacteroidetes;c__Sphingobacteriia;o__Sphingobacteriales;f__Chitinophagaceae;g__NA;s__sp18508	1	1
seq631	k__Bacteria;p__Actinobacteria;c__Actinobacteria;o__Frankiales;f__Frankiaceae;g__Jatrophihabitans;s__sp6042	1	1
seq632	k__Bacteria;p__Actinobacteria;c__Actinobacteria;o__Streptomycetales;f__Streptomycetaceae;g__Streptomyces;s__NA	1	33
seq633	k__Bacteria;p__Actinobacteria;c__Actinobacteria;o__Kineosporiales;f__Kineosporiaceae;g__Kineococcus;s__glutinatus	1	1
seq634	k__Bacteria;p__Chloroflexi;c__Thermomicrobia;o__NA;f__NA;g__NA;s__sp21845	1	1
seq635	k__Bacteria;p__Cyanobacteria;c__Cyanobacteria;o__NA;f__FamilyI;g__NA;s__sp23405	1	1
seq636	k__Bacteria;p__Actinobacteria;c__Acidimicrobiia;o__Acidimicrobiales;f__NA;g__NA;s__sp4641	1	1
seq638	k__Bacteria;p__Proteobacteria;c__Alphaproteobacteria;o__Rhizobiales;f__NA;g__NA;s__sp43717	1	1
seq639	k__Bacteria;p__Actinobacteria;c__Rubrobacteria;o__Rubrobacterales;f__Rubrobacteriaceae;g__Rubrobacter;s__sp10738	1	1
seq640	k__Bacteria;p__Actinobacteria;c__Acidimicrobiia;o__Acidimicrobiales;f__NA;g__NA;s__sp4640	1	1
seq641	k__Bacteria;p__Proteobacteria;c__Alphaproteobacteria;o__Rhizobiales;f__Methylocystaceae;g__Methylocystis;s__Methylocystis-echinoides-parvus	1	4
seq642	k__Bacteria;p__Proteobacteria;c__Alphaproteobacteria;o__Rhizobiales;f__Methylobacteriaceae;g__Microvirga;s__aerophila	1	2
seq643	k__Bacteria;p__Proteobacteria;c__Alphaproteobacteria;o__Rhizobiales;f__NA;g__NA;s__sp44624	1	1
seq644	k__Bacteria;p__Actinobacteria;c__Thermoleophilia;o__Solirubrobacterales;f__NA;g__NA;s__sp11003	1	1
seq645	k__Bacteria;p__Proteobacteria;c__Deltaproteobacteria;o__Myxococcales;f__NA;g__NA;s__NA	1	5
seq646	k__Bacteria;p__Actinobacteria;c__Actinobacteria;o__Corynebacteriales;f__Mycobacteriaceae;g__Mycobacterium;s__fragae	1	1
seq647	k__Bacteria;p__Actinobacteria;c__Actinobacteria;o__Frankiales;f__Acidothermaceae;g__Acidothermus;s__sp6024	1	1
seq648	k__Bacteria;p__Proteobacteria;c__Betaproteobacteria;o__Burkholderiales;f__Burkholderiaceae;g__Cupriavidus;s__necator	1	1
seq649	k__Bacteria;p__Actinobacteria;c__Actinobacteria;o__Micromonosporales;f__Micromonosporaceae;g__Actinoplanes;s__friuliensis	1	1
seq650	k__Bacteria;p__Actinobacteria;c__Actinobacteria;o__Streptomycetales;f__Streptomycetaceae;g__Streptomyces;s__vitaminophilus	1	2
seq651	k__Bacteria;p__Actinobacteria;c__Actinobacteria;o__Frankiales;f__Geodermatophilaceae;g__Geodermatophilus;s__ruber	1	1
seq652	k__Bacteria;p__Proteobacteria;c__Betaproteobacteria;o__Burkholderiales;f__Burkholderiaceae;g__Burkholderia-Paraburkholderia;s__terrestris	1	1
seq653	k__Bacteria;p__Proteobacteria;c__Alphaproteobacteria;o__Sphingomonadales;f__Sphingomonadaceae;g__Sphingomonas;s__NA	1	6
seq654	k__Bacteria;p__Actinobacteria;c__Actinobacteria;o__Micrococcales;f__Cellulomonadaceae;g__Cellulomonas;s__flavigena-iranensis	1	5
seq655	k__Bacteria;p__Cyanobacteria;c__Chloroplast;o__Pinus wallichiana;f__Pinus wallichiana;g__Pinus;s__wallichiana	1	1
seq657	k__Bacteria;p__Actinobacteria;c__Actinobacteria;o__Pseudonocardiales;f__Pseudonocardiaceae;g__Lentzea;s__albida-albidocapillata	1	4
seq658	k__Bacteria;p__Actinobacteria;c__Actinobacteria;o__Micromonosporales;f__Micromonosporaceae;g__Couchioplanes;s__caeruleus	1	1
seq659	k__Bacteria;p__Proteobacteria;c__Gammaproteobacteria;o__Enterobacteriales;f__Enterobacteriaceae;g__Ewingella;s__americana	1	1
seq660	k__Bacteria;p__Actinobacteria;c__Actinobacteria;o__Propionibacteriales;f__Propionibacteriaceae;g__Friedmanniella;s__lacustris	1	1
seq661	k__Bacteria;p__Actinobacteria;c__Actinobacteria;o__Micrococcales;f__Dermacoccaceae;g__Flexivirga;s__alba	1	1
seq662	k__Bacteria;p__Actinobacteria;c__Thermoleophilia;o__Solirubrobacterales;f__Conexibacteraceae;g__Conexibacter;s__sp11052	1	1
seq663	k__Bacteria;p__Actinobacteria;c__Actinobacteria;o__Propionibacteriales;f__Nocardioidaceae;g__Nocardioides;s__mesophilus	1	1
seq664	k__Bacteria;p__Acidobacteria;c__Acidobacteria;o__NA;f__NA;g__Bryobacter;s__sp2587	1	1
seq665	k__Bacteria;p__Acidobacteria;c__Acidobacteria;o__NA;f__NA;g__Bryobacter;s__sp2468-sp2583	1	2
seq666	k__Bacteria;p__Actinobacteria;c__Acidimicrobiia;o__Acidimicrobiales;f__NA;g__NA;s__sp4535	1	1
seq667	k__Bacteria;p__Proteobacteria;c__Gammaproteobacteria;o__Xanthomonadales;f__Xanthomonadaceae;g__Dyella;s__japonica	1	1
seq668	k__Bacteria;p__NA;c__NA;o__NA;f__NA;g__NA;s__sp69495	1	1
seq669	k__Bacteria;p__Firmicutes;c__Bacilli;o__Bacillales;f__Bacillaceae;g__Bacillus;s__crassostreae-litoralis-simplex	1	5
seq670	k__Bacteria;p__Proteobacteria;c__Alphaproteobacteria;o__Rhizobiales;f__Beijerinckiaceae;g__Methylocella;s__sp44644-tundrae	1	2
seq671	k__Bacteria;p__Actinobacteria;c__Actinobacteria;o__Micrococcales;f__Cellulomonadaceae;g__Cellulomonas;s__NA	1	5
seq672	k__Bacteria;p__Proteobacteria;c__Alphaproteobacteria;o__Sphingomonadales;f__Sphingomonadaceae;g__Sphingomonas;s__wittichii	1	3
seq673	k__Bacteria;p__Proteobacteria;c__Alphaproteobacteria;o__Sphingomonadales;f__Sphingomonadaceae;g__Sphingomonas-Zymomonas;s__sp47867-sp48007	1	2
seq674	k__Bacteria;p__Actinobacteria;c__Actinobacteria;o__Propionibacteriales;f__Propionibacteriaceae;g__Friedmanniella;s__lacustris	1	1
seq675	k__Bacteria;p__Acidobacteria;c__Acidobacteria;o__Acidobacteriales;f__NA;g__Acidobacterium;s__sp1686-sp1688	1	2
seq676	k__Bacteria;p__Actinobacteria;c__Actinobacteria;o__Micrococcales;f__Cellulomonadaceae;g__Cellulomonas;s__biazotea-fimi	1	5
seq677	k__Bacteria;p__Proteobacteria;c__Betaproteobacteria;o__Burkholderiales;f__Oxalobacteraceae;g__Undibacterium;s__squillarum	1	1
seq678	k__Bacteria;p__Proteobacteria;c__Deltaproteobacteria;o__Bdellovibrionales;f__Bacteriovoracaceae;g__Bacteriovorax;s__sp50757	1	1
seq679	k__Bacteria;p__Actinobacteria;c__Thermoleophilia;o__Solirubrobacterales;f__NA;g__NA;s__sp11123	1	1
seq680	k__Bacteria;p__Actinobacteria;c__Actinobacteria;o__Frankiales;f__Geodermatophilaceae;g__Geodermatophilus;s__ruber	1	1
seq681	k__Bacteria;p__Actinobacteria;c__Actinobacteria;o__Micrococcales;f__Intrasporangiaceae;g__Fodinibacter;s__luteus	1	1
seq682	k__Bacteria;p__Proteobacteria;c__Alphaproteobacteria;o__Sphingomonadales;f__Sphingomonadaceae;g__Sphingomonas;s__aerophila	1	1
seq683	k__Bacteria;p__Chloroflexi;c__NA;o__NA;f__NA;g__NA;s__sp21482	1	1
seq684	k__Bacteria;p__Firmicutes;c__Clostridia;o__Clostridiales;f__Lachnospiraceae;g__Blautia;s__sp32034	1	1
seq685	k__Bacteria;p__Actinobacteria;c__Actinobacteria;o__Propionibacteriales;f__Nocardioidaceae;g__Aeromicrobium;s__ginsengisoli	1	2
seq686	k__Bacteria;p__Proteobacteria;c__Alphaproteobacteria;o__Rhodospirillales;f__Acetobacteraceae;g__Acidisoma;s__sp45527	1	1
seq687	k__Bacteria;p__Actinobacteria;c__Actinobacteria;o__Corynebacteriales;f__Corynebacteriaceae;g__Corynebacterium;s__coyleae-pilbarense	1	2
seq688	k__Bacteria;p__Chloroflexi;c__NA;o__NA;f__NA;g__NA;s__sp21444-sp21445	1	2
seq689	k__Bacteria;p__Actinobacteria;c__Actinobacteria;o__Pseudonocardiales;f__Pseudonocardiaceae;g__Pseudonocardia;s__cypriaca-hierapolitana	1	2
seq690	k__Bacteria;p__Actinobacteria;c__Actinobacteria;o__Propionibacteriales;f__Nocardioidaceae;g__Nocardioides;s__sp7681	1	1
seq691	k__Bacteria;p__Proteobacteria;c__Alphaproteobacteria;o__Sphingomonadales;f__Sphingomonadaceae;g__Sphingomonas;s__asaccharolytica-mali-pruni	1	6
seq692	k__Bacteria;p__Chloroflexi;c__Chloroflexia;o__Kallotenuales;f__NA;g__NA;s__sp21221-sp21223	1	2
seq693	k__Bacteria;p__Acidobacteria;c__Acidobacteria;o__NA;f__NA;g__Bryobacter;s__sp2497	1	1
seq694	k__Bacteria;p__Bacteroidetes;c__Flavobacteriia;o__Flavobacteriales;f__Flavobacteriaceae;g__Chryseobacterium;s__soldanellicola	1	2
seq695	k__Bacteria;p__Actinobacteria;c__Acidimicrobiia;o__Acidimicrobiales;f__NA;g__NA;s__sp4611	1	1
seq696	k__Bacteria;p__Firmicutes;c__Clostridia;o__Clostridiales;f__Lachnospiraceae;g__Shuttleworthia;s__sp33222	1	1
seq697	k__Bacteria;p__Firmicutes;c__Clostridia;o__Clostridiales;f__Lachnospiraceae;g__NA;s__sp33780	1	1
seq698	k__Bacteria;p__Proteobacteria;c__Alphaproteobacteria;o__Sphingomonadales;f__Sphingomonadaceae;g__Sphingomonas;s__naasensis	1	1
seq700	k__Bacteria;p__Proteobacteria;c__Alphaproteobacteria;o__Rhodospirillales;f__Acetobacteraceae;g__NA;s__sp45755	1	1
seq701	k__Bacteria;p__Proteobacteria;c__Alphaproteobacteria;o__Rhodospirillales;f__Acetobacteraceae;g__NA;s__sp45746	1	1
seq702	k__Bacteria;p__Proteobacteria;c__Alphaproteobacteria;o__Rhodospirillales;f__Acetobacteraceae;g__Acidocella;s__sp45540	1	1
seq703	k__Bacteria;p__Nitrospirae;c__Nitrospira;o__Nitrospirales;f__Nitrospiraceae;g__Nitrospira;s__sp39741	1	1
seq704	k__Bacteria;p__Proteobacteria;c__Alphaproteobacteria;o__Caulobacterales;f__Caulobacteraceae;g__NA;s__sp42791	1	1
seq705	k__Bacteria;p__Actinobacteria;c__Actinobacteria;o__Streptomycetales;f__Streptomycetaceae;g__Streptomyces;s__lavendulocolor-roseolilacinus	1	2
seq706	k__Bacteria;p__Proteobacteria;c__Betaproteobacteria;o__Neisseriales;f__Neisseriaceae;g__Chromobacterium;s__pseudoviolaceum-violaceum	1	5
seq707	k__Bacteria;p__Firmicutes;c__Bacilli;o__Bacillales;f__Planococcaceae;g__Planococcus;s__donghaensis	1	1
seq708	k__Bacteria;p__Planctomycetes;c__Planctomycetacia;o__Planctomycetales;f__Planctomycetaceae;g__NA;s__sp42149	1	1
seq709	k__Bacteria;p__Actinobacteria;c__Actinobacteria;o__Frankiales;f__Frankiaceae;g__Jatrophihabitans;s__sp6040	1	1
seq710	k__Bacteria;p__Actinobacteria;c__Thermoleophilia;o__Solirubrobacterales;f__Patulibacteraceae;g__Patulibacter;s__sp11074	1	1
seq711	k__Bacteria;p__Actinobacteria;c__Actinobacteria;o__Streptomycetales;f__Streptomycetaceae;g__Streptomyces;s__ferralitis-mucoflavus	1	4
seq712	k__Bacteria;p__Proteobacteria;c__Gammaproteobacteria;o__Enterobacteriales;f__Enterobacteriaceae;g__Pantoea;s__vagans	1	2
seq713	k__Bacteria;p__Proteobacteria;c__Gammaproteobacteria;o__Xanthomonadales;f__Xanthomonadaceae;g__Stenotrophomonas;s__maltophilia	1	5
seq714	k__Bacteria;p__Proteobacteria;c__Alphaproteobacteria;o__Rhodospirillales;f__NA;g__*Alysiosphaera;s__sp46519	1	1
seq715	k__Bacteria;p__Actinobacteria;c__Actinobacteria;o__Propionibacteriales;f__Nocardioidaceae;g__Nocardioides;s__kribbensis	1	1
seq716	k__Bacteria;p__Bacteroidetes;c__Bacteroidia;o__Bacteroidales;f__Bacteroidaceae;g__Bacteroides;s__uniformis	1	8
seq717	k__Bacteria;p__Actinobacteria;c__Actinobacteria;o__Frankiales;f__Frankiaceae;g__Jatrophihabitans;s__sp6042	1	1
seq718	k__Bacteria;p__Firmicutes;c__Clostridia;o__Clostridiales;f__Lachnospiraceae;g__NA;s__sp32598	1	1
seq719	k__Bacteria;p__Firmicutes;c__Clostridia;o__Clostridiales;f__Lachnospiraceae;g__Anaerosporobacter;s__sp31937	1	1
seq720	k__Bacteria;p__Actinobacteria;c__Rubrobacteria;o__Rubrobacterales;f__Rubrobacteriaceae;g__Rubrobacter;s__sp10748	1	1
seq721	k__Bacteria;p__Actinobacteria;c__Actinobacteria;o__Pseudonocardiales;f__Pseudonocardiaceae;g__Crossiella;s__sp7967	1	1
seq722	k__Bacteria;p__Proteobacteria;c__Alphaproteobacteria;o__Rhodospirillales;f__Acetobacteraceae;g__Acidiphilium;s__sp45520	1	1
seq723	k__Bacteria;p__Actinobacteria;c__Actinobacteria;o__Micrococcales;f__Micrococcaceae;g__Arthrobacter;s__tecti	1	1
seq724	k__Bacteria;p__Actinobacteria;c__Actinobacteria;o__Frankiales;f__Acidothermaceae;g__Acidothermus;s__sp6013	1	1
seq725	k__Bacteria;p__Bacteroidetes;c__Sphingobacteriia;o__Sphingobacteriales;f__NA;g__NA;s__sp18643	1	1
seq726	k__Bacteria;p__Proteobacteria;c__Gammaproteobacteria;o__Xanthomonadales;f__Xanthomonadaceae;g__Rhodanobacter;s__glycinis-terrae	1	2
seq727	k__Bacteria;p__Actinobacteria;c__Actinobacteria;o__Frankiales;f__Geodermatophilaceae;g__Geodermatophilus;s__arenarius	1	1
seq728	k__Bacteria;p__Actinobacteria;c__Actinobacteria;o__Pseudonocardiales;f__Pseudonocardiaceae;g__Actinomycetospora;s__sp7853	1	1
seq729	k__Bacteria;p__Actinobacteria;c__Acidimicrobiia;o__Acidimicrobiales;f__Acidimicrobiaceae;g__NA;s__sp4208	1	1
seq730	k__Bacteria;p__Actinobacteria;c__Actinobacteria;o__Micrococcales;f__Micrococcaceae;g__Arthrobacter;s__sp7068	1	1
seq731	k__Bacteria;p__Actinobacteria;c__Actinobacteria;o__Corynebacteriales;f__Mycobacteriaceae;g__Mycobacterium;s__hippocampi-rhodesiae	1	2
seq732	k__Bacteria;p__Actinobacteria;c__Actinobacteria;o__Frankiales;f__Acidothermaceae;g__Acidothermus;s__sp6014	1	1
seq733	k__Bacteria;p__Firmicutes;c__Clostridia;o__Clostridiales;f__Lachnospiraceae;g__Roseburia;s__sp33161-sp33163	1	2
seq734	k__Bacteria;p__Proteobacteria;c__Alphaproteobacteria;o__Rhizobiales;f__NA;g__NA;s__NA	1	2
seq735	k__Bacteria;p__Actinobacteria;c__Actinobacteria;o__Propionibacteriales;f__Nocardioidaceae;g__Nocardioides;s__sp7655	1	1
seq736	k__Bacteria;p__Proteobacteria;c__Alphaproteobacteria;o__Rhizobiales;f__Methylobacteriaceae;g__Methylobacterium;s__radiotolerans	1	3
seq737	k__Bacteria;p__Proteobacteria;c__Alphaproteobacteria;o__Rhodospirillales;f__NA;g__NA;s__sp45846	1	1
seq738	k__Bacteria;p__Actinobacteria;c__Actinobacteria;o__Frankiales;f__Geodermatophilaceae;g__Blastococcus;s__saxobsidens	1	2
seq739	k__Bacteria;p__Actinobacteria;c__Actinobacteria;o__Streptomycetales;f__Streptomycetaceae;g__Streptomyces;s__NA	1	56
seq740	k__Bacteria;p__Cyanobacteria;c__Cyanobacteria;o__NA;f__FamilyII;g__Calothrix;s__desertica	1	1
seq741	k__Bacteria;p__Proteobacteria;c__Alphaproteobacteria;o__Rhodospirillales;f__Acetobacteraceae;g__NA;s__sp45776	1	1
seq742	k__Bacteria;p__Proteobacteria;c__Betaproteobacteria;o__Burkholderiales;f__Oxalobacteraceae;g__Massilia;s__sp49425	1	1
seq743	k__Bacteria;p__Cyanobacteria;c__Chloroplast;o__Cosmarium botrytis;f__Cosmarium botrytis;g__Cosmarium;s__botrytis	1	1
seq744	k__Bacteria;p__Proteobacteria;c__Deltaproteobacteria;o__Desulfobacterales;f__Nitrospinaceae;g__NA;s__sp52391	1	1
seq745	k__Bacteria;p__Proteobacteria;c__Betaproteobacteria;o__Burkholderiales;f__Burkholderiaceae;g__Limnobacter;s__sp48675	1	1
seq746	k__Bacteria;p__Actinobacteria;c__Actinobacteria;o__Corynebacteriales;f__Mycobacteriaceae;g__Mycobacterium;s__goodii-neoaurum-smegmatis	1	6
seq747	k__Bacteria;p__Proteobacteria;c__Betaproteobacteria;o__Burkholderiales;f__Oxalobacteraceae;g__Massilia;s__sp49424	1	1
seq748	k__Bacteria;p__Actinobacteria;c__Rubrobacteria;o__Rubrobacterales;f__Rubrobacteriaceae;g__Rubrobacter;s__sp10746	1	1
seq749	k__Bacteria;p__Cyanobacteria;c__Chloroplast;o__NA;f__NA;g__NA;s__NA	1	6
seq750	k__Bacteria;p__Actinobacteria;c__Thermoleophilia;o__Solirubrobacterales;f__NA;g__NA;s__sp11003	1	1
seq751	k__Bacteria;p__Actinobacteria;c__Actinobacteria;o__Pseudonocardiales;f__Pseudonocardiaceae;g__Pseudonocardia;s__sp8087	1	1
seq752	k__Bacteria;p__Firmicutes;c__Clostridia;o__Clostridiales;f__Lachnospiraceae;g__Epulopiscium;s__sp32226	1	1
seq753	k__Bacteria;p__Bacteroidetes;c__Bacteroidia;o__Bacteroidales;f__Bacteroidaceae;g__Bacteroides;s__caccae	1	1
seq754	k__Bacteria;p__Actinobacteria;c__Actinobacteria;o__Streptomycetales;f__Streptomycetaceae;g__Streptomyces;s__NA	1	6
seq755	k__Bacteria;p__Proteobacteria;c__Alphaproteobacteria;o__Rhizobiales;f__Hyphomicrobiaceae;g__Hyphomicrobium;s__sp43592	1	1
seq756	k__Bacteria;p__Proteobacteria;c__Betaproteobacteria;o__Burkholderiales;f__Oxalobacteraceae;g__Massilia;s__timonae	1	1
seq757	k__Bacteria;p__Armatimonadetes;c__NA;o__NA;f__NA;g__NA;s__sp11598	1	1
seq758	k__Bacteria;p__Proteobacteria;c__Alphaproteobacteria;o__Rhizobiales;f__Bradyrhizobiaceae;g__Rhodoblastus;s__acidophilus	1	2
seq759	k__Bacteria;p__Actinobacteria;c__Actinobacteria;o__Frankiales;f__Acidothermaceae;g__Acidothermus;s__sp6013	1	1
seq760	k__Bacteria;p__Actinobacteria;c__Acidimicrobiia;o__Acidimicrobiales;f__NA;g__NA;s__sp4641	1	1
seq761	k__Bacteria;p__Proteobacteria;c__Gammaproteobacteria;o__Xanthomonadales;f__Xanthomonadaceae;g__Dyella;s__japonica-koreensis	1	2
seq762	k__Bacteria;p__Actinobacteria;c__Actinobacteria;o__Streptomycetales;f__Streptomycetaceae;g__Streptomyces;s__NA	1	20
seq763	k__Bacteria;p__Proteobacteria;c__Alphaproteobacteria;o__Rhodospirillales;f__Rhodospirillaceae;g__NA;s__sp46368	1	1
seq764	k__Bacteria;p__Proteobacteria;c__Alphaproteobacteria;o__Rhizobiales;f__Methylobacteriaceae;g__Methylobacterium;s__adhaesivum-organophilum	1	4
seq765	k__Bacteria;p__Bacteroidetes;c__Cytophagia;o__Cytophagales;f__Cytophagaceae;g__Adhaeribacter;s__sp15068	1	1
seq766	k__Bacteria;p__Proteobacteria;c__Alphaproteobacteria;o__Rhodospirillales;f__Acetobacteraceae;g__Belnapia-Roseomonas;s__moabensis-sp45715	1	2
seq767	k__Bacteria;p__Chloroflexi;c__NA;o__NA;f__NA;g__NA;s__sp21449	1	1
seq768	k__Bacteria;p__Actinobacteria;c__Actinobacteria;o__Corynebacteriales;f__Mycobacteriaceae;g__Mycobacterium;s__cookii	1	1
seq769	k__Bacteria;p__Proteobacteria;c__Alphaproteobacteria;o__Rhodospirillales;f__Acetobacteraceae;g__Roseomonas;s__gilardii-mucosa	1	4
seq770	k__Bacteria;p__Actinobacteria;c__Acidimicrobiia;o__Acidimicrobiales;f__NA;g__NA;s__sp4510	1	1
seq771	k__Bacteria;p__Actinobacteria;c__Actinobacteria;o__Frankiales;f__Geodermatophilaceae;g__Geodermatophilus;s__africanus-obscurus-siccatus	1	3
seq772	k__Bacteria;p__Verrucomicrobia;c__Verrucomicrobiae;o__Verrucomicrobiales;f__Verrucomicrobiaceae;g__NA;s__sp69445	1	1
seq773	k__Bacteria;p__Bacteroidetes;c__Bacteroidia;o__Bacteroidales;f__Bacteroidaceae;g__Bacteroides;s__sp12280	1	1
seq774	k__Bacteria;p__Proteobacteria;c__Alphaproteobacteria;o__Rhodospirillales;f__Acetobacteraceae;g__NA;s__sp45738	1	1
seq775	k__Bacteria;p__Bacteroidetes;c__Bacteroidia;o__Bacteroidales;f__Porphyromonadaceae;g__Odoribacter;s__sp13171-sp13184	1	2
seq776	k__Bacteria;p__Actinobacteria;c__Actinobacteria;o__Streptomycetales;f__Streptomycetaceae;g__Streptomyces;s__vitaminophilus	1	2
seq777	k__Bacteria;p__Actinobacteria;c__Actinobacteria;o__Frankiales;f__Geodermatophilaceae;g__Geodermatophilus;s__obscurus	1	1
seq778	k__Bacteria;p__Actinobacteria;c__Actinobacteria;o__Pseudonocardiales;f__Pseudonocardiaceae;g__Pseudonocardia;s__sp8097	1	1
seq779	k__Bacteria;p__Proteobacteria;c__Alphaproteobacteria;o__Rhizobiales;f__Rhizobiaceae;g__Rhizobium;s__etli-metallidurans	1	2
seq780	k__Bacteria;p__Actinobacteria;c__Acidimicrobiia;o__Acidimicrobiales;f__NA;g__NA;s__sp4641	1	1
seq781	k__Bacteria;p__Proteobacteria;c__Alphaproteobacteria;o__Sphingomonadales;f__Sphingomonadaceae;g__Sphingomonas;s__sp47867	1	1
seq782	k__Bacteria;p__Firmicutes;c__Bacilli;o__Bacillales;f__Bacillaceae;g__Bacillus;s__megaterium	1	3
seq783	k__Bacteria;p__Actinobacteria;c__Thermoleophilia;o__Solirubrobacterales;f__Solirubrobacteraceae;g__Solirubrobacter;s__sp11097	1	1
seq784	k__Bacteria;p__Proteobacteria;c__Alphaproteobacteria;o__Rhizobiales;f__Methylobacteriaceae;g__Microvirga;s__aerilata-aerophila-sp43923	1	5
seq785	k__Bacteria;p__Firmicutes;c__Clostridia;o__Clostridiales;f__NA;g__NA;s__sp31108	1	1
seq786	k__Bacteria;p__Actinobacteria;c__Actinobacteria;o__Propionibacteriales;f__Nocardioidaceae;g__Nocardioides;s__islandensis	1	1
seq787	k__Bacteria;p__Bacteroidetes;c__Flavobacteriia;o__Flavobacteriales;f__Flavobacteriaceae;g__Chryseobacterium;s__polytrichastri	1	1
seq788	k__Bacteria;p__Nitrospirae;c__Nitrospira;o__Nitrospirales;f__Nitrospiraceae;g__Nitrospira;s__sp39774	1	1
seq789	k__Bacteria;p__Proteobacteria;c__Gammaproteobacteria;o__Xanthomonadales;f__NA;g__NA;s__sp65669	1	1
seq790	k__Bacteria;p__Proteobacteria;c__Alphaproteobacteria;o__Sphingomonadales;f__Sphingomonadaceae;g__Sphingomonas;s__ginsengisoli	1	1
seq791	k__Bacteria;p__Actinobacteria;c__Actinobacteria;o__Frankiales;f__Geodermatophilaceae;g__Blastococcus;s__endophyticus	1	1
seq792	k__Bacteria;p__Actinobacteria;c__Actinobacteria;o__Frankiales;f__NA;g__NA;s__sp6166	1	1
seq793	k__Bacteria;p__Proteobacteria;c__Alphaproteobacteria;o__Rhizobiales;f__Hyphomicrobiaceae;g__Hyphomicrobium;s__facile	1	2
seq794	k__Bacteria;p__Actinobacteria;c__Actinobacteria;o__Frankiales;f__Acidothermaceae;g__Acidothermus;s__sp6014	1	1
seq795	k__Bacteria;p__Proteobacteria;c__Alphaproteobacteria;o__Rhodospirillales;f__Acetobacteraceae;g__NA;s__sp45755	1	1
seq796	k__Bacteria;p__Actinobacteria;c__Actinobacteria;o__Pseudonocardiales;f__Pseudonocardiaceae;g__Pseudonocardia;s__sp8086	1	1
seq797	k__Bacteria;p__Firmicutes;c__Negativicutes;o__Selenomonadales;f__Veillonellaceae;g__Anaerosinus;s__glycerini	1	1
seq798	k__Bacteria;p__Actinobacteria;c__Actinobacteria;o__Propionibacteriales;f__Nocardioidaceae;g__Nocardioides;s__mesophilus	1	1
seq799	k__Bacteria;p__Actinobacteria;c__Actinobacteria;o__Micrococcales;f__Micrococcaceae;g__Arthrobacter;s__citreus	1	2
seq800	k__Bacteria;p__Proteobacteria;c__Gammaproteobacteria;o__Pseudomonadales;f__Moraxellaceae;g__Acinetobacter;s__baumannii-calcoaceticus	1	16
seq801	k__Bacteria;p__Actinobacteria;c__Actinobacteria;o__Frankiales;f__Acidothermaceae;g__Acidothermus;s__sp6024	1	1
seq802	k__Bacteria;p__Actinobacteria;c__Actinobacteria;o__Frankiales;f__NA;g__NA;s__sp6166	1	1
seq803	k__Bacteria;p__Proteobacteria;c__Alphaproteobacteria;o__Rhodospirillales;f__Acetobacteraceae;g__Acidiphilium;s__sp45516	1	1
seq804	k__Bacteria;p__Verrucomicrobia;c__Spartobacteria;o__Chthoniobacterales;f__Xiphinematobacteraceae;g__*Xiphinematobacter;s__sp69217	1	1
seq805	k__Bacteria;p__Proteobacteria;c__Gammaproteobacteria;o__Pseudomonadales;f__Pseudomonadaceae;g__Pseudomonas;s__baetica-moraviensis	1	2
seq806	k__Bacteria;p__Proteobacteria;c__Alphaproteobacteria;o__Rhizobiales;f__Bradyrhizobiaceae;g__Afipia-Bradyrhizobium;s__NA	1	15
seq807	k__Bacteria;p__Actinobacteria;c__Thermoleophilia;o__Solirubrobacterales;f__NA;g__NA;s__sp11120	1	1
seq808	k__Bacteria;p__Planctomycetes;c__Planctomycetacia;o__Planctomycetales;f__Planctomycetaceae;g__NA;s__sp42269	1	1
seq809	k__Bacteria;p__Proteobacteria;c__Alphaproteobacteria;o__Sphingomonadales;f__Sphingomonadaceae;g__Sphingomonas;s__sp47870	1	1
seq810	k__Bacteria;p__Proteobacteria;c__Betaproteobacteria;o__Methylophilales;f__Methylophilaceae;g__NA;s__sp49714	1	1
seq811	k__Bacteria;p__Bacteroidetes;c__Cytophagia;o__Cytophagales;f__Cytophagaceae;g__Hymenobacter;s__xinjiangensis	1	1
seq812	k__Bacteria;p__Bacteroidetes;c__Sphingobacteriia;o__Sphingobacteriales;f__Sphingobacteriaceae;g__Sphingobacterium;s__cladoniae-multivorum	1	2
seq813	k__Bacteria;p__Firmicutes;c__Clostridia;o__Clostridiales;f__Lachnospiraceae;g__Lachnoclostridium;s__sp32439	1	1
seq814	k__Bacteria;p__Proteobacteria;c__Alphaproteobacteria;o__Rhodospirillales;f__NA;g__NA;s__sp45806	1	1
seq815	k__Bacteria;p__Proteobacteria;c__Alphaproteobacteria;o__Sphingomonadales;f__Sphingomonadaceae;g__Sphingomonas;s__glacialis-sp47830	1	3
seq816	k__Bacteria;p__Firmicutes;c__Clostridia;o__Clostridiales;f__Lachnospiraceae;g__Hungatella;s__effluvii	1	1
seq817	k__Bacteria;p__Proteobacteria;c__Alphaproteobacteria;o__Rhizobiales;f__Bradyrhizobiaceae;g__Afipia-Bradyrhizobium;s__NA	1	17
seq818	k__Bacteria;p__Chloroflexi;c__Chloroflexia;o__Kallotenuales;f__NA;g__NA;s__sp21227	1	1
seq819	k__Bacteria;p__Proteobacteria;c__Alphaproteobacteria;o__Sphingomonadales;f__Sphingomonadaceae;g__Sphingomonas;s__cynarae	1	1
seq820	k__Bacteria;p__Proteobacteria;c__Alphaproteobacteria;o__Rhizobiales;f__NA;g__NA;s__sp44624	1	1
seq821	k__Bacteria;p__Firmicutes;c__Clostridia;o__Clostridiales;f__Lachnospiraceae;g__NA;s__sp33756	1	1
seq822	k__Bacteria;p__Actinobacteria;c__Actinobacteria;o__Micrococcales;f__Cellulomonadaceae;g__Cellulomonas;s__biazotea-fimi-oligotrophica	1	6
seq823	k__Bacteria;p__Proteobacteria;c__Alphaproteobacteria;o__Rhodobacterales;f__Rhodobacteraceae;g__Rubellimicrobium;s__sp45099	1	1
seq824	k__Bacteria;p__Proteobacteria;c__Alphaproteobacteria;o__Rhodospirillales;f__Acetobacteraceae;g__Roseomonas;s__vinacea	1	1
seq825	k__Bacteria;p__Proteobacteria;c__Alphaproteobacteria;o__Rhodospirillales;f__Acetobacteraceae;g__Endobacter;s__sp45585	1	1
seq826	k__Bacteria;p__Actinobacteria;c__Actinobacteria;o__Streptomycetales;f__Streptomycetaceae;g__Streptomyces;s__lacticiproducens	1	1
seq827	k__Bacteria;p__Actinobacteria;c__Actinobacteria;o__Pseudonocardiales;f__Pseudonocardiaceae;g__Lentzea;s__flaviverrucosa-waywayandensis	1	2
seq828	k__Bacteria;p__Proteobacteria;c__Alphaproteobacteria;o__Rhizobiales;f__Xanthobacteraceae;g__Pseudolabrys-Variibacter;s__sp44519-sp44543	1	2
seq829	k__Bacteria;p__Acidobacteria;c__Acidobacteria;o__NA;f__NA;g__Bryobacter;s__sp2497-sp2567-sp2597	1	3
seq830	k__Bacteria;p__Actinobacteria;c__Actinobacteria;o__Frankiales;f__NA;g__NA;s__sp6166	1	1
seq831	k__Bacteria;p__Deinococcus-Thermus;c__Deinococci;o__Deinococcales;f__Deinococcaceae;g__Deinococcus;s__aerophilus	1	1
seq832	k__Bacteria;p__Proteobacteria;c__Gammaproteobacteria;o__Enterobacteriales;f__Enterobacteriaceae;g__Ewingella;s__americana	1	1
seq833	k__Bacteria;p__Actinobacteria;c__Rubrobacteria;o__Rubrobacterales;f__Rubrobacteriaceae;g__Rubrobacter;s__sp10748	1	1
seq834	k__Bacteria;p__Firmicutes;c__Clostridia;o__Clostridiales;f__Peptostreptococcaceae;g__Peptostreptococcus;s__anaerobius	1	6
seq835	k__Bacteria;p__Proteobacteria;c__Betaproteobacteria;o__Burkholderiales;f__Burkholderiaceae;g__Burkholderia-Burkholderia-Paraburkholderia;s__phenazinium-sp48575	1	2
seq836	k__Bacteria;p__Proteobacteria;c__Alphaproteobacteria;o__Rhizobiales;f__NA;g__NA;s__sp43143	1	1
seq837	k__Bacteria;p__Actinobacteria;c__Actinobacteria;o__Corynebacteriales;f__Mycobacteriaceae;g__Mycobacterium;s__arupense-engbaekii	1	2
seq838	k__Bacteria;p__Cyanobacteria;c__Chloroplast;o__Navicula phyllepta;f__Navicula phyllepta;g__Navicula;s__phyllepta	1	1
seq839	k__Bacteria;p__Proteobacteria;c__Alphaproteobacteria;o__Rhodospirillales;f__Acetobacteraceae;g__NA;s__sp45774-sp45783-sp45788	1	3
seq840	k__Bacteria;p__Proteobacteria;c__Alphaproteobacteria;o__Rhodobacterales;f__Rhodobacteraceae;g__Rubellimicrobium;s__mesophilum	1	1
seq841	k__Bacteria;p__Actinobacteria;c__Actinobacteria;o__Propionibacteriales;f__Nocardioidaceae;g__Marmoricola;s__sp7568	1	1
seq842	k__Bacteria;p__Actinobacteria;c__Rubrobacteria;o__Rubrobacterales;f__Rubrobacteriaceae;g__Rubrobacter;s__sp10746	1	1
seq843	k__Bacteria;p__Bacteroidetes;c__Bacteroidia;o__Bacteroidales;f__Bacteroidaceae;g__Bacteroides;s__caccae	1	3
seq844	k__Bacteria;p__Actinobacteria;c__Actinobacteria;o__Micrococcales;f__Cellulomonadaceae;g__Cellulomonas;s__aerilata	1	1
seq845	k__Bacteria;p__Actinobacteria;c__Actinobacteria;o__Frankiales;f__Geodermatophilaceae;g__Blastococcus;s__jejuensis	1	1
seq846	k__Bacteria;p__Proteobacteria;c__Alphaproteobacteria;o__Rhizobiales;f__Beijerinckiaceae;g__Methylorosula;s__polaris	1	1
seq847	k__Bacteria;p__Acidobacteria;c__Acidobacteria;o__Acidobacteriales;f__NA;g__Terriglobus;s__aquaticus	1	1
seq848	k__Bacteria;p__Actinobacteria;c__Actinobacteria;o__Micrococcales;f__Microbacteriaceae;g__Microbacterium;s__aerolatum-sp6882	1	2
seq849	k__Bacteria;p__Actinobacteria;c__Actinobacteria;o__Frankiales;f__Acidothermaceae;g__Acidothermus;s__sp6015	1	1
seq850	k__Bacteria;p__Proteobacteria;c__Deltaproteobacteria;o__Desulfovibrionales;f__Desulfovibrionaceae;g__Desulfovibrio;s__desulfuricans	1	2
seq851	k__Bacteria;p__Proteobacteria;c__Gammaproteobacteria;o__Xanthomonadales;f__Xanthomonadaceae;g__Mizugakiibacter;s__sp65152	1	1
seq852	k__Bacteria;p__Actinobacteria;c__Actinobacteria;o__Propionibacteriales;f__Propionibacteriaceae;g__NA;s__sp7832	1	1
seq853	k__Bacteria;p__Actinobacteria;c__Thermoleophilia;o__Solirubrobacterales;f__NA;g__NA;s__sp11121	1	1
seq854	k__Bacteria;p__Proteobacteria;c__Alphaproteobacteria;o__Rhizobiales;f__Methylobacteriaceae;g__Methylobacterium;s__oxalidis	1	1
seq855	k__Bacteria;p__Actinobacteria;c__Actinobacteria;o__Frankiales;f__Geodermatophilaceae;g__Geodermatophilus;s__arenarius	1	1
seq856	k__Bacteria;p__Actinobacteria;c__Actinobacteria;o__Corynebacteriales;f__Mycobacteriaceae;g__Mycobacterium;s__savoniae	1	1
seq857	k__Bacteria;p__Actinobacteria;c__Actinobacteria;o__Frankiales;f__Geodermatophilaceae;g__Geodermatophilus;s__africanus-obscurus	1	2
seq858	k__Bacteria;p__Proteobacteria;c__Gammaproteobacteria;o__Xanthomonadales;f__Xanthomonadaceae;g__Rhodanobacter;s__umsongensis	1	1
seq859	k__Bacteria;p__Proteobacteria;c__Alphaproteobacteria;o__Rhodospirillales;f__NA;g__*Alysiosphaera;s__sp46514	1	1
seq860	k__Bacteria;p__Actinobacteria;c__Rubrobacteria;o__Rubrobacterales;f__Rubrobacteriaceae;g__Rubrobacter;s__sp10738	1	1
seq861	k__Bacteria;p__Proteobacteria;c__Alphaproteobacteria;o__Sphingomonadales;f__Sphingomonadaceae;g__Sphingomonas;s__alpina-echinoides-glacialis	1	6
seq862	k__Bacteria;p__Actinobacteria;c__Actinobacteria;o__Micrococcales;f__Cellulomonadaceae;g__Cellulomonas;s__NA	1	5
seq863	k__Bacteria;p__Actinobacteria;c__Actinobacteria;o__Micrococcales;f__Intrasporangiaceae;g__Fodinibacter;s__luteus	1	1
seq864	k__Bacteria;p__Actinobacteria;c__Actinobacteria;o__Frankiales;f__Geodermatophilaceae;g__Geodermatophilus;s__nigrescens	1	1
seq865	k__Bacteria;p__Actinobacteria;c__Acidimicrobiia;o__Acidimicrobiales;f__NA;g__NA;s__sp4640	1	1
seq866	k__Bacteria;p__Bacteroidetes;c__Cytophagia;o__Cytophagales;f__Cytophagaceae;g__Hymenobacter;s__chitinivorans	1	1
seq867	k__Bacteria;p__Actinobacteria;c__Actinobacteria;o__Frankiales;f__Geodermatophilaceae;g__NA;s__sp6088	1	1
seq868	k__Bacteria;p__Actinobacteria;c__Actinobacteria;o__Micrococcales;f__Micrococcaceae;g__Kocuria;s__rhizophila-salsicia	1	3
seq869	k__Bacteria;p__Actinobacteria;c__Actinobacteria;o__Streptomycetales;f__Streptomycetaceae;g__Streptomyces;s__catbensis-seranimatus	1	2
seq870	k__Bacteria;p__Firmicutes;c__Clostridia;o__Clostridiales;f__Ruminococcaceae;g__Ruminiclostridium;s__sp34934	1	1
seq871	k__Bacteria;p__Firmicutes;c__Clostridia;o__Clostridiales;f__Lachnospiraceae;g__Lachnoclostridium;s__sp32433	1	1
seq872	k__Bacteria;p__Actinobacteria;c__Actinobacteria;o__Frankiales;f__NA;g__NA;s__sp6165	1	1
seq873	k__Bacteria;p__Actinobacteria;c__Rubrobacteria;o__Rubrobacterales;f__Rubrobacteriaceae;g__Rubrobacter;s__sp10742-sp10761	1	2
seq874	k__Bacteria;p__Proteobacteria;c__Alphaproteobacteria;o__Rickettsiales;f__Anaplasmataceae;g__NA;s__sp46601	1	1
seq875	k__Bacteria;p__Proteobacteria;c__Alphaproteobacteria;o__Sphingomonadales;f__Sphingomonadaceae;g__Sphingobium;s__yanoikuyae	1	9
seq876	k__Bacteria;p__Actinobacteria;c__Actinobacteria;o__Frankiales;f__Acidothermaceae;g__Acidothermus;s__sp6017-sp6019	1	2
seq877	k__Bacteria;p__Deinococcus-Thermus;c__Deinococci;o__Deinococcales;f__Deinococcaceae;g__Deinococcus;s__maricopensis	1	3
seq878	k__Bacteria;p__Proteobacteria;c__Gammaproteobacteria;o__Pseudomonadales;f__Pseudomonadaceae;g__Pseudomonas;s__putida	1	11
seq879	k__Bacteria;p__Actinobacteria;c__Rubrobacteria;o__Rubrobacterales;f__Rubrobacteriaceae;g__Rubrobacter;s__sp10730	1	1
seq880	k__Bacteria;p__Proteobacteria;c__Gammaproteobacteria;o__Enterobacteriales;f__Enterobacteriaceae;g__Enterobacter;s__cancerogenus-cloacae	1	2
seq881	k__Bacteria;p__Actinobacteria;c__Thermoleophilia;o__Solirubrobacterales;f__NA;g__NA;s__sp11059	1	1
seq882	k__Bacteria;p__Firmicutes;c__Bacilli;o__Bacillales;f__Bacillaceae;g__Bacillus;s__niacini	1	1
seq883	k__Bacteria;p__Actinobacteria;c__Thermoleophilia;o__Solirubrobacterales;f__NA;g__NA;s__sp11121	1	1
seq884	k__Bacteria;p__Proteobacteria;c__Gammaproteobacteria;o__Xanthomonadales;f__Xanthomonadaceae;g__Rhodanobacter;s__glycinis-terrae	1	2
seq885	k__Bacteria;p__Chloroflexi;c__Ktedonobacteria;o__Ktedonobacterales;f__Thermosporotrichaceae;g__NA;s__sp21609	1	1
seq886	k__Bacteria;p__Proteobacteria;c__Betaproteobacteria;o__Burkholderiales;f__Oxalobacteraceae;g__Massilia;s__suwonensis	1	1
seq887	k__Bacteria;p__Actinobacteria;c__Actinobacteria;o__Frankiales;f__NA;g__NA;s__sp6166	1	1
seq888	k__Bacteria;p__Chloroflexi;c__Chloroflexia;o__Kallotenuales;f__NA;g__NA;s__sp21233	1	1
seq889	k__Bacteria;p__Actinobacteria;c__Actinobacteria;o__Catenulisporales;f__Catenulisporaceae;g__Catenulispora;s__sp5004	1	1
seq890	k__Bacteria;p__Proteobacteria;c__Alphaproteobacteria;o__Rhizobiales;f__Hyphomicrobiaceae;g__Rhodomicrobium;s__sp43658-vannielii	1	2
seq891	k__Bacteria;p__Gemmatimonadetes;c__Gemmatimonadetes;o__Gemmatimonadales;f__Gemmatimonadaceae;g__NA;s__sp37959	1	1
seq892	k__Bacteria;p__Actinobacteria;c__Actinobacteria;o__Corynebacteriales;f__Mycobacteriaceae;g__Mycobacterium;s__cookii	1	1
seq893	k__Bacteria;p__Actinobacteria;c__Actinobacteria;o__Corynebacteriales;f__Mycobacteriaceae;g__Mycobacterium;s__NA	1	21
seq894	k__Bacteria;p__Actinobacteria;c__Actinobacteria;o__Frankiales;f__Geodermatophilaceae;g__Geodermatophilus;s__africanus-obscurus-siccatus	1	3
seq895	k__Bacteria;p__Proteobacteria;c__Alphaproteobacteria;o__Rhodospirillales;f__Acetobacteraceae;g__Craurococcus;s__sp45577	1	1
seq896	k__Bacteria;p__Proteobacteria;c__Alphaproteobacteria;o__Rhodobacterales;f__Rhodobacteraceae;g__Rubellimicrobium;s__mesophilum-sp45105	1	2
seq897	k__Bacteria;p__Proteobacteria;c__Alphaproteobacteria;o__Rhodospirillales;f__Acetobacteraceae;g__NA;s__sp45755	1	1
seq898	k__Bacteria;p__Actinobacteria;c__Actinobacteria;o__Propionibacteriales;f__Nocardioidaceae;g__Nocardioides;s__mesophilus	1	1
seq899	k__Bacteria;p__Actinobacteria;c__Actinobacteria;o__Micrococcales;f__Cellulomonadaceae;g__Cellulomonas;s__flavigena-iranensis	1	5
seq900	k__Bacteria;p__Chloroflexi;c__Thermomicrobia;o__NA;f__NA;g__NA;s__sp21845	1	1
seq901	k__Bacteria;p__Actinobacteria;c__Actinobacteria;o__Frankiales;f__Nakamurellaceae;g__Nakamurella;s__multipartita	1	3
seq902	k__Bacteria;p__Proteobacteria;c__Deltaproteobacteria;o__Myxococcales;f__Archangiaceae;g__Melittangium;s__boletus	1	1
seq903	k__Bacteria;p__Firmicutes;c__Clostridia;o__Clostridiales;f__Lachnospiraceae;g__NA;s__sp33395	1	1
seq904	k__Bacteria;p__Proteobacteria;c__Alphaproteobacteria;o__Rhodospirillales;f__Acetobacteraceae;g__Roseomonas;s__gilardii	1	1
seq905	k__Bacteria;p__Actinobacteria;c__Actinobacteria;o__Propionibacteriales;f__Nocardioidaceae;g__Marmoricola;s__sp7567	1	1
seq906	k__Bacteria;p__Proteobacteria;c__Alphaproteobacteria;o__Rhodospirillales;f__Rhodospirillaceae;g__Azospirillum;s__sp45963-sp45976	1	2
seq907	k__Bacteria;p__Proteobacteria;c__Alphaproteobacteria;o__Rhizobiales;f__Methylobacteriaceae;g__Methylobacterium;s__radiotolerans	1	3
seq908	k__Bacteria;p__Cyanobacteria;c__Chloroplast;o__Gloeotilopsis sterilis;f__Gloeotilopsis sterilis;g__Gloeotilopsis;s__sp22790-sterilis	1	2
seq909	k__Bacteria;p__Proteobacteria;c__Alphaproteobacteria;o__Rhizobiales;f__Methylobacteriaceae;g__Methylobacterium;s__aquaticum-platani-tarhaniae	1	7
seq910	k__Bacteria;p__Firmicutes;c__Erysipelotrichia;o__Erysipelotrichales;f__Erysipelotrichaceae;g__Turicibacter;s__sanguinis	1	1
seq911	k__Bacteria;p__Proteobacteria;c__Alphaproteobacteria;o__Rhodospirillales;f__Acetobacteraceae;g__Acidiphilium;s__sp45503	1	1
seq912	k__Bacteria;p__Actinobacteria;c__Actinobacteria;o__Streptomycetales;f__Streptomycetaceae;g__Streptomyces;s__coacervatus-griseorubiginosus-phaeopurpureus	1	9
seq913	k__Bacteria;p__Actinobacteria;c__Rubrobacteria;o__Rubrobacterales;f__Rubrobacteriaceae;g__Rubrobacter;s__sp10763	1	1
seq914	k__Bacteria;p__Proteobacteria;c__Gammaproteobacteria;o__Pseudomonadales;f__Pseudomonadaceae;g__Pseudomonas;s__fluorescens-koreensis-putida	1	11
seq915	k__Bacteria;p__Proteobacteria;c__Alphaproteobacteria;o__Rhodospirillales;f__Acetobacteraceae;g__Acidiphilium;s__sp45525	1	1
seq916	k__Bacteria;p__Actinobacteria;c__Actinobacteria;o__Micrococcales;f__Micrococcaceae;g__Arthrobacter-Glutamicibacter;s__arilaitensis-mysorens-protophormiae	1	8
seq917	k__Bacteria;p__Proteobacteria;c__Alphaproteobacteria;o__Rhizobiales;f__NA;g__NA;s__sp44612	1	1
seq918	k__Bacteria;p__Actinobacteria;c__Actinobacteria;o__Frankiales;f__Geodermatophilaceae;g__Geodermatophilus;s__africanus-obscurus	1	2
seq919	k__Bacteria;p__Bacteroidetes;c__Sphingobacteriia;o__Sphingobacteriales;f__Sphingobacteriaceae;g__Sphingobacterium;s__detergens	1	1
seq920	k__Bacteria;p__Actinobacteria;c__Actinobacteria;o__Pseudonocardiales;f__Pseudonocardiaceae;g__Saccharothrix;s__algeriensis-australiensis-tamanrassetensis	1	3
seq921	k__Bacteria;p__Actinobacteria;c__Actinobacteria;o__Micrococcales;f__Microbacteriaceae;g__Amnibacterium;s__kyonggiense	1	1
seq922	k__Bacteria;p__Proteobacteria;c__Betaproteobacteria;o__Burkholderiales;f__Burkholderiaceae;g__Burkholderia-Burkholderia-Paraburkholderia;s__phytofirmans	1	2
seq923	k__Bacteria;p__Firmicutes;c__Clostridia;o__Clostridiales;f__Clostridiaceae;g__Clostridium;s__celatum-quinii	1	2
seq924	k__Bacteria;p__Saccharibacteria;c__NA;o__NA;f__NA;g__NA;s__*Saccharibacteria-sp66029	1	2
seq925	k__Bacteria;p__Cyanobacteria;c__Cyanobacteria;o__NA;f__FamilyI;g__Leptolyngbya-Neosynechococcus;s__sp23200-sp23273	1	2
seq926	k__Bacteria;p__Cyanobacteria;c__Chloroplast;o__NA;f__NA;g__Coccomyxa;s__subellipsoidea	1	1
seq927	k__Bacteria;p__Actinobacteria;c__Actinobacteria;o__Propionibacteriales;f__Nocardioidaceae;g__Nocardioides;s__nitrophenolicus	1	1
seq928	k__Bacteria;p__Actinobacteria;c__Actinobacteria;o__Propionibacteriales;f__Nocardioidaceae;g__Nocardioides;s__mesophilus	1	1
seq929	k__Bacteria;p__Actinobacteria;c__Actinobacteria;o__Micrococcales;f__Cellulomonadaceae;g__Cellulomonas;s__flavigena-iranensis	1	5
seq930	k__Bacteria;p__Proteobacteria;c__Alphaproteobacteria;o__Sphingomonadales;f__Sphingomonadaceae;g__Sphingomonas;s__insulae-kyungheensis-sanxanigenens	1	3
seq931	k__Bacteria;p__NA;c__NA;o__NA;f__NA;g__NA;s__sp69489	1	1
seq932	k__Bacteria;p__Bacteroidetes;c__Bacteroidia;o__Bacteroidales;f__Porphyromonadaceae;g__Odoribacter;s__sp13183	1	1
seq933	k__Bacteria;p__Actinobacteria;c__Actinobacteria;o__Corynebacteriales;f__Mycobacteriaceae;g__Mycobacterium;s__NA	1	4
seq934	k__Bacteria;p__Actinobacteria;c__Actinobacteria;o__Frankiales;f__Geodermatophilaceae;g__Geodermatophilus;s__obscurus	1	1
seq935	k__Bacteria;p__Actinobacteria;c__Actinobacteria;o__Frankiales;f__Frankiaceae;g__Jatrophihabitans;s__endophyticus	1	1
seq936	k__Bacteria;p__Actinobacteria;c__Actinobacteria;o__Propionibacteriales;f__Nocardioidaceae;g__Nocardioides;s__daedukensis-sp7692	1	2
seq937	k__Bacteria;p__Actinobacteria;c__Rubrobacteria;o__Rubrobacterales;f__Rubrobacteriaceae;g__Rubrobacter;s__sp10729	1	1
seq938	k__Bacteria;p__Actinobacteria;c__Actinobacteria;o__Frankiales;f__Geodermatophilaceae;g__Blastococcus-Modestobacter;s__multiseptatus-sp6057	1	2
seq939	k__Bacteria;p__Actinobacteria;c__Actinobacteria;o__Frankiales;f__Geodermatophilaceae;g__Blastococcus;s__sp6057	1	1
seq940	k__Bacteria;p__Actinobacteria;c__Actinobacteria;o__Frankiales;f__Acidothermaceae;g__Acidothermus;s__sp6023	1	1
seq941	k__Bacteria;p__Actinobacteria;c__Actinobacteria;o__Streptomycetales;f__Streptomycetaceae;g__Streptomyces;s__hawaiiensis	1	1
seq942	k__Bacteria;p__Proteobacteria;c__Betaproteobacteria;o__Nitrosomonadales;f__Gallionellaceae;g__*Nitrotoga;s__sp50044	1	1
seq943	k__Bacteria;p__Acidobacteria;c__Acidobacteria;o__NA;f__NA;g__Bryobacter;s__sp2497	1	1
seq944	k__Bacteria;p__Acidobacteria;c__Acidobacteria;o__NA;f__NA;g__Blastocatella;s__sp3033	1	1
seq945	k__Bacteria;p__Actinobacteria;c__Actinobacteria;o__Micrococcales;f__Microbacteriaceae;g__Frigoribacterium;s__sp6662	1	1
seq946	k__Bacteria;p__Chloroflexi;c__Chloroflexia;o__Kallotenuales;f__NA;g__NA;s__sp21228	1	1
seq947	k__Bacteria;p__Cyanobacteria;c__Chloroplast;o__Orthotrichum rogeri;f__Orthotrichum rogeri;g__Orthotrichum;s__rogeri	1	1
seq948	k__Bacteria;p__Bacteroidetes;c__Flavobacteriia;o__Flavobacteriales;f__Flavobacteriaceae;g__Chryseobacterium;s__nakagawai	1	1
seq949	k__Bacteria;p__Actinobacteria;c__Actinobacteria;o__Frankiales;f__Geodermatophilaceae;g__Blastococcus-Modestobacter;s__multiseptatus-sp6057	1	2
seq950	k__Bacteria;p__Actinobacteria;c__Actinobacteria;o__Kineosporiales;f__Kineosporiaceae;g__NA;s__sp6223	1	1
seq951	k__Bacteria;p__Actinobacteria;c__Actinobacteria;o__Pseudonocardiales;f__Pseudonocardiaceae;g__Pseudonocardia;s__sp8086	1	1
seq952	k__Bacteria;p__Proteobacteria;c__Gammaproteobacteria;o__Xanthomonadales;f__Xanthomonadaceae;g__Stenotrophomonas;s__maltophilia-rhizophila	1	2
seq953	k__Bacteria;p__Bacteroidetes;c__Bacteroidia;o__Bacteroidales;f__Bacteroidaceae;g__Bacteroides;s__fragilis-ovatus	1	3
seq954	k__Bacteria;p__Actinobacteria;c__Actinobacteria;o__Propionibacteriales;f__Nocardioidaceae;g__Nocardioides;s__albus-fulvus	1	2
seq955	k__Bacteria;p__Actinobacteria;c__Actinobacteria;o__Pseudonocardiales;f__Pseudonocardiaceae;g__Pseudonocardia;s__petroleophila	1	1
seq956	k__Bacteria;p__Actinobacteria;c__Actinobacteria;o__Frankiales;f__Geodermatophilaceae;g__Blastococcus;s__jejuensis	1	1
seq957	k__Bacteria;p__Proteobacteria;c__Alphaproteobacteria;o__Rhizobiales;f__Beijerinckiaceae;g__NA;s__sp43298	1	1
seq958	k__Bacteria;p__Bacteroidetes;c__Bacteroidia;o__Bacteroidales;f__Porphyromonadaceae;g__Odoribacter;s__sp13183	1	1
seq959	k__Bacteria;p__Actinobacteria;c__Actinobacteria;o__Micrococcales;f__Micrococcaceae;g__Arthrobacter;s__crystallopoietes	1	3
seq960	k__Bacteria;p__Proteobacteria;c__Alphaproteobacteria;o__Rhodospirillales;f__Acetobacteraceae;g__Acidisoma;s__sibiricum	1	1
seq961	k__Bacteria;p__Actinobacteria;c__Actinobacteria;o__Frankiales;f__Acidothermaceae;g__Acidothermus;s__sp6014	1	1
seq962	k__Bacteria;p__Proteobacteria;c__Alphaproteobacteria;o__Rhodospirillales;f__Acetobacteraceae;g__Acidiphilium;s__sp45516	1	1
seq963	k__Bacteria;p__Spirochaetae;c__Spirochaetes;o__Spirochaetales;f__Spirochaetaceae;g__Treponema;s__zuelzerae	1	2
seq964	k__Bacteria;p__Actinobacteria;c__Actinobacteria;o__Micrococcales;f__Cellulomonadaceae;g__Cellulomonas;s__NA	1	5
seq965	k__Bacteria;p__Proteobacteria;c__Betaproteobacteria;o__Burkholderiales;f__Comamonadaceae;g__Rhizobacter;s__fulvus	1	1
seq966	k__Bacteria;p__Firmicutes;c__Bacilli;o__Lactobacillales;f__Carnobacteriaceae;g__Dolosigranulum;s__pigrum	1	4
seq967	k__Bacteria;p__Chloroflexi;c__NA;o__NA;f__NA;g__NA;s__sp21444	1	1
seq968	k__Bacteria;p__Proteobacteria;c__Alphaproteobacteria;o__Rhodospirillales;f__Acetobacteraceae;g__Craurococcus;s__sp45577	1	1
seq969	k__Bacteria;p__Actinobacteria;c__Rubrobacteria;o__Rubrobacterales;f__Rubrobacteriaceae;g__Rubrobacter;s__sp10748	1	1
seq970	k__Bacteria;p__Proteobacteria;c__Alphaproteobacteria;o__Sphingomonadales;f__Sphingomonadaceae;g__Novosphingobium;s__sp47615	1	1
seq971	k__Bacteria;p__Actinobacteria;c__Actinobacteria;o__Corynebacteriales;f__Mycobacteriaceae;g__Mycobacterium;s__brisbanense	1	1
seq972	k__Bacteria;p__Actinobacteria;c__Actinobacteria;o__Kineosporiales;f__Kineosporiaceae;g__Angustibacter;s__aerolatus	1	1
seq973	k__Bacteria;p__Actinobacteria;c__Acidimicrobiia;o__Acidimicrobiales;f__NA;g__NA;s__sp4535	1	1
seq974	k__Bacteria;p__Actinobacteria;c__Actinobacteria;o__Propionibacteriales;f__Propionibacteriaceae;g__Friedmanniella;s__okinawensis	1	1
seq975	k__Bacteria;p__Proteobacteria;c__Alphaproteobacteria;o__Rhodospirillales;f__Acetobacteraceae;g__Craurococcus;s__sp45574	1	1
seq976	k__Bacteria;p__Proteobacteria;c__Alphaproteobacteria;o__Sphingomonadales;f__Sphingomonadaceae;g__Sphingomonas;s__sp47842	1	1
seq977	k__Bacteria;p__Proteobacteria;c__Alphaproteobacteria;o__Sphingomonadales;f__NA;g__NA;s__sp47445	1	1
seq978	k__Bacteria;p__Actinobacteria;c__Thermoleophilia;o__Solirubrobacterales;f__NA;g__NA;s__sp10994	1	1
seq979	k__Bacteria;p__Actinobacteria;c__NA;o__NA;f__NA;g__NA;s__sp10777	1	1
seq980	k__Bacteria;p__Proteobacteria;c__Gammaproteobacteria;o__Enterobacteriales;f__Enterobacteriaceae;g__Enterobacter-Trabulsiella;s__NA	1	16
seq981	k__Bacteria;p__Actinobacteria;c__Thermoleophilia;o__Solirubrobacterales;f__Patulibacteraceae;g__Patulibacter;s__sp11074	1	1
seq982	k__Bacteria;p__Actinobacteria;c__Actinobacteria;o__Propionibacteriales;f__Nocardioidaceae;g__Kribbella;s__catacumbae-ginsengisoli-koreensis	1	4
seq983	k__Bacteria;p__Actinobacteria;c__Actinobacteria;o__Pseudonocardiales;f__Pseudonocardiaceae;g__Amycolatopsis;s__NA	1	11
seq984	k__Bacteria;p__Actinobacteria;c__Acidimicrobiia;o__Acidimicrobiales;f__NA;g__NA;s__sp4524	1	1
seq985	k__Bacteria;p__Bacteroidetes;c__Cytophagia;o__Cytophagales;f__Cytophagaceae;g__Adhaeribacter;s__sp15088	1	1
seq986	k__Archaea;p__Euryarchaeota;c__Methanobacteria;o__Methanobacteriales;f__Methanobacteriaceae;g__Methanobacterium;s__lacus	1	2
seq987	k__Bacteria;p__Proteobacteria;c__Alphaproteobacteria;o__Rhodospirillales;f__Acetobacteraceae;g__NA;s__sp45792	1	1
seq988	k__Bacteria;p__Acidobacteria;c__Acidobacteria;o__Acidobacteriales;f__NA;g__NA;s__sp1802	1	1
seq989	k__Bacteria;p__Actinobacteria;c__Actinobacteria;o__Propionibacteriales;f__Nocardioidaceae;g__Aeromicrobium;s__ginsengisoli	1	2
seq990	k__Bacteria;p__Actinobacteria;c__Actinobacteria;o__Corynebacteriales;f__Mycobacteriaceae;g__Mycobacterium;s__cookii-savoniae	1	2
seq991	k__Bacteria;p__Acidobacteria;c__Acidobacteria;o__Acidobacteriales;f__NA;g__Bryocella;s__sp1703	1	1
seq992	k__Bacteria;p__Firmicutes;c__Bacilli;o__Bacillales;f__Staphylococcaceae;g__Staphylococcus;s__haemolyticus	1	11
seq993	k__Bacteria;p__Actinobacteria;c__Actinobacteria;o__Micrococcales;f__Microbacteriaceae;g__Microbacterium;s__marinilacus	1	1
seq994	k__Bacteria;p__Deinococcus-Thermus;c__Deinococci;o__Deinococcales;f__Deinococcaceae;g__Deinococcus;s__maricopensis	1	3
seq995	k__Bacteria;p__Actinobacteria;c__Actinobacteria;o__Frankiales;f__Geodermatophilaceae;g__Blastococcus;s__saxobsidens	1	2
seq996	k__Bacteria;p__Proteobacteria;c__Gammaproteobacteria;o__Xanthomonadales;f__Xanthomonadaceae;g__Mizugakiibacter;s__sp65152	1	1
seq997	k__Bacteria;p__Proteobacteria;c__Alphaproteobacteria;o__Rhizobiales;f__Beijerinckiaceae;g__Methylocella;s__sp44644-tundrae	1	2
seq998	k__Bacteria;p__Chloroflexi;c__NA;o__NA;f__NA;g__NA;s__sp21759	1	1
seq999	k__Bacteria;p__Proteobacteria;c__Alphaproteobacteria;o__Rhodospirillales;f__Acetobacteraceae;g__Craurococcus;s__sp45577	1	1
seq1000	k__Archaea;p__Thaumarchaeota;c__NA;o__NA;f__NA;g__*Nitrososphaera;s__sp1559	1	1
seq1001	k__Bacteria;p__Firmicutes;c__Bacilli;o__Bacillales;f__Paenibacillaceae;g__Ammoniphilus;s__oxalaticus	1	1
seq1002	k__Bacteria;p__Bacteroidetes;c__Cytophagia;o__Cytophagales;f__Cytophagaceae;g__Adhaeribacter;s__sp15065-sp15088	1	2
seq1003	k__Bacteria;p__Actinobacteria;c__Rubrobacteria;o__Rubrobacterales;f__Rubrobacteriaceae;g__Rubrobacter;s__sp10742-sp10761	1	2
seq1004	k__Bacteria;p__Proteobacteria;c__Alphaproteobacteria;o__Rhodospirillales;f__Acetobacteraceae;g__Rhodopila;s__sp45675	1	1
seq1005	k__Bacteria;p__Proteobacteria;c__Alphaproteobacteria;o__Rhizobiales;f__Bradyrhizobiaceae;g__Bradyrhizobium;s__NA	1	20
seq1006	k__Bacteria;p__Proteobacteria;c__Alphaproteobacteria;o__Rhizobiales;f__Bradyrhizobiaceae;g__NA;s__sp43322	1	1
seq1007	k__Bacteria;p__Actinobacteria;c__Actinobacteria;o__Propionibacteriales;f__Propionibacteriaceae;g__NA;s__sp7816-sp7836	1	2
seq1008	k__Bacteria;p__Actinobacteria;c__Actinobacteria;o__Propionibacteriales;f__Nocardioidaceae;g__Nocardioides;s__sp7644	1	1
seq1009	k__Bacteria;p__Proteobacteria;c__Alphaproteobacteria;o__Rhizobiales;f__Methylobacteriaceae;g__Microvirga;s__aerilata-zambiensis	1	3
seq1010	k__Bacteria;p__Actinobacteria;c__Actinobacteria;o__Kineosporiales;f__Kineosporiaceae;g__Kineococcus;s__glutinatus	1	1
seq1011	k__Bacteria;p__Bacteroidetes;c__Bacteroidia;o__Bacteroidales;f__Porphyromonadaceae;g__Odoribacter;s__sp13184	1	1
seq1012	k__Bacteria;p__Gemmatimonadetes;c__Gemmatimonadetes;o__Gemmatimonadales;f__Gemmatimonadaceae;g__NA;s__sp38002	1	1
seq1013	k__Bacteria;p__Firmicutes;c__Clostridia;o__Clostridiales;f__Lachnospiraceae;g__NA;s__sp32775	1	1
seq1014	k__Bacteria;p__Proteobacteria;c__Alphaproteobacteria;o__Rhodospirillales;f__Acetobacteraceae;g__Craurococcus;s__sp45577	1	1
seq1015	k__Bacteria;p__Proteobacteria;c__Alphaproteobacteria;o__Rhizobiales;f__Beijerinckiaceae;g__Methylocella;s__sp44644-tundrae	1	2
seq1016	k__Bacteria;p__Bacteroidetes;c__Cytophagia;o__Cytophagales;f__Cytophagaceae;g__Rhodocytophaga;s__sp15338	1	1
seq1017	k__Bacteria;p__Acidobacteria;c__Acidobacteria;o__Acidobacteriales;f__NA;g__NA;s__sp1873-sp1885	1	2
seq1018	k__Bacteria;p__Actinobacteria;c__Actinobacteria;o__Propionibacteriales;f__Nocardioidaceae;g__Nocardioides;s__mesophilus	1	1
seq1019	k__Bacteria;p__Proteobacteria;c__Gammaproteobacteria;o__Enterobacteriales;f__Enterobacteriaceae;g__Ewingella;s__americana	1	1
seq1020	k__Bacteria;p__Actinobacteria;c__Actinobacteria;o__Frankiales;f__Acidothermaceae;g__Acidothermus;s__sp6015	1	1
seq1021	k__Bacteria;p__Actinobacteria;c__Actinobacteria;o__Corynebacteriales;f__Mycobacteriaceae;g__Mycobacterium;s__NA	1	5
seq1022	k__Bacteria;p__Firmicutes;c__Clostridia;o__Clostridiales;f__Ruminococcaceae;g__Anaerotruncus;s__colihominis	1	3
seq1023	k__Bacteria;p__Actinobacteria;c__Rubrobacteria;o__Rubrobacterales;f__Rubrobacteriaceae;g__Rubrobacter;s__sp10738	1	1
seq1024	k__Bacteria;p__Actinobacteria;c__Thermoleophilia;o__Solirubrobacterales;f__NA;g__NA;s__sp11029	1	1
seq1025	k__Bacteria;p__Actinobacteria;c__Actinobacteria;o__Frankiales;f__Frankiaceae;g__Jatrophihabitans;s__sp6038	1	1
seq1026	k__Bacteria;p__Actinobacteria;c__Actinobacteria;o__Pseudonocardiales;f__Pseudonocardiaceae;g__Kibdelosporangium;s__sp7974	1	1
seq1027	k__Bacteria;p__Proteobacteria;c__Alphaproteobacteria;o__Rhodospirillales;f__Acetobacteraceae;g__Acidisoma;s__sibiricum	1	1
seq1028	k__Bacteria;p__Actinobacteria;c__Acidimicrobiia;o__Acidimicrobiales;f__NA;g__NA;s__sp4601	1	1
seq1029	k__Bacteria;p__Verrucomicrobia;c__Spartobacteria;o__Chthoniobacterales;f__NA;g__NA;s__sp69113	1	1
seq1030	k__Bacteria;p__Proteobacteria;c__Alphaproteobacteria;o__Rhodospirillales;f__Acetobacteraceae;g__Acidisoma;s__sp45527	1	1
seq1031	k__Bacteria;p__Actinobacteria;c__Actinobacteria;o__Propionibacteriales;f__Nocardioidaceae;g__Nocardioides;s__mesophilus	1	1
seq1032	k__Bacteria;p__Proteobacteria;c__Alphaproteobacteria;o__Rhodospirillales;f__Acetobacteraceae;g__Acidiphilium;s__sp45505-sp45523-sp45740	1	3
seq1033	k__Bacteria;p__Firmicutes;c__Clostridia;o__Clostridiales;f__Lachnospiraceae;g__NA;s__sp32176	1	1
seq1034	k__Bacteria;p__Firmicutes;c__Clostridia;o__Clostridiales;f__Lachnospiraceae;g__NA;s__sp32762	1	1
seq1035	k__Bacteria;p__Bacteroidetes;c__Bacteroidia;o__Bacteroidales;f__Bacteroidaceae;g__Bacteroides;s__caccae	1	3
seq1036	k__Bacteria;p__Firmicutes;c__Clostridia;o__Clostridiales;f__Ruminococcaceae;g__NA;s__sp35485	1	1
seq1037	k__Bacteria;p__Bacteroidetes;c__Bacteroidia;o__Bacteroidales;f__Porphyromonadaceae;g__Parabacteroides;s__gordonii	1	1
seq1038	k__Bacteria;p__Actinobacteria;c__Actinobacteria;o__Frankiales;f__Geodermatophilaceae;g__Blastococcus;s__sp6057	1	1
seq1039	k__Bacteria;p__Acidobacteria;c__Acidobacteria;o__Acidobacteriales;f__NA;g__Acidobacterium;s__sp1698	1	1
seq1040	k__Bacteria;p__Actinobacteria;c__Actinobacteria;o__Pseudonocardiales;f__Pseudonocardiaceae;g__Pseudonocardia;s__sp8091	1	1
seq1041	k__Bacteria;p__Proteobacteria;c__Alphaproteobacteria;o__Rhizobiales;f__Xanthobacteraceae;g__Azorhizobium;s__oxalatiphilum	1	1
seq1042	k__Bacteria;p__Proteobacteria;c__Gammaproteobacteria;o__Xanthomonadales;f__Xanthomonadaceae;g__Lysobacter;s__mobilis-xinjiangensis	1	2
seq1043	k__Bacteria;p__Bacteroidetes;c__Bacteroidia;o__Bacteroidales;f__Porphyromonadaceae;g__Odoribacter;s__sp13183	1	1
seq1044	k__Bacteria;p__Actinobacteria;c__Actinobacteria;o__Micrococcales;f__Cellulomonadaceae;g__Cellulomonas;s__biazotea-fimi-oligotrophica	1	6
seq1045	k__Bacteria;p__Firmicutes;c__Clostridia;o__Clostridiales;f__Lachnospiraceae;g__NA;s__sp32615-sp32802	1	2
seq1046	k__Bacteria;p__Firmicutes;c__Clostridia;o__Clostridiales;f__Ruminococcaceae;g__Anaerotruncus;s__colihominis	1	3
seq1047	k__Bacteria;p__Deinococcus-Thermus;c__Deinococci;o__Deinococcales;f__Deinococcaceae;g__Deinococcus;s__navajonensis	1	1
seq1048	k__Bacteria;p__Acidobacteria;c__Acidobacteria;o__NA;f__NA;g__Bryobacter;s__sp2442	1	1
seq1049	k__Bacteria;p__Acidobacteria;c__Acidobacteria;o__Acidobacteriales;f__NA;g__NA;s__sp1837	1	1
seq1050	k__Bacteria;p__Bacteroidetes;c__Sphingobacteriia;o__Sphingobacteriales;f__Chitinophagaceae;g__Sediminibacterium;s__sp18285	1	1
seq1051	k__Bacteria;p__Cyanobacteria;c__Chloroplast;o__Closteriopsis acicularis;f__Closteriopsis acicularis;g__NA;s__sp21824	1	1
seq1052	k__Archaea;p__Thaumarchaeota;c__NA;o__NA;f__NA;g__*Nitrososphaera;s__sp1559	1	1
seq1053	k__Bacteria;p__Chloroflexi;c__Chloroflexia;o__Kallotenuales;f__NA;g__NA;s__sp21227	1	1
seq1054	k__Bacteria;p__Actinobacteria;c__Actinobacteria;o__Kineosporiales;f__Kineosporiaceae;g__Kineococcus;s__endophyticus	1	1
seq1055	k__Bacteria;p__Proteobacteria;c__Gammaproteobacteria;o__Xanthomonadales;f__Xanthomonadaceae;g__Rhodanobacter;s__umsongensis	1	1
seq1056	k__Bacteria;p__Verrucomicrobia;c__Spartobacteria;o__Chthoniobacterales;f__NA;g__NA;s__sp69194	1	1
seq1057	k__Bacteria;p__Firmicutes;c__Clostridia;o__Clostridiales;f__Lachnospiraceae;g__Lachnoclostridium;s__sp32366	1	1
seq1059	k__Bacteria;p__Cyanobacteria;c__Chloroplast;o__Cosmarium botrytis;f__Cosmarium botrytis;g__Cosmarium;s__botrytis	1	1
seq1061	k__Bacteria;p__Proteobacteria;c__Alphaproteobacteria;o__Rhodospirillales;f__Rhodospirillaceae;g__NA;s__sp46394	1	1
seq1062	k__Bacteria;p__Bacteroidetes;c__Bacteroidia;o__Bacteroidales;f__Porphyromonadaceae;g__Parabacteroides;s__gordonii	1	1
seq1063	k__Bacteria;p__Proteobacteria;c__Alphaproteobacteria;o__Rhizobiales;f__Methylobacteriaceae;g__Methylobacterium;s__sp43882	1	1
seq1064	k__Bacteria;p__Actinobacteria;c__Actinobacteria;o__Corynebacteriales;f__Nocardiaceae;g__Gordonia;s__cholesterolivorans-sihwensis	1	2
seq1065	k__Bacteria;p__Proteobacteria;c__Alphaproteobacteria;o__Rhizobiales;f__Beijerinckiaceae;g__NA;s__sp43298	1	1
seq1066	k__Bacteria;p__Firmicutes;c__Clostridia;o__Clostridiales;f__Lachnospiraceae;g__NA;s__sp32598	1	1
seq1067	k__Bacteria;p__Acidobacteria;c__Acidobacteria;o__NA;f__NA;g__Blastocatella;s__sp3049	1	1
seq1068	k__Bacteria;p__Proteobacteria;c__Alphaproteobacteria;o__Sphingomonadales;f__Sphingomonadaceae;g__Sphingomonas;s__sp47871	1	1
seq1069	k__Bacteria;p__Proteobacteria;c__Alphaproteobacteria;o__Rhodospirillales;f__Acetobacteraceae;g__Craurococcus;s__sp45574-sp45578	1	2
seq1070	k__Bacteria;p__Actinobacteria;c__Actinobacteria;o__Micrococcales;f__Micrococcaceae;g__Arthrobacter;s__stackebrandtii	1	1
seq1071	k__Bacteria;p__Actinobacteria;c__Actinobacteria;o__Propionibacteriales;f__Nocardioidaceae;g__Nocardioides;s__alpinus	1	1
seq1072	k__Bacteria;p__Actinobacteria;c__Actinobacteria;o__Frankiales;f__Frankiaceae;g__Jatrophihabitans;s__endophyticus	1	1
seq1073	k__Bacteria;p__Actinobacteria;c__Actinobacteria;o__Micrococcales;f__Cellulomonadaceae;g__Cellulomonas;s__biazotea-fimi-oligotrophica	1	6
seq1074	k__Bacteria;p__Acidobacteria;c__Acidobacteria;o__NA;f__NA;g__NA;s__sp2340	1	1
seq1075	k__Bacteria;p__Proteobacteria;c__Betaproteobacteria;o__Burkholderiales;f__Oxalobacteraceae;g__Massilia;s__albidiflava	1	1
seq1076	k__Bacteria;p__Actinobacteria;c__Actinobacteria;o__Streptomycetales;f__Streptomycetaceae;g__Streptomyces;s__yanglinensis	1	3
seq1077	k__Bacteria;p__Proteobacteria;c__Alphaproteobacteria;o__Rhizobiales;f__Methylobacteriaceae;g__Methylobacterium;s__radiotolerans	1	3
seq1078	k__Bacteria;p__Acidobacteria;c__Acidobacteria;o__Acidobacteriales;f__NA;g__Bryocella;s__sp1701	1	1
seq1079	k__Bacteria;p__Actinobacteria;c__Acidimicrobiia;o__Acidimicrobiales;f__NA;g__NA;s__sp4510	1	1
seq1080	k__Bacteria;p__Proteobacteria;c__Alphaproteobacteria;o__Rhizobiales;f__NA;g__NA;s__sp43144	1	1
seq1081	k__Bacteria;p__Bacteroidetes;c__Bacteroidia;o__Bacteroidales;f__Bacteroidaceae;g__Bacteroides;s__nordii-sp12219	1	5
seq1082	k__Bacteria;p__Acidobacteria;c__Acidobacteria;o__NA;f__NA;g__Bryobacter;s__sp2544	1	1
seq1083	k__Bacteria;p__Proteobacteria;c__Alphaproteobacteria;o__Rhodospirillales;f__Acetobacteraceae;g__NA;s__sp45755	1	1
seq1084	k__Bacteria;p__Actinobacteria;c__Actinobacteria;o__Frankiales;f__NA;g__NA;s__sp6166	1	1
seq1085	k__Bacteria;p__Chloroflexi;c__NA;o__NA;f__NA;g__NA;s__sp21482	1	1
seq1086	k__Bacteria;p__Actinobacteria;c__Actinobacteria;o__Frankiales;f__Geodermatophilaceae;g__Geodermatophilus;s__africanus-obscurus	1	2
seq1087	k__Bacteria;p__Actinobacteria;c__Actinobacteria;o__Streptomycetales;f__Streptomycetaceae;g__Streptomyces;s__atratus-beijiangensis	1	3
seq1088	k__Bacteria;p__Actinobacteria;c__Actinobacteria;o__Frankiales;f__Frankiaceae;g__Jatrophihabitans;s__endophyticus	1	1
seq1089	k__Bacteria;p__Actinobacteria;c__Acidimicrobiia;o__Acidimicrobiales;f__NA;g__NA;s__sp4530-sp4565	1	2
seq1090	k__Bacteria;p__Actinobacteria;c__Actinobacteria;o__Kineosporiales;f__Kineosporiaceae;g__Kineococcus;s__glutinatus	1	1
seq1091	k__Bacteria;p__Proteobacteria;c__Alphaproteobacteria;o__Rhodospirillales;f__NA;g__NA;s__sp45824	1	1
seq1092	k__Bacteria;p__Actinobacteria;c__Actinobacteria;o__Propionibacteriales;f__Nocardioidaceae;g__Nocardioides;s__sp7658	1	1
seq1093	k__Bacteria;p__Firmicutes;c__Negativicutes;o__Selenomonadales;f__Veillonellaceae;g__NA;s__sp37219	1	1
seq1094	k__Bacteria;p__Firmicutes;c__Erysipelotrichia;o__Erysipelotrichales;f__Erysipelotrichaceae;g__NA;s__sp36741	1	1
seq1095	k__Bacteria;p__Proteobacteria;c__Alphaproteobacteria;o__Sphingomonadales;f__Sphingomonadaceae;g__Sphingomonas;s__polyaromaticivorans	1	1
seq1096	k__Bacteria;p__Firmicutes;c__Bacilli;o__Lactobacillales;f__Aerococcaceae;g__Abiotrophia;s__sp28088	1	1
seq1097	k__Bacteria;p__Firmicutes;c__Clostridia;o__Clostridiales;f__NA;g__NA;s__sp30559	1	1
seq1098	k__Archaea;p__Thaumarchaeota;c__NA;o__NA;f__NA;g__NA;s__sp1562	1	1
seq1099	k__Bacteria;p__Actinobacteria;c__Actinobacteria;o__Streptosporangiales;f__Thermomonosporaceae;g__Actinomadura;s__vinacea-yumaensis	1	3
seq1100	k__Bacteria;p__Actinobacteria;c__Actinobacteria;o__Propionibacteriales;f__Nocardioidaceae;g__Nocardioides;s__sp7657	1	1
seq1101	k__Bacteria;p__Firmicutes;c__Clostridia;o__Clostridiales;f__Lachnospiraceae;g__NA;s__sp33424	1	1
seq1102	k__Bacteria;p__Proteobacteria;c__Alphaproteobacteria;o__Rhizobiales;f__NA;g__NA;s__sp43729	1	1
seq1103	k__Bacteria;p__Actinobacteria;c__Actinobacteria;o__Micrococcales;f__Cellulomonadaceae;g__Cellulomonas;s__biazotea-fimi-oligotrophica	1	6
seq1104	k__Bacteria;p__Firmicutes;c__Bacilli;o__Bacillales;f__Bacillaceae;g__Bacillus;s__nealsonii-sp25935	1	2
seq1105	k__Bacteria;p__Actinobacteria;c__Rubrobacteria;o__Rubrobacterales;f__Rubrobacteriaceae;g__Rubrobacter;s__sp10738	1	1
seq1106	k__Bacteria;p__Proteobacteria;c__Gammaproteobacteria;o__Xanthomonadales;f__Xanthomonadaceae;g__Rhodanobacter;s__sp65233	1	1
seq1107	k__Bacteria;p__Actinobacteria;c__Actinobacteria;o__Corynebacteriales;f__Mycobacteriaceae;g__Mycobacterium;s__interjectum-paraense	1	2
seq1108	k__Bacteria;p__Actinobacteria;c__Actinobacteria;o__Propionibacteriales;f__Nocardioidaceae;g__Nocardioides;s__oleivorans-sp7690	1	2
seq1109	k__Bacteria;p__Proteobacteria;c__Alphaproteobacteria;o__Rhizobiales;f__Methylobacteriaceae;g__Methylobacterium;s__persicinum	1	1
seq1110	k__Bacteria;p__Planctomycetes;c__Planctomycetacia;o__Planctomycetales;f__Planctomycetaceae;g__NA;s__sp42149	1	1
seq1111	k__Bacteria;p__Actinobacteria;c__Actinobacteria;o__Frankiales;f__Frankiaceae;g__Jatrophihabitans;s__sp6042	1	1
seq1112	k__Bacteria;p__Actinobacteria;c__Actinobacteria;o__Frankiales;f__NA;g__NA;s__sp6166	1	1
seq1113	k__Bacteria;p__Proteobacteria;c__Betaproteobacteria;o__Neisseriales;f__Neisseriaceae;g__Neisseria;s__macacae-mucosa-sicca	1	5
seq1114	k__Bacteria;p__Actinobacteria;c__Actinobacteria;o__Propionibacteriales;f__Nocardioidaceae;g__Kribbella;s__endophytica-flavida-italica	1	7
seq1115	k__Bacteria;p__Actinobacteria;c__Thermoleophilia;o__Solirubrobacterales;f__NA;g__NA;s__sp11123	1	1
seq1116	k__Bacteria;p__Actinobacteria;c__Actinobacteria;o__Micrococcales;f__Micrococcaceae;g__Kocuria;s__polaris	1	1
seq1117	k__Bacteria;p__Proteobacteria;c__Gammaproteobacteria;o__Xanthomonadales;f__NA;g__NA;s__sp65589	1	1
seq1118	k__Bacteria;p__Firmicutes;c__Clostridia;o__Clostridiales;f__Lachnospiraceae;g__Lachnoclostridium;s__sp32444-sp33425	1	2
seq1119	k__Bacteria;p__Actinobacteria;c__Actinobacteria;o__Micrococcales;f__Microbacteriaceae;g__Microbacterium;s__ginsengiterrae-paraoxydans	1	2
seq1120	k__Bacteria;p__Actinobacteria;c__Actinobacteria;o__Propionibacteriales;f__Nocardioidaceae;g__Nocardioides;s__mesophilus	1	1
seq1121	k__Archaea;p__Thaumarchaeota;c__NA;o__NA;f__NA;g__NA;s__sp1562	1	1
seq1122	k__Bacteria;p__Actinobacteria;c__Actinobacteria;o__Micrococcales;f__Intrasporangiaceae;g__Fodinibacter;s__luteus	1	1
seq1123	k__Bacteria;p__Proteobacteria;c__Alphaproteobacteria;o__Rhodospirillales;f__Acetobacteraceae;g__NA;s__sp45755	1	1
seq1124	k__Bacteria;p__Proteobacteria;c__Gammaproteobacteria;o__Xanthomonadales;f__Xanthomonadaceae;g__Luteibacter;s__rhizovicinus	1	2
seq1125	k__Bacteria;p__Actinobacteria;c__Actinobacteria;o__Frankiales;f__NA;g__NA;s__sp6166	1	1
seq1126	k__Bacteria;p__Actinobacteria;c__Thermoleophilia;o__Solirubrobacterales;f__NA;g__NA;s__sp11029	1	1
seq1127	k__Bacteria;p__Acidobacteria;c__Acidobacteria;o__Acidobacteriales;f__NA;g__NA;s__sp1830	1	1
seq1128	k__Bacteria;p__Actinobacteria;c__Actinobacteria;o__Frankiales;f__Geodermatophilaceae;g__Blastococcus;s__endophyticus	1	1
seq1129	k__Bacteria;p__Proteobacteria;c__Alphaproteobacteria;o__Rhodospirillales;f__Rhodospirillaceae;g__Skermanella;s__aerolata-sp46220	1	2
seq1130	k__Bacteria;p__Proteobacteria;c__Betaproteobacteria;o__Burkholderiales;f__Comamonadaceae;g__Leptothrix;s__mobilis	1	1
seq1131	k__Bacteria;p__Actinobacteria;c__Actinobacteria;o__Streptomycetales;f__Streptomycetaceae;g__Streptomyces;s__chumphonensis-iconiensis-platensis	1	3
seq1132	k__Bacteria;p__Actinobacteria;c__Actinobacteria;o__Micrococcales;f__Cellulomonadaceae;g__Cellulomonas;s__NA	1	11
seq1133	k__Bacteria;p__Acidobacteria;c__Acidobacteria;o__NA;f__NA;g__Bryobacter;s__sp2497	1	1
seq1134	k__Bacteria;p__Actinobacteria;c__Actinobacteria;o__Frankiales;f__Geodermatophilaceae;g__Geodermatophilus;s__obscurus	1	1
seq1135	k__Bacteria;p__Bacteroidetes;c__Sphingobacteriia;o__Sphingobacteriales;f__Sphingobacteriaceae;g__Sphingobacterium;s__siyangense	1	1
seq1136	k__Bacteria;p__Actinobacteria;c__Acidimicrobiia;o__Acidimicrobiales;f__NA;g__NA;s__sp4510	1	1
seq1137	k__Bacteria;p__Actinobacteria;c__Actinobacteria;o__Corynebacteriales;f__Nocardiaceae;g__Nocardia;s__vermiculata	1	2
seq1138	k__Bacteria;p__Actinobacteria;c__Thermoleophilia;o__Solirubrobacterales;f__NA;g__NA;s__sp11121	1	1
seq1139	k__Archaea;p__Thaumarchaeota;c__NA;o__NA;f__NA;g__NA;s__sp1562	1	1
seq1140	k__Bacteria;p__Bacteroidetes;c__Cytophagia;o__Cytophagales;f__Cytophagaceae;g__Rufibacter;s__sp15347	1	1
seq1141	k__Bacteria;p__Bacteroidetes;c__Bacteroidia;o__Bacteroidales;f__Bacteroidaceae;g__Bacteroides;s__nordii	1	4
seq1142	k__Bacteria;p__Chloroflexi;c__Thermomicrobia;o__NA;f__NA;g__NA;s__sp21845	1	1
seq1143	k__Bacteria;p__Cyanobacteria;c__Chloroplast;o__Nitzschia closterium;f__Nitzschia closterium;g__Nitzschia;s__closterium	1	1
seq1144	k__Bacteria;p__Proteobacteria;c__Gammaproteobacteria;o__Enterobacteriales;f__Enterobacteriaceae;g__Enterobacter;s__cloacae-ludwigii	1	5
seq1145	k__Bacteria;p__Actinobacteria;c__Acidimicrobiia;o__Acidimicrobiales;f__NA;g__NA;s__sp4510	1	1
seq1146	k__Bacteria;p__Proteobacteria;c__Alphaproteobacteria;o__Rhizobiales;f__Methylobacteriaceae;g__Microvirga;s__sp43909	1	1
seq1147	k__Bacteria;p__Cyanobacteria;c__Chloroplast;o__NA;f__NA;g__NA;s__NA	1	2
seq1148	k__Bacteria;p__Acidobacteria;c__Acidobacteria;o__Acidobacteriales;f__NA;g__Edaphobacter;s__sp1723	1	1
seq1149	k__Bacteria;p__Actinobacteria;c__Acidimicrobiia;o__Acidimicrobiales;f__NA;g__NA;s__sp4640	1	1
seq1150	k__Bacteria;p__Proteobacteria;c__Alphaproteobacteria;o__Rhizobiales;f__NA;g__NA;s__sp44644	1	1
seq1151	k__Bacteria;p__Bacteroidetes;c__Bacteroidia;o__Bacteroidales;f__Rikenellaceae;g__Alistipes;s__timonensis	1	3
seq1152	k__Bacteria;p__Actinobacteria;c__Actinobacteria;o__Frankiales;f__Geodermatophilaceae;g__Modestobacter;s__multiseptatus	1	1
seq1153	k__Bacteria;p__Proteobacteria;c__Alphaproteobacteria;o__Rhodospirillales;f__Acetobacteraceae;g__Roseomonas;s__sp45714	1	1
seq1154	k__Bacteria;p__Actinobacteria;c__Actinobacteria;o__Micrococcales;f__Cellulomonadaceae;g__Cellulomonas;s__oligotrophica	1	1
seq1155	k__Bacteria;p__Actinobacteria;c__Actinobacteria;o__Frankiales;f__Geodermatophilaceae;g__Geodermatophilus;s__africanus-obscurus-siccatus	1	3
seq1156	k__Bacteria;p__Actinobacteria;c__Actinobacteria;o__Micrococcales;f__Dermacoccaceae;g__Barrientosiimonas;s__humi-marina	1	2
seq1157	k__Bacteria;p__Actinobacteria;c__Actinobacteria;o__Frankiales;f__NA;g__NA;s__sp6166	1	1
seq1158	k__Bacteria;p__Actinobacteria;c__Actinobacteria;o__Streptosporangiales;f__Thermomonosporaceae;g__Actinomadura;s__hibisca	1	1
seq1159	k__Bacteria;p__Bacteroidetes;c__Sphingobacteriia;o__Sphingobacteriales;f__Chitinophagaceae;g__Flavisolibacter;s__sp18196	1	1
seq1160	k__Bacteria;p__Proteobacteria;c__Alphaproteobacteria;o__Rhodospirillales;f__Acetobacteraceae;g__NA;s__sp45758	1	1
seq1161	k__Bacteria;p__Firmicutes;c__Clostridia;o__Clostridiales;f__Ruminococcaceae;g__Anaerotruncus;s__sp34434	1	1
seq1162	k__Bacteria;p__Proteobacteria;c__Gammaproteobacteria;o__Pseudomonadales;f__Pseudomonadaceae;g__Pseudomonas;s__luteola	1	3
seq1163	k__Bacteria;p__Proteobacteria;c__Gammaproteobacteria;o__Xanthomonadales;f__Xanthomonadaceae;g__Dyella;s__japonica-terrae	1	4
seq1164	k__Bacteria;p__Actinobacteria;c__Actinobacteria;o__Streptomycetales;f__Streptomycetaceae;g__Streptomyces;s__NA	1	9
seq1165	k__Bacteria;p__Actinobacteria;c__Actinobacteria;o__Micrococcales;f__Microbacteriaceae;g__Compostimonas;s__suwonensis	1	1
seq1166	k__Bacteria;p__Actinobacteria;c__Thermoleophilia;o__Solirubrobacterales;f__NA;g__NA;s__sp11123	1	1
seq1167	k__Bacteria;p__Acidobacteria;c__Acidobacteria;o__Acidobacteriales;f__NA;g__NA;s__sp1854	1	1
seq1168	k__Bacteria;p__Proteobacteria;c__Alphaproteobacteria;o__Rhizobiales;f__Methylobacteriaceae;g__Methylobacterium;s__organophilum	1	3
seq1169	k__Bacteria;p__Acidobacteria;c__Acidobacteria;o__Acidobacteriales;f__NA;g__Granulicella;s__pectinivorans	1	1
seq1170	k__Bacteria;p__Actinobacteria;c__Actinobacteria;o__Propionibacteriales;f__Nocardioidaceae;g__Nocardioides;s__sp7665	1	1
seq1171	k__Bacteria;p__Actinobacteria;c__Actinobacteria;o__Propionibacteriales;f__Nocardioidaceae;g__Nocardioides;s__plantarum-rubriscoriae	1	3
seq1172	k__Bacteria;p__Firmicutes;c__Bacilli;o__Bacillales;f__Bacillaceae;g__Bacillus;s__vireti	1	1
seq1173	k__Bacteria;p__Actinobacteria;c__Actinobacteria;o__Corynebacteriales;f__Mycobacteriaceae;g__Mycobacterium;s__branderi	1	1
seq1174	k__Bacteria;p__Firmicutes;c__Clostridia;o__Clostridiales;f__Ruminococcaceae;g__Anaerotruncus;s__sp34482	1	1
seq1175	k__Bacteria;p__Actinobacteria;c__Actinobacteria;o__Propionibacteriales;f__Nocardioidaceae;g__Marmoricola;s__sp7567-sp7571	1	2
seq1176	k__Bacteria;p__Actinobacteria;c__Actinobacteria;o__Frankiales;f__Geodermatophilaceae;g__Geodermatophilus;s__normandii	1	1
seq1177	k__Bacteria;p__Proteobacteria;c__Alphaproteobacteria;o__Rhizobiales;f__NA;g__Alsobacter;s__metallidurans	1	1
seq1178	k__Bacteria;p__Actinobacteria;c__Actinobacteria;o__Micrococcales;f__Intrasporangiaceae;g__Fodinibacter;s__luteus	1	1
seq1179	k__Bacteria;p__Proteobacteria;c__Alphaproteobacteria;o__Rhodospirillales;f__NA;g__NA;s__sp45806	1	1
seq1180	k__Bacteria;p__Proteobacteria;c__Alphaproteobacteria;o__Rhizobiales;f__NA;g__NA;s__sp43142	1	1
seq1181	k__Bacteria;p__Proteobacteria;c__Alphaproteobacteria;o__Rhizobiales;f__Methylobacteriaceae;g__Microvirga;s__sp43909	1	1
seq1182	k__Bacteria;p__Proteobacteria;c__Alphaproteobacteria;o__Rhizobiales;f__Hyphomicrobiaceae;g__Rhodoplanes;s__sp43676	1	1
seq1183	k__Bacteria;p__Proteobacteria;c__Betaproteobacteria;o__Burkholderiales;f__Oxalobacteraceae;g__Massilia;s__albidiflava	1	1
seq1184	k__Bacteria;p__Actinobacteria;c__Actinobacteria;o__Streptosporangiales;f__Streptosporangiaceae;g__Nonomuraea;s__NA	1	13
seq1185	k__Bacteria;p__Actinobacteria;c__Actinobacteria;o__Streptomycetales;f__Streptomycetaceae;g__Streptomyces;s__sanglieri	1	1
seq1186	k__Bacteria;p__Firmicutes;c__Clostridia;o__Clostridiales;f__Peptostreptococcaceae;g__Paraclostridium-Peptoclostridium;s__bifermentans-difficile	1	5
seq1187	k__Bacteria;p__Actinobacteria;c__Actinobacteria;o__Frankiales;f__Acidothermaceae;g__Acidothermus;s__sp6014	1	1
seq1188	k__Bacteria;p__Actinobacteria;c__Actinobacteria;o__Pseudonocardiales;f__Pseudonocardiaceae;g__Pseudonocardia;s__adelaidensis	1	1
seq1189	k__Bacteria;p__Actinobacteria;c__Actinobacteria;o__Propionibacteriales;f__Propionibacteriaceae;g__Friedmanniella;s__lacustris	1	1
seq1190	k__Bacteria;p__Proteobacteria;c__Alphaproteobacteria;o__Rhizobiales;f__Rhizobiaceae;g__Rhizobium;s__leguminosarum	1	1
seq1191	k__Bacteria;p__Acidobacteria;c__Acidobacteria;o__NA;f__NA;g__Blastocatella;s__fastidiosa	1	1
seq1192	k__Bacteria;p__Actinobacteria;c__Actinobacteria;o__Corynebacteriales;f__Mycobacteriaceae;g__Mycobacterium;s__NA	1	4
seq1193	k__Bacteria;p__Proteobacteria;c__Alphaproteobacteria;o__Sphingomonadales;f__Sphingomonadaceae;g__Sphingomonas;s__humi	1	1
seq1194	k__Bacteria;p__Firmicutes;c__Clostridia;o__Clostridiales;f__Lachnospiraceae;g__Blautia;s__coccoides-hansenii-producta	1	5
seq1195	k__Bacteria;p__Actinobacteria;c__Actinobacteria;o__Pseudonocardiales;f__Pseudonocardiaceae;g__Actinomycetospora;s__sp7853	1	1
seq1196	k__Bacteria;p__Actinobacteria;c__Actinobacteria;o__Streptomycetales;f__Streptomycetaceae;g__Streptomyces;s__NA	1	15
seq1197	k__Bacteria;p__Proteobacteria;c__Alphaproteobacteria;o__Rhodospirillales;f__Acetobacteraceae;g__Acidiphilium;s__sp45502	1	1
seq1198	k__Bacteria;p__Actinobacteria;c__Actinobacteria;o__Frankiales;f__Acidothermaceae;g__Acidothermus;s__sp6015	1	1
seq1199	k__Bacteria;p__Actinobacteria;c__Actinobacteria;o__Micrococcales;f__Micrococcaceae;g__Arthrobacter;s__agilis	1	3
seq1200	k__Bacteria;p__Actinobacteria;c__Acidimicrobiia;o__Acidimicrobiales;f__NA;g__NA;s__sp4524	1	1
seq1201	k__Bacteria;p__Actinobacteria;c__Actinobacteria;o__Micromonosporales;f__Micromonosporaceae;g__Actinoplanes;s__abujensis-brasiliensis	1	2
seq1202	k__Bacteria;p__Proteobacteria;c__Alphaproteobacteria;o__Rhizobiales;f__NA;g__NA;s__sp43143	1	1
seq1203	k__Bacteria;p__Actinobacteria;c__Actinobacteria;o__Pseudonocardiales;f__Pseudonocardiaceae;g__Amycolatopsis;s__balhimycina	1	3
seq1204	k__Bacteria;p__Bacteroidetes;c__Bacteroidia;o__Bacteroidales;f__Bacteroidaceae;g__Bacteroides;s__nordii	1	4
seq1205	k__Bacteria;p__Firmicutes;c__Erysipelotrichia;o__Erysipelotrichales;f__Erysipelotrichaceae;g__*Stoquefichus;s__sp36592	1	1
seq1206	k__Bacteria;p__Bacteroidetes;c__Sphingobacteriia;o__Sphingobacteriales;f__Chitinophagaceae;g__Chitinophaga;s__sp18082	1	1
seq1207	k__Bacteria;p__Gemmatimonadetes;c__Gemmatimonadetes;o__Gemmatimonadales;f__Gemmatimonadaceae;g__NA;s__sp37967-sp38006	1	2
seq1208	k__Bacteria;p__Firmicutes;c__Bacilli;o__Bacillales;f__Bacillaceae;g__Bacillus;s__sp25916	1	1
seq1209	k__Bacteria;p__Verrucomicrobia;c__Spartobacteria;o__Chthoniobacterales;f__NA;g__NA;s__sp69203	1	1
seq1210	k__Bacteria;p__Actinobacteria;c__Actinobacteria;o__Corynebacteriales;f__Corynebacteriaceae;g__Corynebacterium;s__imitans	1	2
seq1211	k__Bacteria;p__Firmicutes;c__Bacilli;o__Bacillales;f__Bacillaceae;g__Bacillus;s__niacini	1	1
seq1212	k__Bacteria;p__Proteobacteria;c__Alphaproteobacteria;o__Sphingomonadales;f__Sphingomonadaceae;g__Novosphingobium;s__sp47615	1	1
seq1213	k__Bacteria;p__Firmicutes;c__Clostridia;o__Clostridiales;f__Ruminococcaceae;g__Oscillibacter;s__sp34651	1	1
seq1214	k__Bacteria;p__Chloroflexi;c__Chloroflexia;o__Kallotenuales;f__NA;g__NA;s__sp21227	1	1
seq1215	k__Bacteria;p__Proteobacteria;c__Alphaproteobacteria;o__Rhizobiales;f__NA;g__NA;s__sp44624	1	1
seq1216	k__Bacteria;p__Proteobacteria;c__Alphaproteobacteria;o__Rhizobiales;f__NA;g__NA;s__sp44612	1	1
seq1217	k__Bacteria;p__Proteobacteria;c__Alphaproteobacteria;o__Sphingomonadales;f__Sphingomonadaceae;g__Sphingomonas;s__cynarae-roseiflava	1	2
seq1218	k__Bacteria;p__Bacteroidetes;c__Bacteroidia;o__Bacteroidales;f__Porphyromonadaceae;g__Odoribacter;s__sp13184	1	1
seq1219	k__Bacteria;p__Actinobacteria;c__Actinobacteria;o__Corynebacteriales;f__Mycobacteriaceae;g__Mycobacterium;s__NA	1	21
seq1220	k__Bacteria;p__Actinobacteria;c__Actinobacteria;o__Corynebacteriales;f__Mycobacteriaceae;g__Mycobacterium;s__fragae	1	1
seq1221	k__Bacteria;p__Proteobacteria;c__Alphaproteobacteria;o__Rhizobiales;f__NA;g__NA;s__NA	1	2
seq1222	k__Bacteria;p__Actinobacteria;c__Actinobacteria;o__Corynebacteriales;f__Corynebacteriaceae;g__Corynebacterium;s__mucifaciens	1	1
seq1223	k__Bacteria;p__Proteobacteria;c__Alphaproteobacteria;o__Rhodospirillales;f__Acetobacteraceae;g__NA;s__sp45755	1	1
seq1224	k__Bacteria;p__Bacteroidetes;c__Cytophagia;o__Cytophagales;f__Cytophagaceae;g__Hymenobacter;s__roseosalivarius	1	1
seq1225	k__Bacteria;p__Actinobacteria;c__Actinobacteria;o__Pseudonocardiales;f__Pseudonocardiaceae;g__Pseudonocardia;s__sp8097	1	1
seq1226	k__Bacteria;p__Actinobacteria;c__Actinobacteria;o__Propionibacteriales;f__Nocardioidaceae;g__Nocardioides;s__alpinus	1	1
seq1227	k__Bacteria;p__Acidobacteria;c__Acidobacteria;o__Acidobacteriales;f__NA;g__Granulicella;s__sp1738	1	1
seq1228	k__Bacteria;p__Actinobacteria;c__Actinobacteria;o__Micrococcales;f__Microbacteriaceae;g__Agrococcus;s__citreus-jenensis	1	3
seq1229	k__Bacteria;p__Actinobacteria;c__Actinobacteria;o__Pseudonocardiales;f__Pseudonocardiaceae;g__Actinomycetospora;s__sp7854	1	1
seq1230	k__Bacteria;p__Cyanobacteria;c__Chloroplast;o__NA;f__NA;g__NA;s__sp22733	1	1
seq1231	k__Bacteria;p__Proteobacteria;c__Alphaproteobacteria;o__Rhodospirillales;f__Acetobacteraceae;g__Acidisoma;s__sp45527	1	1
seq1232	k__Bacteria;p__Actinobacteria;c__Actinobacteria;o__Pseudonocardiales;f__Pseudonocardiaceae;g__Pseudonocardia;s__sp8102	1	1
seq1233	k__Bacteria;p__Proteobacteria;c__Betaproteobacteria;o__Burkholderiales;f__Burkholderiaceae;g__Lautropia;s__sp48667	1	1
seq1234	k__Bacteria;p__Actinobacteria;c__Thermoleophilia;o__Solirubrobacterales;f__Solirubrobacteraceae;g__Solirubrobacter;s__sp11097-sp11108	1	2
seq1235	k__Bacteria;p__Bacteroidetes;c__Bacteroidia;o__Bacteroidales;f__Porphyromonadaceae;g__Parabacteroides;s__gordonii	1	1
seq1236	k__Bacteria;p__Proteobacteria;c__Alphaproteobacteria;o__Rhizobiales;f__Methylobacteriaceae;g__Microvirga;s__sp43911	1	1
seq1237	k__Bacteria;p__Bacteroidetes;c__Sphingobacteriia;o__Sphingobacteriales;f__Chitinophagaceae;g__Segetibacter;s__sp18300	1	1
seq1238	k__Bacteria;p__Actinobacteria;c__Actinobacteria;o__Kineosporiales;f__Kineosporiaceae;g__Kineococcus;s__glutinatus	1	1
seq1239	k__Bacteria;p__Actinobacteria;c__Actinobacteria;o__Frankiales;f__Geodermatophilaceae;g__Blastococcus;s__sp6057	1	1
seq1240	k__Bacteria;p__Bacteroidetes;c__Flavobacteriia;o__Flavobacteriales;f__Flavobacteriaceae;g__Chryseobacterium;s__defluvii	1	1
seq1241	k__Bacteria;p__Actinobacteria;c__Actinobacteria;o__Streptomycetales;f__Streptomycetaceae;g__Streptomyces;s__NA	1	8
seq1242	k__Bacteria;p__Actinobacteria;c__Actinobacteria;o__Micrococcales;f__Micrococcaceae;g__Kocuria;s__aegyptia-polaris	1	2
seq1243	k__Bacteria;p__Proteobacteria;c__Alphaproteobacteria;o__Rhizobiales;f__NA;g__NA;s__sp44612	1	1
seq1244	k__Bacteria;p__Proteobacteria;c__Alphaproteobacteria;o__Rhodospirillales;f__Rhodospirillaceae;g__Telmatospirillum;s__sp46223	1	1
seq1245	k__Bacteria;p__Proteobacteria;c__Alphaproteobacteria;o__Rhizobiales;f__Methylobacteriaceae;g__Microvirga;s__lupini	1	1
seq1246	k__Bacteria;p__Proteobacteria;c__Alphaproteobacteria;o__Caulobacterales;f__Caulobacteraceae;g__NA;s__sp42793	1	1
seq1248	k__Bacteria;p__Proteobacteria;c__Alphaproteobacteria;o__Sphingomonadales;f__Sphingomonadaceae;g__Sphingomonas;s__wittichii	1	1
seq1249	k__Bacteria;p__Actinobacteria;c__Actinobacteria;o__Frankiales;f__Frankiaceae;g__Frankia-Jatrophihabitans;s__NA	1	4
seq1250	k__Bacteria;p__Proteobacteria;c__Deltaproteobacteria;o__Myxococcales;f__Polyangiaceae;g__Sorangium;s__sp54008-sp54217	1	2
seq1251	k__Bacteria;p__Proteobacteria;c__Alphaproteobacteria;o__Sphingomonadales;f__Sphingomonadaceae;g__Sphingomonas;s__alpina-echinoides-glacialis	1	6
seq1252	k__Bacteria;p__Proteobacteria;c__Deltaproteobacteria;o__Oligoflexales;f__Oligoflexaceae;g__bacterium;s__sp54258	1	1
seq1253	k__Bacteria;p__Proteobacteria;c__Alphaproteobacteria;o__Rhizobiales;f__NA;g__NA;s__sp44612	1	1
seq1254	k__Bacteria;p__Actinobacteria;c__Actinobacteria;o__Kineosporiales;f__Kineosporiaceae;g__Angustibacter;s__aerolatus	1	1
seq1255	k__Bacteria;p__Bacteroidetes;c__Sphingobacteriia;o__Sphingobacteriales;f__Chitinophagaceae;g__Flavisolibacter;s__sp18201	1	1
seq1256	k__Bacteria;p__Proteobacteria;c__Alphaproteobacteria;o__Rhodospirillales;f__Acetobacteraceae;g__Craurococcus;s__sp45577	1	1
seq1257	k__Bacteria;p__Actinobacteria;c__Actinobacteria;o__Corynebacteriales;f__Corynebacteriaceae;g__Corynebacterium;s__imitans	1	2
seq1258	k__Bacteria;p__Gemmatimonadetes;c__Gemmatimonadetes;o__Gemmatimonadales;f__Gemmatimonadaceae;g__NA;s__sp37917	1	1
seq1259	k__Bacteria;p__Proteobacteria;c__Alphaproteobacteria;o__Rhizobiales;f__Brucellaceae;g__Ochrobactrum;s__anthropi-intermedium	1	9
seq1260	k__Bacteria;p__Actinobacteria;c__Actinobacteria;o__Micromonosporales;f__Micromonosporaceae;g__NA;s__NA	1	3
seq1261	k__Bacteria;p__Actinobacteria;c__Acidimicrobiia;o__Acidimicrobiales;f__NA;g__NA;s__sp4486	1	1
seq1262	k__Bacteria;p__Actinobacteria;c__Rubrobacteria;o__Rubrobacterales;f__Rubrobacteriaceae;g__Rubrobacter;s__sp10738	1	1
seq1263	k__Bacteria;p__Firmicutes;c__Bacilli;o__Bacillales;f__Bacillaceae;g__Bacillus;s__funiculus	1	1
seq1264	k__Bacteria;p__Acidobacteria;c__Acidobacteria;o__Acidobacteriales;f__NA;g__Edaphobacter;s__sp1722	1	1
seq1265	k__Bacteria;p__Proteobacteria;c__Alphaproteobacteria;o__Rhizobiales;f__NA;g__NA;s__sp43143	1	1
seq1266	k__Bacteria;p__Planctomycetes;c__Planctomycetacia;o__Planctomycetales;f__Planctomycetaceae;g__NA;s__sp42149	1	1
seq1267	k__Bacteria;p__Bacteroidetes;c__Bacteroidia;o__Bacteroidales;f__Porphyromonadaceae;g__Parabacteroides;s__merdae-sp13265	1	6
seq1268	k__Bacteria;p__Proteobacteria;c__Deltaproteobacteria;o__Myxococcales;f__NA;g__NA;s__NA	1	4
seq1269	k__Bacteria;p__Proteobacteria;c__Alphaproteobacteria;o__Rhizobiales;f__Methylobacteriaceae;g__Methylobacterium;s__NA	1	16
seq1270	k__Bacteria;p__Actinobacteria;c__Actinobacteria;o__Micrococcales;f__Dermabacteraceae;g__Brachybacterium;s__conglomeratum-faecium-paraconglomeratum	1	8
seq1271	k__Bacteria;p__Actinobacteria;c__Actinobacteria;o__Frankiales;f__Geodermatophilaceae;g__Blastococcus;s__endophyticus	1	1
seq1272	k__Bacteria;p__Proteobacteria;c__Alphaproteobacteria;o__Caulobacterales;f__Caulobacteraceae;g__NA;s__sp42791	1	1
seq1273	k__Bacteria;p__Proteobacteria;c__Betaproteobacteria;o__Burkholderiales;f__Burkholderiaceae;g__Pandoraea;s__norimbergensis	1	2
seq1274	k__Bacteria;p__Proteobacteria;c__Alphaproteobacteria;o__Sphingomonadales;f__Sphingomonadaceae;g__Sphingomonas;s__sp47842	1	1
seq1275	k__Bacteria;p__Actinobacteria;c__Actinobacteria;o__Micromonosporales;f__Micromonosporaceae;g__Actinoplanes;s__NA	1	4
seq1276	k__Bacteria;p__Acidobacteria;c__Acidobacteria;o__NA;f__NA;g__Bryobacter;s__sp2520	1	1
seq1277	k__Bacteria;p__Proteobacteria;c__Betaproteobacteria;o__Burkholderiales;f__Comamonadaceae;g__Acidovorax-Limnohabitans;s__sp48794-sp49042	1	2
seq1278	k__Bacteria;p__Firmicutes;c__Clostridia;o__Clostridiales;f__Clostridiaceae;g__Clostridium;s__perfringens	1	1
seq1279	k__Bacteria;p__Planctomycetes;c__Planctomycetacia;o__Planctomycetales;f__Planctomycetaceae;g__Isosphaera;s__sp41550	1	1
seq1280	k__Bacteria;p__Proteobacteria;c__Alphaproteobacteria;o__Rhodospirillales;f__Acetobacteraceae;g__Craurococcus;s__sp45577	1	1
seq1281	k__Bacteria;p__Proteobacteria;c__Alphaproteobacteria;o__Sphingomonadales;f__Erythrobacteraceae;g__Altererythrobacter;s__sp47515	1	1
seq1282	k__Bacteria;p__Actinobacteria;c__Actinobacteria;o__Frankiales;f__Geodermatophilaceae;g__Geodermatophilus;s__arenarius	1	1
seq1283	k__Bacteria;p__Proteobacteria;c__Alphaproteobacteria;o__Sphingomonadales;f__Sphingomonadaceae;g__Sphingomonas;s__aerolata-faeni-ginsenosidivorax	1	4
seq1284	k__Bacteria;p__Firmicutes;c__Clostridia;o__Clostridiales;f__Lachnospiraceae;g__Lachnoclostridium;s__bolteae-sp32431	1	6
seq1285	k__Bacteria;p__Gemmatimonadetes;c__Gemmatimonadetes;o__Gemmatimonadales;f__Gemmatimonadaceae;g__NA;s__sp37959	1	1
seq1286	k__Bacteria;p__Actinobacteria;c__Actinobacteria;o__Frankiales;f__Acidothermaceae;g__Acidothermus;s__sp6017-sp6019	1	2
seq1287	k__Bacteria;p__Actinobacteria;c__Thermoleophilia;o__Solirubrobacterales;f__Solirubrobacteraceae;g__Solirubrobacter;s__sp11099-sp11113	1	2
seq1288	k__Bacteria;p__Proteobacteria;c__Alphaproteobacteria;o__Rhodospirillales;f__Acetobacteraceae;g__Acidiphilium;s__sp45509	1	1
seq1289	k__Bacteria;p__Proteobacteria;c__Alphaproteobacteria;o__Sphingomonadales;f__Sphingomonadaceae;g__Sphingomonas;s__dokdonensis	1	1
seq1290	k__Bacteria;p__Proteobacteria;c__Alphaproteobacteria;o__Rhizobiales;f__NA;g__NA;s__sp44621	1	1
seq1291	k__Bacteria;p__Proteobacteria;c__Gammaproteobacteria;o__Xanthomonadales;f__Xanthomonadaceae;g__Mizugakiibacter;s__sp65152	1	1
seq1292	k__Bacteria;p__Proteobacteria;c__Alphaproteobacteria;o__Caulobacterales;f__Caulobacteraceae;g__Phenylobacterium;s__kunshanense	1	1
seq1293	k__Bacteria;p__Proteobacteria;c__Alphaproteobacteria;o__Rhodospirillales;f__Acetobacteraceae;g__NA;s__sp45751	1	1
seq1294	k__Bacteria;p__Actinobacteria;c__Actinobacteria;o__Streptomycetales;f__Streptomycetaceae;g__Streptomyces;s__cocklensis-rubrus	1	2
seq1295	k__Bacteria;p__Proteobacteria;c__Alphaproteobacteria;o__Sphingomonadales;f__NA;g__bacterium;s__sp47455	1	1
seq1296	k__Bacteria;p__Chloroflexi;c__Chloroflexia;o__Kallotenuales;f__NA;g__NA;s__sp21228-sp21232	1	2
seq1297	k__Bacteria;p__Actinobacteria;c__Actinobacteria;o__Frankiales;f__Acidothermaceae;g__Acidothermus;s__sp6017	1	1
seq1298	k__Bacteria;p__Proteobacteria;c__Alphaproteobacteria;o__Sphingomonadales;f__Erythrobacteraceae;g__Erythrobacter;s__sp47537-sp47565	1	2
seq1299	k__Bacteria;p__Actinobacteria;c__Actinobacteria;o__Propionibacteriales;f__Nocardioidaceae;g__Nocardioides;s__hungaricus	1	1
seq1300	k__Bacteria;p__Actinobacteria;c__Acidimicrobiia;o__Acidimicrobiales;f__Acidimicrobiaceae;g__NA;s__sp4275	1	1
seq1301	k__Bacteria;p__Actinobacteria;c__Actinobacteria;o__Corynebacteriales;f__Corynebacteriaceae;g__Corynebacterium;s__mucifaciens	1	1
seq1302	k__Bacteria;p__Proteobacteria;c__Gammaproteobacteria;o__Enterobacteriales;f__Enterobacteriaceae;g__Enterobacter;s__cancerogenus	1	1
seq1303	k__Bacteria;p__Proteobacteria;c__Alphaproteobacteria;o__Sphingomonadales;f__Sphingomonadaceae;g__Sphingomonas;s__desiccabilis	1	1
seq1304	k__Bacteria;p__Actinobacteria;c__Actinobacteria;o__Propionibacteriales;f__Nocardioidaceae;g__Kribbella;s__endophytica-flavida-italica	1	7
seq1305	k__Bacteria;p__Proteobacteria;c__Gammaproteobacteria;o__Pseudomonadales;f__Pseudomonadaceae;g__Pseudomonas;s__alcaligenes-taeanensis	1	3
seq1306	k__Bacteria;p__Chloroflexi;c__NA;o__NA;f__NA;g__NA;s__sp21786	1	1
seq1307	k__Bacteria;p__Actinobacteria;c__Acidimicrobiia;o__Acidimicrobiales;f__NA;g__NA;s__sp4594-sp4606	1	2
seq1308	k__Bacteria;p__Acidobacteria;c__Acidobacteria;o__Acidobacteriales;f__NA;g__Granulicella;s__sp1738	1	1
seq1309	k__Bacteria;p__Proteobacteria;c__Alphaproteobacteria;o__Rhodospirillales;f__Acetobacteraceae;g__NA;s__sp45772	1	1
seq1310	k__Bacteria;p__Actinobacteria;c__Actinobacteria;o__Pseudonocardiales;f__Pseudonocardiaceae;g__Crossiella;s__sp7967	1	1
seq1311	k__Bacteria;p__Proteobacteria;c__Alphaproteobacteria;o__Rhodospirillales;f__Acetobacteraceae;g__Roseomonas;s__vinacea	1	1
seq1312	k__Bacteria;p__Proteobacteria;c__Alphaproteobacteria;o__Rhodospirillales;f__Acetobacteraceae;g__Roseomonas;s__aerilata	1	1
seq1313	k__Bacteria;p__Actinobacteria;c__Actinobacteria;o__Pseudonocardiales;f__Pseudonocardiaceae;g__Actinomycetospora;s__sp7854	1	1
seq1314	k__Bacteria;p__Bacteroidetes;c__Sphingobacteriia;o__Sphingobacteriales;f__Chitinophagaceae;g__Flavisolibacter;s__sp18206	1	1
seq1315	k__Bacteria;p__Actinobacteria;c__Actinobacteria;o__Corynebacteriales;f__Mycobacteriaceae;g__Mycobacterium;s__celeriflavum	1	1
seq1316	k__Bacteria;p__Actinobacteria;c__Actinobacteria;o__Micrococcales;f__Intrasporangiaceae;g__Fodinibacter;s__luteus	1	1
seq1317	k__Bacteria;p__Firmicutes;c__Bacilli;o__Lactobacillales;f__Lactobacillaceae;g__Lactobacillus;s__iners	1	4
seq1318	k__Bacteria;p__Gemmatimonadetes;c__Gemmatimonadetes;o__Gemmatimonadales;f__Gemmatimonadaceae;g__NA;s__sp37959	1	1
seq1319	k__Bacteria;p__Firmicutes;c__Clostridia;o__Clostridiales;f__Lachnospiraceae;g__Lachnoclostridium;s__sp32439-sp33574	1	2
seq1320	k__Bacteria;p__Actinobacteria;c__Actinobacteria;o__Frankiales;f__NA;g__NA;s__sp6166	1	1
seq1321	k__Bacteria;p__Proteobacteria;c__Alphaproteobacteria;o__Sphingomonadales;f__Sphingomonadaceae;g__Novosphingobium;s__sp47595	1	1
seq1322	k__Bacteria;p__Actinobacteria;c__Actinobacteria;o__Propionibacteriales;f__Nocardioidaceae;g__Nocardioides;s__alkalitolerans	1	1
seq1323	k__Bacteria;p__Proteobacteria;c__Gammaproteobacteria;o__Pseudomonadales;f__Pseudomonadaceae;g__Pseudomonas;s__NA	1	10
seq1324	k__Bacteria;p__Proteobacteria;c__Betaproteobacteria;o__Burkholderiales;f__Comamonadaceae;g__Rhizobacter;s__bergeniae	1	1
seq1325	k__Bacteria;p__Acidobacteria;c__Acidobacteria;o__Acidobacteriales;f__NA;g__Terriglobus;s__roseus	1	2
seq1326	k__Bacteria;p__Firmicutes;c__Erysipelotrichia;o__Erysipelotrichales;f__Erysipelotrichaceae;g__NA;s__sp36741	1	1
seq1327	k__Bacteria;p__Actinobacteria;c__Rubrobacteria;o__Rubrobacterales;f__Rubrobacteriaceae;g__Rubrobacter;s__sp10738	1	1
seq1328	k__Bacteria;p__Actinobacteria;c__Acidimicrobiia;o__Acidimicrobiales;f__NA;g__NA;s__sp4486	1	1
seq1329	k__Bacteria;p__Proteobacteria;c__Deltaproteobacteria;o__Myxococcales;f__Cystobacteraceae;g__Cystobacter;s__violaceus	1	1
seq1330	k__Bacteria;p__Firmicutes;c__Erysipelotrichia;o__Erysipelotrichales;f__Erysipelotrichaceae;g__Erysipelatoclostridium;s__sp36624	1	1
seq1331	k__Bacteria;p__Bacteroidetes;c__Bacteroidia;o__Bacteroidales;f__Rikenellaceae;g__Alistipes;s__putredinis	1	3
seq1332	k__Bacteria;p__Actinobacteria;c__Actinobacteria;o__Frankiales;f__Acidothermaceae;g__Acidothermus;s__sp6024	1	1
seq1333	k__Bacteria;p__Actinobacteria;c__Actinobacteria;o__Frankiales;f__Acidothermaceae;g__Acidothermus;s__sp6011-sp6013-sp6014	1	3
seq1334	k__Bacteria;p__Chloroflexi;c__NA;o__NA;f__NA;g__NA;s__sp21788	1	1
seq1335	k__Bacteria;p__Actinobacteria;c__Actinobacteria;o__Frankiales;f__Sporichthyaceae;g__NA;s__sp6154	1	1
seq1336	k__Bacteria;p__Actinobacteria;c__Thermoleophilia;o__Solirubrobacterales;f__NA;g__NA;s__sp11121	1	1
seq1337	k__Bacteria;p__Actinobacteria;c__Actinobacteria;o__Propionibacteriales;f__Nocardioidaceae;g__Nocardioides;s__ginsengisoli-humi	1	2
seq1338	k__Bacteria;p__Proteobacteria;c__Alphaproteobacteria;o__Rhizobiales;f__NA;g__NA;s__sp44624	1	1
seq1339	k__Bacteria;p__Actinobacteria;c__Actinobacteria;o__Corynebacteriales;f__Mycobacteriaceae;g__Mycobacterium;s__savoniae	1	1
seq1340	k__Bacteria;p__Proteobacteria;c__Alphaproteobacteria;o__Rhizobiales;f__Beijerinckiaceae;g__Beijerinckia;s__doebereinerae-mobilis	1	2
seq1341	k__Bacteria;p__Actinobacteria;c__Actinobacteria;o__Kineosporiales;f__Kineosporiaceae;g__Kineococcus;s__glutinatus	1	1
seq1342	k__Bacteria;p__Actinobacteria;c__Actinobacteria;o__Micromonosporales;f__Micromonosporaceae;g__Actinoplanes-Couchioplanes;s__caeruleus-nipponensis	1	2
seq1343	k__Bacteria;p__Actinobacteria;c__Actinobacteria;o__Frankiales;f__Geodermatophilaceae;g__Modestobacter;s__marinus	1	1
seq1344	k__Bacteria;p__Actinobacteria;c__Acidimicrobiia;o__Acidimicrobiales;f__NA;g__NA;s__sp4487-sp4510	1	2
seq1345	k__Bacteria;p__Proteobacteria;c__Alphaproteobacteria;o__Rhizobiales;f__Hyphomicrobiaceae;g__Rhodomicrobium;s__vannielii	1	1
seq1346	k__Bacteria;p__Actinobacteria;c__Actinobacteria;o__Micrococcales;f__Micrococcaceae;g__Arthrobacter;s__agilis	1	2
seq1347	k__Bacteria;p__Actinobacteria;c__Actinobacteria;o__Propionibacteriales;f__Nocardioidaceae;g__Nocardioides;s__alpinus	1	1
seq1348	k__Bacteria;p__Actinobacteria;c__Actinobacteria;o__Frankiales;f__NA;g__NA;s__sp6166	1	1
seq1349	k__Bacteria;p__Actinobacteria;c__Actinobacteria;o__Frankiales;f__Geodermatophilaceae;g__Blastococcus;s__jejuensis	1	1
seq1350	k__Bacteria;p__Actinobacteria;c__Actinobacteria;o__Micrococcales;f__Micrococcaceae;g__Arthrobacter;s__agilis	1	1
seq1351	k__Bacteria;p__Proteobacteria;c__Alphaproteobacteria;o__Rhodospirillales;f__NA;g__*Alysiosphaera;s__sp46514-sp46520	1	2
seq1352	k__Bacteria;p__Actinobacteria;c__Thermoleophilia;o__Solirubrobacterales;f__NA;g__NA;s__sp11120	1	1
seq1353	k__Bacteria;p__NA;c__NA;o__NA;f__NA;g__NA;s__sp69498	1	1
seq1354	k__Bacteria;p__Proteobacteria;c__Alphaproteobacteria;o__Sphingomonadales;f__NA;g__NA;s__NA	1	2
seq1355	k__Bacteria;p__Actinobacteria;c__Actinobacteria;o__Corynebacteriales;f__Mycobacteriaceae;g__Mycobacterium;s__cookii	1	1
seq1356	k__Bacteria;p__Proteobacteria;c__Alphaproteobacteria;o__Rhodobacterales;f__Rhodobacteraceae;g__Paracocccus-Paracoccus;s__huijuniae-sp44862	1	2
seq1357	k__Bacteria;p__Proteobacteria;c__Alphaproteobacteria;o__Rhodospirillales;f__Acetobacteraceae;g__Roseomonas;s__sp45715	1	1
seq1358	k__Bacteria;p__Bacteroidetes;c__Bacteroidia;o__Bacteroidales;f__Porphyromonadaceae;g__Odoribacter;s__sp13171	1	1
seq1359	k__Bacteria;p__NA;c__NA;o__NA;f__NA;g__NA;s__sp69489	1	1
seq1360	k__Bacteria;p__Bacteroidetes;c__Sphingobacteriia;o__Sphingobacteriales;f__Chitinophagaceae;g__Flavisolibacter;s__sp18194	1	1
seq1361	k__Bacteria;p__Actinobacteria;c__Actinobacteria;o__Pseudonocardiales;f__Pseudonocardiaceae;g__Saccharopolyspora;s__sp8124	1	1
seq1362	k__Bacteria;p__Actinobacteria;c__Actinobacteria;o__Kineosporiales;f__Kineosporiaceae;g__NA;s__sp6223	1	1
seq1363	k__Bacteria;p__Actinobacteria;c__Acidimicrobiia;o__Acidimicrobiales;f__NA;g__NA;s__sp4622	1	1
seq1364	k__Bacteria;p__Proteobacteria;c__Alphaproteobacteria;o__Rhizobiales;f__NA;g__NA;s__sp44643	1	1
seq1365	k__Bacteria;p__Proteobacteria;c__Alphaproteobacteria;o__Rhizobiales;f__Beijerinckiaceae;g__Methylovirgula;s__ligni-sp44644	1	2
seq1366	k__Bacteria;p__Proteobacteria;c__Alphaproteobacteria;o__Rhodospirillales;f__Acetobacteraceae;g__NA;s__sp45774-sp45788	1	2
seq1367	k__Bacteria;p__Proteobacteria;c__Alphaproteobacteria;o__Sphingomonadales;f__Sphingomonadaceae;g__Sphingomonas;s__sp47924	1	1
seq1368	k__Bacteria;p__Proteobacteria;c__Alphaproteobacteria;o__Rhodospirillales;f__Acetobacteraceae;g__NA;s__sp45755	1	1
seq1369	k__Bacteria;p__Actinobacteria;c__Actinobacteria;o__Frankiales;f__NA;g__NA;s__sp6166	1	1
seq1370	k__Bacteria;p__Proteobacteria;c__Gammaproteobacteria;o__Pseudomonadales;f__Pseudomonadaceae;g__Pseudomonas;s__costantinii-lurida-tolaasii	1	8
seq1371	k__Bacteria;p__Proteobacteria;c__Alphaproteobacteria;o__Sphingomonadales;f__Sphingomonadaceae;g__Sphingomonas;s__sp47924	1	1
seq1372	k__Bacteria;p__Actinobacteria;c__Actinobacteria;o__Frankiales;f__Geodermatophilaceae;g__Modestobacter;s__marinus-versicolor	1	2
seq1373	k__Bacteria;p__Proteobacteria;c__Betaproteobacteria;o__Burkholderiales;f__Burkholderiaceae;g__Burkholderia-Paraburkholderia;s__megapolitana	1	1
seq1374	k__Bacteria;p__Proteobacteria;c__Alphaproteobacteria;o__Rhodobacterales;f__Rhodobacteraceae;g__Rubellimicrobium;s__roseum	1	1
seq1375	k__Bacteria;p__Actinobacteria;c__Actinobacteria;o__Micrococcales;f__Microbacteriaceae;g__Amnibacterium;s__kyonggiense	1	1
seq1376	k__Bacteria;p__Bacteroidetes;c__Bacteroidia;o__Bacteroidales;f__Porphyromonadaceae;g__Odoribacter;s__sp13171	1	1
seq1377	k__Bacteria;p__Actinobacteria;c__Actinobacteria;o__Micrococcales;f__Micrococcaceae;g__Arthrobacter;s__agilis	1	2
seq1378	k__Bacteria;p__Actinobacteria;c__Acidimicrobiia;o__Acidimicrobiales;f__NA;g__NA;s__sp4628	1	1
seq1379	k__Bacteria;p__Proteobacteria;c__Gammaproteobacteria;o__Xanthomonadales;f__NA;g__Acidibacter;s__sp65543	1	1
seq1380	k__Bacteria;p__Firmicutes;c__Bacilli;o__Lactobacillales;f__Enterococcaceae;g__Enterococcus;s__casseliflavus-flavescens-gallinarum	1	13
seq1381	k__Bacteria;p__Actinobacteria;c__Actinobacteria;o__Frankiales;f__Geodermatophilaceae;g__Geodermatophilus;s__brasiliensis-taihuensis	1	2
seq1382	k__Bacteria;p__Actinobacteria;c__Actinobacteria;o__Pseudonocardiales;f__Pseudonocardiaceae;g__Saccharothrix;s__saharensis	1	1
seq1383	k__Bacteria;p__Firmicutes;c__Bacilli;o__Bacillales;f__Bacillaceae;g__Bacillus;s__niacini-soli	1	3
seq1384	k__Bacteria;p__Firmicutes;c__Clostridia;o__Clostridiales;f__Clostridiaceae;g__Clostridium-Sarcina;s__NA	1	10
seq1385	k__Bacteria;p__Actinobacteria;c__Actinobacteria;o__Micrococcales;f__Cellulomonadaceae;g__Cellulomonas;s__biazotea-fimi-oligotrophica	1	6
seq1386	k__Bacteria;p__Firmicutes;c__Negativicutes;o__Selenomonadales;f__Veillonellaceae;g__Anaerosinus;s__glycerini	1	1
seq1387	k__Bacteria;p__Actinobacteria;c__Actinobacteria;o__Frankiales;f__Nakamurellaceae;g__Nakamurella;s__sp6097	1	1
seq1388	k__Bacteria;p__Proteobacteria;c__Alphaproteobacteria;o__Sphingomonadales;f__Sphingomonadaceae;g__Novosphingobium;s__sp47634	1	1
seq1389	k__Bacteria;p__Proteobacteria;c__Alphaproteobacteria;o__Rhodospirillales;f__Acetobacteraceae;g__NA;s__sp45783	1	1
seq1390	k__Bacteria;p__Proteobacteria;c__Betaproteobacteria;o__Burkholderiales;f__Burkholderiaceae;g__Burkholderia-Paraburkholderia;s__caledonica	1	2
seq1391	k__Bacteria;p__Bacteroidetes;c__Bacteroidia;o__Bacteroidales;f__Porphyromonadaceae;g__Odoribacter;s__sp13171	1	1
seq1392	k__Bacteria;p__Proteobacteria;c__Alphaproteobacteria;o__Rhodobacterales;f__Rhodobacteraceae;g__Paracoccus;s__yeei	1	1
seq1393	k__Bacteria;p__Actinobacteria;c__Actinobacteria;o__Propionibacteriales;f__Nocardioidaceae;g__Nocardioides;s__sp7653	1	1
seq1394	k__Bacteria;p__Proteobacteria;c__Alphaproteobacteria;o__Sphingomonadales;f__NA;g__NA;s__sp47468	1	1
seq1395	k__Bacteria;p__Proteobacteria;c__Betaproteobacteria;o__Neisseriales;f__Neisseriaceae;g__Aquitalea;s__magnusonii	1	2
seq1396	k__Bacteria;p__Proteobacteria;c__Alphaproteobacteria;o__Rhodobacterales;f__Rhodobacteraceae;g__Rubellimicrobium;s__roseum	1	1
seq1397	k__Bacteria;p__Actinobacteria;c__Actinobacteria;o__Micrococcales;f__Cellulomonadaceae;g__Cellulomonas;s__oligotrophica	1	1
seq1398	k__Bacteria;p__Actinobacteria;c__Actinobacteria;o__Micrococcales;f__Intrasporangiaceae;g__Fodinibacter;s__luteus	1	1
seq1399	k__Bacteria;p__Actinobacteria;c__Actinobacteria;o__Micrococcales;f__Micrococcaceae;g__Kocuria;s__sediminis-turfanensis	1	3
seq1400	k__Bacteria;p__Actinobacteria;c__Actinobacteria;o__Pseudonocardiales;f__Pseudonocardiaceae;g__Pseudonocardia;s__sp8086	1	1
seq1401	k__Bacteria;p__Proteobacteria;c__Alphaproteobacteria;o__Rhizobiales;f__NA;g__NA;s__sp43150	1	1
seq1402	k__Bacteria;p__Acidobacteria;c__Acidobacteria;o__NA;f__NA;g__Bryobacter;s__sp2516	1	1
seq1403	k__Bacteria;p__Actinobacteria;c__Thermoleophilia;o__Solirubrobacterales;f__Solirubrobacteraceae;g__Solirubrobacter;s__phytolaccae	1	1
seq1404	k__Bacteria;p__Acidobacteria;c__Acidobacteria;o__NA;f__NA;g__Bryobacter;s__sp2567	1	1
seq1405	k__Bacteria;p__Proteobacteria;c__Alphaproteobacteria;o__Sphingomonadales;f__Sphingomonadaceae;g__Sphingomonas;s__sp47921	1	1
seq1406	k__Bacteria;p__Proteobacteria;c__Alphaproteobacteria;o__Rhodospirillales;f__Acetobacteraceae;g__NA;s__sp45755	1	1
seq1407	k__Bacteria;p__Acidobacteria;c__Acidobacteria;o__NA;f__NA;g__Bryobacter;s__sp2494	1	1
seq1408	k__Bacteria;p__Gracilibacteria;c__NA;o__NA;f__NA;g__Gracilibacteria;s__bacterium	1	1
seq1409	k__Bacteria;p__Actinobacteria;c__Actinobacteria;o__Micrococcales;f__Microbacteriaceae;g__Humibacter;s__antri	1	1
seq1410	k__Bacteria;p__Proteobacteria;c__Betaproteobacteria;o__Burkholderiales;f__Burkholderiaceae;g__Burkholderia-Paraburkholderia;s__insulsa	1	1
seq1411	k__Bacteria;p__Actinobacteria;c__Actinobacteria;o__Propionibacteriales;f__Nocardioidaceae;g__Nocardioides;s__sp7653	1	1
seq1412	k__Bacteria;p__Firmicutes;c__Clostridia;o__Clostridiales;f__Lachnospiraceae;g__Shuttleworthia;s__sp33222	1	1
seq1413	k__Bacteria;p__Actinobacteria;c__Actinobacteria;o__Kineosporiales;f__Kineosporiaceae;g__Angustibacter;s__aerolatus	1	1
seq1414	k__Bacteria;p__Actinobacteria;c__Actinobacteria;o__Micrococcales;f__Cellulomonadaceae;g__Cellulomonas;s__biazotea-fimi	1	5
seq1415	k__Bacteria;p__Actinobacteria;c__Actinobacteria;o__Propionibacteriales;f__Nocardioidaceae;g__Nocardioides;s__alpinus	1	1
seq1416	k__Bacteria;p__Acidobacteria;c__Acidobacteria;o__Acidobacteriales;f__NA;g__Bryocella;s__sp1704	1	1
seq1417	k__Bacteria;p__Proteobacteria;c__Alphaproteobacteria;o__Rhizobiales;f__NA;g__NA;s__sp43144	1	1
seq1418	k__Bacteria;p__Proteobacteria;c__Betaproteobacteria;o__Burkholderiales;f__Oxalobacteraceae;g__Massilia;s__plicata	1	1
seq1419	k__Bacteria;p__Proteobacteria;c__Alphaproteobacteria;o__Rhizobiales;f__NA;g__Rhizomicrobium;s__sp44399	1	1
seq1420	k__Bacteria;p__Proteobacteria;c__Betaproteobacteria;o__Burkholderiales;f__Comamonadaceae;g__Comamonas;s__koreensis	1	1
seq1421	k__Bacteria;p__Actinobacteria;c__Actinobacteria;o__Streptosporangiales;f__Streptosporangiaceae;g__Nonomuraea;s__harbinensis-turkmeniaca	1	2
seq1422	k__Bacteria;p__Chloroflexi;c__Chloroflexia;o__Kallotenuales;f__NA;g__NA;s__sp21230	1	1
seq1423	k__Bacteria;p__Proteobacteria;c__Alphaproteobacteria;o__Rhodospirillales;f__Acetobacteraceae;g__NA;s__sp45755	1	1
seq1424	k__Bacteria;p__Proteobacteria;c__Alphaproteobacteria;o__Sphingomonadales;f__Sphingomonadaceae;g__Sphingomonas;s__NA	1	7
seq1425	k__Bacteria;p__Proteobacteria;c__Alphaproteobacteria;o__Rhodospirillales;f__Acetobacteraceae;g__Belnapia;s__moabensis	1	1
seq1426	k__Bacteria;p__Proteobacteria;c__Alphaproteobacteria;o__Rhodospirillales;f__NA;g__NA;s__sp45834	1	1
seq1427	k__Bacteria;p__Actinobacteria;c__Actinobacteria;o__Propionibacteriales;f__Nocardioidaceae;g__Nocardioides;s__sp7665	1	1
seq1428	k__Bacteria;p__Actinobacteria;c__Actinobacteria;o__Micrococcales;f__Micrococcaceae;g__Arthrobacter;s__agilis	1	2
seq1429	k__Bacteria;p__Bacteroidetes;c__Cytophagia;o__Cytophagales;f__Cytophagaceae;g__Adhaeribacter;s__sp15073	1	1
seq1430	k__Bacteria;p__Proteobacteria;c__Alphaproteobacteria;o__Rhodospirillales;f__Acetobacteraceae;g__Acidiphilium;s__sp45514	1	1
seq1431	k__Bacteria;p__Firmicutes;c__Clostridia;o__Clostridiales;f__Lachnospiraceae;g__Lachnoclostridium;s__sp32433	1	1
seq1432	k__Bacteria;p__Actinobacteria;c__Actinobacteria;o__Frankiales;f__NA;g__NA;s__sp6166	1	1
seq1433	k__Bacteria;p__Gemmatimonadetes;c__Gemmatimonadetes;o__Gemmatimonadales;f__Gemmatimonadaceae;g__NA;s__sp37959	1	1
seq1434	k__Bacteria;p__Actinobacteria;c__Actinobacteria;o__Pseudonocardiales;f__Pseudonocardiaceae;g__Crossiella;s__sp7967	1	1
seq1435	k__Bacteria;p__Actinobacteria;c__Acidimicrobiia;o__Acidimicrobiales;f__Acidimicrobiaceae;g__NA;s__sp4275	1	1
seq1437	k__Bacteria;p__Actinobacteria;c__Actinobacteria;o__Kineosporiales;f__Kineosporiaceae;g__NA;s__sp6223	1	1
seq1438	k__Bacteria;p__Actinobacteria;c__Actinobacteria;o__Kineosporiales;f__Kineosporiaceae;g__Angustibacter;s__aerolatus-peucedani	1	2
seq1439	k__Bacteria;p__Actinobacteria;c__Actinobacteria;o__Frankiales;f__Geodermatophilaceae;g__NA;s__sp6088	1	1
seq1440	k__Bacteria;p__Actinobacteria;c__Actinobacteria;o__Frankiales;f__Acidothermaceae;g__Acidothermus;s__sp6017-sp6024	1	2
seq1441	k__Bacteria;p__Verrucomicrobia;c__Spartobacteria;o__Chthoniobacterales;f__NA;g__NA;s__sp69194	1	1
seq1442	k__Bacteria;p__Proteobacteria;c__Alphaproteobacteria;o__Sphingomonadales;f__Sphingomonadaceae;g__Sphingomonas;s__sp47867-sp47877-sp47922	1	3
seq1443	k__Bacteria;p__Actinobacteria;c__Actinobacteria;o__Frankiales;f__Acidothermaceae;g__Acidothermus;s__sp6017	1	1
seq1445	k__Bacteria;p__Actinobacteria;c__Thermoleophilia;o__Solirubrobacterales;f__NA;g__NA;s__sp11004	1	1
seq1446	k__Bacteria;p__Actinobacteria;c__Actinobacteria;o__Frankiales;f__Geodermatophilaceae;g__Blastococcus;s__saxobsidens	1	2
seq1447	k__Bacteria;p__Bacteroidetes;c__Bacteroidia;o__Bacteroidales;f__Prevotellaceae;g__Prevotella;s__bivia	1	3
seq1448	k__Bacteria;p__Actinobacteria;c__Actinobacteria;o__Pseudonocardiales;f__Pseudonocardiaceae;g__Actinomycetospora;s__sp7854	1	1
seq1449	k__Bacteria;p__Actinobacteria;c__Actinobacteria;o__Corynebacteriales;f__Mycobacteriaceae;g__Mycobacterium;s__NA	1	14
seq1450	k__Bacteria;p__Bacteroidetes;c__Bacteroidia;o__Bacteroidales;f__Porphyromonadaceae;g__Odoribacter;s__sp13183	1	1
seq1451	k__Bacteria;p__Proteobacteria;c__Alphaproteobacteria;o__Rhodospirillales;f__Acetobacteraceae;g__Acidicaldus;s__sp45489	1	1
seq1452	k__Bacteria;p__Actinobacteria;c__Actinobacteria;o__Streptomycetales;f__Streptomycetaceae;g__Streptomyces;s__viridiviolaceus	1	2
seq1453	k__Bacteria;p__Gemmatimonadetes;c__Gemmatimonadetes;o__Gemmatimonadales;f__Gemmatimonadaceae;g__NA;s__sp37917	1	1
seq1454	k__Bacteria;p__Proteobacteria;c__Alphaproteobacteria;o__Rhizobiales;f__NA;g__NA;s__sp44614	1	1
seq1455	k__Bacteria;p__Actinobacteria;c__Actinobacteria;o__Micrococcales;f__Micrococcaceae;g__Arthrobacter;s__sp7068-sp7074-sp7079	1	3
seq1456	k__Bacteria;p__Proteobacteria;c__Alphaproteobacteria;o__Rhizobiales;f__NA;g__NA;s__sp43140	1	1
seq1457	k__Bacteria;p__Actinobacteria;c__Actinobacteria;o__Propionibacteriales;f__Propionibacteriaceae;g__Microlunatus;s__sp7737-sp7738	1	2
seq1458	k__Bacteria;p__Proteobacteria;c__Gammaproteobacteria;o__Xanthomonadales;f__Xanthomonadaceae;g__Dyella;s__japonica	1	2
seq1459	k__Bacteria;p__Chloroflexi;c__NA;o__NA;f__NA;g__NA;s__sp21482	1	1
seq1460	k__Bacteria;p__Actinobacteria;c__Actinobacteria;o__Propionibacteriales;f__Nocardioidaceae;g__Aeromicrobium;s__ginsengisoli-marinum	1	4
seq1461	k__Bacteria;p__Actinobacteria;c__Actinobacteria;o__Pseudonocardiales;f__Pseudonocardiaceae;g__Pseudonocardia;s__NA	1	4
seq1462	k__Bacteria;p__Actinobacteria;c__Actinobacteria;o__Frankiales;f__NA;g__NA;s__sp6166	1	1
seq1463	k__Bacteria;p__Proteobacteria;c__Alphaproteobacteria;o__Rhizobiales;f__Methylobacteriaceae;g__Methylobacterium;s__sp43895	1	1
seq1464	k__Bacteria;p__Bacteroidetes;c__Bacteroidia;o__Bacteroidales;f__Porphyromonadaceae;g__Macellibacteroides;s__fermentans	1	1
seq1466	k__Bacteria;p__Proteobacteria;c__Alphaproteobacteria;o__Rhizobiales;f__Hyphomicrobiaceae;g__Devosia;s__submarina	1	2
seq1467	k__Bacteria;p__Proteobacteria;c__Alphaproteobacteria;o__Rhizobiales;f__Methylobacteriaceae;g__Methylobacterium;s__NA	1	16
seq1468	k__Bacteria;p__Proteobacteria;c__Alphaproteobacteria;o__Caulobacterales;f__Caulobacteraceae;g__NA;s__sp42797	1	1
seq1469	k__Bacteria;p__Proteobacteria;c__Alphaproteobacteria;o__Rhizobiales;f__Methylobacteriaceae;g__Methylobacterium;s__aquaticum-platani-tarhaniae	1	7
seq1470	k__Bacteria;p__Proteobacteria;c__Alphaproteobacteria;o__Rhodospirillales;f__NA;g__NA;s__sp45806	1	1
seq1471	k__Bacteria;p__Actinobacteria;c__Actinobacteria;o__Corynebacteriales;f__Nocardiaceae;g__Gordonia;s__NA	1	8
seq1472	k__Bacteria;p__Proteobacteria;c__Alphaproteobacteria;o__Caulobacterales;f__Caulobacteraceae;g__NA;s__sp42780	1	1
seq1474	k__Bacteria;p__Proteobacteria;c__Alphaproteobacteria;o__Sphingomonadales;f__Sphingomonadaceae;g__Blastomonas;s__natatoria-ursincola	1	3
seq1475	k__Bacteria;p__NA;c__NA;o__NA;f__NA;g__NA;s__sp69486-sp69495	1	2
seq1476	k__Bacteria;p__Actinobacteria;c__Actinobacteria;o__Pseudonocardiales;f__Pseudonocardiaceae;g__Amycolatopsis;s__NA	1	11
seq1477	k__Bacteria;p__Proteobacteria;c__Alphaproteobacteria;o__Rhodospirillales;f__Acetobacteraceae;g__Acidisphaera;s__sp45530	1	1
seq1478	k__Bacteria;p__Chloroflexi;c__Thermomicrobia;o__NA;f__NA;g__NA;s__sp21845	1	1
seq1479	k__Bacteria;p__Actinobacteria;c__Actinobacteria;o__Micrococcales;f__Cellulomonadaceae;g__Cellulomonas;s__biazotea-fimi	1	5
seq1480	k__Bacteria;p__Actinobacteria;c__Actinobacteria;o__Micrococcales;f__Micrococcaceae;g__Arthrobacter;s__sp7079	1	1
seq1481	k__Bacteria;p__Actinobacteria;c__Actinobacteria;o__Pseudonocardiales;f__Pseudonocardiaceae;g__Actinomycetospora;s__sp7853	1	1
seq1482	k__Bacteria;p__Actinobacteria;c__Actinobacteria;o__Propionibacteriales;f__Nocardioidaceae;g__Nocardioides;s__mesophilus	1	1
seq1483	k__Bacteria;p__Firmicutes;c__Clostridia;o__Clostridiales;f__NA;g__NA;s__sp30535	1	1
seq1484	k__Bacteria;p__Bacteroidetes;c__Bacteroidia;o__Bacteroidales;f__Porphyromonadaceae;g__Parabacteroides;s__sp13265	1	1
seq1485	k__Bacteria;p__Actinobacteria;c__Actinobacteria;o__Streptosporangiales;f__Thermomonosporaceae;g__Actinocorallia;s__libanotica	1	2
seq1486	k__Bacteria;p__Bacteroidetes;c__Cytophagia;o__Cytophagales;f__Cytophagaceae;g__Hymenobacter;s__sp15221	1	1
seq1487	k__Bacteria;p__Proteobacteria;c__Betaproteobacteria;o__Burkholderiales;f__Comamonadaceae;g__Leptothrix;s__ginsengisoli	1	1
seq1489	k__Bacteria;p__Proteobacteria;c__Alphaproteobacteria;o__Rhizobiales;f__Xanthobacteraceae;g__Variibacter;s__sp44536	1	1
seq1490	k__Bacteria;p__Firmicutes;c__Clostridia;o__Clostridiales;f__Lachnospiraceae;g__Blautia;s__sp32034	1	1
seq1491	k__Bacteria;p__Actinobacteria;c__Actinobacteria;o__Micrococcales;f__Micrococcaceae;g__Arthrobacter;s__agilis	1	2
seq1492	k__Bacteria;p__Proteobacteria;c__Alphaproteobacteria;o__Rhizobiales;f__Bradyrhizobiaceae;g__NA;s__sp43314	1	1
seq1493	k__Bacteria;p__Proteobacteria;c__Alphaproteobacteria;o__Rhizobiales;f__NA;g__NA;s__sp43202	1	1
seq1494	k__Bacteria;p__Bacteroidetes;c__Bacteroidia;o__Bacteroidales;f__Porphyromonadaceae;g__Macellibacteroides;s__fermentans	1	1
seq1495	k__Bacteria;p__Actinobacteria;c__Actinobacteria;o__Corynebacteriales;f__Corynebacteriaceae;g__Corynebacterium;s__mucifaciens-ureicelerivorans	1	5
seq1496	k__Bacteria;p__Actinobacteria;c__Actinobacteria;o__Frankiales;f__Acidothermaceae;g__Acidothermus;s__sp6013	1	1
seq1497	k__Bacteria;p__Actinobacteria;c__Acidimicrobiia;o__Acidimicrobiales;f__Acidimicrobiaceae;g__NA;s__sp4227	1	1
seq1498	k__Bacteria;p__Chloroflexi;c__Chloroflexia;o__Kallotenuales;f__NA;g__NA;s__sp21224	1	1
seq1499	k__Bacteria;p__Proteobacteria;c__Alphaproteobacteria;o__Sphingomonadales;f__Sphingomonadaceae;g__NA;s__sp48016	1	1
seq1500	k__Bacteria;p__Proteobacteria;c__Alphaproteobacteria;o__Rhodospirillales;f__Acetobacteraceae;g__Acidiphilium;s__sp45514-sp45525	1	2
seq1501	k__Bacteria;p__Bacteroidetes;c__Sphingobacteriia;o__Sphingobacteriales;f__Chitinophagaceae;g__Flavisolibacter;s__sp18192	1	1
seq1502	k__Bacteria;p__Firmicutes;c__Clostridia;o__Clostridiales;f__Ruminococcaceae;g__NA;s__sp35485	1	1
seq1503	k__Bacteria;p__Firmicutes;c__Clostridia;o__Clostridiales;f__Lachnospiraceae;g__Coprococcus;s__comes-sp32193	1	4
seq1504	k__Bacteria;p__Firmicutes;c__Clostridia;o__Clostridiales;f__Lachnospiraceae;g__Blautia;s__hansenii-producta	1	3
seq1505	k__Bacteria;p__Actinobacteria;c__Thermoleophilia;o__Solirubrobacterales;f__Solirubrobacteraceae;g__Solirubrobacter;s__sp11099	1	1
seq1506	k__Bacteria;p__Actinobacteria;c__Actinobacteria;o__Micrococcales;f__Microbacteriaceae;g__Microbacterium;s__maritypicum-oxydans	1	2
seq1507	k__Bacteria;p__Actinobacteria;c__Actinobacteria;o__Frankiales;f__Sporichthyaceae;g__NA;s__sp6152-sp6154	1	2
seq1508	k__Bacteria;p__Actinobacteria;c__Actinobacteria;o__Corynebacteriales;f__Nocardiaceae;g__Nocardia;s__terpenica	1	2
seq1509	k__Bacteria;p__Firmicutes;c__Clostridia;o__Clostridiales;f__Lachnospiraceae;g__Tyzzerella;s__sp33291	1	1
seq1510	k__Bacteria;p__Actinobacteria;c__Actinobacteria;o__Corynebacteriales;f__Mycobacteriaceae;g__Mycobacterium;s__mucogenicum-pallens-phocaicum	1	3
seq1511	k__Bacteria;p__Acidobacteria;c__Acidobacteria;o__Acidobacteriales;f__NA;g__NA;s__sp1774	1	1
seq1512	k__Bacteria;p__Actinobacteria;c__Actinobacteria;o__Frankiales;f__Acidothermaceae;g__Acidothermus;s__sp6019-sp6023-sp6024	1	3
seq1513	k__Bacteria;p__Proteobacteria;c__Alphaproteobacteria;o__Rhodospirillales;f__Acetobacteraceae;g__Craurococcus;s__sp45574	1	1
seq1514	k__Bacteria;p__Firmicutes;c__Clostridia;o__Clostridiales;f__Lachnospiraceae;g__Lachnoclostridium;s__sp32317-sp32319-sp32434	1	3
seq1516	k__Bacteria;p__Proteobacteria;c__Alphaproteobacteria;o__Rhizobiales;f__NA;g__NA;s__sp43725	1	1
seq1517	k__Bacteria;p__Proteobacteria;c__Alphaproteobacteria;o__Caulobacterales;f__Caulobacteraceae;g__NA;s__sp42791	1	1
seq1518	k__Bacteria;p__Bacteroidetes;c__Sphingobacteriia;o__Sphingobacteriales;f__Sphingobacteriaceae;g__Mucilaginibacter;s__polytrichastri	1	1
seq1519	k__Bacteria;p__Actinobacteria;c__Rubrobacteria;o__Rubrobacterales;f__Rubrobacteriaceae;g__Rubrobacter;s__sp10758	1	1
seq1520	k__Bacteria;p__Firmicutes;c__Bacilli;o__Bacillales;f__Bacillaceae;g__Bacillus;s__litoralis	1	1
seq1521	k__Bacteria;p__Chloroflexi;c__NA;o__NA;f__NA;g__NA;s__sp21491	1	1
seq1522	k__Bacteria;p__Actinobacteria;c__Actinobacteria;o__Propionibacteriales;f__Nocardioidaceae;g__Nocardioides;s__ganghwensis	1	1
seq1523	k__Bacteria;p__Actinobacteria;c__Actinobacteria;o__Frankiales;f__Geodermatophilaceae;g__Geodermatophilus;s__africanus-obscurus-siccatus	1	3
seq1524	k__Bacteria;p__Proteobacteria;c__Betaproteobacteria;o__Burkholderiales;f__Oxalobacteraceae;g__Massilia;s__consociata	1	1
seq1525	k__Bacteria;p__Proteobacteria;c__Alphaproteobacteria;o__Rhizobiales;f__Methylobacteriaceae;g__Methylobacterium;s__adhaesivum-goesingense	1	2
seq1526	k__Bacteria;p__Proteobacteria;c__Alphaproteobacteria;o__Sphingomonadales;f__Sphingomonadaceae;g__Sphingomonas;s__roseiflava	1	1
seq1527	k__Bacteria;p__Bacteroidetes;c__Bacteroidia;o__Bacteroidales;f__Porphyromonadaceae;g__Odoribacter;s__sp13171	1	1
seq1528	k__Bacteria;p__Proteobacteria;c__Alphaproteobacteria;o__Rhodospirillales;f__Acetobacteraceae;g__Belnapia;s__moabensis	1	1
seq1529	k__Bacteria;p__Proteobacteria;c__Alphaproteobacteria;o__Rhizobiales;f__NA;g__NA;s__sp44612	1	1
seq1530	k__Bacteria;p__Proteobacteria;c__Alphaproteobacteria;o__Rhizobiales;f__Bradyrhizobiaceae;g__Rhodoblastus;s__acidophilus	1	2
seq1531	k__Bacteria;p__Proteobacteria;c__Alphaproteobacteria;o__Sphingomonadales;f__Erythrobacteraceae;g__Altererythrobacter;s__sp47506	1	1
seq1532	k__Bacteria;p__Actinobacteria;c__Actinobacteria;o__Frankiales;f__Sporichthyaceae;g__Sporichthya;s__polymorpha	1	2
seq1533	k__Bacteria;p__Actinobacteria;c__Actinobacteria;o__Corynebacteriales;f__Mycobacteriaceae;g__Mycobacterium;s__heraklionense	1	1
seq1534	k__Bacteria;p__Proteobacteria;c__Alphaproteobacteria;o__Rhodospirillales;f__Acetobacteraceae;g__Acidisoma;s__sibiricum	1	1
seq1535	k__Bacteria;p__Firmicutes;c__Clostridia;o__Clostridiales;f__Ruminococcaceae;g__NA;s__sp35144	1	1
seq1536	k__Bacteria;p__Actinobacteria;c__Actinobacteria;o__Corynebacteriales;f__Corynebacteriaceae;g__Corynebacterium;s__pseudodiphtheriticum	1	1
seq1537	k__Archaea;p__Euryarchaeota;c__Methanomicrobia;o__Methanomicrobiales;f__Methanoregulaceae;g__Methanoregula;s__sp940	1	1
seq1538	k__Bacteria;p__Actinobacteria;c__Rubrobacteria;o__Rubrobacterales;f__Rubrobacteriaceae;g__Rubrobacter;s__sp10765	1	1
seq1539	k__Bacteria;p__Proteobacteria;c__Alphaproteobacteria;o__Caulobacterales;f__Caulobacteraceae;g__Phenylobacterium;s__mobile	1	1
seq1540	k__Bacteria;p__Actinobacteria;c__Actinobacteria;o__Streptosporangiales;f__Streptosporangiaceae;g__Sphaerisporangium;s__sp10231	1	1
seq1541	k__Bacteria;p__Firmicutes;c__Bacilli;o__Bacillales;f__Paenibacillaceae;g__Oxalophagus;s__oxalicus	1	2
seq1543	k__Bacteria;p__Proteobacteria;c__Alphaproteobacteria;o__Rhodospirillales;f__Acetobacteraceae;g__Acidicaldus;s__sp45489	1	1
seq1544	k__Bacteria;p__Proteobacteria;c__Alphaproteobacteria;o__Rhizobiales;f__Xanthobacteraceae;g__Variibacter;s__sp44552	1	1
seq1545	k__Bacteria;p__Actinobacteria;c__Actinobacteria;o__Frankiales;f__Acidothermaceae;g__Acidothermus;s__sp6014	1	1
seq1546	k__Bacteria;p__Acidobacteria;c__Acidobacteria;o__Acidobacteriales;f__NA;g__NA;s__sp1802	1	1
seq1547	k__Bacteria;p__Proteobacteria;c__Alphaproteobacteria;o__Rhodospirillales;f__Acetobacteraceae;g__Acidiphilium;s__sp45519	1	1
seq1548	k__Bacteria;p__Firmicutes;c__Bacilli;o__Bacillales;f__Planococcaceae;g__Planomicrobium;s__flavidum-soli	1	2
seq1549	k__Bacteria;p__Actinobacteria;c__Actinobacteria;o__Streptosporangiales;f__Thermomonosporaceae;g__Actinomadura;s__fulvescens-rudentiformis	1	2
seq1550	k__Bacteria;p__Bacteroidetes;c__Cytophagia;o__Cytophagales;f__Cytophagaceae;g__Adhaeribacter;s__aquaticus	1	1
seq1551	k__Bacteria;p__Actinobacteria;c__Rubrobacteria;o__Rubrobacterales;f__Rubrobacteriaceae;g__Rubrobacter;s__sp10729	1	1
seq1552	k__Bacteria;p__Actinobacteria;c__Thermoleophilia;o__Solirubrobacterales;f__Solirubrobacteraceae;g__Solirubrobacter;s__sp11113	1	1
seq1553	k__Bacteria;p__Actinobacteria;c__Actinobacteria;o__Pseudonocardiales;f__Pseudonocardiaceae;g__Crossiella;s__sp7967	1	1
seq1554	k__Bacteria;p__Actinobacteria;c__Actinobacteria;o__Streptosporangiales;f__Thermomonosporaceae;g__Actinomadura;s__umbrina	1	1
seq1555	k__Bacteria;p__Proteobacteria;c__Alphaproteobacteria;o__Rhizobiales;f__Bradyrhizobiaceae;g__Rhodoblastus;s__acidophilus	1	2
seq1556	k__Bacteria;p__Proteobacteria;c__Alphaproteobacteria;o__Rhodospirillales;f__Acetobacteraceae;g__Acidiphilium;s__sp45522	1	1
seq1557	k__Bacteria;p__Proteobacteria;c__Alphaproteobacteria;o__Rhizobiales;f__Phyllobacteriaceae;g__Phyllobacterium;s__brassicacearum-myrsinacearum	1	8
seq1558	k__Bacteria;p__Cyanobacteria;c__Cyanobacteria;o__NA;f__FamilyI;g__Leptolyngbya;s__sp23175	1	1
seq1559	k__Bacteria;p__Proteobacteria;c__Deltaproteobacteria;o__Desulfovibrionales;f__Desulfovibrionaceae;g__Bilophila;s__wadsworthia	1	3
seq1560	k__Bacteria;p__Actinobacteria;c__Actinobacteria;o__Micrococcales;f__Cellulomonadaceae;g__Cellulomonas;s__flavigena-iranensis	1	5
seq1561	k__Bacteria;p__Proteobacteria;c__Betaproteobacteria;o__Burkholderiales;f__Oxalobacteraceae;g__Noviherbaspirillum;s__sp49442	1	1
seq1562	k__Bacteria;p__Proteobacteria;c__Alphaproteobacteria;o__Rhodospirillales;f__Acetobacteraceae;g__Acidiphilium;s__sp45523	1	1
seq1563	k__Bacteria;p__Proteobacteria;c__Alphaproteobacteria;o__Rhizobiales;f__NA;g__NA;s__sp43144	1	1
seq1564	k__Bacteria;p__Actinobacteria;c__Actinobacteria;o__Micrococcales;f__Microbacteriaceae;g__Agromyces;s__iriomotensis	1	1
seq1565	k__Bacteria;p__Proteobacteria;c__Alphaproteobacteria;o__Rhizobiales;f__Methylobacteriaceae;g__Microvirga;s__sp43908	1	1
seq1566	k__Bacteria;p__Proteobacteria;c__Alphaproteobacteria;o__Rhodospirillales;f__Acetobacteraceae;g__Acidiphilium;s__sp45519	1	1
seq1567	k__Bacteria;p__Bacteroidetes;c__Bacteroidia;o__Bacteroidales;f__Porphyromonadaceae;g__Macellibacteroides;s__fermentans	1	1
seq1568	k__Bacteria;p__Firmicutes;c__Clostridia;o__Clostridiales;f__Clostridiaceae;g__Clostridium;s__chauvoei	1	1
seq1570	k__Bacteria;p__Actinobacteria;c__Actinobacteria;o__NA;f__NA;g__NA;s__sp7508	1	1
seq1572	k__Bacteria;p__Proteobacteria;c__Alphaproteobacteria;o__Rhizobiales;f__Bradyrhizobiaceae;g__NA;s__sp43317	1	1
seq1573	k__Bacteria;p__Proteobacteria;c__Alphaproteobacteria;o__Rhizobiales;f__NA;g__NA;s__sp43139	1	1
seq1574	k__Bacteria;p__Actinobacteria;c__Thermoleophilia;o__Solirubrobacterales;f__NA;g__NA;s__sp11123	1	1
seq1575	k__Bacteria;p__Actinobacteria;c__Actinobacteria;o__Frankiales;f__NA;g__NA;s__sp6158	1	1
seq1576	k__Bacteria;p__Proteobacteria;c__Alphaproteobacteria;o__Rickettsiales;f__Rickettsiaceae;g__Rickettsia;s__NA	1	15
seq1577	k__Bacteria;p__Bacteroidetes;c__Cytophagia;o__Cytophagales;f__Cytophagaceae;g__Hymenobacter;s__gelipurpurascens	1	1
seq1578	k__Bacteria;p__Actinobacteria;c__Thermoleophilia;o__Solirubrobacterales;f__NA;g__NA;s__sp11121	1	1
seq1579	k__Bacteria;p__Cyanobacteria;c__Cyanobacteria;o__NA;f__FamilyI;g__NA;s__sp23393	1	1
seq1580	k__Bacteria;p__Bacteroidetes;c__Sphingobacteriia;o__Sphingobacteriales;f__Saprospiraceae;g__Haliscomenobacter;s__hydrossis	1	5
seq1581	k__Bacteria;p__Acidobacteria;c__Acidobacteria;o__Acidobacteriales;f__NA;g__Acidobacterium;s__sp1691	1	1
seq1582	k__Bacteria;p__Acidobacteria;c__Acidobacteria;o__NA;f__NA;g__*Solibacter;s__sp2678	1	1
seq1583	k__Bacteria;p__Actinobacteria;c__Actinobacteria;o__Frankiales;f__Geodermatophilaceae;g__Geodermatophilus;s__africanus-obscurus	1	2
seq1584	k__Bacteria;p__Firmicutes;c__Clostridia;o__Clostridiales;f__Ruminococcaceae;g__Intestinimonas;s__butyriciproducens-sp35736	1	4
seq1585	k__Bacteria;p__Actinobacteria;c__Actinobacteria;o__Corynebacteriales;f__Corynebacteriaceae;g__Corynebacterium;s__kroppenstedtii	1	2
seq1586	k__Bacteria;p__Firmicutes;c__Clostridia;o__Clostridiales;f__Ruminococcaceae;g__Ruminiclostridium;s__sp34944	1	1
seq1587	k__Bacteria;p__Actinobacteria;c__Rubrobacteria;o__Rubrobacterales;f__Rubrobacteriaceae;g__Rubrobacter;s__sp10729	1	1
seq1588	k__Bacteria;p__Actinobacteria;c__Actinobacteria;o__Corynebacteriales;f__Mycobacteriaceae;g__Mycobacterium;s__confluentis-smegmatis	1	2
seq1590	k__Bacteria;p__Proteobacteria;c__Alphaproteobacteria;o__Sphingomonadales;f__Sphingomonadaceae;g__Sphingomonas;s__sp47896-yunnanensis	1	2
seq1591	k__Bacteria;p__Actinobacteria;c__Actinobacteria;o__Pseudonocardiales;f__Pseudonocardiaceae;g__Pseudonocardia;s__sp8097	1	1
seq1592	k__Bacteria;p__Proteobacteria;c__Alphaproteobacteria;o__Rhodobacterales;f__Rhodobacteraceae;g__Rubellimicrobium;s__sp45104	1	1
seq1593	k__Bacteria;p__Bacteroidetes;c__Bacteroidia;o__Bacteroidales;f__Bacteroidaceae;g__Bacteroides;s__oleiciplenus	1	3
seq1594	k__Bacteria;p__Proteobacteria;c__Alphaproteobacteria;o__Rhizobiales;f__Beijerinckiaceae;g__Methylocella;s__palustris	1	1
seq1595	k__Bacteria;p__Firmicutes;c__Bacilli;o__Bacillales;f__Planococcaceae;g__Planococcus;s__donghaensis	1	1
seq1596	k__Bacteria;p__Firmicutes;c__Clostridia;o__Clostridiales;f__Ruminococcaceae;g__Anaerotruncus;s__sp34458	1	1
seq1597	k__Bacteria;p__Actinobacteria;c__Actinobacteria;o__Micrococcales;f__Microbacteriaceae;g__Amnibacterium;s__kyonggiense	1	1
seq1598	k__Bacteria;p__Proteobacteria;c__Alphaproteobacteria;o__Rhodospirillales;f__Acetobacteraceae;g__Rhodopila;s__globiformis	1	1
seq1599	k__Bacteria;p__Acidobacteria;c__Acidobacteria;o__Acidobacteriales;f__NA;g__Edaphobacter;s__sp1723	1	1
seq1600	k__Bacteria;p__Actinobacteria;c__Actinobacteria;o__Frankiales;f__Acidothermaceae;g__Acidothermus;s__sp6014	1	1
seq1601	k__Bacteria;p__Firmicutes;c__Clostridia;o__Clostridiales;f__Lachnospiraceae;g__NA;s__sp32888	1	1
seq1602	k__Bacteria;p__Chloroflexi;c__Chloroflexia;o__Kallotenuales;f__NA;g__NA;s__sp21224	1	1
seq1603	k__Bacteria;p__Proteobacteria;c__Gammaproteobacteria;o__Xanthomonadales;f__NA;g__NA;s__sp65589	1	1
seq1604	k__Bacteria;p__Proteobacteria;c__Alphaproteobacteria;o__Rhizobiales;f__Bradyrhizobiaceae;g__Bradyrhizobium;s__yuanmingense	1	1
seq1605	k__Bacteria;p__Firmicutes;c__Bacilli;o__Bacillales;f__Family XII;g__Exiguobacterium;s__acetylicum	1	1
seq1606	k__Bacteria;p__Proteobacteria;c__Betaproteobacteria;o__Burkholderiales;f__Burkholderiaceae;g__Burkholderia-Paraburkholderia;s__sediminicola-terricola	1	2
seq1607	k__Bacteria;p__Proteobacteria;c__Alphaproteobacteria;o__Rhodospirillales;f__Acetobacteraceae;g__Rhodopila;s__globiformis	1	1
seq1608	k__Bacteria;p__Proteobacteria;c__Alphaproteobacteria;o__Rhizobiales;f__NA;g__NA;s__sp43144	1	1
seq1609	k__Bacteria;p__Nitrospirae;c__Nitrospira;o__Nitrospirales;f__NA;g__NA;s__sp39649	1	1
seq1610	k__Bacteria;p__Proteobacteria;c__Alphaproteobacteria;o__Sphingomonadales;f__NA;g__NA;s__NA	1	3
seq1611	k__Bacteria;p__Firmicutes;c__Clostridia;o__Clostridiales;f__Ruminococcaceae;g__NA;s__sp35840	1	1
seq1612	k__Bacteria;p__Actinobacteria;c__Actinobacteria;o__Pseudonocardiales;f__Pseudonocardiaceae;g__Saccharothrix;s__hoggarensis-texasensis	1	2
seq1613	k__Bacteria;p__Proteobacteria;c__Alphaproteobacteria;o__Rhizobiales;f__Hyphomicrobiaceae;g__Rhodoplanes;s__sp43678	1	1
seq1614	k__Bacteria;p__Proteobacteria;c__Betaproteobacteria;o__Burkholderiales;f__Oxalobacteraceae;g__Undibacterium;s__jejuense-oligocarboniphilum	1	2
seq1615	k__Bacteria;p__Actinobacteria;c__Actinobacteria;o__Micromonosporales;f__Micromonosporaceae;g__Actinoplanes;s__consettensis-digitatis-humidus	1	5
seq1616	k__Bacteria;p__Fusobacteria;c__Fusobacteriia;o__Fusobacteriales;f__Leptotrichiaceae;g__Leptotrichia;s__sp37518	1	1
seq1617	k__Bacteria;p__Proteobacteria;c__Alphaproteobacteria;o__Rhizobiales;f__Rhizobiaceae;g__Agrobacterium-Rhizobium;s__radiobacter-tumefaciens	1	7
seq1618	k__Bacteria;p__Proteobacteria;c__Alphaproteobacteria;o__Rhizobiales;f__Methylobacteriaceae;g__Methylobacterium;s__sp43894	1	1
seq1619	k__Bacteria;p__Proteobacteria;c__Alphaproteobacteria;o__Caulobacterales;f__Caulobacteraceae;g__Phenylobacterium;s__lituiforme	1	1
seq1620	k__Bacteria;p__Proteobacteria;c__Alphaproteobacteria;o__Rhizobiales;f__Methylobacteriaceae;g__Methylobacterium;s__oxalidis	1	1
seq1621	k__Bacteria;p__Actinobacteria;c__Actinobacteria;o__Frankiales;f__Geodermatophilaceae;g__Modestobacter;s__marinus-versicolor	1	2
seq1622	k__Bacteria;p__Proteobacteria;c__Alphaproteobacteria;o__Rhizobiales;f__Methylobacteriaceae;g__Methylobacterium;s__aquaticum-platani-tarhaniae	1	7
seq1623	k__Bacteria;p__Cyanobacteria;c__Cyanobacteria;o__NA;f__FamilyI;g__Microcoleus;s__vaginatus	1	1
seq1624	k__Bacteria;p__Proteobacteria;c__Betaproteobacteria;o__Hydrogenophilales;f__Hydrogenophilaceae;g__Hydrogenophilus;s__thermoluteolus	1	1
seq1625	k__Bacteria;p__Actinobacteria;c__Thermoleophilia;o__Solirubrobacterales;f__NA;g__NA;s__sp11121	1	1
seq1626	k__Bacteria;p__Proteobacteria;c__Betaproteobacteria;o__Burkholderiales;f__Oxalobacteraceae;g__Massilia;s__alkalitolerans-varians	1	3
seq1627	k__Bacteria;p__Proteobacteria;c__Alphaproteobacteria;o__Sphingomonadales;f__Sphingomonadaceae;g__Sphingomonas;s__sp47828	1	1
seq1628	k__Bacteria;p__Actinobacteria;c__Actinobacteria;o__Micrococcales;f__Microbacteriaceae;g__Microcella;s__alkaliphila	1	1
seq1629	k__Bacteria;p__Actinobacteria;c__Acidimicrobiia;o__Acidimicrobiales;f__NA;g__NA;s__sp4524	1	1
seq1630	k__Bacteria;p__Proteobacteria;c__Alphaproteobacteria;o__Sphingomonadales;f__Sphingomonadaceae;g__Sphingomonas;s__humi	1	1
seq1631	k__Bacteria;p__Proteobacteria;c__Alphaproteobacteria;o__Rhodospirillales;f__Acetobacteraceae;g__Acidisoma;s__sibiricum	1	1
seq1632	k__Bacteria;p__Proteobacteria;c__Alphaproteobacteria;o__Sphingomonadales;f__Sphingomonadaceae;g__Sphingomonas;s__mali	1	1
seq1633	k__Bacteria;p__Actinobacteria;c__Actinobacteria;o__Frankiales;f__Nakamurellaceae;g__Nakamurella;s__multipartita-sp6101	1	4
seq1634	k__Bacteria;p__Actinobacteria;c__Actinobacteria;o__Frankiales;f__Geodermatophilaceae;g__NA;s__sp6088	1	1
seq1635	k__Bacteria;p__Actinobacteria;c__Actinobacteria;o__Frankiales;f__Geodermatophilaceae;g__Blastococcus;s__jejuensis	1	1
seq1636	k__Bacteria;p__Actinobacteria;c__Thermoleophilia;o__Solirubrobacterales;f__NA;g__NA;s__sp10983	1	1
seq1637	k__Bacteria;p__Proteobacteria;c__Gammaproteobacteria;o__Xanthomonadales;f__Xanthomonadaceae;g__Luteibacter;s__yeojuensis	1	1
seq1638	k__Bacteria;p__Proteobacteria;c__Gammaproteobacteria;o__Pseudomonadales;f__Pseudomonadaceae;g__Pseudomonas;s__psychrotolerans	1	1
seq1639	k__Bacteria;p__Acidobacteria;c__Acidobacteria;o__NA;f__NA;g__Bryobacter;s__sp2550	1	1
seq1640	k__Bacteria;p__Proteobacteria;c__Gammaproteobacteria;o__Xanthomonadales;f__Xanthomonadaceae;g__Mizugakiibacter;s__sp65153	1	1
seq1641	k__Bacteria;p__Bacteroidetes;c__Cytophagia;o__Cytophagales;f__Cytophagaceae;g__Adhaeribacter;s__sp15068	1	1
seq1642	k__Bacteria;p__Proteobacteria;c__Alphaproteobacteria;o__Rhodospirillales;f__Rhodospirillaceae;g__NA;s__sp46337	1	1
seq1643	k__Bacteria;p__Proteobacteria;c__Alphaproteobacteria;o__Rhodospirillales;f__NA;g__NA;s__sp45837	1	1
seq1644	k__Bacteria;p__Proteobacteria;c__Gammaproteobacteria;o__Pseudomonadales;f__Pseudomonadaceae;g__Pseudomonas;s__psychrophila	1	1
seq1645	k__Bacteria;p__Actinobacteria;c__Actinobacteria;o__Propionibacteriales;f__Nocardioidaceae;g__Nocardioides;s__sp7653	1	1
seq1646	k__Bacteria;p__NA;c__NA;o__NA;f__NA;g__NA;s__sp69484	1	1
seq1647	k__Bacteria;p__Actinobacteria;c__Actinobacteria;o__Pseudonocardiales;f__Pseudonocardiaceae;g__Actinokineospora;s__sp7849	1	1
seq1648	k__Bacteria;p__NA;c__NA;o__NA;f__NA;g__NA;s__sp69497	1	1
seq1649	k__Bacteria;p__Chloroflexi;c__NA;o__NA;f__NA;g__NA;s__sp21444	1	1
seq1650	k__Bacteria;p__Actinobacteria;c__Actinobacteria;o__Propionibacteriales;f__Nocardioidaceae;g__Nocardioides;s__mesophilus	1	1
seq1651	k__Bacteria;p__Bacteroidetes;c__Bacteroidia;o__Bacteroidales;f__Porphyromonadaceae;g__Parabacteroides;s__gordonii	1	1
seq1652	k__Bacteria;p__Proteobacteria;c__Betaproteobacteria;o__Methylophilales;f__Methylophilaceae;g__Methylotenera;s__mobilis-sp49715	1	3
seq1653	k__Bacteria;p__Actinobacteria;c__Actinobacteria;o__Frankiales;f__Geodermatophilaceae;g__Geodermatophilus;s__tzadiensis	1	1
seq1654	k__Bacteria;p__Proteobacteria;c__Alphaproteobacteria;o__Rhodospirillales;f__Acetobacteraceae;g__Acidiphilium-Acidisphaera;s__sp45523-sp45530	1	2
seq1655	k__Bacteria;p__Actinobacteria;c__Actinobacteria;o__Propionibacteriales;f__Nocardioidaceae;g__Nocardioides;s__kribbensis-terrigena	1	2
seq1656	k__Bacteria;p__Actinobacteria;c__Actinobacteria;o__Micromonosporales;f__Micromonosporaceae;g__Phytohabitans;s__houttuyneae-rumicis-suffuscus	1	3
seq1657	k__Bacteria;p__Proteobacteria;c__Alphaproteobacteria;o__Rhodospirillales;f__Acetobacteraceae;g__Acidicaldus;s__NA	1	4
seq1658	k__Bacteria;p__Actinobacteria;c__Actinobacteria;o__Corynebacteriales;f__Nocardiaceae;g__Rhodococcus;s__phenolicus-zopfii	1	2
seq1659	k__Bacteria;p__Actinobacteria;c__Rubrobacteria;o__Rubrobacterales;f__Rubrobacteriaceae;g__Rubrobacter;s__sp10729	1	1
seq1660	k__Bacteria;p__Bacteroidetes;c__Bacteroidia;o__Bacteroidales;f__Porphyromonadaceae;g__Parabacteroides;s__gordonii	1	1
seq1661	k__Bacteria;p__Actinobacteria;c__Actinobacteria;o__Micrococcales;f__Microbacteriaceae;g__Frigoribacterium;s__sp6662	1	1
seq1662	k__Bacteria;p__Actinobacteria;c__Actinobacteria;o__Frankiales;f__Geodermatophilaceae;g__Blastococcus;s__jejuensis	1	1
seq1663	k__Bacteria;p__Proteobacteria;c__Alphaproteobacteria;o__Rhizobiales;f__NA;g__NA;s__sp43144	1	1
seq1664	k__Bacteria;p__Acidobacteria;c__Acidobacteria;o__Acidobacteriales;f__NA;g__Acidobacterium;s__sp1688	1	1
seq1665	k__Bacteria;p__Actinobacteria;c__Thermoleophilia;o__Solirubrobacterales;f__NA;g__NA;s__sp11120	1	1
seq1666	k__Bacteria;p__Proteobacteria;c__Alphaproteobacteria;o__Rhizobiales;f__Methylobacteriaceae;g__Methylobacterium;s__dankookense	1	1
seq1667	k__Bacteria;p__Chloroflexi;c__Chloroflexia;o__Kallotenuales;f__NA;g__NA;s__sp21225	1	1
seq1668	k__Bacteria;p__Proteobacteria;c__Alphaproteobacteria;o__Rhizobiales;f__NA;g__NA;s__sp44613	1	1
seq1669	k__Bacteria;p__Proteobacteria;c__Alphaproteobacteria;o__Rhizobiales;f__Methylobacteriaceae;g__Methylobacterium;s__NA	1	21
seq1670	k__Bacteria;p__Proteobacteria;c__Alphaproteobacteria;o__Rhodospirillales;f__Acetobacteraceae;g__Craurococcus;s__sp45574	1	1
seq1671	k__Bacteria;p__Firmicutes;c__Clostridia;o__Clostridiales;f__Lachnospiraceae;g__Shuttleworthia;s__sp33222	1	1
seq1672	k__Bacteria;p__Actinobacteria;c__Actinobacteria;o__Kineosporiales;f__Kineosporiaceae;g__Angustibacter;s__aerolatus-peucedani	1	2
seq1673	k__Bacteria;p__Actinobacteria;c__Actinobacteria;o__Micrococcales;f__Micrococcaceae;g__Rothia;s__dentocariosa	1	2
seq1674	k__Bacteria;p__Proteobacteria;c__Alphaproteobacteria;o__Rhizobiales;f__Methylobacteriaceae;g__Methylobacterium;s__brachythecii-gnaphalii	1	2
seq1675	k__Bacteria;p__Proteobacteria;c__Alphaproteobacteria;o__Rhizobiales;f__Hyphomicrobiaceae;g__Rhodoplanes;s__sp43673	1	1
seq1676	k__Bacteria;p__Proteobacteria;c__Alphaproteobacteria;o__Rhizobiales;f__Methylobacteriaceae;g__Microvirga;s__zambiensis	1	1
seq1677	k__Bacteria;p__Proteobacteria;c__Betaproteobacteria;o__Methylophilales;f__Methylophilaceae;g__NA;s__sp49714	1	1
seq1678	k__Bacteria;p__Actinobacteria;c__Actinobacteria;o__Micrococcales;f__Micrococcaceae;g__Arthrobacter;s__agilis	1	1
seq1679	k__Bacteria;p__Proteobacteria;c__Alphaproteobacteria;o__Rhizobiales;f__NA;g__Rhizomicrobium;s__sp44397	1	1
seq1680	k__Bacteria;p__Proteobacteria;c__Alphaproteobacteria;o__Sphingomonadales;f__NA;g__NA;s__sp48028	1	1
seq1681	k__Bacteria;p__Actinobacteria;c__Actinobacteria;o__Corynebacteriales;f__Corynebacteriaceae;g__NA;s__sp5276	1	1
seq1682	k__Bacteria;p__Actinobacteria;c__Actinobacteria;o__Frankiales;f__Acidothermaceae;g__Acidothermus;s__sp6024	1	1
seq1683	k__Bacteria;p__Proteobacteria;c__Alphaproteobacteria;o__Rhizobiales;f__Methylobacteriaceae;g__Methylobacterium;s__sp43879	1	1
seq1684	k__Bacteria;p__Proteobacteria;c__Alphaproteobacteria;o__Rhizobiales;f__NA;g__NA;s__sp44612	1	1
seq1685	k__Bacteria;p__Proteobacteria;c__Alphaproteobacteria;o__Rhizobiales;f__NA;g__NA;s__sp43144	1	1
seq1687	k__Bacteria;p__Actinobacteria;c__Actinobacteria;o__Pseudonocardiales;f__Pseudonocardiaceae;g__Actinomycetospora;s__sp7853-sp7855	1	2
seq1688	k__Bacteria;p__Cyanobacteria;c__Cyanobacteria;o__NA;f__FamilyII;g__Chroococcidiopsis;s__sp23066	1	1
seq1690	k__Bacteria;p__Actinobacteria;c__Actinobacteria;o__Corynebacteriales;f__Mycobacteriaceae;g__Mycobacterium;s__madagascariense	1	1
seq1691	k__Bacteria;p__Actinobacteria;c__Actinobacteria;o__Pseudonocardiales;f__Pseudonocardiaceae;g__Saccharothrix;s__NA	1	6
seq1692	k__Bacteria;p__Acidobacteria;c__Acidobacteria;o__Acidobacteriales;f__NA;g__Granulicella;s__sp1736	1	1
seq1693	k__Bacteria;p__Actinobacteria;c__Rubrobacteria;o__Rubrobacterales;f__Rubrobacteriaceae;g__Rubrobacter;s__sp10738	1	1
seq1694	k__Bacteria;p__NA;c__NA;o__NA;f__NA;g__NA;s__sp69489	1	1
seq1695	k__Bacteria;p__Actinobacteria;c__Actinobacteria;o__Corynebacteriales;f__Corynebacteriaceae;g__Corynebacterium;s__amycolatum	1	1
seq1696	k__Bacteria;p__Proteobacteria;c__Alphaproteobacteria;o__Rhodospirillales;f__Acetobacteraceae;g__Acidisphaera;s__sp45529	1	1
seq1697	k__Bacteria;p__Acidobacteria;c__Acidobacteria;o__NA;f__NA;g__Blastocatella;s__fastidiosa	1	1
seq1698	k__Bacteria;p__Proteobacteria;c__Alphaproteobacteria;o__Rhodospirillales;f__Acetobacteraceae;g__NA;s__sp45793	1	1
seq1699	k__Bacteria;p__Proteobacteria;c__Alphaproteobacteria;o__Rhizobiales;f__Methylobacteriaceae;g__Microvirga;s__sp43908	1	1
seq1700	k__Bacteria;p__Actinobacteria;c__Actinobacteria;o__Propionibacteriales;f__Nocardioidaceae;g__Nocardioides;s__mesophilus	1	1
seq1701	k__Bacteria;p__Proteobacteria;c__Alphaproteobacteria;o__Sphingomonadales;f__Sphingomonadaceae;g__Sphingomonas;s__sp47904	1	1
seq1702	k__Bacteria;p__Firmicutes;c__Bacilli;o__Bacillales;f__Staphylococcaceae;g__Staphylococcus;s__auricularis	1	3
seq1703	k__Bacteria;p__Cyanobacteria;c__Chloroplast;o__Navicula phyllepta;f__Navicula phyllepta;g__Navicula;s__phyllepta	1	1
seq1704	k__Bacteria;p__Actinobacteria;c__Actinobacteria;o__Corynebacteriales;f__Corynebacteriaceae;g__Corynebacterium;s__pilbarense	1	1
seq1705	k__Bacteria;p__Proteobacteria;c__Alphaproteobacteria;o__Rhodospirillales;f__NA;g__NA;s__sp45811-sp45825	1	2
seq1706	k__Bacteria;p__Actinobacteria;c__Actinobacteria;o__Propionibacteriales;f__Nocardioidaceae;g__Marmoricola;s__sp7567	1	1
seq1707	k__Bacteria;p__Proteobacteria;c__Alphaproteobacteria;o__Rhizobiales;f__Methylobacteriaceae;g__Methylobacterium;s__sp43887	1	1
seq1708	k__Bacteria;p__Proteobacteria;c__Alphaproteobacteria;o__Rhodospirillales;f__Acetobacteraceae;g__NA;s__sp45774-sp45788	1	2
seq1709	k__Bacteria;p__Saccharibacteria;c__NA;o__NA;f__NA;g__NA;s__sp65975	1	1
seq1711	k__Bacteria;p__Firmicutes;c__Clostridia;o__Clostridiales;f__Ruminococcaceae;g__NA;s__sp35063-sp35737	1	2
seq1712	k__Bacteria;p__Actinobacteria;c__Actinobacteria;o__Frankiales;f__Acidothermaceae;g__Acidothermus;s__sp6014	1	1
seq1713	k__Bacteria;p__Chloroflexi;c__NA;o__NA;f__NA;g__NA;s__sp21444	1	1
seq1714	k__Bacteria;p__Acidobacteria;c__Acidobacteria;o__Acidobacteriales;f__NA;g__Granulicella;s__sp1738	1	1
seq1715	k__Bacteria;p__Chloroflexi;c__NA;o__NA;f__NA;g__NA;s__sp21493	1	1
seq1716	k__Bacteria;p__Proteobacteria;c__Betaproteobacteria;o__NA;f__NA;g__NA;s__sp50700	1	1
seq1717	k__Bacteria;p__Actinobacteria;c__Acidimicrobiia;o__Acidimicrobiales;f__NA;g__NA;s__sp4640	1	1
seq1718	k__Bacteria;p__Actinobacteria;c__Actinobacteria;o__Frankiales;f__Geodermatophilaceae;g__Modestobacter;s__marinus-versicolor	1	2
seq1719	k__Bacteria;p__Actinobacteria;c__Actinobacteria;o__Corynebacteriales;f__Corynebacteriaceae;g__Corynebacterium;s__aurimucosum	1	2
seq1720	k__Bacteria;p__Actinobacteria;c__Actinobacteria;o__Frankiales;f__Acidothermaceae;g__Acidothermus;s__sp6024	1	1
seq1721	k__Bacteria;p__Armatimonadetes;c__NA;o__NA;f__NA;g__NA;s__sp11646	1	1
seq1722	k__Bacteria;p__Actinobacteria;c__Actinobacteria;o__Propionibacteriales;f__Nocardioidaceae;g__Marmoricola;s__sp7575	1	1
seq1723	k__Bacteria;p__Proteobacteria;c__Alphaproteobacteria;o__Rhodospirillales;f__Acetobacteraceae;g__Acidiphilium;s__sp45514	1	1
seq1724	k__Bacteria;p__Acidobacteria;c__Acidobacteria;o__NA;f__NA;g__Bryobacter;s__sp2535	1	1
seq1725	k__Bacteria;p__Bacteroidetes;c__Bacteroidia;o__Bacteroidales;f__Bacteroidaceae;g__Bacteroides;s__caccae-intestinalis-uniformis	1	14
seq1726	k__Bacteria;p__Actinobacteria;c__Rubrobacteria;o__Rubrobacterales;f__Rubrobacteriaceae;g__Rubrobacter;s__sp10748	1	1
seq1727	k__Bacteria;p__Firmicutes;c__Clostridia;o__Clostridiales;f__Eubacteriaceae;g__Acetobacterium;s__paludosum	1	1
seq1728	k__Bacteria;p__Proteobacteria;c__Alphaproteobacteria;o__Rhodospirillales;f__Acetobacteraceae;g__NA;s__sp45751	1	1
seq1729	k__Bacteria;p__Actinobacteria;c__Actinobacteria;o__Pseudonocardiales;f__Pseudonocardiaceae;g__Saccharothrix;s__NA	1	4
seq1730	k__Bacteria;p__Cyanobacteria;c__Cyanobacteria;o__NA;f__FamilyI;g__Phormidium;s__cf.	1	1
seq1731	k__Bacteria;p__Proteobacteria;c__Betaproteobacteria;o__Burkholderiales;f__Comamonadaceae;g__Chlorochromatium;s__sp48875	1	1
seq1732	k__Bacteria;p__Bacteroidetes;c__Sphingobacteriia;o__Sphingobacteriales;f__Chitinophagaceae;g__Flavisolibacter;s__sp18207	1	1
seq1733	k__Bacteria;p__Actinobacteria;c__Actinobacteria;o__Streptomycetales;f__Streptomycetaceae;g__Streptomyces;s__poonensis-ribosidificus	1	3
seq1734	k__Bacteria;p__Actinobacteria;c__Actinobacteria;o__Frankiales;f__Frankiaceae;g__Jatrophihabitans;s__sp6044	1	1
seq1735	k__Bacteria;p__Actinobacteria;c__Actinobacteria;o__Pseudonocardiales;f__Pseudonocardiaceae;g__Pseudonocardia;s__zijingensis	1	1
seq1736	k__Bacteria;p__Proteobacteria;c__Alphaproteobacteria;o__Rhodospirillales;f__Acetobacteraceae;g__NA;s__sp45751	1	1
seq1737	k__Bacteria;p__Firmicutes;c__Clostridia;o__Clostridiales;f__Lachnospiraceae;g__Lachnoclostridium;s__sp32344	1	1
seq1738	k__Bacteria;p__Cyanobacteria;c__Cyanobacteria;o__NA;f__FamilyI;g__Microcoleus;s__sp23268	1	1
seq1739	k__Bacteria;p__Actinobacteria;c__Actinobacteria;o__Corynebacteriales;f__Nocardiaceae;g__Gordonia;s__kroppenstedtii	1	1
seq1740	k__Bacteria;p__Chloroflexi;c__Chloroflexia;o__Kallotenuales;f__NA;g__NA;s__sp21224	1	1
seq1741	k__Archaea;p__Euryarchaeota;c__Methanomicrobia;o__Methanocellales;f__Methanocellaceae;g__Rice Cluster I;s__sp882	1	1
seq1742	k__Bacteria;p__Proteobacteria;c__Alphaproteobacteria;o__Rhizobiales;f__Bradyrhizobiaceae;g__Salinarimonas;s__sp43406	1	1
seq1743	k__Bacteria;p__Proteobacteria;c__Alphaproteobacteria;o__Rhizobiales;f__Beijerinckiaceae;g__Methylocella;s__palustris-silvestris-tundrae	1	4
seq1744	k__Bacteria;p__Actinobacteria;c__Actinobacteria;o__Corynebacteriales;f__Mycobacteriaceae;g__Mycobacterium;s__NA	1	21
seq1745	k__Bacteria;p__Proteobacteria;c__Alphaproteobacteria;o__Rhodospirillales;f__Acetobacteraceae;g__NA;s__sp45755	1	1
seq1746	k__Bacteria;p__Firmicutes;c__Negativicutes;o__Selenomonadales;f__Veillonellaceae;g__Anaerosinus;s__glycerini	1	1
seq1747	k__Bacteria;p__Actinobacteria;c__Actinobacteria;o__Micrococcales;f__Micrococcaceae;g__Arthrobacter;s__agilis	1	2
seq1748	k__Bacteria;p__Actinobacteria;c__Actinobacteria;o__Frankiales;f__Frankiaceae;g__Jatrophihabitans;s__sp6042	1	1
seq1749	k__Bacteria;p__Chloroflexi;c__Anaerolineae;o__Anaerolineales;f__Anaerolineaceae;g__NA;s__sp20611	1	1
seq1750	k__Bacteria;p__Proteobacteria;c__Alphaproteobacteria;o__Rhizobiales;f__Bradyrhizobiaceae;g__Bradyrhizobium;s__canariense-lupini	1	3
seq1751	k__Bacteria;p__Proteobacteria;c__Alphaproteobacteria;o__Rhizobiales;f__Bradyrhizobiaceae;g__NA;s__sp43411	1	1
seq1752	k__Bacteria;p__Actinobacteria;c__Actinobacteria;o__Corynebacteriales;f__Corynebacteriaceae;g__Corynebacterium;s__mucifaciens-ureicelerivorans	1	4
seq1753	k__Bacteria;p__Proteobacteria;c__Alphaproteobacteria;o__Rhodospirillales;f__Acetobacteraceae;g__NA;s__sp45774-sp45783-sp45788	1	3
seq1754	k__Bacteria;p__Bacteroidetes;c__Cytophagia;o__Cytophagales;f__Cytophagaceae;g__Pseudarcicella;s__sp15330	1	1
seq1755	k__Bacteria;p__Proteobacteria;c__Alphaproteobacteria;o__Sphingomonadales;f__Sphingomonadaceae;g__Sphingomonas;s__dokdonensis	1	1
seq1756	k__Bacteria;p__Cyanobacteria;c__Chloroplast;o__Cryptomonas curvata;f__Cryptomonas curvata;g__Cryptomonas;s__curvata	1	1
seq1757	k__Bacteria;p__Proteobacteria;c__Alphaproteobacteria;o__Rhodospirillales;f__Acetobacteraceae;g__Craurococcus;s__sp45577	1	1
seq1758	k__Bacteria;p__Proteobacteria;c__Alphaproteobacteria;o__Rhizobiales;f__NA;g__Alsobacter;s__metallidurans	1	1
seq1759	k__Bacteria;p__Actinobacteria;c__Actinobacteria;o__Corynebacteriales;f__Corynebacteriaceae;g__Corynebacterium;s__pseudogenitalium	1	1
seq1760	k__Bacteria;p__Actinobacteria;c__Actinobacteria;o__Micrococcales;f__Cellulomonadaceae;g__Cellulomonas;s__denverensis	1	1
seq1761	k__Bacteria;p__Acidobacteria;c__Acidobacteria;o__NA;f__NA;g__*Solibacter;s__sp2642-sp2700	1	2
seq1763	k__Bacteria;p__Acidobacteria;c__Acidobacteria;o__Acidobacteriales;f__NA;g__Acidobacterium;s__sp1688	1	1
seq1764	k__Bacteria;p__Proteobacteria;c__Alphaproteobacteria;o__Rhizobiales;f__Methylobacteriaceae;g__Methylobacterium;s__soli	1	2
seq1765	k__Bacteria;p__Cyanobacteria;c__Chloroplast;o__NA;f__NA;g__NA;s__sp22733	1	1
seq1766	k__Bacteria;p__Actinobacteria;c__Actinobacteria;o__Pseudonocardiales;f__Pseudonocardiaceae;g__Actinomycetospora;s__sp7853	1	1
seq1767	k__Bacteria;p__Firmicutes;c__Bacilli;o__Lactobacillales;f__Lactobacillaceae;g__Lactobacillus;s__gallinarum	1	4
seq1768	k__Archaea;p__Thaumarchaeota;c__NA;o__NA;f__NA;g__NA;s__sp1564	1	1
seq1769	k__Bacteria;p__Actinobacteria;c__Actinobacteria;o__Corynebacteriales;f__Mycobacteriaceae;g__Mycobacterium;s__kyorinense	1	1
seq1770	k__Bacteria;p__Proteobacteria;c__Alphaproteobacteria;o__Rhodospirillales;f__Acetobacteraceae;g__NA;s__sp45770	1	1
seq1772	k__Bacteria;p__Actinobacteria;c__Actinobacteria;o__Pseudonocardiales;f__Pseudonocardiaceae;g__Actinomycetospora;s__sp7853-sp7854	1	2
seq1773	k__Bacteria;p__Firmicutes;c__Clostridia;o__Clostridiales;f__Ruminococcaceae;g__NA;s__sp35796	1	1
seq1774	k__Bacteria;p__Actinobacteria;c__Actinobacteria;o__Frankiales;f__Frankiaceae;g__Jatrophihabitans;s__sp6045	1	1
seq1775	k__Bacteria;p__Actinobacteria;c__Actinobacteria;o__Micromonosporales;f__Micromonosporaceae;g__Actinoplanes;s__derwentensis-liguriensis	1	4
seq1776	k__Bacteria;p__Proteobacteria;c__Alphaproteobacteria;o__Sphingomonadales;f__NA;g__NA;s__sp47461-sp47567	1	2
seq1777	k__Bacteria;p__NA;c__NA;o__NA;f__NA;g__NA;s__sp65899	1	1
seq1778	k__Bacteria;p__Bacteroidetes;c__Bacteroidia;o__Bacteroidales;f__Porphyromonadaceae;g__Odoribacter;s__sp13184	1	1
seq1779	k__Bacteria;p__Acidobacteria;c__Acidobacteria;o__Acidobacteriales;f__NA;g__Acidicapsa;s__borealis-sp1679	1	2
seq1780	k__Bacteria;p__Actinobacteria;c__Actinobacteria;o__Pseudonocardiales;f__Pseudonocardiaceae;g__Pseudonocardia;s__sediminis	1	1
seq1781	k__Bacteria;p__Actinobacteria;c__Actinobacteria;o__Propionibacteriales;f__Propionibacteriaceae;g__Friedmanniella;s__lacustris	1	1
seq1782	k__Bacteria;p__Proteobacteria;c__Alphaproteobacteria;o__Rhizobiales;f__NA;g__Rhizomicrobium;s__sp44399	1	1
seq1783	k__Bacteria;p__Actinobacteria;c__Thermoleophilia;o__Gaiellales;f__NA;g__NA;s__sp10862-sp10884	1	2
seq1784	k__Bacteria;p__Actinobacteria;c__Rubrobacteria;o__Rubrobacterales;f__Rubrobacteriaceae;g__Rubrobacter;s__sp10758	1	1
seq1786	k__Bacteria;p__Proteobacteria;c__Betaproteobacteria;o__NA;f__NA;g__NA;s__sp50664	1	1
seq1787	k__Bacteria;p__Actinobacteria;c__Actinobacteria;o__Corynebacteriales;f__Mycobacteriaceae;g__Mycobacterium;s__savoniae	1	1
seq1788	k__Bacteria;p__Bacteroidetes;c__Cytophagia;o__Cytophagales;f__Cytophagaceae;g__Adhaeribacter;s__sp15085	1	1
seq1789	k__Bacteria;p__Firmicutes;c__Bacilli;o__Lactobacillales;f__Enterococcaceae;g__Enterococcus;s__faecalis	1	31
seq1790	k__Bacteria;p__Firmicutes;c__Clostridia;o__Clostridiales;f__Ruminococcaceae;g__Anaerotruncus;s__sp34451	1	1
seq1791	k__Bacteria;p__Actinobacteria;c__Actinobacteria;o__Propionibacteriales;f__Nocardioidaceae;g__Nocardioides;s__sp7686	1	1
seq1792	k__Bacteria;p__Actinobacteria;c__Actinobacteria;o__Micromonosporales;f__Micromonosporaceae;g__Actinoplanes;s__friuliensis	1	1
seq1793	k__Bacteria;p__Bacteroidetes;c__Sphingobacteriia;o__Sphingobacteriales;f__Chitinophagaceae;g__Parasegetibacter;s__terrae	1	1
seq1794	k__Bacteria;p__Actinobacteria;c__Actinobacteria;o__Propionibacteriales;f__Propionibacteriaceae;g__Friedmanniella;s__lacustris	1	1
seq1795	k__Bacteria;p__Actinobacteria;c__Acidimicrobiia;o__Acidimicrobiales;f__Acidimicrobiaceae;g__NA;s__sp4252	1	1
seq1796	k__Bacteria;p__Actinobacteria;c__Actinobacteria;o__Micromonosporales;f__Micromonosporaceae;g__Actinoplanes;s__derwentensis-missouriensis-palleronii	1	9
seq1797	k__Bacteria;p__Acidobacteria;c__Acidobacteria;o__Acidobacteriales;f__NA;g__NA;s__sp1802	1	1
seq1798	k__Bacteria;p__Proteobacteria;c__Alphaproteobacteria;o__Sphingomonadales;f__Sphingomonadaceae;g__Sphingomonas;s__sp47867	1	1
seq1799	k__Bacteria;p__Proteobacteria;c__Alphaproteobacteria;o__Rhodobacterales;f__Rhodobacteraceae;g__Rubellimicrobium;s__mesophilum-roseum-sp45105	1	3
seq1800	k__Bacteria;p__Actinobacteria;c__Actinobacteria;o__Propionibacteriales;f__Nocardioidaceae;g__Nocardioides;s__nitrophenolicus	1	1
seq1801	k__Bacteria;p__Actinobacteria;c__Acidimicrobiia;o__Acidimicrobiales;f__NA;g__NA;s__sp4500	1	1
seq1802	k__Bacteria;p__Proteobacteria;c__Alphaproteobacteria;o__Rhodospirillales;f__Acetobacteraceae;g__Craurococcus;s__sp45574-sp45578	1	2
seq1803	k__Bacteria;p__Actinobacteria;c__Thermoleophilia;o__Solirubrobacterales;f__Solirubrobacteraceae;g__Solirubrobacter;s__sp11108-sp11113	1	2
seq1804	k__Bacteria;p__Actinobacteria;c__Actinobacteria;o__Frankiales;f__Frankiaceae;g__Jatrophihabitans;s__sp6042	1	1
seq1805	k__Bacteria;p__Acidobacteria;c__Acidobacteria;o__Acidobacteriales;f__NA;g__Bryocella;s__sp1701	1	1
seq1806	k__Bacteria;p__Cyanobacteria;c__Cyanobacteria;o__NA;f__FamilyI;g__Microcoleus;s__vaginatus	1	1
seq1807	k__Bacteria;p__Proteobacteria;c__Alphaproteobacteria;o__Rhizobiales;f__Hyphomicrobiaceae;g__Devosia;s__terrae	1	1
seq1808	k__Bacteria;p__Acidobacteria;c__Acidobacteria;o__Acidobacteriales;f__NA;g__Acidobacterium;s__sp1698	1	1
seq1809	k__Bacteria;p__Proteobacteria;c__Alphaproteobacteria;o__Rhodobacterales;f__Rhodobacteraceae;g__Paracocccus-Paracoccus;s__huijuniae-sp44862-sp44878	1	3
seq1810	k__Bacteria;p__Actinobacteria;c__Actinobacteria;o__Micrococcales;f__Micrococcaceae;g__Arthrobacter;s__davidanieli	1	1
seq1811	k__Bacteria;p__Actinobacteria;c__Actinobacteria;o__Propionibacteriales;f__Nocardioidaceae;g__Aeromicrobium;s__ginsengisoli	1	2
seq1812	k__Bacteria;p__Chloroflexi;c__Ktedonobacteria;o__Ktedonobacterales;f__NA;g__NA;s__sp21557	1	1
seq1813	k__Bacteria;p__Actinobacteria;c__Acidimicrobiia;o__Acidimicrobiales;f__NA;g__NA;s__sp4486	1	1
seq1814	k__Bacteria;p__Planctomycetes;c__Phycisphaerae;o__NA;f__NA;g__NA;s__sp41159	1	1
seq1815	k__Bacteria;p__NA;c__NA;o__NA;f__NA;g__NA;s__sp69491	1	1
seq1816	k__Bacteria;p__Bacteroidetes;c__Sphingobacteriia;o__Sphingobacteriales;f__Chitinophagaceae;g__Flavisolibacter;s__sp18217	1	1
seq1817	k__Bacteria;p__Actinobacteria;c__Actinobacteria;o__Streptomycetales;f__Streptomycetaceae;g__Streptacidiphilus-Streptomyces;s__NA	1	5
seq1818	k__Bacteria;p__Bacteroidetes;c__Bacteroidia;o__Bacteroidales;f__Bacteroidaceae;g__Bacteroides;s__caccae	1	4
seq1819	k__Bacteria;p__Acidobacteria;c__Acidobacteria;o__NA;f__NA;g__NA;s__sp2354	1	1
seq1820	k__Bacteria;p__Proteobacteria;c__Alphaproteobacteria;o__Rhodospirillales;f__Acetobacteraceae;g__Acidicaldus;s__sp45489	1	1
seq1821	k__Bacteria;p__Chloroflexi;c__Thermomicrobia;o__NA;f__NA;g__NA;s__sp21845	1	1
seq1822	k__Bacteria;p__Actinobacteria;c__Actinobacteria;o__Corynebacteriales;f__Mycobacteriaceae;g__Mycobacterium;s__fragae	1	1
seq1823	k__Archaea;p__Thaumarchaeota;c__NA;o__NA;f__NA;g__*Nitrososphaera;s__sp1559	1	1
seq1824	k__Bacteria;p__Bacteroidetes;c__Bacteroidia;o__Bacteroidales;f__Porphyromonadaceae;g__Odoribacter;s__sp13176	1	1
seq1825	k__Bacteria;p__Actinobacteria;c__Actinobacteria;o__Propionibacteriales;f__Nocardioidaceae;g__Nocardioides;s__sp7696	1	1
seq1826	k__Bacteria;p__Actinobacteria;c__Actinobacteria;o__Micrococcales;f__Promicromonosporaceae;g__Promicromonospora;s__sp7297	1	1
seq1827	k__Bacteria;p__Proteobacteria;c__Alphaproteobacteria;o__Rhodospirillales;f__Acetobacteraceae;g__Acidicaldus;s__sp45489	1	1
seq1828	k__Bacteria;p__Planctomycetes;c__Planctomycetacia;o__Planctomycetales;f__Planctomycetaceae;g__Singulisphaera;s__sp42078	1	1
seq1829	k__Bacteria;p__Proteobacteria;c__Alphaproteobacteria;o__Rhizobiales;f__NA;g__NA;s__sp44612	1	1
seq1830	k__Bacteria;p__Actinobacteria;c__Actinobacteria;o__Corynebacteriales;f__Mycobacteriaceae;g__Mycobacterium;s__branderi	1	1
seq1831	k__Bacteria;p__Proteobacteria;c__Alphaproteobacteria;o__Rhodospirillales;f__Acetobacteraceae;g__Acidisphaera;s__sp45531-sp45747	1	2
seq1832	k__Bacteria;p__Cyanobacteria;c__Chloroplast;o__Cosmarium botrytis;f__Cosmarium botrytis;g__Cosmarium;s__botrytis	1	1
seq1834	k__Bacteria;p__Actinobacteria;c__Actinobacteria;o__Frankiales;f__Geodermatophilaceae;g__NA;s__sp6088	1	1
seq1835	k__Bacteria;p__Proteobacteria;c__Alphaproteobacteria;o__Rhodospirillales;f__Acetobacteraceae;g__Roseomonas;s__sp45714	1	1
seq1836	k__Bacteria;p__Proteobacteria;c__Alphaproteobacteria;o__Rhodospirillales;f__Acetobacteraceae;g__Acidocella;s__sp45539	1	1
seq1837	k__Bacteria;p__Actinobacteria;c__Actinobacteria;o__Pseudonocardiales;f__Pseudonocardiaceae;g__Alloactinosynnema;s__album	1	1
seq1838	k__Bacteria;p__Chloroflexi;c__NA;o__NA;f__NA;g__NA;s__sp21491	1	1
seq1839	k__Bacteria;p__Chloroflexi;c__Chloroflexia;o__Kallotenuales;f__NA;g__NA;s__sp21223	1	1
seq1840	k__Bacteria;p__Actinobacteria;c__Actinobacteria;o__Streptosporangiales;f__Thermomonosporaceae;g__Actinomadura;s__rudentiformis	1	1
seq1841	k__Bacteria;p__Actinobacteria;c__Actinobacteria;o__Pseudonocardiales;f__Pseudonocardiaceae;g__Actinophytocola;s__burenkhanensis	1	1
seq1842	k__Bacteria;p__Actinobacteria;c__Actinobacteria;o__Propionibacteriales;f__Propionibacteriaceae;g__Friedmanniella;s__lucida-okinawensis	1	2
seq1843	k__Bacteria;p__Actinobacteria;c__Actinobacteria;o__Pseudonocardiales;f__Pseudonocardiaceae;g__Actinomycetospora;s__sp7853	1	1
seq1844	k__Bacteria;p__Proteobacteria;c__Alphaproteobacteria;o__Rhizobiales;f__Methylobacteriaceae;g__Methylobacterium-Microvirga;s__dankookense-sp43801-sp43908	1	3
seq1845	k__Bacteria;p__Proteobacteria;c__Alphaproteobacteria;o__Rhizobiales;f__NA;g__NA;s__sp43144	1	1
seq1846	k__Bacteria;p__Actinobacteria;c__Actinobacteria;o__Frankiales;f__Geodermatophilaceae;g__Blastococcus;s__sp6057	1	1
seq1847	k__Bacteria;p__Actinobacteria;c__Actinobacteria;o__Micrococcales;f__Brevibacteriaceae;g__Brevibacterium;s__casei-oceani	1	3
seq1848	k__Bacteria;p__Bacteroidetes;c__Bacteroidia;o__Bacteroidales;f__Porphyromonadaceae;g__Parabacteroides;s__sp13265-sp13286	1	2
seq1849	k__Bacteria;p__Actinobacteria;c__Actinobacteria;o__Frankiales;f__Frankiaceae;g__Frankia;s__alni	1	1
seq1850	k__Bacteria;p__Proteobacteria;c__Gammaproteobacteria;o__Xanthomonadales;f__Xanthomonadaceae;g__Rhodanobacter;s__sp65230	1	1
seq1851	k__Bacteria;p__Proteobacteria;c__Betaproteobacteria;o__Burkholderiales;f__Comamonadaceae;g__Mitsuaria;s__chitosanitabida	1	2
seq1852	k__Archaea;p__Euryarchaeota;c__Methanomicrobia;o__Methanomicrobiales;f__Methanoregulaceae;g__Methanoregula;s__formicica-sp940	1	2
seq1853	k__Bacteria;p__Proteobacteria;c__Alphaproteobacteria;o__Rhizobiales;f__Hyphomicrobiaceae;g__Rhodomicrobium;s__sp43658	1	1
seq1854	k__Bacteria;p__Actinobacteria;c__Actinobacteria;o__Micromonosporales;f__Micromonosporaceae;g__Actinoplanes-Couchioplanes;s__caeruleus-nipponensis	1	2
seq1855	k__Bacteria;p__Actinobacteria;c__Actinobacteria;o__Frankiales;f__Acidothermaceae;g__Acidothermus;s__sp6023	1	1
seq1856	k__Bacteria;p__Actinobacteria;c__Actinobacteria;o__Propionibacteriales;f__Nocardioidaceae;g__Nocardioides;s__conyzicola	1	1
seq1857	k__Bacteria;p__Proteobacteria;c__Alphaproteobacteria;o__Rhizobiales;f__Bradyrhizobiaceae;g__Bradyrhizobium;s__oligotrophicum	1	1
seq1858	k__Bacteria;p__Actinobacteria;c__Actinobacteria;o__Micrococcales;f__Microbacteriaceae;g__Frigoribacterium;s__sp6662	1	1
seq1859	k__Bacteria;p__Actinobacteria;c__Actinobacteria;o__Pseudonocardiales;f__Pseudonocardiaceae;g__Actinokineospora;s__sp7850	1	1
seq1860	k__Bacteria;p__Acidobacteria;c__NA;o__NA;f__NA;g__NA;s__NA	1	2
seq1861	k__Bacteria;p__Actinobacteria;c__Actinobacteria;o__Micromonosporales;f__Micromonosporaceae;g__Actinoplanes;s__philippinensis-regularis-teichomyceticus	1	3
seq1862	k__Bacteria;p__Proteobacteria;c__Gammaproteobacteria;o__Pseudomonadales;f__Pseudomonadaceae;g__Pseudomonas;s__sp63691	1	1
seq1863	k__Bacteria;p__Chloroflexi;c__NA;o__NA;f__NA;g__NA;s__sp21810	1	1
seq1864	k__Bacteria;p__Bacteroidetes;c__Bacteroidia;o__Bacteroidales;f__Porphyromonadaceae;g__Odoribacter;s__sp13184	1	1
seq1865	k__Bacteria;p__Proteobacteria;c__Alphaproteobacteria;o__Rhodospirillales;f__Acetobacteraceae;g__Roseomonas;s__ludipueritiae	1	1
seq1867	k__Bacteria;p__Proteobacteria;c__Alphaproteobacteria;o__Sphingomonadales;f__Sphingomonadaceae;g__Sphingomonas;s__gimensis	1	1
seq1868	k__Bacteria;p__Chloroflexi;c__Thermomicrobia;o__NA;f__NA;g__NA;s__sp21839	1	1
seq1869	k__Bacteria;p__Proteobacteria;c__Alphaproteobacteria;o__Rhodospirillales;f__NA;g__NA;s__sp45838	1	1
seq1870	k__Bacteria;p__Bacteroidetes;c__Bacteroidia;o__Bacteroidales;f__Bacteroidaceae;g__Bacteroides;s__fragilis-ovatus	1	2
seq1871	k__Bacteria;p__Actinobacteria;c__Actinobacteria;o__Frankiales;f__Geodermatophilaceae;g__Blastococcus;s__aggregatus	1	2
seq1872	k__Bacteria;p__Proteobacteria;c__Alphaproteobacteria;o__Rhodospirillales;f__Acetobacteraceae;g__Roseomonas;s__vinacea	1	1
seq1873	k__Bacteria;p__Chloroflexi;c__Thermomicrobia;o__NA;f__NA;g__NA;s__sp21839	1	1
seq1874	k__Bacteria;p__Actinobacteria;c__Actinobacteria;o__Propionibacteriales;f__Propionibacteriaceae;g__Friedmanniella;s__lacustris	1	1
seq1875	k__Bacteria;p__Proteobacteria;c__Alphaproteobacteria;o__Rhodospirillales;f__Acetobacteraceae;g__Craurococcus;s__sp45577	1	1
seq1876	k__Bacteria;p__Actinobacteria;c__Acidimicrobiia;o__Acidimicrobiales;f__NA;g__NA;s__sp4641	1	1
seq1877	k__Bacteria;p__Bacteroidetes;c__Bacteroidia;o__Bacteroidales;f__Prevotellaceae;g__Prevotella;s__bivia	1	2
seq1878	k__Bacteria;p__Proteobacteria;c__Alphaproteobacteria;o__Sphingomonadales;f__Erythrobacteraceae;g__Altererythrobacter;s__sp47500	1	1
seq1879	k__Bacteria;p__Actinobacteria;c__Actinobacteria;o__Corynebacteriales;f__Corynebacteriaceae;g__Corynebacterium;s__aurimucosum	1	2
seq1880	k__Bacteria;p__Proteobacteria;c__Alphaproteobacteria;o__Rhizobiales;f__Methylobacteriaceae;g__Methylobacterium;s__brachythecii-gnaphalii	1	2
seq1881	k__Bacteria;p__Actinobacteria;c__Actinobacteria;o__Frankiales;f__Frankiaceae;g__Jatrophihabitans;s__sp6042	1	1
seq1882	k__Bacteria;p__Proteobacteria;c__Alphaproteobacteria;o__Rhodospirillales;f__Acetobacteraceae;g__Craurococcus;s__sp45577	1	1
seq1883	k__Bacteria;p__Actinobacteria;c__Thermoleophilia;o__Solirubrobacterales;f__NA;g__NA;s__sp11029	1	1
seq1884	k__Bacteria;p__Proteobacteria;c__Betaproteobacteria;o__Burkholderiales;f__Comamonadaceae;g__Rhizobacter;s__bergeniae	1	1
seq1885	k__Bacteria;p__Actinobacteria;c__Actinobacteria;o__Propionibacteriales;f__Nocardioidaceae;g__Nocardioides;s__aromaticivorans	1	1
seq1886	k__Bacteria;p__Proteobacteria;c__Alphaproteobacteria;o__Rhodospirillales;f__Acetobacteraceae;g__Acidiphilium;s__sp45507	1	1
seq1887	k__Bacteria;p__Cyanobacteria;c__Cyanobacteria;o__NA;f__FamilyI;g__Phormidium;s__sp23326	1	1
seq1888	k__Bacteria;p__Firmicutes;c__Bacilli;o__Bacillales;f__Bacillaceae;g__Bacillus;s__NA	1	18
seq1889	k__Bacteria;p__Actinobacteria;c__Actinobacteria;o__Micrococcales;f__Dermabacteraceae;g__Brachybacterium;s__phenoliresistens	1	2
seq1890	k__Bacteria;p__Actinobacteria;c__NA;o__NA;f__NA;g__NA;s__sp10777	1	1
seq1891	k__Bacteria;p__Actinobacteria;c__NA;o__NA;f__NA;g__NA;s__sp10603	1	1
seq1892	k__Bacteria;p__Bacteroidetes;c__Bacteroidia;o__Bacteroidales;f__Porphyromonadaceae;g__Parabacteroides;s__goldsteinii-gordonii	1	2
seq1893	k__Bacteria;p__Actinobacteria;c__Actinobacteria;o__Micromonosporales;f__Micromonosporaceae;g__Asanoa-Phytohabitans;s__flavus-hainanensis	1	2
seq1894	k__Bacteria;p__Proteobacteria;c__Betaproteobacteria;o__Burkholderiales;f__Burkholderiaceae;g__Chitinimonas;s__sp48606	1	1
seq1895	k__Bacteria;p__Firmicutes;c__Clostridia;o__Clostridiales;f__Ruminococcaceae;g__NA;s__sp35646	1	1
seq1896	k__Bacteria;p__Actinobacteria;c__Actinobacteria;o__Pseudonocardiales;f__Pseudonocardiaceae;g__Pseudonocardia;s__sp8091	1	1
seq1897	k__Bacteria;p__Proteobacteria;c__Alphaproteobacteria;o__Sphingomonadales;f__Sphingomonadaceae;g__Sphingomonas;s__kyeonggiensis-leidyi	1	2
seq1898	k__Bacteria;p__Acidobacteria;c__Acidobacteria;o__Acidobacteriales;f__NA;g__Acidobacterium;s__sp1693	1	1
seq1899	k__Bacteria;p__Firmicutes;c__Clostridia;o__Clostridiales;f__Lachnospiraceae;g__NA;s__sp33716	1	1
seq1900	k__Bacteria;p__Firmicutes;c__Bacilli;o__Bacillales;f__Staphylococcaceae;g__Staphylococcus;s__pasteuri	1	5
seq1901	k__Bacteria;p__Actinobacteria;c__Actinobacteria;o__Corynebacteriales;f__Corynebacteriaceae;g__Corynebacterium;s__pseudogenitalium-tuberculostearicum	1	3
seq1902	k__Bacteria;p__Actinobacteria;c__Actinobacteria;o__Frankiales;f__Frankiaceae;g__Jatrophihabitans;s__endophyticus	1	1
seq1903	k__Bacteria;p__Proteobacteria;c__Alphaproteobacteria;o__Sphingomonadales;f__Sphingomonadaceae;g__Sphingomonas;s__mali-sp47570	1	2
seq1904	k__Bacteria;p__Actinobacteria;c__Actinobacteria;o__Propionibacteriales;f__Propionibacteriaceae;g__Propionibacterium;s__acnes	1	18
seq1905	k__Bacteria;p__Actinobacteria;c__Acidimicrobiia;o__Acidimicrobiales;f__NA;g__NA;s__sp4535	1	1
seq1906	k__Bacteria;p__Acidobacteria;c__Acidobacteria;o__NA;f__NA;g__Bryobacter;s__sp2567	1	1
seq1907	k__Bacteria;p__Firmicutes;c__Bacilli;o__Bacillales;f__Bacillaceae;g__Bacillus;s__sp25907	1	1
seq1908	k__Bacteria;p__Actinobacteria;c__Actinobacteria;o__Streptosporangiales;f__Thermomonosporaceae;g__Actinomadura;s__nitritigenes	1	3
seq1909	k__Bacteria;p__Firmicutes;c__Bacilli;o__Lactobacillales;f__Streptococcaceae;g__Streptococcus;s__agalactiae	1	22
seq1910	k__Bacteria;p__Deinococcus-Thermus;c__Deinococci;o__Deinococcales;f__Deinococcaceae;g__Deinococcus;s__sp24003	1	1
seq1911	k__Bacteria;p__Chloroflexi;c__Thermomicrobia;o__NA;f__NA;g__NA;s__sp21845	1	1
seq1912	k__Bacteria;p__Bacteroidetes;c__Bacteroidia;o__Bacteroidales;f__Bacteroidaceae;g__Bacteroides;s__salyersiae	1	1
seq1913	k__Bacteria;p__Firmicutes;c__Bacilli;o__Lactobacillales;f__Aerococcaceae;g__Aerococcus;s__urinaeequi-viridans	1	6
seq1914	k__Bacteria;p__Acidobacteria;c__Acidobacteria;o__NA;f__NA;g__NA;s__sp2334	1	1
seq1915	k__Bacteria;p__Chloroflexi;c__Thermomicrobia;o__NA;f__NA;g__NA;s__sp21839	1	1
seq1916	k__Bacteria;p__Chloroflexi;c__Thermomicrobia;o__NA;f__NA;g__NA;s__sp21837	1	1
seq1917	k__Bacteria;p__Actinobacteria;c__Rubrobacteria;o__Rubrobacterales;f__Rubrobacteriaceae;g__Rubrobacter;s__sp10760	1	1
seq1918	k__Bacteria;p__Chloroflexi;c__Thermomicrobia;o__NA;f__NA;g__NA;s__sp21845	1	1
seq1919	k__Bacteria;p__Acidobacteria;c__Acidobacteria;o__NA;f__NA;g__*Solibacter;s__sp2667	1	1
seq1920	k__Bacteria;p__Actinobacteria;c__Actinobacteria;o__Micromonosporales;f__Micromonosporaceae;g__Actinoplanes;s__nipponensis	1	1
seq1921	k__Bacteria;p__Proteobacteria;c__Alphaproteobacteria;o__Rhodospirillales;f__NA;g__NA;s__sp45806	1	1
seq1922	k__Bacteria;p__Actinobacteria;c__Actinobacteria;o__Corynebacteriales;f__Dietziaceae;g__Dietzia;s__maris	1	2
seq1923	k__Archaea;p__Thaumarchaeota;c__NA;o__NA;f__NA;g__*Nitrososphaera;s__sp1559	1	1
seq1924	k__Bacteria;p__Actinobacteria;c__Actinobacteria;o__Micromonosporales;f__Micromonosporaceae;g__Couchioplanes;s__caeruleus	1	1
seq1925	k__Bacteria;p__Proteobacteria;c__Gammaproteobacteria;o__Pseudomonadales;f__Moraxellaceae;g__Acinetobacter;s__junii	1	5
seq1926	k__Bacteria;p__Proteobacteria;c__Gammaproteobacteria;o__Pseudomonadales;f__Pseudomonadaceae;g__Pseudomonas;s__syringae	1	1
seq1927	k__Bacteria;p__Acidobacteria;c__Acidobacteria;o__NA;f__NA;g__NA;s__sp2334	1	1
seq1928	k__Bacteria;p__Bacteroidetes;c__Bacteroidia;o__Bacteroidales;f__Bacteroidaceae;g__Bacteroides;s__sartorii	1	1
seq1929	k__Bacteria;p__Actinobacteria;c__Actinobacteria;o__Pseudonocardiales;f__Pseudonocardiaceae;g__Pseudonocardia;s__ailaonensis	1	1
seq1930	k__Bacteria;p__Bacteroidetes;c__Cytophagia;o__Cytophagales;f__Cytophagaceae;g__Hymenobacter;s__ocellatus	1	1
seq1931	k__Bacteria;p__Acidobacteria;c__Acidobacteria;o__NA;f__NA;g__Bryobacter;s__sp2550	1	1
seq1932	k__Bacteria;p__Proteobacteria;c__Alphaproteobacteria;o__Rhizobiales;f__NA;g__NA;s__sp43143	1	1
seq1933	k__Bacteria;p__Proteobacteria;c__Betaproteobacteria;o__Burkholderiales;f__Burkholderiaceae;g__Burkholderia-Paraburkholderia;s__caryophylli	1	1
seq1934	k__Bacteria;p__Acidobacteria;c__Acidobacteria;o__Acidobacteriales;f__NA;g__Granulicella;s__sp1735	1	1
seq1935	k__Bacteria;p__Actinobacteria;c__Acidimicrobiia;o__Acidimicrobiales;f__Acidimicrobiaceae;g__NA;s__sp4252	1	1
seq1936	k__Bacteria;p__Proteobacteria;c__Alphaproteobacteria;o__Sphingomonadales;f__Sphingomonadaceae;g__Sphingomonas;s__koreensis	1	2
seq1938	k__Bacteria;p__Proteobacteria;c__Alphaproteobacteria;o__Rhizobiales;f__NA;g__NA;s__sp44606	1	1
seq1939	k__Bacteria;p__Acidobacteria;c__Acidobacteria;o__NA;f__NA;g__Bryobacter;s__sp2426-sp2503	1	2
seq1940	k__Bacteria;p__Actinobacteria;c__Thermoleophilia;o__Solirubrobacterales;f__NA;g__NA;s__sp11121	1	1
seq1941	k__Bacteria;p__Proteobacteria;c__Alphaproteobacteria;o__Rhodospirillales;f__NA;g__*Alysiosphaera;s__sp46511	1	1
seq1942	k__Bacteria;p__Chloroflexi;c__Chloroflexia;o__Kallotenuales;f__NA;g__NA;s__sp21220	1	1
seq1943	k__Bacteria;p__Bacteroidetes;c__Sphingobacteriia;o__Sphingobacteriales;f__Sphingobacteriaceae;g__Mucilaginibacter;s__sabulilitoris	1	1
seq1944	k__Bacteria;p__Bacteroidetes;c__Cytophagia;o__Cytophagales;f__Cytophagaceae;g__Spirosoma;s__oryzae	1	1
seq1945	k__Bacteria;p__Actinobacteria;c__Actinobacteria;o__Micrococcales;f__Microbacteriaceae;g__Chryseoglobus;s__frigidaquae	1	1
seq1946	k__Bacteria;p__Proteobacteria;c__Gammaproteobacteria;o__Xanthomonadales;f__Xanthomonadaceae;g__Rhodanobacter;s__sp65233-sp65238	1	2
seq1947	k__Bacteria;p__Bacteroidetes;c__Cytophagia;o__Cytophagales;f__Cytophagaceae;g__Nibrella;s__sp15266	1	1
seq1948	k__Bacteria;p__Actinobacteria;c__Actinobacteria;o__Frankiales;f__NA;g__NA;s__sp6166	1	1
seq1949	k__Bacteria;p__Actinobacteria;c__Actinobacteria;o__Pseudonocardiales;f__Pseudonocardiaceae;g__Pseudonocardia;s__sp8097	1	1
seq1950	k__Bacteria;p__Acidobacteria;c__Acidobacteria;o__NA;f__NA;g__Bryobacter;s__sp2497	1	1
seq1951	k__Bacteria;p__Bacteroidetes;c__Sphingobacteriia;o__Sphingobacteriales;f__Chitinophagaceae;g__Chitinophaga;s__arvensicola	1	1
seq1952	k__Bacteria;p__Actinobacteria;c__Actinobacteria;o__Micrococcales;f__Micrococcaceae;g__Kocuria;s__polaris	1	3
seq1953	k__Bacteria;p__Proteobacteria;c__Alphaproteobacteria;o__Rhodospirillales;f__Acetobacteraceae;g__Acidiphilium;s__sp45502	1	1
seq1954	k__Bacteria;p__Deinococcus-Thermus;c__Deinococci;o__Deinococcales;f__Deinococcaceae;g__Deinococcus;s__hopiensis	1	1
seq1955	k__Bacteria;p__Proteobacteria;c__Betaproteobacteria;o__Burkholderiales;f__Comamonadaceae;g__Curvibacter;s__sp48945	1	1
seq1956	k__Bacteria;p__Actinobacteria;c__Actinobacteria;o__Micrococcales;f__Dermabacteraceae;g__NA;s__sp6401	1	1
seq1957	k__Bacteria;p__Proteobacteria;c__Gammaproteobacteria;o__Xanthomonadales;f__NA;g__NA;s__sp65664-sp65669	1	2
seq1958	k__Bacteria;p__Proteobacteria;c__Gammaproteobacteria;o__Enterobacteriales;f__Enterobacteriaceae;g__Enterobacter;s__NA	1	16
seq1959	k__Bacteria;p__Acidobacteria;c__Acidobacteria;o__NA;f__NA;g__Blastocatella;s__sp3034	1	1
seq1960	k__Bacteria;p__Proteobacteria;c__Alphaproteobacteria;o__Rhizobiales;f__Xanthobacteraceae;g__Variibacter;s__sp44552	1	1
seq1961	k__Bacteria;p__Actinobacteria;c__Rubrobacteria;o__Rubrobacterales;f__Rubrobacteriaceae;g__Rubrobacter;s__sp10738	1	1
seq1962	k__Bacteria;p__Firmicutes;c__Clostridia;o__Clostridiales;f__Lachnospiraceae;g__NA;s__sp33692	1	1
seq1963	k__Bacteria;p__Cyanobacteria;c__Chloroplast;o__Cosmarium botrytis;f__Cosmarium botrytis;g__Cosmarium;s__botrytis	1	1
seq1964	k__Bacteria;p__Bacteroidetes;c__Cytophagia;o__Cytophagales;f__Cytophagaceae;g__Hymenobacter;s__sp15221	1	1
seq1965	k__Bacteria;p__Acidobacteria;c__Acidobacteria;o__Acidobacteriales;f__NA;g__NA;s__sp1795	1	1
seq1966	k__Bacteria;p__Actinobacteria;c__Actinobacteria;o__Corynebacteriales;f__Mycobacteriaceae;g__Mycobacterium;s__celatum	1	2
seq1967	k__Bacteria;p__Actinobacteria;c__Actinobacteria;o__Corynebacteriales;f__Mycobacteriaceae;g__Mycobacterium;s__branderi-cookii	1	2
seq1968	k__Bacteria;p__Actinobacteria;c__Actinobacteria;o__Frankiales;f__Acidothermaceae;g__Acidothermus;s__sp6017	1	1
seq1969	k__Bacteria;p__Actinobacteria;c__Rubrobacteria;o__Rubrobacterales;f__Rubrobacteriaceae;g__Rubrobacter;s__sp10738	1	1
seq1970	k__Bacteria;p__Actinobacteria;c__Rubrobacteria;o__Rubrobacterales;f__Rubrobacteriaceae;g__Rubrobacter;s__sp10743	1	1
seq1971	k__Bacteria;p__Proteobacteria;c__Alphaproteobacteria;o__Rhizobiales;f__Beijerinckiaceae;g__NA;s__sp43298	1	1
seq1972	k__Bacteria;p__Acidobacteria;c__Acidobacteria;o__Acidobacteriales;f__NA;g__Terriglobus;s__saanensis	1	3
seq1973	k__Bacteria;p__Proteobacteria;c__Alphaproteobacteria;o__Rhodospirillales;f__Acetobacteraceae;g__Craurococcus;s__sp45577	1	1
seq1974	k__Bacteria;p__Proteobacteria;c__Alphaproteobacteria;o__Rhodospirillales;f__Acetobacteraceae;g__Craurococcus;s__sp45574	1	1
seq1975	k__Bacteria;p__Chloroflexi;c__NA;o__NA;f__NA;g__NA;s__sp21759	1	1
seq1976	k__Bacteria;p__Proteobacteria;c__Alphaproteobacteria;o__Rhodospirillales;f__Acetobacteraceae;g__Endobacter;s__sp45585	1	1
seq1977	k__Bacteria;p__Proteobacteria;c__Alphaproteobacteria;o__Rhodospirillales;f__Acetobacteraceae;g__NA;s__sp45755	1	1
seq1978	k__Bacteria;p__Proteobacteria;c__Deltaproteobacteria;o__Desulfobacterales;f__Nitrospinaceae;g__*Entotheonella;s__sp52215	1	1
seq1979	k__Bacteria;p__Bacteroidetes;c__Bacteroidia;o__Bacteroidales;f__Porphyromonadaceae;g__Odoribacter;s__sp13176	1	1
seq1980	k__Bacteria;p__Proteobacteria;c__Alphaproteobacteria;o__Sphingomonadales;f__Sphingomonadaceae;g__Sphingomonas;s__mali	1	1
seq1981	k__Bacteria;p__Actinobacteria;c__Actinobacteria;o__Frankiales;f__Geodermatophilaceae;g__Blastococcus;s__jejuensis	1	1
seq1982	k__Bacteria;p__Actinobacteria;c__Rubrobacteria;o__Rubrobacterales;f__Rubrobacteriaceae;g__Rubrobacter;s__sp10729	1	1
seq1983	k__Bacteria;p__Gemmatimonadetes;c__Gemmatimonadetes;o__Gemmatimonadales;f__Gemmatimonadaceae;g__NA;s__sp37922	1	1
seq1984	k__Bacteria;p__Acidobacteria;c__Acidobacteria;o__Acidobacteriales;f__NA;g__Terriglobus;s__roseus	1	2
seq1985	k__Bacteria;p__Actinobacteria;c__Actinobacteria;o__Corynebacteriales;f__Mycobacteriaceae;g__Mycobacterium;s__arabiense	1	1
seq1986	k__Bacteria;p__Actinobacteria;c__Coriobacteriia;o__Coriobacteriales;f__Coriobacteriaceae;g__Gordonibacter;s__faecihominis	1	1
seq1987	k__Bacteria;p__Chloroflexi;c__Chloroflexia;o__Kallotenuales;f__NA;g__NA;s__sp21227	1	1
seq1988	k__Bacteria;p__Proteobacteria;c__Betaproteobacteria;o__Burkholderiales;f__Comamonadaceae;g__Limnohabitans;s__planktonicus	1	1
seq1989	k__Bacteria;p__Actinobacteria;c__Actinobacteria;o__Frankiales;f__Geodermatophilaceae;g__Blastococcus;s__sp6057	1	1
seq1990	k__Bacteria;p__Proteobacteria;c__Alphaproteobacteria;o__Rhodospirillales;f__Acetobacteraceae;g__Acidocella;s__sp45546-sp45547	1	2
seq1991	k__Bacteria;p__Proteobacteria;c__Gammaproteobacteria;o__Enterobacteriales;f__Enterobacteriaceae;g__Buttiauxella-Lelliottia;s__amnigena-izardii-warmboldiae	1	4
seq1992	k__Bacteria;p__Firmicutes;c__Clostridia;o__Clostridiales;f__Lachnospiraceae;g__NA;s__sp32775	1	1
seq1993	k__Bacteria;p__Proteobacteria;c__Alphaproteobacteria;o__Rhizobiales;f__Phyllobacteriaceae;g__Mesorhizobium;s__NA	1	9
seq1994	k__Bacteria;p__Gemmatimonadetes;c__Gemmatimonadetes;o__Gemmatimonadales;f__Gemmatimonadaceae;g__NA;s__sp37922	1	1
seq1995	k__Bacteria;p__Firmicutes;c__Bacilli;o__Bacillales;f__Paenibacillaceae;g__Paenibacillus;s__sp27286	1	1
seq1996	k__Bacteria;p__Proteobacteria;c__Gammaproteobacteria;o__Pseudomonadales;f__Pseudomonadaceae;g__Pseudomonas;s__aeruginosa	1	14
seq1997	k__Bacteria;p__Proteobacteria;c__Alphaproteobacteria;o__Rhizobiales;f__Hyphomicrobiaceae;g__Hyphomicrobium;s__sp43592	1	1
seq1998	k__Bacteria;p__Proteobacteria;c__Alphaproteobacteria;o__Sphingomonadales;f__Sphingomonadaceae;g__Novosphingobium;s__sp47613-sp47640-sp48016	1	3
seq1999	k__Bacteria;p__Actinobacteria;c__Rubrobacteria;o__Rubrobacterales;f__Rubrobacteriaceae;g__Rubrobacter;s__sp10735	1	1
seq2000	k__Bacteria;p__Actinobacteria;c__Actinobacteria;o__Frankiales;f__Acidothermaceae;g__Acidothermus;s__sp6024	1	1
seq2001	k__Bacteria;p__Actinobacteria;c__Actinobacteria;o__Propionibacteriales;f__Nocardioidaceae;g__Nocardioides;s__aestuarii	1	1
seq2002	k__Bacteria;p__Proteobacteria;c__Alphaproteobacteria;o__Sphingomonadales;f__Sphingomonadaceae;g__Sphingomonas;s__sp47878	1	1
seq2003	k__Bacteria;p__Proteobacteria;c__Alphaproteobacteria;o__Rhizobiales;f__Hyphomicrobiaceae;g__Devosia;s__submarina	1	2
seq2004	k__Bacteria;p__Firmicutes;c__Clostridia;o__Clostridiales;f__Family XIII;g__NA;s__sp31702	1	1
seq2005	k__Bacteria;p__Actinobacteria;c__Actinobacteria;o__Frankiales;f__Geodermatophilaceae;g__NA;s__sp6088	1	1
seq2006	k__Bacteria;p__Proteobacteria;c__Alphaproteobacteria;o__Rhodospirillales;f__Acetobacteraceae;g__NA;s__sp45783	1	1
seq2007	k__Bacteria;p__Actinobacteria;c__Actinobacteria;o__Micrococcales;f__Microbacteriaceae;g__Humibacter;s__antri	1	1
seq2008	k__Bacteria;p__Proteobacteria;c__Alphaproteobacteria;o__Sphingomonadales;f__Erythrobacteraceae;g__Altererythrobacter;s__sp47515	1	1
seq2009	k__Bacteria;p__Proteobacteria;c__Alphaproteobacteria;o__Rhodospirillales;f__Acetobacteraceae;g__Acidicaldus;s__sp45489	1	1
seq2010	k__Bacteria;p__Proteobacteria;c__Gammaproteobacteria;o__Pseudomonadales;f__Moraxellaceae;g__Acinetobacter;s__radioresistens	1	12
seq2011	k__Bacteria;p__Actinobacteria;c__Actinobacteria;o__Frankiales;f__Geodermatophilaceae;g__Geodermatophilus;s__ruber	1	1
seq2012	k__Bacteria;p__Bacteroidetes;c__Cytophagia;o__Cytophagales;f__Cytophagaceae;g__Nibrella;s__sp15266	1	1
seq2013	k__Bacteria;p__Chloroflexi;c__Chloroflexia;o__Kallotenuales;f__NA;g__NA;s__sp21230	1	1
seq2014	k__Bacteria;p__Actinobacteria;c__Actinobacteria;o__Propionibacteriales;f__Propionibacteriaceae;g__Friedmanniella;s__flava	1	1
seq2015	k__Bacteria;p__Actinobacteria;c__Actinobacteria;o__Frankiales;f__Acidothermaceae;g__Acidothermus;s__sp6021	1	1
seq2016	k__Bacteria;p__Acidobacteria;c__Acidobacteria;o__NA;f__NA;g__NA;s__sp2321	1	1
seq2017	k__Bacteria;p__Proteobacteria;c__Alphaproteobacteria;o__Rhodospirillales;f__Acetobacteraceae;g__Acidiphilium;s__sp45514-sp45747	1	2
seq2018	k__Bacteria;p__Actinobacteria;c__Actinobacteria;o__Corynebacteriales;f__Nocardiaceae;g__Rhodococcus;s__erythropolis-qingshengii-sp5959	1	7
seq2019	k__Bacteria;p__Bacteroidetes;c__Bacteroidia;o__Bacteroidales;f__Porphyromonadaceae;g__Parabacteroides;s__sp13286	1	1
seq2020	k__Bacteria;p__Bacteroidetes;c__Sphingobacteriia;o__Sphingobacteriales;f__Chitinophagaceae;g__Segetibacter;s__sp18309	1	1
seq2021	k__Bacteria;p__Proteobacteria;c__Alphaproteobacteria;o__Sphingomonadales;f__Sphingomonadaceae;g__Sphingomonas;s__sp47858	1	1
seq2022	k__Bacteria;p__Deinococcus-Thermus;c__Deinococci;o__Deinococcales;f__Deinococcaceae;g__Deinococcus;s__aquaticus	1	1
seq2023	k__Bacteria;p__Proteobacteria;c__Alphaproteobacteria;o__Rhizobiales;f__Methylobacteriaceae;g__Methylobacterium;s__radiotolerans	1	3
seq2024	k__Bacteria;p__Cyanobacteria;c__Chloroplast;o__NA;f__NA;g__NA;s__NA	1	4
seq2025	k__Bacteria;p__Bacteroidetes;c__Sphingobacteriia;o__Sphingobacteriales;f__Sphingobacteriaceae;g__Mucilaginibacter;s__koreensis	1	1
seq2026	k__Bacteria;p__Proteobacteria;c__Alphaproteobacteria;o__Sphingomonadales;f__NA;g__NA;s__sp47444	1	1
seq2027	k__Bacteria;p__Firmicutes;c__Clostridia;o__Clostridiales;f__Lachnospiraceae;g__NA;s__sp33692	1	1
seq2028	k__Bacteria;p__Proteobacteria;c__Alphaproteobacteria;o__Sphingomonadales;f__NA;g__NA;s__NA	1	2
seq2029	k__Bacteria;p__Proteobacteria;c__Alphaproteobacteria;o__Sphingomonadales;f__NA;g__NA;s__NA	1	4
[truncated: 138,104 more rows]
