# Supplementary material for: Transgressive hybrids as hopeful holobionts
Source: Microbiome. 2025 Jan 22;13:19. doi: 10.1186/s40168-024-01994-8 (PMC11752726; doi:10.1186/s40168-024-01994-8)
Supplement: Supplementary file 12 — Additional file 11: BIOM files, read counts, taxonomy assignments, microbial phylogenies, and lizard metadata for gut and skin samples used in this study. [file 40168_2024_1994_MOESM11_ESM.zip › biom_files/Gut/HybridLizardGuts.biom]

{"id":"None","type":"OTU table","format":"1.0.0","format_url":"http://biom-format.org","generated_by":"rbiom 1.0.3","date":"2023-05-18T05:03:36Z","matrix_type":"sparse","matrix_element_type":"int","shape":[8055,66],"comment":null,"phylogeny":"","rows":[{"id":"seq1","metadata":{"taxonomy":["k__Bacteria","p__Actinobacteria","c__Actinobacteria","o__Corynebacteriales","f__Dietziaceae","g__Dietzia","s__maris"]}},{"id":"seq2","metadata":{"taxonomy":["k__Bacteria","p__Actinobacteria","c__Actinobacteria","o__Corynebacteriales","f__Corynebacteriaceae","g__Corynebacterium","s__testudinoris"]}},{"id":"seq3","metadata":{"taxonomy":["k__Bacteria","p__Firmicutes","c__Bacilli","o__Bacillales","f__Staphylococcaceae","g__Staphylococcus","s__gallinarum"]}},{"id":"seq4","metadata":{"taxonomy":["k__Bacteria","p__Actinobacteria","c__Actinobacteria","o__Micrococcales","f__Brevibacteriaceae","g__Brevibacterium","s__linens-salitolerans"]}},{"id":"seq5","metadata":{"taxonomy":["k__Bacteria","p__Actinobacteria","c__Actinobacteria","o__Propionibacteriales","f__Propionibacteriaceae","g__NA","s__sp7816-sp7836"]}},{"id":"seq7","metadata":{"taxonomy":["k__Bacteria","p__Proteobacteria","c__Gammaproteobacteria","o__Enterobacteriales","f__Enterobacteriaceae","g__Salmonella","s__enterica"]}},{"id":"seq8","metadata":{"taxonomy":["k__Bacteria","p__Actinobacteria","c__Actinobacteria","o__Micrococcales","f__Micrococcaceae","g__Arthrobacter","s__agilis"]}},{"id":"seq10","metadata":{"taxonomy":["k__Bacteria","p__Firmicutes","c__Bacilli","o__Lactobacillales","f__Enterococcaceae","g__Enterococcus","s__faecalis"]}},{"id":"seq11","metadata":{"taxonomy":["k__Bacteria","p__Proteobacteria","c__Gammaproteobacteria","o__Enterobacteriales","f__Enterobacteriaceae","g__Salmonella","s__enterica"]}},{"id":"seq12","metadata":{"taxonomy":["k__Bacteria","p__Firmicutes","c__Clostridia","o__Clostridiales","f__Lachnospiraceae","g__Roseburia","s__intestinalis"]}},{"id":"seq13","metadata":{"taxonomy":["k__Bacteria","p__Actinobacteria","c__Actinobacteria","o__Micrococcales","f__Intrasporangiaceae","g__Fodinibacter","s__luteus"]}},{"id":"seq14","metadata":{"taxonomy":["k__Bacteria","p__Actinobacteria","c__Actinobacteria","o__Frankiales","f__Geodermatophilaceae","g__Geodermatophilus","s__africanus-obscurus"]}},{"id":"seq15","metadata":{"taxonomy":["k__Bacteria","p__Proteobacteria","c__Gammaproteobacteria","o__Enterobacteriales","f__Enterobacteriaceae","g__Enterobacter","s__NA"]}},{"id":"seq16","metadata":{"taxonomy":["k__Bacteria","p__Firmicutes","c__Bacilli","o__Lactobacillales","f__Enterococcaceae","g__Enterococcus","s__NA"]}},{"id":"seq17","metadata":{"taxonomy":["k__Bacteria","p__Proteobacteria","c__Gammaproteobacteria","o__Enterobacteriales","f__Enterobacteriaceae","g__Escherichia-Shigella","s__coli"]}},{"id":"seq18","metadata":{"taxonomy":["k__Bacteria","p__Actinobacteria","c__Actinobacteria","o__Frankiales","f__Geodermatophilaceae","g__Geodermatophilus","s__africanus-obscurus-siccatus"]}},{"id":"seq19","metadata":{"taxonomy":["k__Bacteria","p__Actinobacteria","c__Actinobacteria","o__Frankiales","f__Geodermatophilaceae","g__Geodermatophilus","s__africanus-obscurus"]}},{"id":"seq21","metadata":{"taxonomy":["k__Bacteria","p__Firmicutes","c__Clostridia","o__Clostridiales","f__Lachnospiraceae","g__NA","s__sp33774"]}},{"id":"seq22","metadata":{"taxonomy":["k__Bacteria","p__Firmicutes","c__Bacilli","o__Lactobacillales","f__Streptococcaceae","g__Streptococcus","s__mitis-oralis-sanguinis"]}},{"id":"seq24","metadata":{"taxonomy":["k__Bacteria","p__Proteobacteria","c__Betaproteobacteria","o__Burkholderiales","f__Burkholderiaceae","g__Ralstonia","s__pickettii"]}},{"id":"seq25","metadata":{"taxonomy":["k__Bacteria","p__Actinobacteria","c__Actinobacteria","o__Frankiales","f__NA","g__NA","s__sp6166"]}},{"id":"seq26","metadata":{"taxonomy":["k__Bacteria","p__Actinobacteria","c__Actinobacteria","o__Micrococcales","f__Micrococcaceae","g__Arthrobacter","s__agilis"]}},{"id":"seq27","metadata":{"taxonomy":["k__Bacteria","p__Actinobacteria","c__Actinobacteria","o__Frankiales","f__Geodermatophilaceae","g__Modestobacter","s__marinus-versicolor"]}},{"id":"seq29","metadata":{"taxonomy":["k__Bacteria","p__Actinobacteria","c__Actinobacteria","o__Frankiales","f__Geodermatophilaceae","g__Modestobacter","s__marinus"]}},{"id":"seq30","metadata":{"taxonomy":["k__Bacteria","p__Actinobacteria","c__Actinobacteria","o__Micrococcales","f__Micrococcaceae","g__Arthrobacter-Pseudarthrobacter","s__NA"]}},{"id":"seq31","metadata":{"taxonomy":["k__Bacteria","p__Firmicutes","c__Clostridia","o__Clostridiales","f__Lachnospiraceae","g__Blautia","s__sp32034"]}},{"id":"seq32","metadata":{"taxonomy":["k__Bacteria","p__Proteobacteria","c__Gammaproteobacteria","o__Enterobacteriales","f__Enterobacteriaceae","g__Salmonella","s__enterica"]}},{"id":"seq33","metadata":{"taxonomy":["k__Bacteria","p__Actinobacteria","c__Actinobacteria","o__Propionibacteriales","f__Nocardioidaceae","g__Aeromicrobium","s__massiliense"]}},{"id":"seq34","metadata":{"taxonomy":["k__Bacteria","p__Proteobacteria","c__Alphaproteobacteria","o__Rhodospirillales","f__Acetobacteraceae","g__Nguyenibacter","s__vanlangensis"]}},{"id":"seq35","metadata":{"taxonomy":["k__Bacteria","p__Actinobacteria","c__Actinobacteria","o__Frankiales","f__Geodermatophilaceae","g__Geodermatophilus","s__siccatus"]}},{"id":"seq36","metadata":{"taxonomy":["k__Bacteria","p__Firmicutes","c__Bacilli","o__Bacillales","f__Staphylococcaceae","g__Staphylococcus","s__succinus"]}},{"id":"seq37","metadata":{"taxonomy":["k__Bacteria","p__Proteobacteria","c__Gammaproteobacteria","o__Enterobacteriales","f__Enterobacteriaceae","g__Enterobacter","s__NA"]}},{"id":"seq38","metadata":{"taxonomy":["k__Bacteria","p__Actinobacteria","c__Actinobacteria","o__Micrococcales","f__Micrococcaceae","g__Kocuria","s__polaris"]}},{"id":"seq39","metadata":{"taxonomy":["k__Bacteria","p__Proteobacteria","c__Alphaproteobacteria","o__Rhodobacterales","f__Rhodobacteraceae","g__Rubellimicrobium","s__mesophilum-sp45104-sp45105"]}},{"id":"seq40","metadata":{"taxonomy":["k__Bacteria","p__Firmicutes","c__Erysipelotrichia","o__Erysipelotrichales","f__Erysipelotrichaceae","g__*Stoquefichus","s__sp36592"]}},{"id":"seq41","metadata":{"taxonomy":["k__Bacteria","p__Firmicutes","c__Erysipelotrichia","o__Erysipelotrichales","f__Erysipelotrichaceae","g__NA","s__sp36741"]}},{"id":"seq42","metadata":{"taxonomy":["k__Bacteria","p__Firmicutes","c__Clostridia","o__Clostridiales","f__Lachnospiraceae","g__Pseudobutyrivibrio","s__sp33078"]}},{"id":"seq43","metadata":{"taxonomy":["k__Bacteria","p__Firmicutes","c__Clostridia","o__Clostridiales","f__Lachnospiraceae","g__NA","s__sp32603-sp33759"]}},{"id":"seq44","metadata":{"taxonomy":["k__Bacteria","p__Firmicutes","c__Clostridia","o__Clostridiales","f__Lachnospiraceae","g__Roseburia","s__intestinalis-sp33137"]}},{"id":"seq45","metadata":{"taxonomy":["k__Bacteria","p__Firmicutes","c__Clostridia","o__Clostridiales","f__Lachnospiraceae","g__NA","s__sp33732"]}},{"id":"seq46","metadata":{"taxonomy":["k__Bacteria","p__Proteobacteria","c__Alphaproteobacteria","o__Rhizobiales","f__Methylobacteriaceae","g__Microvirga","s__aerilata-aerophila"]}},{"id":"seq47","metadata":{"taxonomy":["k__Bacteria","p__Actinobacteria","c__Actinobacteria","o__Frankiales","f__Geodermatophilaceae","g__Geodermatophilus","s__africanus-obscurus"]}},{"id":"seq48","metadata":{"taxonomy":["k__Bacteria","p__Proteobacteria","c__Alphaproteobacteria","o__Rhizobiales","f__Bradyrhizobiaceae","g__NA","s__sp43322"]}},{"id":"seq49","metadata":{"taxonomy":["k__Bacteria","p__Proteobacteria","c__Alphaproteobacteria","o__Rhodobacterales","f__Rhodobacteraceae","g__Rubellimicrobium","s__roseum"]}},{"id":"seq50","metadata":{"taxonomy":["k__Bacteria","p__Firmicutes","c__Clostridia","o__Clostridiales","f__Clostridiaceae","g__Clostridium","s__baratii-sardiniense"]}},{"id":"seq51","metadata":{"taxonomy":["k__Bacteria","p__Actinobacteria","c__Actinobacteria","o__Frankiales","f__Geodermatophilaceae","g__Geodermatophilus","s__nigrescens"]}},{"id":"seq52","metadata":{"taxonomy":["k__Bacteria","p__Bacteroidetes","c__Bacteroidia","o__Bacteroidales","f__Bacteroidaceae","g__Bacteroides","s__sartorii"]}},{"id":"seq53","metadata":{"taxonomy":["k__Bacteria","p__Actinobacteria","c__Actinobacteria","o__Propionibacteriales","f__Propionibacteriaceae","g__Propionibacterium","s__acnes"]}},{"id":"seq54","metadata":{"taxonomy":["k__Bacteria","p__Firmicutes","c__Bacilli","o__Bacillales","f__Staphylococcaceae","g__Staphylococcus","s__epidermidis-hominis"]}},{"id":"seq56","metadata":{"taxonomy":["k__Bacteria","p__Actinobacteria","c__Actinobacteria","o__Micrococcales","f__Microbacteriaceae","g__Curtobacterium","s__flaccumfaciens-oceanosedimentum"]}},{"id":"seq57","metadata":{"taxonomy":["k__Bacteria","p__Actinobacteria","c__Actinobacteria","o__Propionibacteriales","f__Propionibacteriaceae","g__Marinilutecoccus","s__sp7732"]}},{"id":"seq58","metadata":{"taxonomy":["k__Bacteria","p__Firmicutes","c__Clostridia","o__Clostridiales","f__Clostridiaceae","g__Clostridium","s__perfringens"]}},{"id":"seq60","metadata":{"taxonomy":["k__Bacteria","p__Actinobacteria","c__Actinobacteria","o__Frankiales","f__Geodermatophilaceae","g__Geodermatophilus","s__africanus-obscurus"]}},{"id":"seq61","metadata":{"taxonomy":["k__Bacteria","p__Proteobacteria","c__Alphaproteobacteria","o__Rhizobiales","f__Methylobacteriaceae","g__Methylobacterium","s__NA"]}},{"id":"seq62","metadata":{"taxonomy":["k__Bacteria","p__Bacteroidetes","c__Bacteroidia","o__Bacteroidales","f__Bacteroidaceae","g__Bacteroides","s__sartorii"]}},{"id":"seq63","metadata":{"taxonomy":["k__Bacteria","p__Actinobacteria","c__Actinobacteria","o__Frankiales","f__Geodermatophilaceae","g__Geodermatophilus","s__siccatus"]}},{"id":"seq65","metadata":{"taxonomy":["k__Bacteria","p__Proteobacteria","c__Alphaproteobacteria","o__Rhodospirillales","f__Acetobacteraceae","g__Roseomonas","s__sp45715"]}},{"id":"seq66","metadata":{"taxonomy":["k__Bacteria","p__Actinobacteria","c__Actinobacteria","o__Frankiales","f__Geodermatophilaceae","g__Blastococcus","s__aggregatus"]}},{"id":"seq67","metadata":{"taxonomy":["k__Bacteria","p__Firmicutes","c__Clostridia","o__Clostridiales","f__Lachnospiraceae","g__NA","s__sp32857"]}},{"id":"seq68","metadata":{"taxonomy":["k__Bacteria","p__Firmicutes","c__Clostridia","o__Clostridiales","f__Lachnospiraceae","g__NA","s__sp33496"]}},{"id":"seq69","metadata":{"taxonomy":["k__Bacteria","p__Firmicutes","c__Clostridia","o__Clostridiales","f__Lachnospiraceae","g__Blautia","s__sp32034"]}},{"id":"seq70","metadata":{"taxonomy":["k__Bacteria","p__Cyanobacteria","c__Cyanobacteria","o__NA","f__FamilyI","g__Microcoleus","s__vaginatus"]}},{"id":"seq72","metadata":{"taxonomy":["k__Bacteria","p__Proteobacteria","c__Gammaproteobacteria","o__Enterobacteriales","f__Enterobacteriaceae","g__Salmonella","s__enterica"]}},{"id":"seq73","metadata":{"taxonomy":["k__Bacteria","p__Proteobacteria","c__Gammaproteobacteria","o__Enterobacteriales","f__Enterobacteriaceae","g__Salmonella","s__enterica"]}},{"id":"seq74","metadata":{"taxonomy":["k__Bacteria","p__Proteobacteria","c__Gammaproteobacteria","o__Pseudomonadales","f__Moraxellaceae","g__Acinetobacter","s__baumannii-calcoaceticus"]}},{"id":"seq75","metadata":{"taxonomy":["k__Bacteria","p__Bacteroidetes","c__Bacteroidia","o__Bacteroidales","f__Porphyromonadaceae","g__Parabacteroides","s__sp13286"]}},{"id":"seq76","metadata":{"taxonomy":["k__Bacteria","p__Actinobacteria","c__Actinobacteria","o__Frankiales","f__Geodermatophilaceae","g__Blastococcus","s__sp6057"]}},{"id":"seq77","metadata":{"taxonomy":["k__Bacteria","p__Actinobacteria","c__Actinobacteria","o__Micrococcales","f__Micrococcaceae","g__Arthrobacter-Pseudarthrobacter","s__globiformis-scleromae-sulfonivorans"]}},{"id":"seq78","metadata":{"taxonomy":["k__Bacteria","p__Actinobacteria","c__Actinobacteria","o__Frankiales","f__NA","g__NA","s__sp6166"]}},{"id":"seq79","metadata":{"taxonomy":["k__Bacteria","p__Firmicutes","c__Clostridia","o__Clostridiales","f__Lachnospiraceae","g__Lachnoclostridium","s__sp32444-sp33425"]}},{"id":"seq80","metadata":{"taxonomy":["k__Bacteria","p__Firmicutes","c__Clostridia","o__Clostridiales","f__Lachnospiraceae","g__Pseudobutyrivibrio","s__sp33078"]}},{"id":"seq81","metadata":{"taxonomy":["k__Bacteria","p__Bacteroidetes","c__Bacteroidia","o__Bacteroidales","f__Bacteroidaceae","g__Bacteroides","s__sartorii"]}},{"id":"seq82","metadata":{"taxonomy":["k__Bacteria","p__Cyanobacteria","c__Cyanobacteria","o__NA","f__FamilyI","g__Phormidium","s__sp23326"]}},{"id":"seq83","metadata":{"taxonomy":["k__Bacteria","p__Actinobacteria","c__Actinobacteria","o__Corynebacteriales","f__Corynebacteriaceae","g__Corynebacterium","s__glyciniphilum"]}},{"id":"seq85","metadata":{"taxonomy":["k__Bacteria","p__Firmicutes","c__Bacilli","o__Bacillales","f__Bacillaceae","g__Bacillus","s__flexus-megaterium"]}},{"id":"seq86","metadata":{"taxonomy":["k__Bacteria","p__Firmicutes","c__Clostridia","o__Clostridiales","f__Lachnospiraceae","g__NA","s__sp32762"]}},{"id":"seq88","metadata":{"taxonomy":["k__Bacteria","p__Firmicutes","c__Clostridia","o__Clostridiales","f__Ruminococcaceae","g__NA","s__sp35667-sp35669"]}},{"id":"seq89","metadata":{"taxonomy":["k__Bacteria","p__Proteobacteria","c__Gammaproteobacteria","o__Pseudomonadales","f__Moraxellaceae","g__Enhydrobacter-Moraxella","s__aerosaccus-osloensis"]}},{"id":"seq90","metadata":{"taxonomy":["k__Bacteria","p__Actinobacteria","c__Actinobacteria","o__Propionibacteriales","f__Propionibacteriaceae","g__Friedmanniella","s__lacustris"]}},{"id":"seq91","metadata":{"taxonomy":["k__Bacteria","p__Firmicutes","c__Erysipelotrichia","o__Erysipelotrichales","f__Erysipelotrichaceae","g__NA","s__sp36741"]}},{"id":"seq93","metadata":{"taxonomy":["k__Bacteria","p__Proteobacteria","c__Gammaproteobacteria","o__Enterobacteriales","f__Enterobacteriaceae","g__Pantoea","s__septica"]}},{"id":"seq94","metadata":{"taxonomy":["k__Bacteria","p__Actinobacteria","c__Actinobacteria","o__Frankiales","f__Geodermatophilaceae","g__Geodermatophilus","s__africanus-obscurus"]}},{"id":"seq95","metadata":{"taxonomy":["k__Bacteria","p__Proteobacteria","c__Alphaproteobacteria","o__Rhizobiales","f__Methylobacteriaceae","g__Microvirga","s__aerilata"]}},{"id":"seq96","metadata":{"taxonomy":["k__Bacteria","p__Firmicutes","c__Clostridia","o__Clostridiales","f__Lachnospiraceae","g__NA","s__sp32615-sp32802"]}},{"id":"seq97","metadata":{"taxonomy":["k__Bacteria","p__Firmicutes","c__Clostridia","o__Clostridiales","f__Lachnospiraceae","g__Blautia","s__coccoides-hansenii-producta"]}},{"id":"seq98","metadata":{"taxonomy":["k__Bacteria","p__Firmicutes","c__Negativicutes","o__Selenomonadales","f__Veillonellaceae","g__Anaerosinus","s__glycerini"]}},{"id":"seq99","metadata":{"taxonomy":["k__Bacteria","p__Proteobacteria","c__Deltaproteobacteria","o__Desulfovibrionales","f__Desulfovibrionaceae","g__Bilophila","s__wadsworthia"]}},{"id":"seq100","metadata":{"taxonomy":["k__Bacteria","p__Firmicutes","c__Clostridia","o__Clostridiales","f__Lachnospiraceae","g__NA","s__sp33470"]}},{"id":"seq102","metadata":{"taxonomy":["k__Bacteria","p__Firmicutes","c__Clostridia","o__Clostridiales","f__Lachnospiraceae","g__NA","s__sp32176"]}},{"id":"seq103","metadata":{"taxonomy":["k__Bacteria","p__Actinobacteria","c__Actinobacteria","o__Micromonosporales","f__Micromonosporaceae","g__Actinoplanes-Couchioplanes","s__caeruleus-nipponensis"]}},{"id":"seq104","metadata":{"taxonomy":["k__Bacteria","p__Firmicutes","c__Clostridia","o__Clostridiales","f__Lachnospiraceae","g__Blautia","s__sp32034"]}},{"id":"seq105","metadata":{"taxonomy":["k__Bacteria","p__Proteobacteria","c__Gammaproteobacteria","o__Enterobacteriales","f__Enterobacteriaceae","g__Enterobacter","s__NA"]}},{"id":"seq106","metadata":{"taxonomy":["k__Bacteria","p__Firmicutes","c__Clostridia","o__Clostridiales","f__Lachnospiraceae","g__NA","s__sp32741"]}},{"id":"seq107","metadata":{"taxonomy":["k__Bacteria","p__Cyanobacteria","c__Chloroplast","o__Pinus wallichiana","f__Pinus wallichiana","g__Pinus","s__wallichiana"]}},{"id":"seq108","metadata":{"taxonomy":["k__Bacteria","p__Firmicutes","c__Clostridia","o__Clostridiales","f__Lachnospiraceae","g__NA","s__sp33756"]}},{"id":"seq109","metadata":{"taxonomy":["k__Bacteria","p__Proteobacteria","c__Gammaproteobacteria","o__Enterobacteriales","f__Enterobacteriaceae","g__Salmonella","s__enterica"]}},{"id":"seq110","metadata":{"taxonomy":["k__Bacteria","p__Firmicutes","c__Clostridia","o__Clostridiales","f__Lachnospiraceae","g__Lachnoclostridium","s__sp32366"]}},{"id":"seq111","metadata":{"taxonomy":["k__Bacteria","p__Actinobacteria","c__Actinobacteria","o__Frankiales","f__Geodermatophilaceae","g__Geodermatophilus","s__normandii"]}},{"id":"seq113","metadata":{"taxonomy":["k__Bacteria","p__Bacteroidetes","c__Bacteroidia","o__Bacteroidales","f__Porphyromonadaceae","g__Parabacteroides","s__merdae-sp13286"]}},{"id":"seq114","metadata":{"taxonomy":["k__Bacteria","p__Firmicutes","c__Clostridia","o__Clostridiales","f__Lachnospiraceae","g__NA","s__sp32762"]}},{"id":"seq115","metadata":{"taxonomy":["k__Bacteria","p__Firmicutes","c__Bacilli","o__Bacillales","f__Staphylococcaceae","g__Staphylococcus","s__argenteus-aureus-simiae"]}},{"id":"seq117","metadata":{"taxonomy":["k__Bacteria","p__Actinobacteria","c__Actinobacteria","o__Frankiales","f__Geodermatophilaceae","g__Geodermatophilus","s__saharensis"]}},{"id":"seq118","metadata":{"taxonomy":["k__Bacteria","p__Actinobacteria","c__Actinobacteria","o__Frankiales","f__Geodermatophilaceae","g__Geodermatophilus","s__africanus-obscurus"]}},{"id":"seq119","metadata":{"taxonomy":["k__Bacteria","p__Firmicutes","c__Clostridia","o__Clostridiales","f__Lachnospiraceae","g__NA","s__sp32775"]}},{"id":"seq120","metadata":{"taxonomy":["k__Bacteria","p__Actinobacteria","c__Rubrobacteria","o__Rubrobacterales","f__Rubrobacteriaceae","g__Rubrobacter","s__sp10728"]}},{"id":"seq121","metadata":{"taxonomy":["k__Bacteria","p__Firmicutes","c__Clostridia","o__Clostridiales","f__Clostridiaceae","g__Clostridium","s__celatum"]}},{"id":"seq122","metadata":{"taxonomy":["k__Bacteria","p__Proteobacteria","c__Alphaproteobacteria","o__Sphingomonadales","f__Sphingomonadaceae","g__Sphingobium","s__yanoikuyae"]}},{"id":"seq123","metadata":{"taxonomy":["k__Bacteria","p__Firmicutes","c__Clostridia","o__Clostridiales","f__Ruminococcaceae","g__Anaerotruncus","s__sp34451"]}},{"id":"seq124","metadata":{"taxonomy":["k__Bacteria","p__Firmicutes","c__Clostridia","o__Clostridiales","f__Lachnospiraceae","g__Lachnoclostridium","s__sp32318"]}},{"id":"seq125","metadata":{"taxonomy":["k__Bacteria","p__Proteobacteria","c__Gammaproteobacteria","o__Enterobacteriales","f__Enterobacteriaceae","g__Pantoea","s__ananatis"]}},{"id":"seq126","metadata":{"taxonomy":["k__Bacteria","p__Actinobacteria","c__Actinobacteria","o__Frankiales","f__Geodermatophilaceae","g__Geodermatophilus","s__ruber"]}},{"id":"seq128","metadata":{"taxonomy":["k__Bacteria","p__Proteobacteria","c__Alphaproteobacteria","o__Rhizobiales","f__Bradyrhizobiaceae","g__Afipia-Bradyrhizobium","s__NA"]}},{"id":"seq130","metadata":{"taxonomy":["k__Bacteria","p__Proteobacteria","c__Gammaproteobacteria","o__Enterobacteriales","f__Enterobacteriaceae","g__Klebsiella","s__pneumoniae"]}},{"id":"seq131","metadata":{"taxonomy":["k__Bacteria","p__Firmicutes","c__Clostridia","o__Clostridiales","f__Lachnospiraceae","g__NA","s__sp32598"]}},{"id":"seq132","metadata":{"taxonomy":["k__Bacteria","p__Actinobacteria","c__Rubrobacteria","o__Rubrobacterales","f__Rubrobacteriaceae","g__Rubrobacter","s__sp10746"]}},{"id":"seq133","metadata":{"taxonomy":["k__Bacteria","p__Actinobacteria","c__Actinobacteria","o__Frankiales","f__Geodermatophilaceae","g__Geodermatophilus","s__siccatus"]}},{"id":"seq134","metadata":{"taxonomy":["k__Bacteria","p__Firmicutes","c__Negativicutes","o__Selenomonadales","f__Veillonellaceae","g__Anaerosinus","s__glycerini"]}},{"id":"seq135","metadata":{"taxonomy":["k__Bacteria","p__Firmicutes","c__Clostridia","o__Clostridiales","f__Lachnospiraceae","g__NA","s__sp33780"]}},{"id":"seq136","metadata":{"taxonomy":["k__Bacteria","p__Actinobacteria","c__Actinobacteria","o__Frankiales","f__Geodermatophilaceae","g__Geodermatophilus","s__normandii-saharensis"]}},{"id":"seq137","metadata":{"taxonomy":["k__Bacteria","p__Actinobacteria","c__Actinobacteria","o__Micrococcales","f__Dermacoccaceae","g__Flexivirga","s__alba"]}},{"id":"seq138","metadata":{"taxonomy":["k__Bacteria","p__Proteobacteria","c__Alphaproteobacteria","o__Rhizobiales","f__Bradyrhizobiaceae","g__NA","s__sp43322"]}},{"id":"seq139","metadata":{"taxonomy":["k__Bacteria","p__Actinobacteria","c__Rubrobacteria","o__Rubrobacterales","f__Rubrobacteriaceae","g__Rubrobacter","s__sp10743"]}},{"id":"seq140","metadata":{"taxonomy":["k__Bacteria","p__Actinobacteria","c__Actinobacteria","o__Frankiales","f__Geodermatophilaceae","g__NA","s__sp6088"]}},{"id":"seq144","metadata":{"taxonomy":["k__Bacteria","p__Proteobacteria","c__Alphaproteobacteria","o__Sphingomonadales","f__Sphingomonadaceae","g__Sphingomonas","s__changbaiensis"]}},{"id":"seq145","metadata":{"taxonomy":["k__Bacteria","p__Actinobacteria","c__Actinobacteria","o__Propionibacteriales","f__Nocardioidaceae","g__Nocardioides","s__mesophilus"]}},{"id":"seq147","metadata":{"taxonomy":["k__Bacteria","p__Firmicutes","c__Bacilli","o__Bacillales","f__Staphylococcaceae","g__Staphylococcus","s__capitis-caprae-epidermidis"]}},{"id":"seq148","metadata":{"taxonomy":["k__Bacteria","p__Firmicutes","c__Bacilli","o__Bacillales","f__Bacillaceae","g__Bacillus","s__cereus-pseudomycoides-toyonensis"]}},{"id":"seq149","metadata":{"taxonomy":["k__Bacteria","p__Firmicutes","c__Clostridia","o__Clostridiales","f__Lachnospiraceae","g__NA","s__sp33395"]}},{"id":"seq150","metadata":{"taxonomy":["k__Bacteria","p__Firmicutes","c__Clostridia","o__Clostridiales","f__Lachnospiraceae","g__NA","s__sp32176"]}},{"id":"seq151","metadata":{"taxonomy":["k__Bacteria","p__Actinobacteria","c__Actinobacteria","o__Micromonosporales","f__Micromonosporaceae","g__Actinoplanes","s__abujensis-brasiliensis"]}},{"id":"seq152","metadata":{"taxonomy":["k__Bacteria","p__Verrucomicrobia","c__Verrucomicrobiae","o__Verrucomicrobiales","f__Verrucomicrobiaceae","g__Akkermansia","s__muciniphila"]}},{"id":"seq153","metadata":{"taxonomy":["k__Bacteria","p__Firmicutes","c__Bacilli","o__Lactobacillales","f__Carnobacteriaceae","g__Granulicatella","s__elegans"]}},{"id":"seq154","metadata":{"taxonomy":["k__Bacteria","p__Firmicutes","c__Clostridia","o__Clostridiales","f__Lachnospiraceae","g__Lachnoclostridium","s__sp32433"]}},{"id":"seq155","metadata":{"taxonomy":["k__Bacteria","p__Bacteroidetes","c__Bacteroidia","o__Bacteroidales","f__Bacteroidaceae","g__Bacteroides","s__sartorii"]}},{"id":"seq156","metadata":{"taxonomy":["k__Bacteria","p__Bacteroidetes","c__Bacteroidia","o__Bacteroidales","f__Bacteroidaceae","g__Bacteroides","s__uniformis"]}},{"id":"seq157","metadata":{"taxonomy":["k__Bacteria","p__Actinobacteria","c__Actinobacteria","o__Kineosporiales","f__Kineosporiaceae","g__Kineococcus","s__radiotolerans"]}},{"id":"seq158","metadata":{"taxonomy":["k__Bacteria","p__Proteobacteria","c__Alphaproteobacteria","o__Rhizobiales","f__Methylobacteriaceae","g__Microvirga","s__aerilata"]}},{"id":"seq159","metadata":{"taxonomy":["None","NA","NA","NA","NA","NA","NA"]}},{"id":"seq160","metadata":{"taxonomy":["k__Bacteria","p__Firmicutes","c__Clostridia","o__Clostridiales","f__Ruminococcaceae","g__Ruminiclostridium","s__sp34900"]}},{"id":"seq161","metadata":{"taxonomy":["k__Bacteria","p__Firmicutes","c__Negativicutes","o__Selenomonadales","f__Veillonellaceae","g__Anaerosinus","s__glycerini"]}},{"id":"seq162","metadata":{"taxonomy":["k__Bacteria","p__Firmicutes","c__Clostridia","o__Clostridiales","f__Lachnospiraceae","g__Blautia","s__sp32042"]}},{"id":"seq164","metadata":{"taxonomy":["k__Bacteria","p__Firmicutes","c__Bacilli","o__Lactobacillales","f__Carnobacteriaceae","g__Dolosigranulum","s__pigrum"]}},{"id":"seq165","metadata":{"taxonomy":["k__Bacteria","p__Actinobacteria","c__Actinobacteria","o__Micrococcales","f__Cellulomonadaceae","g__Cellulomonas","s__biazotea-fimi-oligotrophica"]}},{"id":"seq167","metadata":{"taxonomy":["k__Bacteria","p__Proteobacteria","c__Gammaproteobacteria","o__Enterobacteriales","f__Enterobacteriaceae","g__Pantoea","s__septica"]}},{"id":"seq168","metadata":{"taxonomy":["k__Bacteria","p__Actinobacteria","c__Actinobacteria","o__Frankiales","f__Geodermatophilaceae","g__Geodermatophilus","s__africanus-obscurus"]}},{"id":"seq170","metadata":{"taxonomy":["k__Bacteria","p__Firmicutes","c__Clostridia","o__Clostridiales","f__Lachnospiraceae","g__Anaerosporobacter","s__sp31931"]}},{"id":"seq171","metadata":{"taxonomy":["k__Bacteria","p__Firmicutes","c__Clostridia","o__Clostridiales","f__Lachnospiraceae","g__NA","s__sp33431"]}},{"id":"seq172","metadata":{"taxonomy":["k__Bacteria","p__Bacteroidetes","c__Bacteroidia","o__Bacteroidales","f__Bacteroidaceae","g__Bacteroides","s__rodentium-stercorirosoris"]}},{"id":"seq173","metadata":{"taxonomy":["k__Bacteria","p__Firmicutes","c__Clostridia","o__Clostridiales","f__Lachnospiraceae","g__Lactonifactor","s__sp32959"]}},{"id":"seq174","metadata":{"taxonomy":["k__Bacteria","p__Proteobacteria","c__Alphaproteobacteria","o__Rhizobiales","f__Methylobacteriaceae","g__Microvirga","s__zambiensis"]}},{"id":"seq175","metadata":{"taxonomy":["k__Bacteria","p__Bacteroidetes","c__Bacteroidia","o__Bacteroidales","f__Porphyromonadaceae","g__Parabacteroides","s__sp13286"]}},{"id":"seq176","metadata":{"taxonomy":["k__Bacteria","p__Actinobacteria","c__Actinobacteria","o__Frankiales","f__Geodermatophilaceae","g__Blastococcus","s__aggregatus-jejuensis"]}},{"id":"seq177","metadata":{"taxonomy":["k__Bacteria","p__Bacteroidetes","c__Bacteroidia","o__Bacteroidales","f__Bacteroidaceae","g__Bacteroides","s__oleiciplenus"]}},{"id":"seq179","metadata":{"taxonomy":["k__Bacteria","p__Actinobacteria","c__Actinobacteria","o__Frankiales","f__Geodermatophilaceae","g__Modestobacter","s__marinus-versicolor"]}},{"id":"seq180","metadata":{"taxonomy":["k__Bacteria","p__Proteobacteria","c__Gammaproteobacteria","o__Pseudomonadales","f__Pseudomonadaceae","g__Pseudomonas","s__psychrophila"]}},{"id":"seq182","metadata":{"taxonomy":["k__Bacteria","p__Actinobacteria","c__Actinobacteria","o__Frankiales","f__Geodermatophilaceae","g__Geodermatophilus","s__africanus-obscurus"]}},{"id":"seq184","metadata":{"taxonomy":["k__Bacteria","p__Actinobacteria","c__Actinobacteria","o__Frankiales","f__Geodermatophilaceae","g__Geodermatophilus","s__africanus-obscurus"]}},{"id":"seq185","metadata":{"taxonomy":["k__Bacteria","p__Firmicutes","c__Clostridia","o__Clostridiales","f__Lachnospiraceae","g__Blautia","s__hansenii-producta"]}},{"id":"seq186","metadata":{"taxonomy":["k__Bacteria","p__Proteobacteria","c__Gammaproteobacteria","o__Pseudomonadales","f__Pseudomonadaceae","g__Pseudomonas","s__costantinii-fluorescens-poae"]}},{"id":"seq187","metadata":{"taxonomy":["k__Bacteria","p__Firmicutes","c__Clostridia","o__Clostridiales","f__Ruminococcaceae","g__Anaerotruncus","s__colihominis"]}},{"id":"seq188","metadata":{"taxonomy":["k__Bacteria","p__Actinobacteria","c__Actinobacteria","o__Frankiales","f__Geodermatophilaceae","g__Blastococcus","s__endophyticus"]}},{"id":"seq189","metadata":{"taxonomy":["k__Bacteria","p__Proteobacteria","c__Betaproteobacteria","o__Burkholderiales","f__Oxalobacteraceae","g__Massilia","s__alkalitolerans-niastensis-timonae"]}},{"id":"seq190","metadata":{"taxonomy":["k__Bacteria","p__Firmicutes","c__Clostridia","o__Clostridiales","f__Lachnospiraceae","g__Blautia","s__hansenii-producta"]}},{"id":"seq191","metadata":{"taxonomy":["k__Bacteria","p__Firmicutes","c__Clostridia","o__Clostridiales","f__Ruminococcaceae","g__NA","s__sp35063-sp35737"]}},{"id":"seq192","metadata":{"taxonomy":["k__Bacteria","p__Actinobacteria","c__Actinobacteria","o__Frankiales","f__NA","g__NA","s__sp6166"]}},{"id":"seq194","metadata":{"taxonomy":["k__Bacteria","p__Firmicutes","c__Bacilli","o__Bacillales","f__Bacillaceae","g__Bacillus","s__aryabhattai-flexus-megaterium"]}},{"id":"seq195","metadata":{"taxonomy":["k__Bacteria","p__Firmicutes","c__Bacilli","o__Lactobacillales","f__Streptococcaceae","g__Streptococcus","s__salivarius-thermophilus"]}},{"id":"seq196","metadata":{"taxonomy":["k__Bacteria","p__Proteobacteria","c__Alphaproteobacteria","o__Sphingomonadales","f__NA","g__NA","s__sp47567"]}},{"id":"seq197","metadata":{"taxonomy":["k__Bacteria","p__Firmicutes","c__Clostridia","o__Clostridiales","f__Lachnospiraceae","g__NA","s__sp32762"]}},{"id":"seq198","metadata":{"taxonomy":["k__Bacteria","p__Firmicutes","c__Clostridia","o__Clostridiales","f__Lachnospiraceae","g__NA","s__sp32615-sp32802"]}},{"id":"seq199","metadata":{"taxonomy":["k__Bacteria","p__Firmicutes","c__Clostridia","o__Clostridiales","f__Lachnospiraceae","g__NA","s__sp33756"]}},{"id":"seq200","metadata":{"taxonomy":["k__Bacteria","p__Actinobacteria","c__Actinobacteria","o__Frankiales","f__NA","g__NA","s__sp6166"]}},{"id":"seq202","metadata":{"taxonomy":["k__Bacteria","p__Actinobacteria","c__Actinobacteria","o__Frankiales","f__Geodermatophilaceae","g__Geodermatophilus","s__tzadiensis"]}},{"id":"seq204","metadata":{"taxonomy":["k__Bacteria","p__Firmicutes","c__Bacilli","o__Lactobacillales","f__Aerococcaceae","g__Abiotrophia","s__sp28088"]}},{"id":"seq205","metadata":{"taxonomy":["k__Bacteria","p__Firmicutes","c__Clostridia","o__Clostridiales","f__Lachnospiraceae","g__Hungatella","s__effluvii"]}},{"id":"seq206","metadata":{"taxonomy":["k__Bacteria","p__Bacteroidetes","c__Bacteroidia","o__Bacteroidales","f__Bacteroidaceae","g__Bacteroides","s__fragilis-ovatus-sp12145"]}},{"id":"seq207","metadata":{"taxonomy":["k__Bacteria","p__Firmicutes","c__Clostridia","o__Clostridiales","f__Ruminococcaceae","g__Anaerotruncus","s__colihominis"]}},{"id":"seq208","metadata":{"taxonomy":["k__Bacteria","p__Actinobacteria","c__Actinobacteria","o__Frankiales","f__Geodermatophilaceae","g__Blastococcus","s__sp6057"]}},{"id":"seq211","metadata":{"taxonomy":["k__Bacteria","p__Firmicutes","c__Clostridia","o__Clostridiales","f__Lachnospiraceae","g__Blautia-Lachnoclostridium","s__hansenii-producta-sp32408"]}},{"id":"seq212","metadata":{"taxonomy":["k__Bacteria","p__Firmicutes","c__Clostridia","o__Clostridiales","f__Lachnospiraceae","g__NA","s__sp32598"]}},{"id":"seq213","metadata":{"taxonomy":["k__Bacteria","p__Actinobacteria","c__Actinobacteria","o__Propionibacteriales","f__Nocardioidaceae","g__Nocardioides","s__alpinus"]}},{"id":"seq214","metadata":{"taxonomy":["k__Bacteria","p__Actinobacteria","c__Rubrobacteria","o__Rubrobacterales","f__Rubrobacteriaceae","g__Rubrobacter","s__sp10743"]}},{"id":"seq215","metadata":{"taxonomy":["k__Bacteria","p__Firmicutes","c__Bacilli","o__Bacillales","f__Staphylococcaceae","g__Staphylococcus","s__haemolyticus"]}},{"id":"seq216","metadata":{"taxonomy":["k__Bacteria","p__Actinobacteria","c__Actinobacteria","o__Frankiales","f__NA","g__NA","s__sp6166"]}},{"id":"seq217","metadata":{"taxonomy":["k__Bacteria","p__Actinobacteria","c__Actinobacteria","o__Frankiales","f__Geodermatophilaceae","g__Geodermatophilus","s__africanus-obscurus"]}},{"id":"seq218","metadata":{"taxonomy":["k__Bacteria","p__Proteobacteria","c__Deltaproteobacteria","o__Desulfovibrionales","f__Desulfovibrionaceae","g__Desulfovibrio","s__sp52566"]}},{"id":"seq220","metadata":{"taxonomy":["k__Bacteria","p__Actinobacteria","c__Actinobacteria","o__Corynebacteriales","f__Corynebacteriaceae","g__Corynebacterium","s__mucifaciens-ureicelerivorans"]}},{"id":"seq221","metadata":{"taxonomy":["k__Bacteria","p__Firmicutes","c__Clostridia","o__Clostridiales","f__Lachnospiraceae","g__Lachnoclostridium","s__sp32440"]}},{"id":"seq222","metadata":{"taxonomy":["k__Bacteria","p__Firmicutes","c__Clostridia","o__Clostridiales","f__Peptostreptococcaceae","g__Paeniclostridium","s__sordellii"]}},{"id":"seq223","metadata":{"taxonomy":["k__Bacteria","p__Firmicutes","c__Clostridia","o__Clostridiales","f__Lachnospiraceae","g__Shuttleworthia","s__sp33222"]}},{"id":"seq224","metadata":{"taxonomy":["k__Bacteria","p__Firmicutes","c__Clostridia","o__Clostridiales","f__Lachnospiraceae","g__Marvinbryantia","s__sp32992-sp32993"]}},{"id":"seq225","metadata":{"taxonomy":["k__Bacteria","p__Actinobacteria","c__Actinobacteria","o__Corynebacteriales","f__Corynebacteriaceae","g__Corynebacterium","s__pseudogenitalium-tuberculostearicum"]}},{"id":"seq226","metadata":{"taxonomy":["k__Bacteria","p__Proteobacteria","c__Gammaproteobacteria","o__Pseudomonadales","f__Pseudomonadaceae","g__Pseudomonas","s__gingeri"]}},{"id":"seq228","metadata":{"taxonomy":["k__Bacteria","p__Firmicutes","c__Clostridia","o__Clostridiales","f__Lachnospiraceae","g__Shuttleworthia","s__sp33222"]}},{"id":"seq229","metadata":{"taxonomy":["k__Bacteria","p__Bacteroidetes","c__Bacteroidia","o__Bacteroidales","f__Bacteroidaceae","g__Bacteroides","s__sartorii"]}},{"id":"seq230","metadata":{"taxonomy":["k__Bacteria","p__Firmicutes","c__Bacilli","o__Lactobacillales","f__Enterococcaceae","g__Enterococcus","s__gallinarum-saccharolyticus"]}},{"id":"seq233","metadata":{"taxonomy":["k__Bacteria","p__Proteobacteria","c__Alphaproteobacteria","o__Rhizobiales","f__Methylobacteriaceae","g__Microvirga","s__aerilata-aerophila-sp43923"]}},{"id":"seq234","metadata":{"taxonomy":["k__Bacteria","p__Proteobacteria","c__Alphaproteobacteria","o__Rhizobiales","f__Methylobacteriaceae","g__Microvirga","s__lupini"]}},{"id":"seq235","metadata":{"taxonomy":["k__Bacteria","p__Nitrospirae","c__Nitrospira","o__Nitrospirales","f__Nitrospiraceae","g__Nitrospira","s__sp39763"]}},{"id":"seq236","metadata":{"taxonomy":["k__Bacteria","p__Firmicutes","c__Clostridia","o__Clostridiales","f__Lachnospiraceae","g__Tyzzerella","s__sp33286"]}},{"id":"seq238","metadata":{"taxonomy":["k__Bacteria","p__Firmicutes","c__Erysipelotrichia","o__Erysipelotrichales","f__Erysipelotrichaceae","g__NA","s__sp36741"]}},{"id":"seq239","metadata":{"taxonomy":["k__Bacteria","p__Firmicutes","c__Clostridia","o__Clostridiales","f__Lachnospiraceae","g__Roseburia","s__intestinalis"]}},{"id":"seq240","metadata":{"taxonomy":["k__Bacteria","p__Actinobacteria","c__Actinobacteria","o__Frankiales","f__Geodermatophilaceae","g__Geodermatophilus","s__obscurus"]}},{"id":"seq241","metadata":{"taxonomy":["k__Bacteria","p__Actinobacteria","c__Actinobacteria","o__Micrococcales","f__Micrococcaceae","g__Kocuria","s__polaris"]}},{"id":"seq242","metadata":{"taxonomy":["k__Bacteria","p__Firmicutes","c__Clostridia","o__Clostridiales","f__Lachnospiraceae","g__NA","s__sp32615-sp32802"]}},{"id":"seq243","metadata":{"taxonomy":["k__Bacteria","p__Proteobacteria","c__Gammaproteobacteria","o__Enterobacteriales","f__Enterobacteriaceae","g__Enterobacter","s__cloacae"]}},{"id":"seq244","metadata":{"taxonomy":["k__Bacteria","p__Firmicutes","c__Bacilli","o__Lactobacillales","f__Carnobacteriaceae","g__Dolosigranulum","s__pigrum"]}},{"id":"seq245","metadata":{"taxonomy":["k__Bacteria","p__Firmicutes","c__Clostridia","o__Clostridiales","f__Ruminococcaceae","g__Anaerotruncus","s__sp34482"]}},{"id":"seq246","metadata":{"taxonomy":["k__Bacteria","p__Proteobacteria","c__Alphaproteobacteria","o__Rhizobiales","f__Methylobacteriaceae","g__Microvirga","s__aerophila"]}},{"id":"seq247","metadata":{"taxonomy":["k__Bacteria","p__Bacteroidetes","c__Bacteroidia","o__Bacteroidales","f__Porphyromonadaceae","g__Parabacteroides","s__gordonii"]}},{"id":"seq248","metadata":{"taxonomy":["k__Bacteria","p__Firmicutes","c__Clostridia","o__Clostridiales","f__Lachnospiraceae","g__Pseudobutyrivibrio","s__sp33078"]}},{"id":"seq249","metadata":{"taxonomy":["k__Bacteria","p__Actinobacteria","c__Thermoleophilia","o__Solirubrobacterales","f__NA","g__NA","s__sp11003"]}},{"id":"seq250","metadata":{"taxonomy":["k__Bacteria","p__Firmicutes","c__Erysipelotrichia","o__Erysipelotrichales","f__Erysipelotrichaceae","g__Erysipelatoclostridium","s__sp36629"]}},{"id":"seq251","metadata":{"taxonomy":["k__Bacteria","p__Actinobacteria","c__Actinobacteria","o__Micrococcales","f__Micrococcaceae","g__Micrococcus","s__aloeverae"]}},{"id":"seq252","metadata":{"taxonomy":["k__Bacteria","p__Proteobacteria","c__Gammaproteobacteria","o__Pseudomonadales","f__Moraxellaceae","g__Acinetobacter","s__radioresistens"]}},{"id":"seq253","metadata":{"taxonomy":["k__Bacteria","p__Firmicutes","c__Bacilli","o__Lactobacillales","f__Lactobacillaceae","g__Lactobacillus","s__johnsonii"]}},{"id":"seq254","metadata":{"taxonomy":["k__Bacteria","p__Actinobacteria","c__Actinobacteria","o__Streptomycetales","f__Streptomycetaceae","g__Streptomyces","s__NA"]}},{"id":"seq255","metadata":{"taxonomy":["k__Bacteria","p__Actinobacteria","c__Actinobacteria","o__Streptomycetales","f__Streptomycetaceae","g__Streptomyces","s__NA"]}},{"id":"seq256","metadata":{"taxonomy":["k__Bacteria","p__Actinobacteria","c__Actinobacteria","o__Frankiales","f__Geodermatophilaceae","g__Geodermatophilus","s__obscurus"]}},{"id":"seq257","metadata":{"taxonomy":["k__Bacteria","p__Bacteroidetes","c__Bacteroidia","o__Bacteroidales","f__Bacteroidaceae","g__Bacteroides","s__fragilis-ovatus"]}},{"id":"seq258","metadata":{"taxonomy":["k__Bacteria","p__Proteobacteria","c__Gammaproteobacteria","o__Pseudomonadales","f__Pseudomonadaceae","g__Pseudomonas","s__azotoformans-fluorescens-synxantha"]}},{"id":"seq260","metadata":{"taxonomy":["k__Bacteria","p__Actinobacteria","c__Actinobacteria","o__Frankiales","f__NA","g__NA","s__sp6166"]}},{"id":"seq261","metadata":{"taxonomy":["k__Bacteria","p__Actinobacteria","c__Rubrobacteria","o__Rubrobacterales","f__Rubrobacteriaceae","g__Rubrobacter","s__sp10765"]}},{"id":"seq262","metadata":{"taxonomy":["k__Bacteria","p__Actinobacteria","c__Actinobacteria","o__Frankiales","f__Geodermatophilaceae","g__NA","s__sp6088"]}},{"id":"seq263","metadata":{"taxonomy":["k__Bacteria","p__Proteobacteria","c__Alphaproteobacteria","o__Rhizobiales","f__Methylobacteriaceae","g__Microvirga","s__lupini"]}},{"id":"seq264","metadata":{"taxonomy":["k__Bacteria","p__Actinobacteria","c__Actinobacteria","o__Micrococcales","f__Micrococcaceae","g__Arthrobacter","s__globiformis"]}},{"id":"seq265","metadata":{"taxonomy":["k__Bacteria","p__Firmicutes","c__Clostridia","o__Clostridiales","f__Lachnospiraceae","g__NA","s__sp33707"]}},{"id":"seq267","metadata":{"taxonomy":["k__Bacteria","p__Proteobacteria","c__Gammaproteobacteria","o__Enterobacteriales","f__Enterobacteriaceae","g__Citrobacter","s__farmeri"]}},{"id":"seq268","metadata":{"taxonomy":["k__Bacteria","p__Proteobacteria","c__Alphaproteobacteria","o__Rhodospirillales","f__Rhodospirillaceae","g__Skermanella","s__sp46210-sp46219-stibiiresistens"]}},{"id":"seq269","metadata":{"taxonomy":["k__Bacteria","p__Firmicutes","c__Bacilli","o__Bacillales","f__Staphylococcaceae","g__Staphylococcus","s__pasteuri-warneri"]}},{"id":"seq270","metadata":{"taxonomy":["k__Bacteria","p__Bacteroidetes","c__Bacteroidia","o__Bacteroidales","f__Bacteroidaceae","g__Bacteroides","s__sartorii"]}},{"id":"seq273","metadata":{"taxonomy":["k__Bacteria","p__Firmicutes","c__Clostridia","o__Clostridiales","f__Lachnospiraceae","g__Tyzzerella","s__sp33291"]}},{"id":"seq276","metadata":{"taxonomy":["k__Bacteria","p__Cyanobacteria","c__Chloroplast","o__NA","f__NA","g__Sugarcane","s__phytoplasma"]}},{"id":"seq278","metadata":{"taxonomy":["k__Bacteria","p__Proteobacteria","c__Alphaproteobacteria","o__Sphingomonadales","f__Sphingomonadaceae","g__Sphingomonas","s__kaistensis"]}},{"id":"seq280","metadata":{"taxonomy":["k__Bacteria","p__Firmicutes","c__Clostridia","o__Clostridiales","f__Lachnospiraceae","g__Lachnoclostridium","s__sp32439"]}},{"id":"seq281","metadata":{"taxonomy":["k__Bacteria","p__Proteobacteria","c__Alphaproteobacteria","o__Rhizobiales","f__Methylobacteriaceae","g__Methylobacterium","s__NA"]}},{"id":"seq282","metadata":{"taxonomy":["k__Bacteria","p__Actinobacteria","c__Actinobacteria","o__Frankiales","f__Geodermatophilaceae","g__Geodermatophilus","s__ruber"]}},{"id":"seq285","metadata":{"taxonomy":["k__Bacteria","p__Actinobacteria","c__Actinobacteria","o__Frankiales","f__NA","g__NA","s__sp6166"]}},{"id":"seq286","metadata":{"taxonomy":["k__Bacteria","p__Firmicutes","c__Clostridia","o__Clostridiales","f__Lachnospiraceae","g__NA","s__sp33424"]}},{"id":"seq287","metadata":{"taxonomy":["k__Bacteria","p__Actinobacteria","c__Actinobacteria","o__Propionibacteriales","f__Nocardioidaceae","g__Nocardioides","s__mesophilus"]}},{"id":"seq289","metadata":{"taxonomy":["k__Bacteria","p__Firmicutes","c__Erysipelotrichia","o__Erysipelotrichales","f__Erysipelotrichaceae","g__*Stoquefichus","s__sp36592"]}},{"id":"seq290","metadata":{"taxonomy":["k__Bacteria","p__Actinobacteria","c__Actinobacteria","o__Frankiales","f__Geodermatophilaceae","g__Geodermatophilus","s__siccatus"]}},{"id":"seq291","metadata":{"taxonomy":["k__Bacteria","p__Actinobacteria","c__Actinobacteria","o__Corynebacteriales","f__Nocardiaceae","g__Nocardia","s__mexicana"]}},{"id":"seq292","metadata":{"taxonomy":["k__Bacteria","p__Firmicutes","c__Negativicutes","o__Selenomonadales","f__Veillonellaceae","g__NA","s__sp37214"]}},{"id":"seq294","metadata":{"taxonomy":["k__Bacteria","p__Proteobacteria","c__Alphaproteobacteria","o__Rhodobacterales","f__Rhodobacteraceae","g__Rubellimicrobium","s__sp45104"]}},{"id":"seq295","metadata":{"taxonomy":["k__Bacteria","p__Bacteroidetes","c__Bacteroidia","o__Bacteroidales","f__Bacteroidaceae","g__Bacteroides","s__sartorii"]}},{"id":"seq296","metadata":{"taxonomy":["k__Bacteria","p__Actinobacteria","c__Actinobacteria","o__Propionibacteriales","f__Nocardioidaceae","g__Nocardioides","s__mesophilus"]}},{"id":"seq299","metadata":{"taxonomy":["k__Bacteria","p__Firmicutes","c__Clostridia","o__Clostridiales","f__Ruminococcaceae","g__Ruminiclostridium","s__sp34901"]}},{"id":"seq300","metadata":{"taxonomy":["k__Bacteria","p__Firmicutes","c__Negativicutes","o__Selenomonadales","f__Veillonellaceae","g__Anaerosinus","s__glycerini"]}},{"id":"seq301","metadata":{"taxonomy":["k__Bacteria","p__Proteobacteria","c__Gammaproteobacteria","o__Pseudomonadales","f__Moraxellaceae","g__Acinetobacter","s__calcoaceticus-pittii"]}},{"id":"seq302","metadata":{"taxonomy":["k__Bacteria","p__Proteobacteria","c__Alphaproteobacteria","o__Rhodospirillales","f__Rhodospirillaceae","g__Skermanella","s__aerolata-sp46220"]}},{"id":"seq303","metadata":{"taxonomy":["k__Bacteria","p__Actinobacteria","c__Actinobacteria","o__Frankiales","f__Geodermatophilaceae","g__Geodermatophilus","s__africanus-obscurus"]}},{"id":"seq304","metadata":{"taxonomy":["k__Bacteria","p__Proteobacteria","c__Gammaproteobacteria","o__Pseudomonadales","f__Pseudomonadaceae","g__Pseudomonas","s__aeruginosa"]}},{"id":"seq305","metadata":{"taxonomy":["k__Bacteria","p__Actinobacteria","c__Actinobacteria","o__Micrococcales","f__Dermabacteraceae","g__Brachybacterium","s__conglomeratum-faecium-paraconglomeratum"]}},{"id":"seq306","metadata":{"taxonomy":["k__Bacteria","p__Actinobacteria","c__Actinobacteria","o__Frankiales","f__Geodermatophilaceae","g__Geodermatophilus","s__siccatus"]}},{"id":"seq307","metadata":{"taxonomy":["k__Bacteria","p__Proteobacteria","c__Alphaproteobacteria","o__Rhizobiales","f__Bradyrhizobiaceae","g__NA","s__sp43322"]}},{"id":"seq308","metadata":{"taxonomy":["k__Bacteria","p__Firmicutes","c__Clostridia","o__Clostridiales","f__Lachnospiraceae","g__Lachnoclostridium","s__sp32433"]}},{"id":"seq310","metadata":{"taxonomy":["k__Bacteria","p__Actinobacteria","c__Actinobacteria","o__Frankiales","f__Geodermatophilaceae","g__Blastococcus","s__endophyticus"]}},{"id":"seq312","metadata":{"taxonomy":["k__Bacteria","p__Actinobacteria","c__Actinobacteria","o__Micrococcales","f__Cellulomonadaceae","g__Cellulomonas","s__aerilata"]}},{"id":"seq313","metadata":{"taxonomy":["k__Bacteria","p__Proteobacteria","c__Gammaproteobacteria","o__Pseudomonadales","f__Moraxellaceae","g__Acinetobacter","s__calcoaceticus"]}},{"id":"seq314","metadata":{"taxonomy":["k__Bacteria","p__Actinobacteria","c__Coriobacteriia","o__Coriobacteriales","f__Coriobacteriaceae","g__Gordonibacter","s__faecihominis-pamelaeae"]}},{"id":"seq315","metadata":{"taxonomy":["k__Bacteria","p__Bacteroidetes","c__Bacteroidia","o__Bacteroidales","f__Porphyromonadaceae","g__Parabacteroides","s__gordonii"]}},{"id":"seq316","metadata":{"taxonomy":["k__Bacteria","p__Proteobacteria","c__Gammaproteobacteria","o__Enterobacteriales","f__Enterobacteriaceae","g__Salmonella","s__enterica"]}},{"id":"seq317","metadata":{"taxonomy":["k__Bacteria","p__Actinobacteria","c__Actinobacteria","o__Frankiales","f__Geodermatophilaceae","g__Blastococcus","s__jejuensis"]}},{"id":"seq320","metadata":{"taxonomy":["k__Bacteria","p__Proteobacteria","c__Alphaproteobacteria","o__Sphingomonadales","f__Sphingomonadaceae","g__Sphingomonas","s__sp47867"]}},{"id":"seq323","metadata":{"taxonomy":["k__Bacteria","p__Bacteroidetes","c__Bacteroidia","o__Bacteroidales","f__Bacteroidaceae","g__Bacteroides","s__fragilis-ovatus"]}},{"id":"seq324","metadata":{"taxonomy":["k__Bacteria","p__Firmicutes","c__Clostridia","o__Clostridiales","f__Lachnospiraceae","g__NA","s__sp32910"]}},{"id":"seq325","metadata":{"taxonomy":["k__Bacteria","p__Firmicutes","c__Clostridia","o__Clostridiales","f__Lachnospiraceae","g__NA","s__sp32888"]}},{"id":"seq326","metadata":{"taxonomy":["k__Bacteria","p__Firmicutes","c__Clostridia","o__Clostridiales","f__Lachnospiraceae","g__Roseburia","s__sp33161-sp33163"]}},{"id":"seq327","metadata":{"taxonomy":["k__Bacteria","p__Actinobacteria","c__Actinobacteria","o__Frankiales","f__Geodermatophilaceae","g__Modestobacter","s__marinus"]}},{"id":"seq328","metadata":{"taxonomy":["k__Bacteria","p__Proteobacteria","c__Alphaproteobacteria","o__Sphingomonadales","f__Sphingomonadaceae","g__Sphingomonas","s__aerolata-faeni-ginsenosidivorax"]}},{"id":"seq332","metadata":{"taxonomy":["k__Bacteria","p__Firmicutes","c__Clostridia","o__Clostridiales","f__Lachnospiraceae","g__Shuttleworthia","s__sp33222"]}},{"id":"seq333","metadata":{"taxonomy":["k__Bacteria","p__Proteobacteria","c__Alphaproteobacteria","o__Sphingomonadales","f__Sphingomonadaceae","g__Sphingomonas","s__sp47877"]}},{"id":"seq334","metadata":{"taxonomy":["k__Bacteria","p__Bacteroidetes","c__Bacteroidia","o__Bacteroidales","f__Porphyromonadaceae","g__Odoribacter","s__sp13176"]}},{"id":"seq335","metadata":{"taxonomy":["k__Bacteria","p__Firmicutes","c__Bacilli","o__Bacillales","f__Bacillaceae","g__Bacillus","s__sp25896"]}},{"id":"seq336","metadata":{"taxonomy":["k__Bacteria","p__Actinobacteria","c__Actinobacteria","o__Frankiales","f__NA","g__NA","s__sp6166"]}},{"id":"seq337","metadata":{"taxonomy":["k__Bacteria","p__Actinobacteria","c__Actinobacteria","o__Micrococcales","f__Micrococcaceae","g__Arthrobacter","s__sp7073"]}},{"id":"seq338","metadata":{"taxonomy":["k__Bacteria","p__Actinobacteria","c__Rubrobacteria","o__Rubrobacterales","f__Rubrobacteriaceae","g__Rubrobacter","s__sp10743"]}},{"id":"seq339","metadata":{"taxonomy":["k__Bacteria","p__Firmicutes","c__Clostridia","o__Clostridiales","f__Lachnospiraceae","g__Lachnoclostridium","s__sp32439"]}},{"id":"seq340","metadata":{"taxonomy":["k__Bacteria","p__Firmicutes","c__Clostridia","o__Clostridiales","f__Lachnospiraceae","g__Blautia","s__coccoides-hansenii-producta"]}},{"id":"seq341","metadata":{"taxonomy":["k__Bacteria","p__Actinobacteria","c__Actinobacteria","o__Pseudonocardiales","f__Pseudonocardiaceae","g__Pseudonocardia","s__sp8087"]}},{"id":"seq342","metadata":{"taxonomy":["k__Bacteria","p__Gemmatimonadetes","c__Gemmatimonadetes","o__Gemmatimonadales","f__Gemmatimonadaceae","g__NA","s__sp38002"]}},{"id":"seq343","metadata":{"taxonomy":["k__Bacteria","p__Firmicutes","c__Clostridia","o__Clostridiales","f__Lachnospiraceae","g__NA","s__sp33756"]}},{"id":"seq344","metadata":{"taxonomy":["k__Bacteria","p__Proteobacteria","c__Deltaproteobacteria","o__Myxococcales","f__NA","g__NA","s__NA"]}},{"id":"seq347","metadata":{"taxonomy":["k__Bacteria","p__Actinobacteria","c__Actinobacteria","o__Propionibacteriales","f__Nocardioidaceae","g__Nocardioides","s__mesophilus"]}},{"id":"seq348","metadata":{"taxonomy":["k__Bacteria","p__Proteobacteria","c__Gammaproteobacteria","o__Enterobacteriales","f__Enterobacteriaceae","g__Salmonella","s__enterica"]}},{"id":"seq349","metadata":{"taxonomy":["k__Bacteria","p__Bacteroidetes","c__Bacteroidia","o__Bacteroidales","f__Bacteroidaceae","g__Bacteroides","s__caccae"]}},{"id":"seq350","metadata":{"taxonomy":["k__Bacteria","p__Firmicutes","c__Clostridia","o__Clostridiales","f__Lachnospiraceae","g__Lachnoclostridium","s__bolteae-sp32431"]}},{"id":"seq353","metadata":{"taxonomy":["k__Bacteria","p__Actinobacteria","c__Actinobacteria","o__Frankiales","f__Geodermatophilaceae","g__Geodermatophilus","s__africanus-obscurus"]}},{"id":"seq355","metadata":{"taxonomy":["k__Bacteria","p__Firmicutes","c__Clostridia","o__Clostridiales","f__Lachnospiraceae","g__Lachnoclostridium","s__sp32382"]}},{"id":"seq356","metadata":{"taxonomy":["k__Bacteria","p__Actinobacteria","c__Actinobacteria","o__Pseudonocardiales","f__Pseudonocardiaceae","g__Pseudonocardia","s__sp8086"]}},{"id":"seq358","metadata":{"taxonomy":["k__Bacteria","p__Proteobacteria","c__Gammaproteobacteria","o__Pseudomonadales","f__Pseudomonadaceae","g__Pseudomonas","s__NA"]}},{"id":"seq359","metadata":{"taxonomy":["k__Bacteria","p__Proteobacteria","c__Gammaproteobacteria","o__Enterobacteriales","f__Enterobacteriaceae","g__Enterobacter","s__cloacae-ludwigii"]}},{"id":"seq360","metadata":{"taxonomy":["k__Bacteria","p__Proteobacteria","c__Betaproteobacteria","o__Neisseriales","f__Neisseriaceae","g__Neisseria","s__macacae-mucosa-sicca"]}},{"id":"seq361","metadata":{"taxonomy":["k__Bacteria","p__Firmicutes","c__Bacilli","o__Bacillales","f__Planococcaceae","g__Planomicrobium","s__soli"]}},{"id":"seq362","metadata":{"taxonomy":["k__Bacteria","p__Actinobacteria","c__Actinobacteria","o__Streptomycetales","f__Streptomycetaceae","g__Streptomyces","s__NA"]}},{"id":"seq364","metadata":{"taxonomy":["k__Bacteria","p__Actinobacteria","c__Actinobacteria","o__Frankiales","f__NA","g__NA","s__sp6166"]}},{"id":"seq366","metadata":{"taxonomy":["k__Bacteria","p__Firmicutes","c__Clostridia","o__Clostridiales","f__Lachnospiraceae","g__Blautia","s__sp32034-sp32056"]}},{"id":"seq367","metadata":{"taxonomy":["k__Bacteria","p__Firmicutes","c__Clostridia","o__Clostridiales","f__Lachnospiraceae","g__Coprococcus","s__comes-sp32193"]}},{"id":"seq368","metadata":{"taxonomy":["k__Bacteria","p__Firmicutes","c__Clostridia","o__Clostridiales","f__Ruminococcaceae","g__Anaerotruncus","s__sp34481"]}},{"id":"seq370","metadata":{"taxonomy":["k__Bacteria","p__Firmicutes","c__Erysipelotrichia","o__Erysipelotrichales","f__Erysipelotrichaceae","g__*Stoquefichus","s__sp36592"]}},{"id":"seq371","metadata":{"taxonomy":["k__Bacteria","p__Firmicutes","c__Clostridia","o__Clostridiales","f__Lachnospiraceae","g__NA","s__sp32654-sp32673"]}},{"id":"seq372","metadata":{"taxonomy":["k__Bacteria","p__Firmicutes","c__Clostridia","o__Clostridiales","f__Lachnospiraceae","g__NA","s__sp33732"]}},{"id":"seq374","metadata":{"taxonomy":["k__Bacteria","p__Acidobacteria","c__Acidobacteria","o__NA","f__NA","g__Blastocatella","s__sp3038-sp3082"]}},{"id":"seq376","metadata":{"taxonomy":["k__Bacteria","p__Firmicutes","c__Negativicutes","o__Selenomonadales","f__Veillonellaceae","g__Anaerosinus","s__glycerini"]}},{"id":"seq377","metadata":{"taxonomy":["k__Bacteria","p__Firmicutes","c__Clostridia","o__Clostridiales","f__Lachnospiraceae","g__Blautia","s__sp31989"]}},{"id":"seq378","metadata":{"taxonomy":["k__Bacteria","p__Actinobacteria","c__Actinobacteria","o__Pseudonocardiales","f__Pseudonocardiaceae","g__Pseudonocardia","s__alaniniphila-aurantiaca-yunnanensis"]}},{"id":"seq379","metadata":{"taxonomy":["k__Bacteria","p__Proteobacteria","c__Alphaproteobacteria","o__Rhizobiales","f__Bradyrhizobiaceae","g__NA","s__sp43322"]}},{"id":"seq380","metadata":{"taxonomy":["k__Bacteria","p__Bacteroidetes","c__Bacteroidia","o__Bacteroidales","f__Bacteroidaceae","g__Bacteroides","s__finegoldii-fragilis-ovatus"]}},{"id":"seq381","metadata":{"taxonomy":["k__Bacteria","p__Proteobacteria","c__Gammaproteobacteria","o__Enterobacteriales","f__Enterobacteriaceae","g__Salmonella","s__enterica"]}},{"id":"seq382","metadata":{"taxonomy":["k__Bacteria","p__Firmicutes","c__Clostridia","o__Clostridiales","f__Peptococcaceae","g__NA","s__sp34243"]}},{"id":"seq384","metadata":{"taxonomy":["k__Bacteria","p__Actinobacteria","c__Actinobacteria","o__Kineosporiales","f__Kineosporiaceae","g__Kineococcus","s__glutinatus"]}},{"id":"seq385","metadata":{"taxonomy":["k__Bacteria","p__Actinobacteria","c__Actinobacteria","o__Micrococcales","f__Microbacteriaceae","g__Curtobacterium","s__herbarum-luteum-oceanosedimentum"]}},{"id":"seq386","metadata":{"taxonomy":["k__Bacteria","p__Firmicutes","c__Clostridia","o__Clostridiales","f__Lachnospiraceae","g__Robinsoniella","s__peoriensis"]}},{"id":"seq387","metadata":{"taxonomy":["k__Bacteria","p__Proteobacteria","c__Alphaproteobacteria","o__Rhizobiales","f__Bradyrhizobiaceae","g__NA","s__sp43322"]}},{"id":"seq388","metadata":{"taxonomy":["k__Bacteria","p__Bacteroidetes","c__Bacteroidia","o__Bacteroidales","f__Porphyromonadaceae","g__Odoribacter","s__sp13183"]}},{"id":"seq389","metadata":{"taxonomy":["k__Bacteria","p__Firmicutes","c__Bacilli","o__Lactobacillales","f__Streptococcaceae","g__Lactococcus","s__formosensis-garvieae"]}},{"id":"seq390","metadata":{"taxonomy":["k__Bacteria","p__Actinobacteria","c__Actinobacteria","o__Micrococcales","f__Dermabacteraceae","g__Brachybacterium","s__phenoliresistens"]}},{"id":"seq392","metadata":{"taxonomy":["k__Bacteria","p__Proteobacteria","c__Gammaproteobacteria","o__Pseudomonadales","f__Moraxellaceae","g__Acinetobacter","s__radioresistens"]}},{"id":"seq393","metadata":{"taxonomy":["k__Bacteria","p__Deinococcus-Thermus","c__Deinococci","o__Deinococcales","f__Deinococcaceae","g__Deinococcus","s__navajonensis"]}},{"id":"seq394","metadata":{"taxonomy":["k__Bacteria","p__Firmicutes","c__Clostridia","o__Clostridiales","f__Lachnospiraceae","g__Marvinbryantia","s__sp32775-sp32992-sp32993"]}},{"id":"seq395","metadata":{"taxonomy":["k__Bacteria","p__Actinobacteria","c__Actinobacteria","o__Propionibacteriales","f__Nocardioidaceae","g__Nocardioides","s__albus-fulvus"]}},{"id":"seq396","metadata":{"taxonomy":["k__Bacteria","p__Bacteroidetes","c__Bacteroidia","o__Bacteroidales","f__Porphyromonadaceae","g__Odoribacter","s__sp13171"]}},{"id":"seq398","metadata":{"taxonomy":["k__Bacteria","p__Firmicutes","c__Bacilli","o__Bacillales","f__Staphylococcaceae","g__Staphylococcus","s__capitis-caprae-epidermidis"]}},{"id":"seq399","metadata":{"taxonomy":["k__Bacteria","p__Actinobacteria","c__Actinobacteria","o__Frankiales","f__Geodermatophilaceae","g__Geodermatophilus","s__brasiliensis-ruber-taihuensis"]}},{"id":"seq401","metadata":{"taxonomy":["k__Bacteria","p__Firmicutes","c__Clostridia","o__Clostridiales","f__Ruminococcaceae","g__NA","s__sp35866"]}},{"id":"seq402","metadata":{"taxonomy":["k__Bacteria","p__Actinobacteria","c__Actinobacteria","o__Frankiales","f__Geodermatophilaceae","g__Geodermatophilus","s__tzadiensis"]}},{"id":"seq403","metadata":{"taxonomy":["k__Bacteria","p__Bacteroidetes","c__Bacteroidia","o__Bacteroidales","f__Bacteroidaceae","g__Bacteroides","s__salyersiae"]}},{"id":"seq404","metadata":{"taxonomy":["k__Bacteria","p__Proteobacteria","c__Alphaproteobacteria","o__Rhodospirillales","f__Acetobacteraceae","g__Roseomonas","s__vinacea"]}},{"id":"seq406","metadata":{"taxonomy":["k__Bacteria","p__Proteobacteria","c__Gammaproteobacteria","o__Pseudomonadales","f__Pseudomonadaceae","g__Pseudomonas","s__psychrophila"]}},{"id":"seq407","metadata":{"taxonomy":["k__Bacteria","p__Bacteroidetes","c__Bacteroidia","o__Bacteroidales","f__Porphyromonadaceae","g__Parabacteroides","s__chinchillae"]}},{"id":"seq408","metadata":{"taxonomy":["k__Bacteria","p__Firmicutes","c__Clostridia","o__Clostridiales","f__Lachnospiraceae","g__Roseburia","s__faecis-sp33781"]}},{"id":"seq409","metadata":{"taxonomy":["k__Bacteria","p__Firmicutes","c__Clostridia","o__Clostridiales","f__Peptostreptococcaceae","g__Romboutsia","s__lituseburensis"]}},{"id":"seq410","metadata":{"taxonomy":["k__Bacteria","p__Actinobacteria","c__Actinobacteria","o__Corynebacteriales","f__Nocardiaceae","g__Gordonia","s__NA"]}},{"id":"seq411","metadata":{"taxonomy":["k__Bacteria","p__Firmicutes","c__Clostridia","o__Clostridiales","f__Ruminococcaceae","g__Anaerotruncus","s__colihominis"]}},{"id":"seq412","metadata":{"taxonomy":["k__Bacteria","p__Actinobacteria","c__Actinobacteria","o__Frankiales","f__Geodermatophilaceae","g__Blastococcus","s__jejuensis"]}},{"id":"seq413","metadata":{"taxonomy":["k__Bacteria","p__Firmicutes","c__Clostridia","o__Clostridiales","f__Ruminococcaceae","g__Anaerotruncus","s__sp34482"]}},{"id":"seq414","metadata":{"taxonomy":["k__Bacteria","p__Bacteroidetes","c__Bacteroidia","o__Bacteroidales","f__Porphyromonadaceae","g__Odoribacter","s__sp13171"]}},{"id":"seq416","metadata":{"taxonomy":["k__Bacteria","p__Firmicutes","c__Clostridia","o__Clostridiales","f__Lachnospiraceae","g__NA","s__sp33650"]}},{"id":"seq417","metadata":{"taxonomy":["k__Bacteria","p__Firmicutes","c__Negativicutes","o__Selenomonadales","f__Veillonellaceae","g__Anaerosinus","s__glycerini"]}},{"id":"seq420","metadata":{"taxonomy":["k__Bacteria","p__Proteobacteria","c__Betaproteobacteria","o__Burkholderiales","f__Oxalobacteraceae","g__Massilia","s__suwonensis"]}},{"id":"seq422","metadata":{"taxonomy":["k__Bacteria","p__Firmicutes","c__Clostridia","o__Clostridiales","f__Lachnospiraceae","g__Lachnoclostridium","s__sp32444"]}},{"id":"seq423","metadata":{"taxonomy":["k__Bacteria","p__Actinobacteria","c__Actinobacteria","o__Frankiales","f__Geodermatophilaceae","g__Geodermatophilus","s__africanus-obscurus"]}},{"id":"seq424","metadata":{"taxonomy":["k__Bacteria","p__Proteobacteria","c__Betaproteobacteria","o__Burkholderiales","f__Comamonadaceae","g__Acidovorax","s__defluvii-radicis"]}},{"id":"seq425","metadata":{"taxonomy":["k__Bacteria","p__Firmicutes","c__Clostridia","o__Clostridiales","f__Lachnospiraceae","g__Lachnoclostridium","s__sp32318"]}},{"id":"seq426","metadata":{"taxonomy":["k__Bacteria","p__Cyanobacteria","c__Chloroplast","o__NA","f__NA","g__NA","s__sp22676"]}},{"id":"seq428","metadata":{"taxonomy":["k__Bacteria","p__Firmicutes","c__Erysipelotrichia","o__Erysipelotrichales","f__Erysipelotrichaceae","g__Faecalitalea","s__sp36732"]}},{"id":"seq430","metadata":{"taxonomy":["k__Bacteria","p__Firmicutes","c__Erysipelotrichia","o__Erysipelotrichales","f__Erysipelotrichaceae","g__Faecalitalea","s__cylindroides"]}},{"id":"seq431","metadata":{"taxonomy":["k__Bacteria","p__Proteobacteria","c__Betaproteobacteria","o__Burkholderiales","f__Oxalobacteraceae","g__Massilia","s__alkalitolerans-varians"]}},{"id":"seq432","metadata":{"taxonomy":["k__Bacteria","p__Actinobacteria","c__Actinobacteria","o__Micrococcales","f__Cellulomonadaceae","g__Cellulomonas","s__NA"]}},{"id":"seq433","metadata":{"taxonomy":["k__Bacteria","p__Firmicutes","c__Clostridia","o__Clostridiales","f__Ruminococcaceae","g__NA","s__sp35737"]}},{"id":"seq434","metadata":{"taxonomy":["k__Bacteria","p__Actinobacteria","c__Actinobacteria","o__Micrococcales","f__Cellulomonadaceae","g__Cellulomonas","s__biazotea-fimi"]}},{"id":"seq435","metadata":{"taxonomy":["k__Bacteria","p__Actinobacteria","c__Actinobacteria","o__Propionibacteriales","f__Nocardioidaceae","g__Nocardioides","s__alpinus"]}},{"id":"seq436","metadata":{"taxonomy":["k__Bacteria","p__Firmicutes","c__Clostridia","o__Clostridiales","f__Ruminococcaceae","g__Anaerotruncus","s__sp34482"]}},{"id":"seq437","metadata":{"taxonomy":["k__Bacteria","p__Firmicutes","c__Clostridia","o__Clostridiales","f__Lachnospiraceae","g__NA","s__sp33767"]}},{"id":"seq438","metadata":{"taxonomy":["k__Bacteria","p__Bacteroidetes","c__Bacteroidia","o__Bacteroidales","f__Bacteroidaceae","g__Bacteroides","s__caccae"]}},{"id":"seq439","metadata":{"taxonomy":["k__Bacteria","p__Actinobacteria","c__Actinobacteria","o__Micrococcales","f__Microbacteriaceae","g__NA","s__sp6942"]}},{"id":"seq440","metadata":{"taxonomy":["k__Bacteria","p__Proteobacteria","c__Gammaproteobacteria","o__Pseudomonadales","f__Pseudomonadaceae","g__Pseudomonas","s__lutea"]}},{"id":"seq441","metadata":{"taxonomy":["k__Bacteria","p__Actinobacteria","c__Rubrobacteria","o__Rubrobacterales","f__Rubrobacteriaceae","g__Rubrobacter","s__sp10748"]}},{"id":"seq442","metadata":{"taxonomy":["k__Bacteria","p__Actinobacteria","c__Actinobacteria","o__Micrococcales","f__Micrococcaceae","g__Kocuria","s__flava"]}},{"id":"seq443","metadata":{"taxonomy":["k__Bacteria","p__Bacteroidetes","c__Bacteroidia","o__Bacteroidales","f__Bacteroidaceae","g__Bacteroides","s__caccae"]}},{"id":"seq444","metadata":{"taxonomy":["k__Bacteria","p__Firmicutes","c__Clostridia","o__Clostridiales","f__Lachnospiraceae","g__Blautia","s__coccoides-hansenii-producta"]}},{"id":"seq445","metadata":{"taxonomy":["k__Bacteria","p__Bacteroidetes","c__Sphingobacteriia","o__Sphingobacteriales","f__Sphingobacteriaceae","g__Pedobacter","s__agri"]}},{"id":"seq446","metadata":{"taxonomy":["k__Bacteria","p__Proteobacteria","c__Alphaproteobacteria","o__Rhizobiales","f__Methylobacteriaceae","g__Microvirga","s__lotononidis-sp43908"]}},{"id":"seq447","metadata":{"taxonomy":["k__Bacteria","p__Bacteroidetes","c__Cytophagia","o__Cytophagales","f__Cytophagaceae","g__Spirosoma","s__sp15373"]}},{"id":"seq449","metadata":{"taxonomy":["k__Bacteria","p__Proteobacteria","c__Gammaproteobacteria","o__Vibrionales","f__Vibrionaceae","g__Vibrio","s__sp64777"]}},{"id":"seq451","metadata":{"taxonomy":["k__Bacteria","p__Bacteroidetes","c__Bacteroidia","o__Bacteroidales","f__Bacteroidaceae","g__Bacteroides","s__caccae"]}},{"id":"seq452","metadata":{"taxonomy":["k__Bacteria","p__Firmicutes","c__Bacilli","o__Lactobacillales","f__Streptococcaceae","g__Streptococcus","s__gordonii"]}},{"id":"seq453","metadata":{"taxonomy":["k__Bacteria","p__Actinobacteria","c__Actinobacteria","o__Micrococcales","f__Microbacteriaceae","g__Amnibacterium","s__kyonggiense"]}},{"id":"seq454","metadata":{"taxonomy":["k__Bacteria","p__Firmicutes","c__Bacilli","o__Bacillales","f__Bacillaceae","g__Bacillus","s__megaterium"]}},{"id":"seq455","metadata":{"taxonomy":["k__Bacteria","p__Actinobacteria","c__Actinobacteria","o__Corynebacteriales","f__Dietziaceae","g__Dietzia","s__timorensis"]}},{"id":"seq456","metadata":{"taxonomy":["k__Bacteria","p__Firmicutes","c__Clostridia","o__Clostridiales","f__Lachnospiraceae","g__Tyzzerella","s__sp33291"]}},{"id":"seq457","metadata":{"taxonomy":["k__Bacteria","p__Bacteroidetes","c__Bacteroidia","o__Bacteroidales","f__Porphyromonadaceae","g__Odoribacter","s__sp13171"]}},{"id":"seq458","metadata":{"taxonomy":["k__Bacteria","p__Bacteroidetes","c__Bacteroidia","o__Bacteroidales","f__Bacteroidaceae","g__Bacteroides","s__ovatus"]}},{"id":"seq459","metadata":{"taxonomy":["k__Bacteria","p__Proteobacteria","c__Alphaproteobacteria","o__Sphingomonadales","f__Sphingomonadaceae","g__Sphingomonas","s__sp47867"]}},{"id":"seq461","metadata":{"taxonomy":["k__Bacteria","p__Bacteroidetes","c__Bacteroidia","o__Bacteroidales","f__Bacteroidaceae","g__Bacteroides","s__caccae"]}},{"id":"seq462","metadata":{"taxonomy":["k__Bacteria","p__Proteobacteria","c__Alphaproteobacteria","o__Rhizobiales","f__NA","g__NA","s__NA"]}},{"id":"seq463","metadata":{"taxonomy":["k__Bacteria","p__Proteobacteria","c__Alphaproteobacteria","o__Rhizobiales","f__Rhizobiaceae","g__Rhizobium","s__leguminosarum"]}},{"id":"seq464","metadata":{"taxonomy":["k__Bacteria","p__Proteobacteria","c__Gammaproteobacteria","o__Enterobacteriales","f__Enterobacteriaceae","g__Enterobacter","s__cloacae-ludwigii-sp58653"]}},{"id":"seq465","metadata":{"taxonomy":["k__Bacteria","p__Firmicutes","c__Clostridia","o__Clostridiales","f__Lachnospiraceae","g__Lachnoclostridium","s__sp32436-sp32722"]}},{"id":"seq466","metadata":{"taxonomy":["k__Bacteria","p__Actinobacteria","c__Actinobacteria","o__Propionibacteriales","f__Nocardioidaceae","g__Nocardioides","s__kongjuensis"]}},{"id":"seq468","metadata":{"taxonomy":["k__Bacteria","p__Proteobacteria","c__Alphaproteobacteria","o__Rhizobiales","f__Methylobacteriaceae","g__Methylobacterium","s__adhaesivum"]}},{"id":"seq469","metadata":{"taxonomy":["k__Bacteria","p__Firmicutes","c__Clostridia","o__Clostridiales","f__Lachnospiraceae","g__Marvinbryantia","s__sp32775-sp32992"]}},{"id":"seq470","metadata":{"taxonomy":["k__Bacteria","p__Proteobacteria","c__Alphaproteobacteria","o__Rhizobiales","f__Methylobacteriaceae","g__Microvirga","s__aerophila"]}},{"id":"seq472","metadata":{"taxonomy":["k__Bacteria","p__Actinobacteria","c__Actinobacteria","o__Frankiales","f__Geodermatophilaceae","g__Geodermatophilus","s__siccatus"]}},{"id":"seq474","metadata":{"taxonomy":["k__Bacteria","p__Acidobacteria","c__Acidobacteria","o__NA","f__NA","g__NA","s__sp2931"]}},{"id":"seq475","metadata":{"taxonomy":["k__Bacteria","p__Actinobacteria","c__Actinobacteria","o__Propionibacteriales","f__Nocardioidaceae","g__Nocardioides","s__mesophilus"]}},{"id":"seq476","metadata":{"taxonomy":["k__Bacteria","p__Firmicutes","c__Bacilli","o__Bacillales","f__Bacillaceae","g__Bacillus","s__niacini"]}},{"id":"seq479","metadata":{"taxonomy":["k__Bacteria","p__Proteobacteria","c__Gammaproteobacteria","o__Enterobacteriales","f__Enterobacteriaceae","g__Proteus","s__mirabilis"]}},{"id":"seq480","metadata":{"taxonomy":["k__Bacteria","p__Proteobacteria","c__Alphaproteobacteria","o__Sphingomonadales","f__Sphingomonadaceae","g__Novosphingobium","s__sp47603"]}},{"id":"seq481","metadata":{"taxonomy":["k__Bacteria","p__Firmicutes","c__Bacilli","o__Bacillales","f__Bacillaceae","g__Bacillus","s__sp25907"]}},{"id":"seq483","metadata":{"taxonomy":["k__Bacteria","p__Bacteroidetes","c__Bacteroidia","o__Bacteroidales","f__Porphyromonadaceae","g__Odoribacter","s__sp13176"]}},{"id":"seq484","metadata":{"taxonomy":["k__Bacteria","p__Bacteroidetes","c__Bacteroidia","o__Bacteroidales","f__Porphyromonadaceae","g__Parabacteroides","s__sp13286"]}},{"id":"seq485","metadata":{"taxonomy":["k__Bacteria","p__Proteobacteria","c__Alphaproteobacteria","o__Rhodospirillales","f__Acetobacteraceae","g__Roseomonas","s__vinacea"]}},{"id":"seq486","metadata":{"taxonomy":["k__Bacteria","p__Actinobacteria","c__Actinobacteria","o__Corynebacteriales","f__Corynebacteriaceae","g__Corynebacterium","s__coyleae-pilbarense"]}},{"id":"seq487","metadata":{"taxonomy":["k__Bacteria","p__Actinobacteria","c__Actinobacteria","o__Streptomycetales","f__Streptomycetaceae","g__Streptomyces","s__NA"]}},{"id":"seq488","metadata":{"taxonomy":["k__Bacteria","p__Firmicutes","c__Erysipelotrichia","o__Erysipelotrichales","f__Erysipelotrichaceae","g__Faecalitalea","s__sp36732"]}},{"id":"seq490","metadata":{"taxonomy":["k__Bacteria","p__Bacteroidetes","c__Bacteroidia","o__Bacteroidales","f__Porphyromonadaceae","g__Odoribacter","s__sp13171-sp13184"]}},{"id":"seq492","metadata":{"taxonomy":["k__Bacteria","p__Actinobacteria","c__Actinobacteria","o__Pseudonocardiales","f__Pseudonocardiaceae","g__Pseudonocardia","s__alaniniphila-yunnanensis"]}},{"id":"seq494","metadata":{"taxonomy":["k__Bacteria","p__Actinobacteria","c__Actinobacteria","o__Corynebacteriales","f__Corynebacteriaceae","g__Corynebacterium","s__pseudodiphtheriticum"]}},{"id":"seq495","metadata":{"taxonomy":["k__Bacteria","p__Firmicutes","c__Clostridia","o__Clostridiales","f__Lachnospiraceae","g__NA","s__sp33774"]}},{"id":"seq498","metadata":{"taxonomy":["k__Bacteria","p__Firmicutes","c__Clostridia","o__Clostridiales","f__Lachnospiraceae","g__Lachnoclostridium","s__sp32439"]}},{"id":"seq499","metadata":{"taxonomy":["k__Bacteria","p__Bacteroidetes","c__Bacteroidia","o__Bacteroidales","f__Porphyromonadaceae","g__Parabacteroides","s__merdae-sp13265"]}},{"id":"seq502","metadata":{"taxonomy":["k__Bacteria","p__Proteobacteria","c__Gammaproteobacteria","o__Pseudomonadales","f__Moraxellaceae","g__Acinetobacter","s__lwoffii"]}},{"id":"seq504","metadata":{"taxonomy":["k__Bacteria","p__Proteobacteria","c__Alphaproteobacteria","o__Rhodospirillales","f__Acetobacteraceae","g__NA","s__sp45744"]}},{"id":"seq505","metadata":{"taxonomy":["k__Bacteria","p__Proteobacteria","c__Betaproteobacteria","o__Burkholderiales","f__Comamonadaceae","g__Aquabacterium","s__parvum"]}},{"id":"seq506","metadata":{"taxonomy":["k__Bacteria","p__Firmicutes","c__Clostridia","o__Clostridiales","f__Ruminococcaceae","g__Oscillibacter","s__sp34651"]}},{"id":"seq508","metadata":{"taxonomy":["k__Bacteria","p__Actinobacteria","c__Actinobacteria","o__Corynebacteriales","f__Corynebacteriaceae","g__Corynebacterium","s__pseudogenitalium-tuberculostearicum"]}},{"id":"seq509","metadata":{"taxonomy":["k__Bacteria","p__Gemmatimonadetes","c__Gemmatimonadetes","o__Gemmatimonadales","f__Gemmatimonadaceae","g__NA","s__sp38006"]}},{"id":"seq511","metadata":{"taxonomy":["k__Bacteria","p__Actinobacteria","c__Actinobacteria","o__Streptomycetales","f__Streptomycetaceae","g__Streptomyces","s__variabilis"]}},{"id":"seq512","metadata":{"taxonomy":["k__Bacteria","p__Verrucomicrobia","c__Verrucomicrobiae","o__Verrucomicrobiales","f__Verrucomicrobiaceae","g__Akkermansia","s__sp69334"]}},{"id":"seq513","metadata":{"taxonomy":["k__Bacteria","p__Actinobacteria","c__Actinobacteria","o__Micrococcales","f__Cellulomonadaceae","g__Cellulomonas","s__biazotea-fimi-oligotrophica"]}},{"id":"seq515","metadata":{"taxonomy":["k__Bacteria","p__Actinobacteria","c__Actinobacteria","o__Propionibacteriales","f__Propionibacteriaceae","g__Propioniciclava","s__sp7802"]}},{"id":"seq516","metadata":{"taxonomy":["k__Bacteria","p__Actinobacteria","c__Actinobacteria","o__Micrococcales","f__Cellulomonadaceae","g__Cellulomonas","s__flavigena-iranensis"]}},{"id":"seq518","metadata":{"taxonomy":["k__Bacteria","p__Firmicutes","c__Clostridia","o__Clostridiales","f__Lachnospiraceae","g__NA","s__sp32146-sp32166"]}},{"id":"seq519","metadata":{"taxonomy":["k__Bacteria","p__Proteobacteria","c__Gammaproteobacteria","o__Pseudomonadales","f__Moraxellaceae","g__Acinetobacter","s__johnsonii"]}},{"id":"seq520","metadata":{"taxonomy":["k__Bacteria","p__Firmicutes","c__Erysipelotrichia","o__Erysipelotrichales","f__Erysipelotrichaceae","g__Faecalitalea","s__sp36732"]}},{"id":"seq522","metadata":{"taxonomy":["k__Bacteria","p__Firmicutes","c__Erysipelotrichia","o__Erysipelotrichales","f__Erysipelotrichaceae","g__NA","s__sp36741"]}},{"id":"seq523","metadata":{"taxonomy":["k__Bacteria","p__Actinobacteria","c__Actinobacteria","o__Micrococcales","f__Cellulomonadaceae","g__Cellulomonas","s__biazotea-fimi"]}},{"id":"seq524","metadata":{"taxonomy":["k__Bacteria","p__Actinobacteria","c__Thermoleophilia","o__Solirubrobacterales","f__Solirubrobacteraceae","g__Solirubrobacter","s__sp11105"]}},{"id":"seq525","metadata":{"taxonomy":["k__Bacteria","p__Bacteroidetes","c__Bacteroidia","o__Bacteroidales","f__Bacteroidaceae","g__Bacteroides","s__uniformis"]}},{"id":"seq526","metadata":{"taxonomy":["k__Bacteria","p__Bacteroidetes","c__Flavobacteriia","o__Flavobacteriales","f__Flavobacteriaceae","g__Chryseobacterium","s__hagamense-sp16639"]}},{"id":"seq527","metadata":{"taxonomy":["k__Bacteria","p__Firmicutes","c__Bacilli","o__Bacillales","f__Bacillaceae","g__Bacillus","s__litoralis"]}},{"id":"seq528","metadata":{"taxonomy":["k__Bacteria","p__Proteobacteria","c__Alphaproteobacteria","o__Sphingomonadales","f__Sphingomonadaceae","g__Novosphingobium","s__sp47603"]}},{"id":"seq529","metadata":{"taxonomy":["k__Bacteria","p__Proteobacteria","c__Betaproteobacteria","o__Burkholderiales","f__Oxalobacteraceae","g__Massilia","s__timonae"]}},{"id":"seq530","metadata":{"taxonomy":["k__Bacteria","p__Actinobacteria","c__Actinobacteria","o__Propionibacteriales","f__Nocardioidaceae","g__Nocardioides","s__daedukensis-sp7692"]}},{"id":"seq532","metadata":{"taxonomy":["k__Bacteria","p__Bacteroidetes","c__Bacteroidia","o__Bacteroidales","f__Bacteroidaceae","g__Bacteroides","s__ovatus"]}},{"id":"seq536","metadata":{"taxonomy":["k__Bacteria","p__Firmicutes","c__Bacilli","o__Bacillales","f__Bacillaceae","g__Bacillus","s__mojavensis-subtilis-tequilensis"]}},{"id":"seq538","metadata":{"taxonomy":["k__Bacteria","p__Proteobacteria","c__Betaproteobacteria","o__Burkholderiales","f__Oxalobacteraceae","g__Massilia","s__suwonensis"]}},{"id":"seq539","metadata":{"taxonomy":["k__Bacteria","p__Bacteroidetes","c__Bacteroidia","o__Bacteroidales","f__Bacteroidaceae","g__Bacteroides","s__sartorii"]}},{"id":"seq540","metadata":{"taxonomy":["k__Bacteria","p__Actinobacteria","c__Coriobacteriia","o__Coriobacteriales","f__Coriobacteriaceae","g__Gordonibacter","s__faecihominis-urolithinfaciens"]}},{"id":"seq541","metadata":{"taxonomy":["k__Bacteria","p__Firmicutes","c__Clostridia","o__Clostridiales","f__Lachnospiraceae","g__Roseburia","s__intestinalis"]}},{"id":"seq542","metadata":{"taxonomy":["k__Bacteria","p__Proteobacteria","c__Alphaproteobacteria","o__Sphingomonadales","f__NA","g__NA","s__sp47567-sp47577"]}},{"id":"seq543","metadata":{"taxonomy":["k__Bacteria","p__Firmicutes","c__Clostridia","o__Clostridiales","f__Ruminococcaceae","g__NA","s__sp35796"]}},{"id":"seq544","metadata":{"taxonomy":["k__Bacteria","p__Firmicutes","c__Bacilli","o__Bacillales","f__Staphylococcaceae","g__Macrococcus","s__brunensis"]}},{"id":"seq545","metadata":{"taxonomy":["k__Bacteria","p__Proteobacteria","c__Alphaproteobacteria","o__Rhodospirillales","f__Acetobacteraceae","g__NA","s__sp45738-sp45746-sp45752"]}},{"id":"seq546","metadata":{"taxonomy":["k__Bacteria","p__Actinobacteria","c__Actinobacteria","o__Corynebacteriales","f__Corynebacteriaceae","g__Corynebacterium","s__aurimucosum"]}},{"id":"seq548","metadata":{"taxonomy":["k__Bacteria","p__Bacteroidetes","c__Cytophagia","o__Cytophagales","f__Cytophagaceae","g__Adhaeribacter","s__sp15065-sp15088"]}},{"id":"seq549","metadata":{"taxonomy":["k__Bacteria","p__Actinobacteria","c__Actinobacteria","o__Micromonosporales","f__Micromonosporaceae","g__Actinoplanes-Couchioplanes","s__caeruleus-nipponensis"]}},{"id":"seq550","metadata":{"taxonomy":["k__Bacteria","p__Bacteroidetes","c__Cytophagia","o__Cytophagales","f__Cytophagaceae","g__Adhaeribacter","s__sp15082"]}},{"id":"seq551","metadata":{"taxonomy":["k__Bacteria","p__Proteobacteria","c__Gammaproteobacteria","o__Pseudomonadales","f__Pseudomonadaceae","g__Pseudomonas","s__graminis"]}},{"id":"seq552","metadata":{"taxonomy":["k__Bacteria","p__Proteobacteria","c__Gammaproteobacteria","o__Pseudomonadales","f__Pseudomonadaceae","g__Pseudomonas","s__putida"]}},{"id":"seq553","metadata":{"taxonomy":["k__Bacteria","p__Proteobacteria","c__Alphaproteobacteria","o__Rhizobiales","f__Bradyrhizobiaceae","g__NA","s__sp43316"]}},{"id":"seq554","metadata":{"taxonomy":["k__Bacteria","p__Firmicutes","c__Clostridia","o__Clostridiales","f__Lachnospiraceae","g__Lachnoclostridium","s__sp32382"]}},{"id":"seq555","metadata":{"taxonomy":["k__Bacteria","p__Actinobacteria","c__Actinobacteria","o__Streptomycetales","f__Streptomycetaceae","g__Streptomyces","s__NA"]}},{"id":"seq556","metadata":{"taxonomy":["k__Bacteria","p__Proteobacteria","c__Alphaproteobacteria","o__Rhodobacterales","f__Rhodobacteraceae","g__Rubellimicrobium","s__sp45105"]}},{"id":"seq557","metadata":{"taxonomy":["k__Bacteria","p__Firmicutes","c__Clostridia","o__Clostridiales","f__Lachnospiraceae","g__Lachnoclostridium","s__sp32400"]}},{"id":"seq558","metadata":{"taxonomy":["k__Bacteria","p__Firmicutes","c__Clostridia","o__Clostridiales","f__Lachnospiraceae","g__Lachnoclostridium","s__sp32436-sp32722"]}},{"id":"seq561","metadata":{"taxonomy":["k__Bacteria","p__Saccharibacteria","c__NA","o__NA","f__NA","g__NA","s__*Saccharibacteria-sp66029"]}},{"id":"seq562","metadata":{"taxonomy":["k__Bacteria","p__Actinobacteria","c__Rubrobacteria","o__Rubrobacterales","f__Rubrobacteriaceae","g__Rubrobacter","s__sp10748"]}},{"id":"seq563","metadata":{"taxonomy":["k__Bacteria","p__Proteobacteria","c__Alphaproteobacteria","o__Rhodospirillales","f__Acetobacteraceae","g__Craurococcus","s__sp45577"]}},{"id":"seq564","metadata":{"taxonomy":["k__Bacteria","p__Actinobacteria","c__Actinobacteria","o__Micrococcales","f__Micrococcaceae","g__Micrococcus","s__cohnii"]}},{"id":"seq565","metadata":{"taxonomy":["k__Bacteria","p__Actinobacteria","c__Actinobacteria","o__Frankiales","f__NA","g__NA","s__sp6165"]}},{"id":"seq566","metadata":{"taxonomy":["k__Bacteria","p__Actinobacteria","c__Coriobacteriia","o__Coriobacteriales","f__Coriobacteriaceae","g__Gordonibacter","s__faecihominis"]}},{"id":"seq567","metadata":{"taxonomy":["k__Bacteria","p__Proteobacteria","c__Alphaproteobacteria","o__Rhizobiales","f__Methylobacteriaceae","g__Microvirga","s__aerophila"]}},{"id":"seq568","metadata":{"taxonomy":["k__Bacteria","p__Firmicutes","c__Bacilli","o__Bacillales","f__Family XI","g__Gemella","s__haemolysans-sanguinis-taiwanensis"]}},{"id":"seq569","metadata":{"taxonomy":["k__Bacteria","p__Bacteroidetes","c__Bacteroidia","o__Bacteroidales","f__Bacteroidaceae","g__Bacteroides","s__oleiciplenus"]}},{"id":"seq573","metadata":{"taxonomy":["k__Bacteria","p__Proteobacteria","c__Gammaproteobacteria","o__Enterobacteriales","f__Enterobacteriaceae","g__Salmonella","s__enterica"]}},{"id":"seq574","metadata":{"taxonomy":["k__Bacteria","p__Actinobacteria","c__Actinobacteria","o__Micrococcales","f__Cellulomonadaceae","g__Cellulomonas","s__chitinilytica"]}},{"id":"seq575","metadata":{"taxonomy":["k__Bacteria","p__Actinobacteria","c__Actinobacteria","o__Frankiales","f__Geodermatophilaceae","g__Geodermatophilus","s__NA"]}},{"id":"seq576","metadata":{"taxonomy":["k__Bacteria","p__Actinobacteria","c__Actinobacteria","o__Streptomycetales","f__Streptomycetaceae","g__Streptomyces","s__NA"]}},{"id":"seq578","metadata":{"taxonomy":["k__Bacteria","p__Actinobacteria","c__Acidimicrobiia","o__Acidimicrobiales","f__NA","g__NA","s__sp4524"]}},{"id":"seq579","metadata":{"taxonomy":["k__Bacteria","p__Bacteroidetes","c__Bacteroidia","o__Bacteroidales","f__Bacteroidaceae","g__Bacteroides","s__ovatus"]}},{"id":"seq580","metadata":{"taxonomy":["k__Bacteria","p__Actinobacteria","c__Actinobacteria","o__Pseudonocardiales","f__Pseudonocardiaceae","g__Amycolatopsis","s__NA"]}},{"id":"seq582","metadata":{"taxonomy":["k__Bacteria","p__Proteobacteria","c__Alphaproteobacteria","o__Sphingomonadales","f__Sphingomonadaceae","g__Sphingomonas","s__ginsengisoli-sp47842"]}},{"id":"seq583","metadata":{"taxonomy":["k__Bacteria","p__Proteobacteria","c__Gammaproteobacteria","o__Enterobacteriales","f__Enterobacteriaceae","g__Enterobacter","s__NA"]}},{"id":"seq588","metadata":{"taxonomy":["k__Bacteria","p__Proteobacteria","c__Gammaproteobacteria","o__Enterobacteriales","f__Enterobacteriaceae","g__Salmonella","s__enterica"]}},{"id":"seq590","metadata":{"taxonomy":["k__Bacteria","p__Actinobacteria","c__Actinobacteria","o__Frankiales","f__Geodermatophilaceae","g__Geodermatophilus","s__siccatus"]}},{"id":"seq592","metadata":{"taxonomy":["k__Bacteria","p__Actinobacteria","c__Actinobacteria","o__Micrococcales","f__Brevibacteriaceae","g__Brevibacterium","s__luteolum"]}},{"id":"seq594","metadata":{"taxonomy":["k__Bacteria","p__Proteobacteria","c__Alphaproteobacteria","o__Rhizobiales","f__Methylobacteriaceae","g__Microvirga","s__aerophila"]}},{"id":"seq596","metadata":{"taxonomy":["k__Bacteria","p__Actinobacteria","c__Actinobacteria","o__Corynebacteriales","f__Corynebacteriaceae","g__Corynebacterium","s__falsenii"]}},{"id":"seq597","metadata":{"taxonomy":["k__Bacteria","p__Proteobacteria","c__Gammaproteobacteria","o__Pseudomonadales","f__Pseudomonadaceae","g__Pseudomonas","s__NA"]}},{"id":"seq598","metadata":{"taxonomy":["k__Bacteria","p__Proteobacteria","c__Alphaproteobacteria","o__Rhizobiales","f__Methylobacteriaceae","g__Methylobacterium","s__adhaesivum"]}},{"id":"seq599","metadata":{"taxonomy":["k__Bacteria","p__Proteobacteria","c__Alphaproteobacteria","o__Rhodospirillales","f__Acetobacteraceae","g__Craurococcus","s__sp45577"]}},{"id":"seq600","metadata":{"taxonomy":["k__Bacteria","p__Actinobacteria","c__Actinobacteria","o__Propionibacteriales","f__Propionibacteriaceae","g__Friedmanniella","s__lacustris"]}},{"id":"seq601","metadata":{"taxonomy":["k__Bacteria","p__Firmicutes","c__Clostridia","o__Clostridiales","f__Lachnospiraceae","g__Lachnoclostridium","s__sp32318-sp32476"]}},{"id":"seq603","metadata":{"taxonomy":["k__Bacteria","p__Bacteroidetes","c__Bacteroidia","o__Bacteroidales","f__Bacteroidaceae","g__Bacteroides","s__fragilis-ovatus"]}},{"id":"seq604","metadata":{"taxonomy":["k__Bacteria","p__Actinobacteria","c__Actinobacteria","o__Frankiales","f__Geodermatophilaceae","g__Geodermatophilus","s__africanus-obscurus"]}},{"id":"seq607","metadata":{"taxonomy":["k__Bacteria","p__Firmicutes","c__Erysipelotrichia","o__Erysipelotrichales","f__Erysipelotrichaceae","g__Faecalitalea","s__sp36732"]}},{"id":"seq608","metadata":{"taxonomy":["k__Bacteria","p__Firmicutes","c__Clostridia","o__Clostridiales","f__Lachnospiraceae","g__Blautia","s__coccoides-hansenii-producta"]}},{"id":"seq611","metadata":{"taxonomy":["k__Bacteria","p__Firmicutes","c__Clostridia","o__Clostridiales","f__Christensenellaceae","g__NA","s__sp30299"]}},{"id":"seq612","metadata":{"taxonomy":["k__Bacteria","p__Firmicutes","c__Bacilli","o__Bacillales","f__Family XII","g__Exiguobacterium","s__acetylicum"]}},{"id":"seq614","metadata":{"taxonomy":["k__Bacteria","p__Actinobacteria","c__Actinobacteria","o__Frankiales","f__Geodermatophilaceae","g__Blastococcus","s__sp6057"]}},{"id":"seq615","metadata":{"taxonomy":["k__Bacteria","p__Firmicutes","c__Clostridia","o__Clostridiales","f__Lachnospiraceae","g__NA","s__sp33692"]}},{"id":"seq616","metadata":{"taxonomy":["k__Bacteria","p__Firmicutes","c__Erysipelotrichia","o__Erysipelotrichales","f__Erysipelotrichaceae","g__Faecalitalea","s__sp36732"]}},{"id":"seq617","metadata":{"taxonomy":["k__Bacteria","p__Actinobacteria","c__Actinobacteria","o__Micrococcales","f__Micrococcaceae","g__Rothia","s__amarae"]}},{"id":"seq619","metadata":{"taxonomy":["k__Bacteria","p__Bacteroidetes","c__Bacteroidia","o__Bacteroidales","f__Porphyromonadaceae","g__Odoribacter","s__sp13176"]}},{"id":"seq620","metadata":{"taxonomy":["k__Bacteria","p__Firmicutes","c__Clostridia","o__Clostridiales","f__Ruminococcaceae","g__NA","s__sp35839"]}},{"id":"seq621","metadata":{"taxonomy":["k__Bacteria","p__Proteobacteria","c__Alphaproteobacteria","o__Rhizobiales","f__Methylobacteriaceae","g__Microvirga","s__aerophila"]}},{"id":"seq624","metadata":{"taxonomy":["k__Bacteria","p__Proteobacteria","c__Alphaproteobacteria","o__Rhizobiales","f__Methylobacteriaceae","g__Microvirga","s__aerilata-aerophila"]}},{"id":"seq625","metadata":{"taxonomy":["k__Bacteria","p__Actinobacteria","c__Actinobacteria","o__Micromonosporales","f__Micromonosporaceae","g__Couchioplanes","s__caeruleus"]}},{"id":"seq626","metadata":{"taxonomy":["None","NA","NA","NA","NA","NA","NA"]}},{"id":"seq627","metadata":{"taxonomy":["k__Bacteria","p__Firmicutes","c__Bacilli","o__Bacillales","f__Bacillaceae","g__Bacillus","s__sp25916"]}},{"id":"seq628","metadata":{"taxonomy":["k__Bacteria","p__Firmicutes","c__Erysipelotrichia","o__Erysipelotrichales","f__Erysipelotrichaceae","g__Turicibacter","s__sanguinis"]}},{"id":"seq629","metadata":{"taxonomy":["k__Bacteria","p__Actinobacteria","c__Actinobacteria","o__Frankiales","f__Geodermatophilaceae","g__Geodermatophilus","s__siccatus"]}},{"id":"seq631","metadata":{"taxonomy":["k__Bacteria","p__Actinobacteria","c__Actinobacteria","o__Kineosporiales","f__Kineosporiaceae","g__NA","s__sp6223"]}},{"id":"seq633","metadata":{"taxonomy":["k__Bacteria","p__Firmicutes","c__Clostridia","o__Clostridiales","f__Eubacteriaceae","g__Eubacterium","s__limosum"]}},{"id":"seq634","metadata":{"taxonomy":["k__Bacteria","p__Proteobacteria","c__Alphaproteobacteria","o__Rhizobiales","f__NA","g__NA","s__sp43959"]}},{"id":"seq635","metadata":{"taxonomy":["k__Bacteria","p__Actinobacteria","c__Actinobacteria","o__Frankiales","f__Geodermatophilaceae","g__Geodermatophilus","s__siccatus"]}},{"id":"seq636","metadata":{"taxonomy":["k__Bacteria","p__Firmicutes","c__Negativicutes","o__Selenomonadales","f__Veillonellaceae","g__Anaerosinus","s__glycerini"]}},{"id":"seq637","metadata":{"taxonomy":["k__Bacteria","p__Bacteroidetes","c__Cytophagia","o__Cytophagales","f__Cytophagaceae","g__Adhaeribacter","s__sp15082"]}},{"id":"seq638","metadata":{"taxonomy":["k__Bacteria","p__Firmicutes","c__Negativicutes","o__Selenomonadales","f__Veillonellaceae","g__Propionispira","s__sp37002"]}},{"id":"seq639","metadata":{"taxonomy":["k__Bacteria","p__Proteobacteria","c__Alphaproteobacteria","o__Sphingomonadales","f__Sphingomonadaceae","g__Sphingomonas","s__sp47867-sp47922"]}},{"id":"seq640","metadata":{"taxonomy":["k__Bacteria","p__Actinobacteria","c__Actinobacteria","o__Frankiales","f__Geodermatophilaceae","g__Blastococcus","s__aggregatus"]}},{"id":"seq642","metadata":{"taxonomy":["k__Bacteria","p__Actinobacteria","c__Actinobacteria","o__Pseudonocardiales","f__Pseudonocardiaceae","g__Crossiella","s__sp7967"]}},{"id":"seq643","metadata":{"taxonomy":["k__Bacteria","p__Bacteroidetes","c__Bacteroidia","o__Bacteroidales","f__Bacteroidaceae","g__Bacteroides","s__caccae"]}},{"id":"seq644","metadata":{"taxonomy":["k__Bacteria","p__Actinobacteria","c__Actinobacteria","o__Frankiales","f__Geodermatophilaceae","g__Geodermatophilus","s__ruber"]}},{"id":"seq646","metadata":{"taxonomy":["k__Bacteria","p__Firmicutes","c__Clostridia","o__Clostridiales","f__Lachnospiraceae","g__NA","s__sp33496"]}},{"id":"seq648","metadata":{"taxonomy":["k__Bacteria","p__Firmicutes","c__Bacilli","o__Bacillales","f__Planococcaceae","g__Planomicrobium","s__soli"]}},{"id":"seq649","metadata":{"taxonomy":["k__Bacteria","p__Proteobacteria","c__Alphaproteobacteria","o__Rhodospirillales","f__Rhodospirillaceae","g__Skermanella","s__aerolata-sp46220"]}},{"id":"seq650","metadata":{"taxonomy":["k__Bacteria","p__Actinobacteria","c__Actinobacteria","o__Micrococcales","f__Micrococcaceae","g__Arthrobacter","s__agilis"]}},{"id":"seq652","metadata":{"taxonomy":["None","NA","NA","NA","NA","NA","NA"]}},{"id":"seq654","metadata":{"taxonomy":["k__Bacteria","p__Actinobacteria","c__Actinobacteria","o__Micrococcales","f__Cellulomonadaceae","g__Cellulomonas","s__flavigena-iranensis"]}},{"id":"seq655","metadata":{"taxonomy":["k__Bacteria","p__Firmicutes","c__Clostridia","o__Clostridiales","f__Family XIII","g__Eubacterium","s__sp31674"]}},{"id":"seq656","metadata":{"taxonomy":["k__Bacteria","p__Proteobacteria","c__Alphaproteobacteria","o__Sphingomonadales","f__NA","g__NA","s__sp47442-sp47443"]}},{"id":"seq659","metadata":{"taxonomy":["k__Bacteria","p__Actinobacteria","c__Actinobacteria","o__Frankiales","f__Geodermatophilaceae","g__Blastococcus","s__sp6057"]}},{"id":"seq660","metadata":{"taxonomy":["k__Bacteria","p__Proteobacteria","c__Alphaproteobacteria","o__Rhodospirillales","f__Acetobacteraceae","g__Roseomonas","s__gilardii"]}},{"id":"seq661","metadata":{"taxonomy":["k__Bacteria","p__Bacteroidetes","c__Bacteroidia","o__Bacteroidales","f__Rikenellaceae","g__Alistipes","s__timonensis"]}},{"id":"seq662","metadata":{"taxonomy":["k__Bacteria","p__Actinobacteria","c__Thermoleophilia","o__Solirubrobacterales","f__Patulibacteraceae","g__Patulibacter","s__americanus"]}},{"id":"seq663","metadata":{"taxonomy":["k__Bacteria","p__Bacteroidetes","c__Bacteroidia","o__Bacteroidales","f__Bacteroidaceae","g__Bacteroides","s__oleiciplenus"]}},{"id":"seq665","metadata":{"taxonomy":["k__Bacteria","p__Actinobacteria","c__Actinobacteria","o__Corynebacteriales","f__Nocardiaceae","g__Rhodococcus","s__erythropolis-qingshengii-sp5959"]}},{"id":"seq666","metadata":{"taxonomy":["k__Bacteria","p__Firmicutes","c__Clostridia","o__Clostridiales","f__Lachnospiraceae","g__NA","s__sp33496"]}},{"id":"seq667","metadata":{"taxonomy":["k__Bacteria","p__Actinobacteria","c__Actinobacteria","o__Micrococcales","f__Cellulomonadaceae","g__Cellulomonas","s__NA"]}},{"id":"seq668","metadata":{"taxonomy":["k__Bacteria","p__Proteobacteria","c__Alphaproteobacteria","o__Rhodospirillales","f__Acetobacteraceae","g__Roseomonas","s__gilardii-mucosa"]}},{"id":"seq670","metadata":{"taxonomy":["k__Bacteria","p__Proteobacteria","c__Alphaproteobacteria","o__Rhodobacterales","f__Rhodobacteraceae","g__Paracoccus","s__carotinifaciens-marcusii"]}},{"id":"seq671","metadata":{"taxonomy":["k__Bacteria","p__Actinobacteria","c__Actinobacteria","o__Propionibacteriales","f__Nocardioidaceae","g__Nocardioides","s__mesophilus"]}},{"id":"seq673","metadata":{"taxonomy":["k__Bacteria","p__Actinobacteria","c__Actinobacteria","o__Micrococcales","f__Cellulomonadaceae","g__Cellulomonas","s__NA"]}},{"id":"seq674","metadata":{"taxonomy":["k__Bacteria","p__Firmicutes","c__Clostridia","o__Clostridiales","f__Family XIII","g__Eubacterium","s__sp31674"]}},{"id":"seq675","metadata":{"taxonomy":["k__Bacteria","p__Firmicutes","c__Clostridia","o__Clostridiales","f__Peptostreptococcaceae","g__Peptoclostridium","s__difficile"]}},{"id":"seq676","metadata":{"taxonomy":["k__Bacteria","p__Proteobacteria","c__Alphaproteobacteria","o__Rhodobacterales","f__Rhodobacteraceae","g__Rubellimicrobium","s__mesophilum-roseum-sp45105"]}},{"id":"seq677","metadata":{"taxonomy":["k__Bacteria","p__Bacteroidetes","c__Sphingobacteriia","o__Sphingobacteriales","f__Chitinophagaceae","g__Segetibacter","s__sp18300"]}},{"id":"seq678","metadata":{"taxonomy":["k__Bacteria","p__Actinobacteria","c__Actinobacteria","o__Frankiales","f__Geodermatophilaceae","g__Blastococcus","s__saxobsidens"]}},{"id":"seq681","metadata":{"taxonomy":["k__Bacteria","p__Firmicutes","c__Bacilli","o__Bacillales","f__Bacillaceae","g__Bacillus","s__funiculus"]}},{"id":"seq682","metadata":{"taxonomy":["k__Bacteria","p__Proteobacteria","c__Alphaproteobacteria","o__Sphingomonadales","f__Sphingomonadaceae","g__Sphingomonas","s__insulae-kyungheensis-sanxanigenens"]}},{"id":"seq684","metadata":{"taxonomy":["k__Bacteria","p__Firmicutes","c__Clostridia","o__Clostridiales","f__Lachnospiraceae","g__Coprococcus","s__comes-sp32193"]}},{"id":"seq685","metadata":{"taxonomy":["k__Bacteria","p__Proteobacteria","c__Alphaproteobacteria","o__Rhizobiales","f__Methylobacteriaceae","g__Microvirga","s__aerilata-aerophila-sp43923"]}},{"id":"seq686","metadata":{"taxonomy":["k__Bacteria","p__Actinobacteria","c__Actinobacteria","o__Frankiales","f__Geodermatophilaceae","g__Blastococcus","s__jejuensis"]}},{"id":"seq687","metadata":{"taxonomy":["k__Bacteria","p__Bacteroidetes","c__Bacteroidia","o__Bacteroidales","f__Prevotellaceae","g__Alloprevotella","s__sp13491"]}},{"id":"seq688","metadata":{"taxonomy":["k__Bacteria","p__Actinobacteria","c__Actinobacteria","o__Frankiales","f__Geodermatophilaceae","g__NA","s__sp6088"]}},{"id":"seq689","metadata":{"taxonomy":["k__Bacteria","p__Proteobacteria","c__Alphaproteobacteria","o__Sphingomonadales","f__Sphingomonadaceae","g__Sphingomonas","s__sp47912"]}},{"id":"seq690","metadata":{"taxonomy":["k__Bacteria","p__Actinobacteria","c__Actinobacteria","o__Frankiales","f__Geodermatophilaceae","g__Geodermatophilus","s__siccatus"]}},{"id":"seq692","metadata":{"taxonomy":["k__Bacteria","p__Actinobacteria","c__Actinobacteria","o__Frankiales","f__NA","g__NA","s__sp6166"]}},{"id":"seq693","metadata":{"taxonomy":["k__Bacteria","p__Proteobacteria","c__Alphaproteobacteria","o__Sphingomonadales","f__Sphingomonadaceae","g__Sphingomonas","s__naasensis"]}},{"id":"seq694","metadata":{"taxonomy":["k__Bacteria","p__Firmicutes","c__Clostridia","o__Clostridiales","f__Lachnospiraceae","g__Lachnoclostridium","s__sp32433"]}},{"id":"seq695","metadata":{"taxonomy":["k__Bacteria","p__Firmicutes","c__Clostridia","o__Clostridiales","f__Family XI","g__Finegoldia","s__magna"]}},{"id":"seq696","metadata":{"taxonomy":["k__Bacteria","p__Proteobacteria","c__Alphaproteobacteria","o__Sphingomonadales","f__NA","g__NA","s__sp47567-sp47574"]}},{"id":"seq698","metadata":{"taxonomy":["k__Bacteria","p__Firmicutes","c__Bacilli","o__Lactobacillales","f__Enterococcaceae","g__Enterococcus","s__mundtii"]}},{"id":"seq701","metadata":{"taxonomy":["k__Bacteria","p__Cyanobacteria","c__Cyanobacteria","o__NA","f__NA","g__NA","s__sp23572-sp23596"]}},{"id":"seq702","metadata":{"taxonomy":["k__Bacteria","p__Bacteroidetes","c__Bacteroidia","o__Bacteroidales","f__Porphyromonadaceae","g__Parabacteroides","s__sp13286"]}},{"id":"seq703","metadata":{"taxonomy":["k__Bacteria","p__Actinobacteria","c__Actinobacteria","o__Corynebacteriales","f__Corynebacteriaceae","g__Corynebacterium","s__mucifaciens-ureicelerivorans"]}},{"id":"seq705","metadata":{"taxonomy":["k__Bacteria","p__Firmicutes","c__Clostridia","o__Clostridiales","f__Lachnospiraceae","g__Mobilitalea","s__sp33019"]}},{"id":"seq706","metadata":{"taxonomy":["k__Bacteria","p__Acidobacteria","c__Acidobacteria","o__NA","f__NA","g__Blastocatella","s__sp3016"]}},{"id":"seq709","metadata":{"taxonomy":["k__Bacteria","p__Firmicutes","c__Bacilli","o__Lactobacillales","f__Lactobacillaceae","g__Lactobacillus","s__fermentum"]}},{"id":"seq710","metadata":{"taxonomy":["k__Bacteria","p__Acidobacteria","c__Acidobacteria","o__NA","f__NA","g__Blastocatella","s__sp3034"]}},{"id":"seq713","metadata":{"taxonomy":["k__Bacteria","p__Proteobacteria","c__Alphaproteobacteria","o__Rhizobiales","f__NA","g__NA","s__sp43717"]}},{"id":"seq716","metadata":{"taxonomy":["k__Bacteria","p__Proteobacteria","c__Alphaproteobacteria","o__Rhizobiales","f__Methylobacteriaceae","g__Microvirga","s__sp43915"]}},{"id":"seq718","metadata":{"taxonomy":["k__Bacteria","p__Actinobacteria","c__Actinobacteria","o__Micrococcales","f__Brevibacteriaceae","g__Brevibacterium","s__NA"]}},{"id":"seq719","metadata":{"taxonomy":["k__Bacteria","p__Actinobacteria","c__Actinobacteria","o__Propionibacteriales","f__Nocardioidaceae","g__Nocardioides","s__mesophilus"]}},{"id":"seq720","metadata":{"taxonomy":["k__Bacteria","p__Actinobacteria","c__Actinobacteria","o__Propionibacteriales","f__Nocardioidaceae","g__Nocardioides","s__mesophilus"]}},{"id":"seq721","metadata":{"taxonomy":["k__Bacteria","p__Firmicutes","c__Clostridia","o__Clostridiales","f__Lachnospiraceae","g__Shuttleworthia","s__sp33233"]}},{"id":"seq722","metadata":{"taxonomy":["k__Bacteria","p__Firmicutes","c__Clostridia","o__Clostridiales","f__Lachnospiraceae","g__Lachnoclostridium","s__NA"]}},{"id":"seq723","metadata":{"taxonomy":["k__Bacteria","p__Firmicutes","c__Clostridia","o__Clostridiales","f__Lachnospiraceae","g__NA","s__sp32855"]}},{"id":"seq724","metadata":{"taxonomy":["k__Bacteria","p__Actinobacteria","c__Actinobacteria","o__Micrococcales","f__Micrococcaceae","g__Paenarthrobacter","s__nicotinovorans"]}},{"id":"seq725","metadata":{"taxonomy":["k__Bacteria","p__Bacteroidetes","c__Bacteroidia","o__Bacteroidales","f__Bacteroidaceae","g__Bacteroides","s__ovatus-sp12262"]}},{"id":"seq726","metadata":{"taxonomy":["k__Bacteria","p__Proteobacteria","c__Betaproteobacteria","o__Burkholderiales","f__Comamonadaceae","g__Acidovorax","s__temperans"]}},{"id":"seq728","metadata":{"taxonomy":["k__Bacteria","p__Bacteroidetes","c__Bacteroidia","o__Bacteroidales","f__Porphyromonadaceae","g__Odoribacter","s__sp13183"]}},{"id":"seq729","metadata":{"taxonomy":["None","NA","NA","NA","NA","NA","NA"]}},{"id":"seq731","metadata":{"taxonomy":["k__Bacteria","p__Proteobacteria","c__Gammaproteobacteria","o__Pseudomonadales","f__Moraxellaceae","g__Acinetobacter","s__johnsonii-lwoffii"]}},{"id":"seq732","metadata":{"taxonomy":["k__Bacteria","p__Proteobacteria","c__Betaproteobacteria","o__Burkholderiales","f__Burkholderiaceae","g__Limnobacter","s__sp48675"]}},{"id":"seq733","metadata":{"taxonomy":["k__Bacteria","p__Bacteroidetes","c__Bacteroidia","o__Bacteroidales","f__Porphyromonadaceae","g__Odoribacter","s__sp13176"]}},{"id":"seq734","metadata":{"taxonomy":["k__Bacteria","p__Firmicutes","c__Clostridia","o__Clostridiales","f__Lachnospiraceae","g__NA","s__sp33751"]}},{"id":"seq735","metadata":{"taxonomy":["k__Bacteria","p__Actinobacteria","c__Actinobacteria","o__Kineosporiales","f__Kineosporiaceae","g__Kineosporia","s__sp6212-sp6224"]}},{"id":"seq736","metadata":{"taxonomy":["k__Bacteria","p__Firmicutes","c__Clostridia","o__Clostridiales","f__Lachnospiraceae","g__Lachnoclostridium","s__bolteae-sp32422-sp32431"]}},{"id":"seq738","metadata":{"taxonomy":["k__Bacteria","p__Actinobacteria","c__Actinobacteria","o__Frankiales","f__NA","g__NA","s__sp6166"]}},{"id":"seq739","metadata":{"taxonomy":["k__Bacteria","p__Actinobacteria","c__Actinobacteria","o__Pseudonocardiales","f__Pseudonocardiaceae","g__Pseudonocardia","s__sp8091"]}},{"id":"seq742","metadata":{"taxonomy":["k__Bacteria","p__Actinobacteria","c__Actinobacteria","o__Frankiales","f__Geodermatophilaceae","g__Geodermatophilus","s__africanus-obscurus"]}},{"id":"seq743","metadata":{"taxonomy":["k__Bacteria","p__Firmicutes","c__Clostridia","o__Clostridiales","f__Ruminococcaceae","g__Ruminiclostridium","s__sp34900-sp34905"]}},{"id":"seq744","metadata":{"taxonomy":["k__Bacteria","p__Bacteroidetes","c__Bacteroidia","o__Bacteroidales","f__Bacteroidaceae","g__Bacteroides","s__fragilis-ovatus"]}},{"id":"seq745","metadata":{"taxonomy":["k__Bacteria","p__Actinobacteria","c__Actinobacteria","o__Propionibacteriales","f__Propionibacteriaceae","g__Friedmanniella","s__lacustris"]}},{"id":"seq746","metadata":{"taxonomy":["k__Bacteria","p__Actinobacteria","c__Actinobacteria","o__Corynebacteriales","f__Nocardiaceae","g__Williamsia","s__marianensis-muralis"]}},{"id":"seq749","metadata":{"taxonomy":["k__Bacteria","p__Actinobacteria","c__Rubrobacteria","o__Rubrobacterales","f__Rubrobacteriaceae","g__Rubrobacter","s__sp10738"]}},{"id":"seq750","metadata":{"taxonomy":["k__Bacteria","p__Actinobacteria","c__Actinobacteria","o__Frankiales","f__Geodermatophilaceae","g__Blastococcus","s__jejuensis"]}},{"id":"seq751","metadata":{"taxonomy":["k__Bacteria","p__Acidobacteria","c__Acidobacteria","o__NA","f__NA","g__NA","s__sp2953"]}},{"id":"seq752","metadata":{"taxonomy":["k__Bacteria","p__Firmicutes","c__Clostridia","o__Clostridiales","f__Family XIII","g__NA","s__sp31629"]}},{"id":"seq754","metadata":{"taxonomy":["k__Bacteria","p__Firmicutes","c__Erysipelotrichia","o__Erysipelotrichales","f__Erysipelotrichaceae","g__*Stoquefichus","s__sp36592"]}},{"id":"seq755","metadata":{"taxonomy":["k__Bacteria","p__Actinobacteria","c__NA","o__NA","f__NA","g__NA","s__sp10771"]}},{"id":"seq756","metadata":{"taxonomy":["k__Bacteria","p__Proteobacteria","c__Alphaproteobacteria","o__Rhodospirillales","f__Acetobacteraceae","g__Belnapia-Roseomonas","s__moabensis-sp45715"]}},{"id":"seq757","metadata":{"taxonomy":["k__Bacteria","p__Proteobacteria","c__Betaproteobacteria","o__Burkholderiales","f__Oxalobacteraceae","g__Massilia","s__alkalitolerans-varians"]}},{"id":"seq758","metadata":{"taxonomy":["k__Bacteria","p__Bacteroidetes","c__Bacteroidia","o__Bacteroidales","f__Porphyromonadaceae","g__Odoribacter","s__sp13171"]}},{"id":"seq759","metadata":{"taxonomy":["None","NA","NA","NA","NA","NA","NA"]}},{"id":"seq760","metadata":{"taxonomy":["k__Bacteria","p__Proteobacteria","c__Alphaproteobacteria","o__Sphingomonadales","f__Sphingomonadaceae","g__Novosphingobium","s__sp47602"]}},{"id":"seq761","metadata":{"taxonomy":["k__Bacteria","p__Firmicutes","c__Clostridia","o__Clostridiales","f__Lachnospiraceae","g__Ruminococcus","s__gauvreauii"]}},{"id":"seq762","metadata":{"taxonomy":["k__Bacteria","p__Saccharibacteria","c__NA","o__NA","f__NA","g__NA","s__sp66006-sp66120"]}},{"id":"seq763","metadata":{"taxonomy":["k__Bacteria","p__Bacteroidetes","c__Bacteroidia","o__Bacteroidales","f__Porphyromonadaceae","g__Parabacteroides","s__sp13286"]}},{"id":"seq764","metadata":{"taxonomy":["k__Bacteria","p__Bacteroidetes","c__Bacteroidia","o__Bacteroidales","f__Porphyromonadaceae","g__Odoribacter","s__sp13183-sp13184"]}},{"id":"seq765","metadata":{"taxonomy":["k__Bacteria","p__Actinobacteria","c__Actinobacteria","o__Bifidobacteriales","f__Bifidobacteriaceae","g__Gardnerella","s__vaginalis"]}},{"id":"seq766","metadata":{"taxonomy":["k__Bacteria","p__Firmicutes","c__Clostridia","o__Clostridiales","f__NA","g__NA","s__sp31108"]}},{"id":"seq767","metadata":{"taxonomy":["k__Bacteria","p__Firmicutes","c__Clostridia","o__Clostridiales","f__Lachnospiraceae","g__Lachnoclostridium","s__sp32439"]}},{"id":"seq768","metadata":{"taxonomy":["k__Bacteria","p__Actinobacteria","c__Actinobacteria","o__Frankiales","f__Geodermatophilaceae","g__Modestobacter","s__marinus-versicolor"]}},{"id":"seq769","metadata":{"taxonomy":["k__Bacteria","p__Proteobacteria","c__Alphaproteobacteria","o__Rhizobiales","f__Methylobacteriaceae","g__Methylobacterium","s__sp43873"]}},{"id":"seq770","metadata":{"taxonomy":["k__Bacteria","p__Proteobacteria","c__Gammaproteobacteria","o__Enterobacteriales","f__Enterobacteriaceae","g__Enterobacter","s__cancerogenus"]}},{"id":"seq771","metadata":{"taxonomy":["k__Bacteria","p__Proteobacteria","c__Gammaproteobacteria","o__Pasteurellales","f__Pasteurellaceae","g__Actinobacillus","s__sp62066"]}},{"id":"seq772","metadata":{"taxonomy":["k__Bacteria","p__Armatimonadetes","c__NA","o__NA","f__NA","g__NA","s__sp11646"]}},{"id":"seq774","metadata":{"taxonomy":["k__Bacteria","p__Firmicutes","c__Negativicutes","o__Selenomonadales","f__Veillonellaceae","g__Propionispira","s__sp37002"]}},{"id":"seq775","metadata":{"taxonomy":["k__Bacteria","p__Proteobacteria","c__Deltaproteobacteria","o__Desulfovibrionales","f__Desulfovibrionaceae","g__Desulfovibrio","s__sp52672"]}},{"id":"seq776","metadata":{"taxonomy":["k__Bacteria","p__Actinobacteria","c__Actinobacteria","o__Micrococcales","f__Micrococcaceae","g__Arthrobacter","s__tecti"]}},{"id":"seq777","metadata":{"taxonomy":["k__Archaea","p__Thaumarchaeota","c__NA","o__NA","f__NA","g__NA","s__sp1562"]}},{"id":"seq778","metadata":{"taxonomy":["k__Bacteria","p__Actinobacteria","c__Actinobacteria","o__Frankiales","f__Geodermatophilaceae","g__Blastococcus","s__jejuensis"]}},{"id":"seq779","metadata":{"taxonomy":["k__Bacteria","p__Bacteroidetes","c__Sphingobacteriia","o__Sphingobacteriales","f__Chitinophagaceae","g__Segetibacter","s__sp18300"]}},{"id":"seq780","metadata":{"taxonomy":["k__Bacteria","p__Proteobacteria","c__Betaproteobacteria","o__Burkholderiales","f__Comamonadaceae","g__Aquabacterium","s__fontiphilum"]}},{"id":"seq781","metadata":{"taxonomy":["k__Bacteria","p__Proteobacteria","c__Betaproteobacteria","o__Burkholderiales","f__Oxalobacteraceae","g__Noviherbaspirillum","s__sp49445"]}},{"id":"seq783","metadata":{"taxonomy":["k__Bacteria","p__Proteobacteria","c__Alphaproteobacteria","o__Rhodospirillales","f__Acetobacteraceae","g__Roseomonas","s__sp45714"]}},{"id":"seq784","metadata":{"taxonomy":["k__Bacteria","p__Bacteroidetes","c__Bacteroidia","o__Bacteroidales","f__Bacteroidaceae","g__Bacteroides","s__ovatus"]}},{"id":"seq786","metadata":{"taxonomy":["k__Bacteria","p__Actinobacteria","c__Coriobacteriia","o__Coriobacteriales","f__Coriobacteriaceae","g__Eggerthella","s__lenta-sinensis"]}},{"id":"seq787","metadata":{"taxonomy":["k__Bacteria","p__Firmicutes","c__Clostridia","o__Clostridiales","f__Lachnospiraceae","g__NA","s__sp32496"]}},{"id":"seq788","metadata":{"taxonomy":["k__Bacteria","p__Actinobacteria","c__Thermoleophilia","o__Gaiellales","f__NA","g__NA","s__sp10906-sp10908"]}},{"id":"seq789","metadata":{"taxonomy":["k__Bacteria","p__Firmicutes","c__Clostridia","o__Clostridiales","f__NA","g__NA","s__sp31113"]}},{"id":"seq790","metadata":{"taxonomy":["k__Bacteria","p__Proteobacteria","c__Betaproteobacteria","o__Burkholderiales","f__Oxalobacteraceae","g__Massilia","s__alkalitolerans"]}},{"id":"seq792","metadata":{"taxonomy":["k__Bacteria","p__Firmicutes","c__Clostridia","o__Clostridiales","f__Ruminococcaceae","g__NA","s__sp34764"]}},{"id":"seq793","metadata":{"taxonomy":["k__Bacteria","p__Actinobacteria","c__Rubrobacteria","o__Rubrobacterales","f__Rubrobacteriaceae","g__Rubrobacter","s__sp10748"]}},{"id":"seq795","metadata":{"taxonomy":["k__Bacteria","p__Actinobacteria","c__Actinobacteria","o__Frankiales","f__Geodermatophilaceae","g__Blastococcus","s__endophyticus"]}},{"id":"seq796","metadata":{"taxonomy":["k__Bacteria","p__Firmicutes","c__Bacilli","o__Bacillales","f__Bacillaceae","g__Bacillus","s__niacini"]}},{"id":"seq800","metadata":{"taxonomy":["k__Bacteria","p__Bacteroidetes","c__Bacteroidia","o__Bacteroidales","f__Bacteroidaceae","g__Bacteroides","s__caccae"]}},{"id":"seq802","metadata":{"taxonomy":["k__Bacteria","p__Bacteroidetes","c__Bacteroidia","o__Bacteroidales","f__Porphyromonadaceae","g__Parabacteroides","s__sp13286"]}},{"id":"seq803","metadata":{"taxonomy":["k__Bacteria","p__Actinobacteria","c__Actinobacteria","o__Corynebacteriales","f__Corynebacteriaceae","g__Corynebacterium","s__coyleae"]}},{"id":"seq804","metadata":{"taxonomy":["k__Bacteria","p__Firmicutes","c__Clostridia","o__Clostridiales","f__Lachnospiraceae","g__NA","s__sp33716"]}},{"id":"seq807","metadata":{"taxonomy":["k__Bacteria","p__Chloroflexi","c__Thermomicrobia","o__NA","f__NA","g__NA","s__sp21845"]}},{"id":"seq809","metadata":{"taxonomy":["k__Bacteria","p__Firmicutes","c__Clostridia","o__Clostridiales","f__Lachnospiraceae","g__NA","s__sp32496"]}},{"id":"seq811","metadata":{"taxonomy":["k__Bacteria","p__Firmicutes","c__Clostridia","o__Clostridiales","f__Lachnospiraceae","g__Lachnoclostridium","s__sp32444-sp33425"]}},{"id":"seq813","metadata":{"taxonomy":["k__Bacteria","p__Actinobacteria","c__Actinobacteria","o__Frankiales","f__Geodermatophilaceae","g__Modestobacter","s__marinus"]}},{"id":"seq815","metadata":{"taxonomy":["k__Bacteria","p__Firmicutes","c__Erysipelotrichia","o__Erysipelotrichales","f__Erysipelotrichaceae","g__Holdemania","s__massiliensis"]}},{"id":"seq818","metadata":{"taxonomy":["k__Bacteria","p__Proteobacteria","c__Alphaproteobacteria","o__Sphingomonadales","f__Sphingomonadaceae","g__Sphingomonas","s__sp47872"]}},{"id":"seq819","metadata":{"taxonomy":["k__Bacteria","p__Actinobacteria","c__Actinobacteria","o__Micrococcales","f__Micrococcaceae","g__Arthrobacter","s__sp7068"]}},{"id":"seq820","metadata":{"taxonomy":["k__Bacteria","p__Actinobacteria","c__Actinobacteria","o__Corynebacteriales","f__Mycobacteriaceae","g__Mycobacterium","s__pallens"]}},{"id":"seq821","metadata":{"taxonomy":["k__Bacteria","p__Actinobacteria","c__Actinobacteria","o__Frankiales","f__Geodermatophilaceae","g__Blastococcus","s__sp6058"]}},{"id":"seq823","metadata":{"taxonomy":["k__Bacteria","p__Bacteroidetes","c__Bacteroidia","o__Bacteroidales","f__Bacteroidaceae","g__Bacteroides","s__ovatus"]}},{"id":"seq824","metadata":{"taxonomy":["k__Bacteria","p__Actinobacteria","c__Actinobacteria","o__Propionibacteriales","f__Propionibacteriaceae","g__Friedmanniella","s__flava"]}},{"id":"seq825","metadata":{"taxonomy":["k__Bacteria","p__Actinobacteria","c__Actinobacteria","o__Micrococcales","f__Cellulomonadaceae","g__Cellulomonas","s__NA"]}},{"id":"seq826","metadata":{"taxonomy":["k__Bacteria","p__Firmicutes","c__Clostridia","o__Clostridiales","f__Ruminococcaceae","g__NA","s__sp35862"]}},{"id":"seq828","metadata":{"taxonomy":["k__Bacteria","p__Firmicutes","c__Clostridia","o__Clostridiales","f__Family XIII","g__NA","s__sp31629"]}},{"id":"seq829","metadata":{"taxonomy":["k__Bacteria","p__Firmicutes","c__Erysipelotrichia","o__Erysipelotrichales","f__Erysipelotrichaceae","g__Faecalitalea","s__cylindroides"]}},{"id":"seq830","metadata":{"taxonomy":["k__Bacteria","p__Chloroflexi","c__NA","o__NA","f__NA","g__NA","s__sp21491"]}},{"id":"seq833","metadata":{"taxonomy":["k__Bacteria","p__Actinobacteria","c__Actinobacteria","o__Micrococcales","f__Intrasporangiaceae","g__NA","s__NA"]}},{"id":"seq835","metadata":{"taxonomy":["k__Bacteria","p__Armatimonadetes","c__NA","o__NA","f__NA","g__NA","s__sp11678"]}},{"id":"seq838","metadata":{"taxonomy":["k__Bacteria","p__Saccharibacteria","c__NA","o__NA","f__NA","g__NA","s__sp66006"]}},{"id":"seq839","metadata":{"taxonomy":["k__Bacteria","p__Bacteroidetes","c__Bacteroidia","o__Bacteroidales","f__Porphyromonadaceae","g__Odoribacter","s__sp13184"]}},{"id":"seq840","metadata":{"taxonomy":["k__Bacteria","p__Actinobacteria","c__Actinobacteria","o__Micrococcales","f__Micrococcaceae","g__Arthrobacter","s__sp7068"]}},{"id":"seq841","metadata":{"taxonomy":["k__Bacteria","p__Bacteroidetes","c__Bacteroidia","o__Bacteroidales","f__Porphyromonadaceae","g__Parabacteroides","s__chinchillae"]}},{"id":"seq842","metadata":{"taxonomy":["k__Bacteria","p__Proteobacteria","c__Alphaproteobacteria","o__Sphingomonadales","f__Sphingomonadaceae","g__Sphingomonas","s__sp47867"]}},{"id":"seq843","metadata":{"taxonomy":["k__Bacteria","p__Proteobacteria","c__Alphaproteobacteria","o__Sphingomonadales","f__Sphingomonadaceae","g__Sphingomonas","s__humi"]}},{"id":"seq844","metadata":{"taxonomy":["k__Bacteria","p__Proteobacteria","c__Gammaproteobacteria","o__Enterobacteriales","f__Enterobacteriaceae","g__Enterobacter","s__NA"]}},{"id":"seq845","metadata":{"taxonomy":["k__Bacteria","p__Proteobacteria","c__Alphaproteobacteria","o__Caulobacterales","f__Caulobacteraceae","g__Brevundimonas","s__nasdae-vesicularis"]}},{"id":"seq848","metadata":{"taxonomy":["k__Bacteria","p__Actinobacteria","c__Actinobacteria","o__Kineosporiales","f__Kineosporiaceae","g__Kineococcus","s__endophyticus"]}},{"id":"seq849","metadata":{"taxonomy":["k__Bacteria","p__Bacteroidetes","c__Bacteroidia","o__Bacteroidales","f__Bacteroidaceae","g__Bacteroides","s__massiliensis-sp12266"]}},{"id":"seq850","metadata":{"taxonomy":["k__Bacteria","p__Actinobacteria","c__Actinobacteria","o__Micrococcales","f__Micrococcaceae","g__Arthrobacter","s__tecti"]}},{"id":"seq852","metadata":{"taxonomy":["k__Bacteria","p__Firmicutes","c__Clostridia","o__Clostridiales","f__Ruminococcaceae","g__Oscillibacter","s__sp34651"]}},{"id":"seq853","metadata":{"taxonomy":["k__Bacteria","p__Actinobacteria","c__Actinobacteria","o__Corynebacteriales","f__Mycobacteriaceae","g__Mycobacterium","s__mucogenicum-phocaicum"]}},{"id":"seq854","metadata":{"taxonomy":["k__Bacteria","p__Actinobacteria","c__Actinobacteria","o__Streptomycetales","f__Streptomycetaceae","g__Streptomyces","s__sp10042"]}},{"id":"seq855","metadata":{"taxonomy":["k__Bacteria","p__Proteobacteria","c__Alphaproteobacteria","o__Rhodospirillales","f__Acetobacteraceae","g__NA","s__sp45752"]}},{"id":"seq856","metadata":{"taxonomy":["k__Bacteria","p__Actinobacteria","c__Actinobacteria","o__Micrococcales","f__Cellulomonadaceae","g__Cellulomonas","s__biazotea-fimi"]}},{"id":"seq857","metadata":{"taxonomy":["k__Bacteria","p__Actinobacteria","c__Actinobacteria","o__Kineosporiales","f__Kineosporiaceae","g__NA","s__sp6223"]}},{"id":"seq858","metadata":{"taxonomy":["k__Bacteria","p__Proteobacteria","c__Alphaproteobacteria","o__Rhodospirillales","f__Acetobacteraceae","g__Roseomonas","s__vinacea"]}},{"id":"seq860","metadata":{"taxonomy":["k__Bacteria","p__Firmicutes","c__Clostridia","o__Clostridiales","f__Lachnospiraceae","g__NA","s__sp32615-sp32802"]}},{"id":"seq861","metadata":{"taxonomy":["k__Bacteria","p__Actinobacteria","c__Thermoleophilia","o__Solirubrobacterales","f__NA","g__NA","s__sp11003"]}},{"id":"seq862","metadata":{"taxonomy":["k__Bacteria","p__Firmicutes","c__Clostridia","o__Clostridiales","f__Lachnospiraceae","g__NA","s__sp32615-sp32802"]}},{"id":"seq863","metadata":{"taxonomy":["k__Bacteria","p__Actinobacteria","c__Thermoleophilia","o__Solirubrobacterales","f__NA","g__NA","s__sp11003"]}},{"id":"seq864","metadata":{"taxonomy":["k__Bacteria","p__Firmicutes","c__Clostridia","o__Clostridiales","f__Lachnospiraceae","g__NA","s__sp33422"]}},{"id":"seq865","metadata":{"taxonomy":["k__Bacteria","p__Actinobacteria","c__Actinobacteria","o__Frankiales","f__Geodermatophilaceae","g__Blastococcus","s__endophyticus"]}},{"id":"seq867","metadata":{"taxonomy":["k__Bacteria","p__Firmicutes","c__Clostridia","o__Clostridiales","f__Lachnospiraceae","g__Blautia","s__hansenii-producta"]}},{"id":"seq868","metadata":{"taxonomy":["k__Bacteria","p__Firmicutes","c__Clostridia","o__Clostridiales","f__Lachnospiraceae","g__Lachnoclostridium","s__sp32433"]}},{"id":"seq869","metadata":{"taxonomy":["k__Bacteria","p__Proteobacteria","c__Gammaproteobacteria","o__Pseudomonadales","f__Pseudomonadaceae","g__Pseudomonas","s__alcaligenes-resinovorans"]}},{"id":"seq870","metadata":{"taxonomy":["k__Bacteria","p__Bacteroidetes","c__Bacteroidia","o__Bacteroidales","f__Porphyromonadaceae","g__Parabacteroides","s__chinchillae"]}},{"id":"seq871","metadata":{"taxonomy":["k__Bacteria","p__Actinobacteria","c__Actinobacteria","o__Frankiales","f__Geodermatophilaceae","g__Geodermatophilus","s__siccatus"]}},{"id":"seq872","metadata":{"taxonomy":["k__Bacteria","p__Proteobacteria","c__Betaproteobacteria","o__Burkholderiales","f__Oxalobacteraceae","g__Massilia","s__alkalitolerans"]}},{"id":"seq874","metadata":{"taxonomy":["k__Bacteria","p__Firmicutes","c__Clostridia","o__Clostridiales","f__Lachnospiraceae","g__NA","s__sp33496"]}},{"id":"seq875","metadata":{"taxonomy":["k__Bacteria","p__Firmicutes","c__Clostridia","o__Clostridiales","f__Ruminococcaceae","g__Ruminiclostridium","s__sp34934"]}},{"id":"seq876","metadata":{"taxonomy":["k__Bacteria","p__Actinobacteria","c__Thermoleophilia","o__Solirubrobacterales","f__NA","g__NA","s__sp11031"]}},{"id":"seq878","metadata":{"taxonomy":["k__Bacteria","p__Firmicutes","c__Clostridia","o__Clostridiales","f__Ruminococcaceae","g__Ruminiclostridium","s__sp34944"]}},{"id":"seq879","metadata":{"taxonomy":["k__Bacteria","p__Bacteroidetes","c__Cytophagia","o__Cytophagales","f__Cytophagaceae","g__Rufibacter","s__sp15347"]}},{"id":"seq880","metadata":{"taxonomy":["k__Bacteria","p__Actinobacteria","c__Actinobacteria","o__Micrococcales","f__Micrococcaceae","g__Arthrobacter","s__agilis"]}},{"id":"seq882","metadata":{"taxonomy":["k__Bacteria","p__Actinobacteria","c__Actinobacteria","o__Frankiales","f__Geodermatophilaceae","g__Modestobacter","s__marinus-versicolor"]}},{"id":"seq883","metadata":{"taxonomy":["k__Bacteria","p__Firmicutes","c__Erysipelotrichia","o__Erysipelotrichales","f__Erysipelotrichaceae","g__Erysipelatoclostridium","s__sp36624"]}},{"id":"seq884","metadata":{"taxonomy":["k__Bacteria","p__Firmicutes","c__Clostridia","o__Clostridiales","f__Family XIII","g__NA","s__sp31629"]}},{"id":"seq885","metadata":{"taxonomy":["k__Bacteria","p__Proteobacteria","c__Betaproteobacteria","o__Burkholderiales","f__Oxalobacteraceae","g__Massilia","s__alkalitolerans-suwonensis"]}},{"id":"seq886","metadata":{"taxonomy":["k__Bacteria","p__Proteobacteria","c__Alphaproteobacteria","o__Rhodobacterales","f__Rhodobacteraceae","g__Rubellimicrobium","s__sp45099"]}},{"id":"seq888","metadata":{"taxonomy":["k__Bacteria","p__Bacteroidetes","c__Bacteroidia","o__Bacteroidales","f__Bacteroidaceae","g__Bacteroides","s__caccae"]}},{"id":"seq889","metadata":{"taxonomy":["k__Bacteria","p__Proteobacteria","c__Alphaproteobacteria","o__Rhodospirillales","f__Acetobacteraceae","g__NA","s__sp45744"]}},{"id":"seq890","metadata":{"taxonomy":["k__Bacteria","p__Actinobacteria","c__Actinobacteria","o__Corynebacteriales","f__Corynebacteriaceae","g__Corynebacterium","s__imitans"]}},{"id":"seq891","metadata":{"taxonomy":["k__Bacteria","p__Proteobacteria","c__Alphaproteobacteria","o__Rhizobiales","f__Methylobacteriaceae","g__Methylobacterium-Microvirga","s__sp43888-sp43910"]}},{"id":"seq892","metadata":{"taxonomy":["k__Bacteria","p__Actinobacteria","c__Actinobacteria","o__Kineosporiales","f__Kineosporiaceae","g__NA","s__sp6223"]}},{"id":"seq894","metadata":{"taxonomy":["k__Bacteria","p__Proteobacteria","c__Gammaproteobacteria","o__Xanthomonadales","f__Xanthomonadaceae","g__Luteibacter","s__rhizovicinus"]}},{"id":"seq895","metadata":{"taxonomy":["k__Bacteria","p__Cyanobacteria","c__Chloroplast","o__Acacia ligulata","f__Acacia ligulata","g__Acacia","s__ligulata"]}},{"id":"seq896","metadata":{"taxonomy":["k__Bacteria","p__Firmicutes","c__Clostridia","o__Clostridiales","f__Peptococcaceae","g__Peptococcus","s__sp34114"]}},{"id":"seq897","metadata":{"taxonomy":["k__Bacteria","p__Actinobacteria","c__Rubrobacteria","o__Rubrobacterales","f__Rubrobacteriaceae","g__Rubrobacter","s__sp10748"]}},{"id":"seq898","metadata":{"taxonomy":["k__Bacteria","p__Firmicutes","c__Negativicutes","o__Selenomonadales","f__Veillonellaceae","g__Veillonella","s__sp37198"]}},{"id":"seq899","metadata":{"taxonomy":["k__Bacteria","p__Actinobacteria","c__Actinobacteria","o__Pseudonocardiales","f__Pseudonocardiaceae","g__Saccharothrix","s__algeriensis-australiensis-tamanrassetensis"]}},{"id":"seq900","metadata":{"taxonomy":["k__Bacteria","p__Firmicutes","c__Clostridia","o__Clostridiales","f__Lachnospiraceae","g__Lachnoclostridium","s__sp32419-sp33470"]}},{"id":"seq901","metadata":{"taxonomy":["k__Bacteria","p__Firmicutes","c__Clostridia","o__Clostridiales","f__Ruminococcaceae","g__Anaerotruncus","s__colihominis"]}},{"id":"seq902","metadata":{"taxonomy":["k__Bacteria","p__Proteobacteria","c__Alphaproteobacteria","o__Sphingomonadales","f__Sphingomonadaceae","g__Sphingomonas","s__sp47872"]}},{"id":"seq904","metadata":{"taxonomy":["k__Bacteria","p__Bacteroidetes","c__Bacteroidia","o__Bacteroidales","f__Porphyromonadaceae","g__Odoribacter","s__sp13184"]}},{"id":"seq905","metadata":{"taxonomy":["k__Bacteria","p__Proteobacteria","c__Alphaproteobacteria","o__Rhizobiales","f__Methylobacteriaceae","g__Methylobacterium","s__sp43882"]}},{"id":"seq906","metadata":{"taxonomy":["k__Bacteria","p__Firmicutes","c__Clostridia","o__Clostridiales","f__Lachnospiraceae","g__NA","s__sp32163-sp32172"]}},{"id":"seq908","metadata":{"taxonomy":["k__Bacteria","p__Actinobacteria","c__Actinobacteria","o__Propionibacteriales","f__Nocardioidaceae","g__Nocardioides","s__aquiterrae-deserti"]}},{"id":"seq912","metadata":{"taxonomy":["k__Bacteria","p__Actinobacteria","c__Actinobacteria","o__Frankiales","f__Geodermatophilaceae","g__Geodermatophilus","s__ruber"]}},{"id":"seq916","metadata":{"taxonomy":["k__Bacteria","p__Firmicutes","c__Clostridia","o__Clostridiales","f__Ruminococcaceae","g__Anaerotruncus","s__colihominis"]}},{"id":"seq917","metadata":{"taxonomy":["k__Bacteria","p__Actinobacteria","c__Actinobacteria","o__Micrococcales","f__Micrococcaceae","g__Arthrobacter","s__sp7079"]}},{"id":"seq919","metadata":{"taxonomy":["k__Bacteria","p__Proteobacteria","c__Alphaproteobacteria","o__Rhizobiales","f__Bradyrhizobiaceae","g__NA","s__sp43317"]}},{"id":"seq920","metadata":{"taxonomy":["k__Bacteria","p__Proteobacteria","c__Alphaproteobacteria","o__Rhodobacterales","f__Rhodobacteraceae","g__Rubellimicrobium","s__roseum"]}},{"id":"seq921","metadata":{"taxonomy":["k__Bacteria","p__Firmicutes","c__Erysipelotrichia","o__Erysipelotrichales","f__Erysipelotrichaceae","g__NA","s__sp36741"]}},{"id":"seq922","metadata":{"taxonomy":["k__Bacteria","p__Proteobacteria","c__Gammaproteobacteria","o__Enterobacteriales","f__Enterobacteriaceae","g__Salmonella","s__enterica"]}},{"id":"seq923","metadata":{"taxonomy":["k__Bacteria","p__Bacteroidetes","c__Bacteroidia","o__Bacteroidales","f__Porphyromonadaceae","g__Parabacteroides","s__sp13265"]}},{"id":"seq924","metadata":{"taxonomy":["k__Bacteria","p__Actinobacteria","c__Actinobacteria","o__Micrococcales","f__Micrococcaceae","g__Arthrobacter","s__citreus"]}},{"id":"seq926","metadata":{"taxonomy":["k__Bacteria","p__Bacteroidetes","c__Bacteroidia","o__Bacteroidales","f__Porphyromonadaceae","g__Parabacteroides","s__sp13286"]}},{"id":"seq928","metadata":{"taxonomy":["k__Bacteria","p__Actinobacteria","c__Actinobacteria","o__Propionibacteriales","f__Nocardioidaceae","g__Nocardioides","s__kongjuensis"]}},{"id":"seq931","metadata":{"taxonomy":["k__Bacteria","p__Actinobacteria","c__Actinobacteria","o__Corynebacteriales","f__Dietziaceae","g__Dietzia","s__maris"]}},{"id":"seq932","metadata":{"taxonomy":["k__Bacteria","p__Actinobacteria","c__Actinobacteria","o__Pseudonocardiales","f__Pseudonocardiaceae","g__Lechevalieria-Lentzea","s__NA"]}},{"id":"seq934","metadata":{"taxonomy":["k__Bacteria","p__Bacteroidetes","c__Bacteroidia","o__Bacteroidales","f__Rikenellaceae","g__Rikenella","s__sp14426"]}},{"id":"seq935","metadata":{"taxonomy":["k__Bacteria","p__Actinobacteria","c__Actinobacteria","o__Propionibacteriales","f__Nocardioidaceae","g__Nocardioides","s__sp7665"]}},{"id":"seq937","metadata":{"taxonomy":["k__Bacteria","p__Actinobacteria","c__Actinobacteria","o__Frankiales","f__Geodermatophilaceae","g__Geodermatophilus","s__ruber"]}},{"id":"seq938","metadata":{"taxonomy":["k__Bacteria","p__Actinobacteria","c__Actinobacteria","o__Frankiales","f__Geodermatophilaceae","g__Geodermatophilus","s__africanus-obscurus-siccatus"]}},{"id":"seq939","metadata":{"taxonomy":["k__Bacteria","p__Proteobacteria","c__Alphaproteobacteria","o__Rhodospirillales","f__Acetobacteraceae","g__NA","s__sp45751"]}},{"id":"seq940","metadata":{"taxonomy":["k__Bacteria","p__Actinobacteria","c__Actinobacteria","o__Streptosporangiales","f__NA","g__Motilibacter","s__peucedani"]}},{"id":"seq942","metadata":{"taxonomy":["k__Bacteria","p__Actinobacteria","c__Actinobacteria","o__Kineosporiales","f__Kineosporiaceae","g__Kineococcus","s__glutinatus"]}},{"id":"seq944","metadata":{"taxonomy":["k__Bacteria","p__Firmicutes","c__Bacilli","o__Bacillales","f__Bacillaceae","g__Bacillus","s__niacini"]}},{"id":"seq945","metadata":{"taxonomy":["k__Bacteria","p__Actinobacteria","c__Actinobacteria","o__Micrococcales","f__Cellulomonadaceae","g__Cellulomonas","s__biazotea-fimi-oligotrophica"]}},{"id":"seq946","metadata":{"taxonomy":["k__Bacteria","p__Proteobacteria","c__Alphaproteobacteria","o__Sphingomonadales","f__NA","g__NA","s__sp48028"]}},{"id":"seq947","metadata":{"taxonomy":["k__Bacteria","p__Gemmatimonadetes","c__Gemmatimonadetes","o__Gemmatimonadales","f__Gemmatimonadaceae","g__NA","s__sp37959"]}},{"id":"seq948","metadata":{"taxonomy":["k__Bacteria","p__Saccharibacteria","c__NA","o__NA","f__NA","g__NA","s__sp66022"]}},{"id":"seq953","metadata":{"taxonomy":["k__Bacteria","p__Actinobacteria","c__Actinobacteria","o__Streptomycetales","f__Streptomycetaceae","g__Streptomyces","s__NA"]}},{"id":"seq954","metadata":{"taxonomy":["k__Bacteria","p__Proteobacteria","c__Betaproteobacteria","o__Rhodocyclales","f__Rhodocyclaceae","g__Dechloromonas","s__agitata"]}},{"id":"seq955","metadata":{"taxonomy":["k__Bacteria","p__Actinobacteria","c__Actinobacteria","o__Frankiales","f__Geodermatophilaceae","g__Blastococcus","s__endophyticus"]}},{"id":"seq956","metadata":{"taxonomy":["k__Bacteria","p__Proteobacteria","c__Alphaproteobacteria","o__Rhodospirillales","f__Acetobacteraceae","g__Craurococcus","s__sp45577"]}},{"id":"seq958","metadata":{"taxonomy":["k__Bacteria","p__Gemmatimonadetes","c__Gemmatimonadetes","o__Gemmatimonadales","f__Gemmatimonadaceae","g__NA","s__sp37959"]}},{"id":"seq959","metadata":{"taxonomy":["k__Bacteria","p__Firmicutes","c__Clostridia","o__Clostridiales","f__Ruminococcaceae","g__NA","s__sp35703-sp35873"]}},{"id":"seq960","metadata":{"taxonomy":["k__Bacteria","p__Actinobacteria","c__Actinobacteria","o__Propionibacteriales","f__Nocardioidaceae","g__Nocardioides","s__alpinus-kribbensis"]}},{"id":"seq961","metadata":{"taxonomy":["k__Bacteria","p__Fusobacteria","c__Fusobacteriia","o__Fusobacteriales","f__Leptotrichiaceae","g__Leptotrichia","s__sp37518"]}},{"id":"seq963","metadata":{"taxonomy":["k__Bacteria","p__Bacteroidetes","c__Cytophagia","o__Cytophagales","f__Cytophagaceae","g__Hymenobacter","s__gelipurpurascens"]}},{"id":"seq964","metadata":{"taxonomy":["k__Bacteria","p__Firmicutes","c__Clostridia","o__Clostridiales","f__Clostridiaceae","g__Clostridium","s__baratii-sardiniense"]}},{"id":"seq966","metadata":{"taxonomy":["k__Bacteria","p__Actinobacteria","c__Actinobacteria","o__Propionibacteriales","f__Propionibacteriaceae","g__Friedmanniella","s__lacustris"]}},{"id":"seq967","metadata":{"taxonomy":["k__Bacteria","p__Firmicutes","c__Clostridia","o__Clostridiales","f__Clostridiaceae","g__Clostridium","s__sardiniense"]}},{"id":"seq968","metadata":{"taxonomy":["k__Bacteria","p__Proteobacteria","c__Betaproteobacteria","o__Burkholderiales","f__Burkholderiaceae","g__Cupriavidus","s__metallidurans-pauculus"]}},{"id":"seq970","metadata":{"taxonomy":["k__Bacteria","p__Proteobacteria","c__Betaproteobacteria","o__Burkholderiales","f__Oxalobacteraceae","g__Massilia","s__timonae"]}},{"id":"seq973","metadata":{"taxonomy":["k__Bacteria","p__Firmicutes","c__Clostridia","o__Clostridiales","f__Ruminococcaceae","g__Anaerotruncus","s__colihominis"]}},{"id":"seq974","metadata":{"taxonomy":["k__Bacteria","p__Firmicutes","c__Clostridia","o__Clostridiales","f__Ruminococcaceae","g__Oscillibacter","s__sp34651"]}},{"id":"seq975","metadata":{"taxonomy":["k__Bacteria","p__Bacteroidetes","c__Cytophagia","o__Cytophagales","f__Cytophagaceae","g__Rufibacter","s__sp15347"]}},{"id":"seq976","metadata":{"taxonomy":["k__Bacteria","p__Bacteroidetes","c__Bacteroidia","o__Bacteroidales","f__Bacteroidaceae","g__Bacteroides","s__caccae"]}},{"id":"seq977","metadata":{"taxonomy":["k__Bacteria","p__Bacteroidetes","c__Bacteroidia","o__Bacteroidales","f__Porphyromonadaceae","g__Odoribacter","s__sp13183"]}},{"id":"seq978","metadata":{"taxonomy":["k__Bacteria","p__Bacteroidetes","c__Bacteroidia","o__Bacteroidales","f__Porphyromonadaceae","g__Parabacteroides","s__NA"]}},{"id":"seq979","metadata":{"taxonomy":["k__Bacteria","p__Saccharibacteria","c__NA","o__NA","f__NA","g__NA","s__sp66013"]}},{"id":"seq980","metadata":{"taxonomy":["k__Bacteria","p__Proteobacteria","c__Gammaproteobacteria","o__Pseudomonadales","f__Pseudomonadaceae","g__Pseudomonas","s__brenneri-fluorescens-proteolytica"]}},{"id":"seq981","metadata":{"taxonomy":["k__Bacteria","p__Proteobacteria","c__Gammaproteobacteria","o__Enterobacteriales","f__Enterobacteriaceae","g__Citrobacter","s__farmeri"]}},{"id":"seq982","metadata":{"taxonomy":["k__Bacteria","p__Actinobacteria","c__Actinobacteria","o__Frankiales","f__Geodermatophilaceae","g__Modestobacter","s__marinus-versicolor"]}},{"id":"seq984","metadata":{"taxonomy":["k__Bacteria","p__Firmicutes","c__Clostridia","o__Clostridiales","f__Ruminococcaceae","g__Ruminiclostridium","s__sp34925"]}},{"id":"seq987","metadata":{"taxonomy":["k__Bacteria","p__Firmicutes","c__Clostridia","o__Clostridiales","f__Lachnospiraceae","g__Blautia","s__sp32034"]}},{"id":"seq988","metadata":{"taxonomy":["k__Bacteria","p__Actinobacteria","c__Actinobacteria","o__Pseudonocardiales","f__Pseudonocardiaceae","g__Pseudonocardia","s__sp8087"]}},{"id":"seq989","metadata":{"taxonomy":["k__Bacteria","p__Actinobacteria","c__Actinobacteria","o__Frankiales","f__Nakamurellaceae","g__Nakamurella","s__multipartita"]}},{"id":"seq990","metadata":{"taxonomy":["k__Bacteria","p__Actinobacteria","c__Actinobacteria","o__Pseudonocardiales","f__Pseudonocardiaceae","g__Pseudonocardia","s__sp8086"]}},{"id":"seq991","metadata":{"taxonomy":["k__Bacteria","p__Actinobacteria","c__Rubrobacteria","o__Rubrobacterales","f__Rubrobacteriaceae","g__Rubrobacter","s__sp10742"]}},{"id":"seq992","metadata":{"taxonomy":["k__Bacteria","p__Bacteroidetes","c__Bacteroidia","o__Bacteroidales","f__Bacteroidaceae","g__Bacteroides","s__caccae"]}},{"id":"seq994","metadata":{"taxonomy":["k__Bacteria","p__Proteobacteria","c__Alphaproteobacteria","o__Sphingomonadales","f__Sphingomonadaceae","g__Sphingomonas","s__sp47871"]}},{"id":"seq995","metadata":{"taxonomy":["k__Bacteria","p__Bacteroidetes","c__Bacteroidia","o__Bacteroidales","f__Porphyromonadaceae","g__Odoribacter","s__sp13184"]}},{"id":"seq996","metadata":{"taxonomy":["k__Bacteria","p__Actinobacteria","c__Acidimicrobiia","o__Acidimicrobiales","f__NA","g__NA","s__sp4640"]}},{"id":"seq998","metadata":{"taxonomy":["k__Bacteria","p__Firmicutes","c__Clostridia","o__Clostridiales","f__Family XIII","g__Eubacterium","s__sp31674"]}},{"id":"seq999","metadata":{"taxonomy":["k__Bacteria","p__Actinobacteria","c__Actinobacteria","o__Pseudonocardiales","f__Pseudonocardiaceae","g__Saccharothrix","s__NA"]}},{"id":"seq1000","metadata":{"taxonomy":["k__Bacteria","p__Proteobacteria","c__Alphaproteobacteria","o__Rhizobiales","f__Methylobacteriaceae","g__Methylobacterium","s__sp43873"]}},{"id":"seq1002","metadata":{"taxonomy":["k__Bacteria","p__Firmicutes","c__Clostridia","o__Clostridiales","f__Lachnospiraceae","g__NA","s__sp33496"]}},{"id":"seq1003","metadata":{"taxonomy":["k__Bacteria","p__Gemmatimonadetes","c__Gemmatimonadetes","o__NA","f__NA","g__NA","s__sp37586"]}},{"id":"seq1004","metadata":{"taxonomy":["k__Bacteria","p__Proteobacteria","c__Alphaproteobacteria","o__Rhizobiales","f__Methylobacteriaceae","g__Microvirga","s__subterranea"]}},{"id":"seq1005","metadata":{"taxonomy":["k__Bacteria","p__Actinobacteria","c__Actinobacteria","o__Frankiales","f__Geodermatophilaceae","g__Blastococcus","s__jejuensis"]}},{"id":"seq1006","metadata":{"taxonomy":["k__Bacteria","p__Proteobacteria","c__Alphaproteobacteria","o__Rhodospirillales","f__Rhodospirillaceae","g__Azospirillum","s__sp45963-sp45976"]}},{"id":"seq1007","metadata":{"taxonomy":["k__Bacteria","p__Acidobacteria","c__Acidobacteria","o__NA","f__NA","g__Bryobacter","s__sp2550-sp2565"]}},{"id":"seq1008","metadata":{"taxonomy":["k__Bacteria","p__Actinobacteria","c__Actinobacteria","o__Micrococcales","f__Micrococcaceae","g__Kocuria","s__kristinae"]}},{"id":"seq1009","metadata":{"taxonomy":["k__Bacteria","p__Proteobacteria","c__Alphaproteobacteria","o__Rhizobiales","f__Methylobacteriaceae","g__Methylobacterium","s__sp43894"]}},{"id":"seq1010","metadata":{"taxonomy":["k__Bacteria","p__Actinobacteria","c__Actinobacteria","o__Frankiales","f__Geodermatophilaceae","g__Modestobacter","s__multiseptatus"]}},{"id":"seq1011","metadata":{"taxonomy":["k__Bacteria","p__Proteobacteria","c__Alphaproteobacteria","o__Sphingomonadales","f__NA","g__NA","s__sp47569"]}},{"id":"seq1012","metadata":{"taxonomy":["k__Bacteria","p__Firmicutes","c__Clostridia","o__Clostridiales","f__Lachnospiraceae","g__NA","s__sp32762-sp33418"]}},{"id":"seq1013","metadata":{"taxonomy":["k__Archaea","p__Thaumarchaeota","c__NA","o__NA","f__NA","g__*Nitrososphaera","s__sp1559"]}},{"id":"seq1014","metadata":{"taxonomy":["k__Bacteria","p__Chloroflexi","c__Chloroflexia","o__Kallotenuales","f__NA","g__NA","s__sp21227"]}},{"id":"seq1017","metadata":{"taxonomy":["k__Bacteria","p__Firmicutes","c__Clostridia","o__Clostridiales","f__Lachnospiraceae","g__NA","s__sp33418"]}},{"id":"seq1018","metadata":{"taxonomy":["k__Bacteria","p__Bacteroidetes","c__Bacteroidia","o__Bacteroidales","f__Porphyromonadaceae","g__Odoribacter","s__sp13183"]}},{"id":"seq1020","metadata":{"taxonomy":["k__Bacteria","p__Actinobacteria","c__Actinobacteria","o__Pseudonocardiales","f__Pseudonocardiaceae","g__Saccharothrix","s__saharensis"]}},{"id":"seq1021","metadata":{"taxonomy":["k__Bacteria","p__Firmicutes","c__Clostridia","o__Clostridiales","f__Lachnospiraceae","g__Lactonifactor","s__longoviformis"]}},{"id":"seq1022","metadata":{"taxonomy":["k__Bacteria","p__Chloroflexi","c__NA","o__NA","f__NA","g__NA","s__sp21759"]}},{"id":"seq1023","metadata":{"taxonomy":["k__Bacteria","p__Actinobacteria","c__Actinobacteria","o__Propionibacteriales","f__Nocardioidaceae","g__Nocardioides","s__mesophilus"]}},{"id":"seq1024","metadata":{"taxonomy":["k__Bacteria","p__Actinobacteria","c__Actinobacteria","o__Kineosporiales","f__Kineosporiaceae","g__Angustibacter","s__aerolatus-peucedani"]}},{"id":"seq1026","metadata":{"taxonomy":["k__Bacteria","p__Proteobacteria","c__Alphaproteobacteria","o__Sphingomonadales","f__Sphingomonadaceae","g__Sphingomonas","s__NA"]}},{"id":"seq1027","metadata":{"taxonomy":["k__Bacteria","p__Bacteroidetes","c__Bacteroidia","o__Bacteroidales","f__Rikenellaceae","g__Alistipes","s__sp14367"]}},{"id":"seq1028","metadata":{"taxonomy":["k__Bacteria","p__Bacteroidetes","c__Bacteroidia","o__Bacteroidales","f__Bacteroidaceae","g__Bacteroides","s__sartorii"]}},{"id":"seq1030","metadata":{"taxonomy":["k__Bacteria","p__Bacteroidetes","c__Bacteroidia","o__Bacteroidales","f__Porphyromonadaceae","g__Odoribacter","s__sp13171"]}},{"id":"seq1032","metadata":{"taxonomy":["k__Bacteria","p__Actinobacteria","c__Actinobacteria","o__Micromonosporales","f__Micromonosporaceae","g__Actinoplanes","s__friuliensis"]}},{"id":"seq1033","metadata":{"taxonomy":["k__Bacteria","p__Actinobacteria","c__Actinobacteria","o__Micrococcales","f__Microbacteriaceae","g__Chryseoglobus","s__frigidaquae"]}},{"id":"seq1035","metadata":{"taxonomy":["k__Bacteria","p__Bacteroidetes","c__Bacteroidia","o__Bacteroidales","f__Porphyromonadaceae","g__Odoribacter","s__sp13176"]}},{"id":"seq1036","metadata":{"taxonomy":["k__Bacteria","p__Firmicutes","c__Clostridia","o__Clostridiales","f__Lachnospiraceae","g__Tyzzerella","s__sp33298-sp33301"]}},{"id":"seq1038","metadata":{"taxonomy":["k__Bacteria","p__Actinobacteria","c__Actinobacteria","o__Frankiales","f__NA","g__NA","s__sp6165"]}},{"id":"seq1039","metadata":{"taxonomy":["k__Bacteria","p__Proteobacteria","c__Gammaproteobacteria","o__Pseudomonadales","f__Moraxellaceae","g__Acinetobacter","s__bouvetii-schindleri"]}},{"id":"seq1040","metadata":{"taxonomy":["k__Bacteria","p__Actinobacteria","c__Rubrobacteria","o__Rubrobacterales","f__Rubrobacteriaceae","g__Rubrobacter","s__sp10742-sp10761"]}},{"id":"seq1041","metadata":{"taxonomy":["k__Bacteria","p__Firmicutes","c__Clostridia","o__Clostridiales","f__Lachnospiraceae","g__NA","s__sp32470-sp32496"]}},{"id":"seq1042","metadata":{"taxonomy":["k__Bacteria","p__Firmicutes","c__Clostridia","o__Clostridiales","f__Ruminococcaceae","g__NA","s__sp35607"]}},{"id":"seq1044","metadata":{"taxonomy":["k__Bacteria","p__Firmicutes","c__Erysipelotrichia","o__Erysipelotrichales","f__Erysipelotrichaceae","g__Turicibacter","s__sp36759"]}},{"id":"seq1045","metadata":{"taxonomy":["k__Bacteria","p__Actinobacteria","c__Actinobacteria","o__Frankiales","f__Geodermatophilaceae","g__Geodermatophilus","s__africanus-obscurus"]}},{"id":"seq1046","metadata":{"taxonomy":["k__Bacteria","p__Actinobacteria","c__Actinobacteria","o__Frankiales","f__Geodermatophilaceae","g__Geodermatophilus","s__tzadiensis"]}},{"id":"seq1047","metadata":{"taxonomy":["k__Bacteria","p__Bacteroidetes","c__Bacteroidia","o__Bacteroidales","f__Porphyromonadaceae","g__Odoribacter","s__sp13176"]}},{"id":"seq1049","metadata":{"taxonomy":["k__Bacteria","p__Actinobacteria","c__Actinobacteria","o__Kineosporiales","f__Kineosporiaceae","g__Kineococcus","s__endophyticus"]}},{"id":"seq1050","metadata":{"taxonomy":["k__Bacteria","p__Bacteroidetes","c__Bacteroidia","o__Bacteroidales","f__Bacteroidaceae","g__Bacteroides","s__sartorii"]}},{"id":"seq1051","metadata":{"taxonomy":["k__Bacteria","p__Actinobacteria","c__Actinobacteria","o__Propionibacteriales","f__Propionibacteriaceae","g__Microlunatus","s__sp7737"]}},{"id":"seq1052","metadata":{"taxonomy":["k__Bacteria","p__Bacteroidetes","c__Bacteroidia","o__Bacteroidales","f__Porphyromonadaceae","g__Odoribacter","s__sp13171"]}},{"id":"seq1053","metadata":{"taxonomy":["k__Bacteria","p__Proteobacteria","c__Gammaproteobacteria","o__Pseudomonadales","f__Pseudomonadaceae","g__Pseudomonas","s__taeanensis"]}},{"id":"seq1055","metadata":{"taxonomy":["k__Bacteria","p__Actinobacteria","c__Coriobacteriia","o__Coriobacteriales","f__Coriobacteriaceae","g__Gordonibacter","s__faecihominis"]}},{"id":"seq1056","metadata":{"taxonomy":["k__Bacteria","p__Proteobacteria","c__Alphaproteobacteria","o__Sphingomonadales","f__Erythrobacteraceae","g__Altererythrobacter","s__sp47515"]}},{"id":"seq1057","metadata":{"taxonomy":["k__Bacteria","p__Firmicutes","c__Clostridia","o__Clostridiales","f__Lachnospiraceae","g__Lachnoclostridium","s__bolteae-sp32422-sp32431"]}},{"id":"seq1058","metadata":{"taxonomy":["k__Bacteria","p__Actinobacteria","c__Rubrobacteria","o__Rubrobacterales","f__Rubrobacteriaceae","g__Rubrobacter","s__sp10748"]}},{"id":"seq1060","metadata":{"taxonomy":["k__Bacteria","p__Actinobacteria","c__Actinobacteria","o__Streptomycetales","f__Streptomycetaceae","g__Streptomyces","s__diastaticus-mexicanus"]}},{"id":"seq1061","metadata":{"taxonomy":["k__Bacteria","p__Bacteroidetes","c__Cytophagia","o__Cytophagales","f__Cytophagaceae","g__Adhaeribacter","s__sp15088"]}},{"id":"seq1062","metadata":{"taxonomy":["k__Bacteria","p__Firmicutes","c__Clostridia","o__Clostridiales","f__Ruminococcaceae","g__NA","s__sp35147-sp35148"]}},{"id":"seq1063","metadata":{"taxonomy":["k__Bacteria","p__Firmicutes","c__Clostridia","o__Clostridiales","f__Ruminococcaceae","g__Intestinimonas","s__sp34624"]}},{"id":"seq1064","metadata":{"taxonomy":["k__Bacteria","p__Actinobacteria","c__Actinobacteria","o__Frankiales","f__NA","g__NA","s__sp6166"]}},{"id":"seq1066","metadata":{"taxonomy":["k__Bacteria","p__Firmicutes","c__Clostridia","o__Clostridiales","f__Lachnospiraceae","g__NA","s__sp32459"]}},{"id":"seq1070","metadata":{"taxonomy":["k__Bacteria","p__Proteobacteria","c__Alphaproteobacteria","o__Rhizobiales","f__Bradyrhizobiaceae","g__NA","s__sp43317-sp43322"]}},{"id":"seq1071","metadata":{"taxonomy":["k__Bacteria","p__Firmicutes","c__Clostridia","o__Clostridiales","f__Lachnospiraceae","g__NA","s__sp32824"]}},{"id":"seq1072","metadata":{"taxonomy":["k__Bacteria","p__Firmicutes","c__Clostridia","o__Clostridiales","f__Ruminococcaceae","g__Intestinimonas","s__butyriciproducens-sp35736"]}},{"id":"seq1073","metadata":{"taxonomy":["k__Bacteria","p__Proteobacteria","c__Alphaproteobacteria","o__Sphingomonadales","f__Sphingomonadaceae","g__Sphingomonas","s__sp47842"]}},{"id":"seq1074","metadata":{"taxonomy":["k__Bacteria","p__Actinobacteria","c__Actinobacteria","o__Frankiales","f__Geodermatophilaceae","g__Geodermatophilus","s__normandii-saharensis"]}},{"id":"seq1077","metadata":{"taxonomy":["k__Bacteria","p__Actinobacteria","c__Actinobacteria","o__Pseudonocardiales","f__Pseudonocardiaceae","g__Pseudonocardia","s__cypriaca"]}},{"id":"seq1078","metadata":{"taxonomy":["k__Bacteria","p__Actinobacteria","c__Actinobacteria","o__Frankiales","f__Geodermatophilaceae","g__Geodermatophilus","s__brasiliensis-taihuensis"]}},{"id":"seq1079","metadata":{"taxonomy":["k__Archaea","p__Thaumarchaeota","c__NA","o__NA","f__NA","g__NA","s__sp1565"]}},{"id":"seq1080","metadata":{"taxonomy":["k__Bacteria","p__Proteobacteria","c__Alphaproteobacteria","o__Rhodobacterales","f__Rhodobacteraceae","g__Paracocccus-Paracoccus","s__huijuniae-sp44862"]}},{"id":"seq1081","metadata":{"taxonomy":["k__Bacteria","p__Bacteroidetes","c__Bacteroidia","o__Bacteroidales","f__Porphyromonadaceae","g__Odoribacter","s__sp13171-sp13184"]}},{"id":"seq1082","metadata":{"taxonomy":["k__Bacteria","p__Actinobacteria","c__Thermoleophilia","o__Solirubrobacterales","f__Conexibacteraceae","g__Conexibacter","s__sp11052"]}},{"id":"seq1083","metadata":{"taxonomy":["k__Bacteria","p__Firmicutes","c__Erysipelotrichia","o__Erysipelotrichales","f__Erysipelotrichaceae","g__NA","s__sp36740"]}},{"id":"seq1086","metadata":{"taxonomy":["k__Bacteria","p__Firmicutes","c__Erysipelotrichia","o__Erysipelotrichales","f__Erysipelotrichaceae","g__Turicibacter","s__sanguinis"]}},{"id":"seq1087","metadata":{"taxonomy":["k__Bacteria","p__Firmicutes","c__Clostridia","o__Clostridiales","f__Lachnospiraceae","g__Blautia","s__sp31989"]}},{"id":"seq1090","metadata":{"taxonomy":["k__Bacteria","p__Acidobacteria","c__Acidobacteria","o__NA","f__NA","g__Blastocatella","s__fastidiosa"]}},{"id":"seq1091","metadata":{"taxonomy":["k__Bacteria","p__Actinobacteria","c__Actinobacteria","o__Frankiales","f__Geodermatophilaceae","g__Blastococcus","s__jejuensis"]}},{"id":"seq1092","metadata":{"taxonomy":["k__Bacteria","p__Proteobacteria","c__Alphaproteobacteria","o__Rhizobiales","f__Methylobacteriaceae","g__Microvirga","s__aerilata"]}},{"id":"seq1094","metadata":{"taxonomy":["k__Bacteria","p__Proteobacteria","c__Alphaproteobacteria","o__Sphingomonadales","f__Sphingomonadaceae","g__Sphingomonas","s__endophytica-sp47896"]}},{"id":"seq1095","metadata":{"taxonomy":["k__Bacteria","p__Firmicutes","c__Clostridia","o__Clostridiales","f__Lachnospiraceae","g__Marvinbryantia","s__sp32993"]}},{"id":"seq1096","metadata":{"taxonomy":["k__Bacteria","p__Firmicutes","c__Clostridia","o__Clostridiales","f__Lachnospiraceae","g__Lachnoclostridium","s__sp32439"]}},{"id":"seq1097","metadata":{"taxonomy":["k__Bacteria","p__Firmicutes","c__Clostridia","o__Clostridiales","f__Lachnospiraceae","g__Ruminococcus","s__gauvreauii"]}},{"id":"seq1099","metadata":{"taxonomy":["k__Bacteria","p__Actinobacteria","c__Actinobacteria","o__Micrococcales","f__Cellulomonadaceae","g__Cellulomonas","s__flavigena-iranensis"]}},{"id":"seq1101","metadata":{"taxonomy":["k__Bacteria","p__Proteobacteria","c__Alphaproteobacteria","o__Caulobacterales","f__Caulobacteraceae","g__NA","s__sp42794"]}},{"id":"seq1102","metadata":{"taxonomy":["k__Bacteria","p__Actinobacteria","c__Actinobacteria","o__Frankiales","f__NA","g__NA","s__sp6166"]}},{"id":"seq1103","metadata":{"taxonomy":["k__Bacteria","p__Proteobacteria","c__Alphaproteobacteria","o__Rhodobacterales","f__Rhodobacteraceae","g__Rubellimicrobium","s__mesophilum"]}},{"id":"seq1104","metadata":{"taxonomy":["k__Bacteria","p__Firmicutes","c__Clostridia","o__Clostridiales","f__Ruminococcaceae","g__Hydrogenoanaerobacterium","s__saccharovorans"]}},{"id":"seq1107","metadata":{"taxonomy":["k__Bacteria","p__Actinobacteria","c__Thermoleophilia","o__Gaiellales","f__NA","g__NA","s__sp10884"]}},{"id":"seq1108","metadata":{"taxonomy":["k__Bacteria","p__Firmicutes","c__Clostridia","o__Clostridiales","f__Ruminococcaceae","g__Anaerotruncus","s__sp34462"]}},{"id":"seq1110","metadata":{"taxonomy":["k__Bacteria","p__Firmicutes","c__Negativicutes","o__Selenomonadales","f__Veillonellaceae","g__Anaerosinus","s__glycerini"]}},{"id":"seq1111","metadata":{"taxonomy":["k__Bacteria","p__Proteobacteria","c__Betaproteobacteria","o__Hydrogenophilales","f__Hydrogenophilaceae","g__Hydrogenophilus","s__thermoluteolus"]}},{"id":"seq1112","metadata":{"taxonomy":["k__Bacteria","p__Actinobacteria","c__Actinobacteria","o__Micromonosporales","f__Micromonosporaceae","g__Couchioplanes","s__caeruleus"]}},{"id":"seq1113","metadata":{"taxonomy":["k__Bacteria","p__Deinococcus-Thermus","c__Deinococci","o__Deinococcales","f__Deinococcaceae","g__Deinococcus","s__maricopensis"]}},{"id":"seq1114","metadata":{"taxonomy":["k__Bacteria","p__Actinobacteria","c__Actinobacteria","o__Streptomycetales","f__Streptomycetaceae","g__Streptomyces","s__NA"]}},{"id":"seq1115","metadata":{"taxonomy":["k__Bacteria","p__Actinobacteria","c__Actinobacteria","o__Frankiales","f__Sporichthyaceae","g__NA","s__sp6154"]}},{"id":"seq1116","metadata":{"taxonomy":["k__Bacteria","p__Actinobacteria","c__Actinobacteria","o__Actinomycetales","f__Actinomycetaceae","g__Actinomyces","s__odontolyticus"]}},{"id":"seq1118","metadata":{"taxonomy":["k__Bacteria","p__Actinobacteria","c__Actinobacteria","o__Propionibacteriales","f__Nocardioidaceae","g__Nocardioides","s__mesophilus"]}},{"id":"seq1119","metadata":{"taxonomy":["k__Bacteria","p__Bacteroidetes","c__Bacteroidia","o__Bacteroidales","f__Porphyromonadaceae","g__Odoribacter","s__sp13171"]}},{"id":"seq1122","metadata":{"taxonomy":["k__Bacteria","p__Bacteroidetes","c__Bacteroidia","o__Bacteroidales","f__Bacteroidaceae","g__Bacteroides","s__uniformis"]}},{"id":"seq1124","metadata":{"taxonomy":["k__Bacteria","p__Proteobacteria","c__Alphaproteobacteria","o__Rhodospirillales","f__Acetobacteraceae","g__Belnapia","s__moabensis"]}},{"id":"seq1125","metadata":{"taxonomy":["k__Bacteria","p__Bacteroidetes","c__Bacteroidia","o__Bacteroidales","f__Porphyromonadaceae","g__Odoribacter","s__sp13183"]}},{"id":"seq1126","metadata":{"taxonomy":["k__Bacteria","p__Bacteroidetes","c__Bacteroidia","o__Bacteroidales","f__Rikenellaceae","g__Alistipes","s__putredinis"]}},{"id":"seq1127","metadata":{"taxonomy":["k__Bacteria","p__Actinobacteria","c__Actinobacteria","o__Propionibacteriales","f__Propionibacteriaceae","g__Friedmanniella","s__lacustris"]}},{"id":"seq1128","metadata":{"taxonomy":["k__Bacteria","p__Firmicutes","c__Clostridia","o__Clostridiales","f__Peptostreptococcaceae","g__Peptostreptococcus","s__anaerobius"]}},{"id":"seq1132","metadata":{"taxonomy":["k__Bacteria","p__Bacteroidetes","c__Bacteroidia","o__Bacteroidales","f__Porphyromonadaceae","g__Odoribacter","s__sp13176"]}},{"id":"seq1133","metadata":{"taxonomy":["k__Bacteria","p__Actinobacteria","c__Actinobacteria","o__Frankiales","f__Geodermatophilaceae","g__Geodermatophilus","s__africanus-obscurus"]}},{"id":"seq1134","metadata":{"taxonomy":["k__Bacteria","p__Firmicutes","c__Clostridia","o__Clostridiales","f__Family XIII","g__Eubacterium","s__sp31674"]}},{"id":"seq1135","metadata":{"taxonomy":["k__Bacteria","p__Firmicutes","c__Bacilli","o__Bacillales","f__Bacillaceae","g__Bacillus","s__vireti"]}},{"id":"seq1136","metadata":{"taxonomy":["k__Bacteria","p__Proteobacteria","c__Alphaproteobacteria","o__Rhizobiales","f__NA","g__NA","s__NA"]}},{"id":"seq1137","metadata":{"taxonomy":["k__Bacteria","p__Actinobacteria","c__Actinobacteria","o__Corynebacteriales","f__NA","g__NA","s__NA"]}},{"id":"seq1138","metadata":{"taxonomy":["k__Bacteria","p__Actinobacteria","c__Actinobacteria","o__Frankiales","f__NA","g__NA","s__sp6166"]}},{"id":"seq1139","metadata":{"taxonomy":["k__Bacteria","p__Firmicutes","c__Clostridia","o__Clostridiales","f__Ruminococcaceae","g__Hydrogenoanaerobacterium","s__sp34619"]}},{"id":"seq1140","metadata":{"taxonomy":["k__Bacteria","p__Firmicutes","c__Bacilli","o__Bacillales","f__Staphylococcaceae","g__Staphylococcus","s__capitis-caprae-epidermidis"]}},{"id":"seq1141","metadata":{"taxonomy":["k__Bacteria","p__Proteobacteria","c__Alphaproteobacteria","o__Rhizobiales","f__Methylobacteriaceae","g__Methylobacterium","s__oxalidis"]}},{"id":"seq1142","metadata":{"taxonomy":["k__Bacteria","p__Firmicutes","c__Erysipelotrichia","o__Erysipelotrichales","f__Erysipelotrichaceae","g__Turicibacter","s__sanguinis"]}},{"id":"seq1143","metadata":{"taxonomy":["k__Bacteria","p__Firmicutes","c__Clostridia","o__Clostridiales","f__Ruminococcaceae","g__NA","s__sp35873"]}},{"id":"seq1144","metadata":{"taxonomy":["k__Bacteria","p__Actinobacteria","c__Actinobacteria","o__Frankiales","f__Geodermatophilaceae","g__Geodermatophilus","s__obscurus"]}},{"id":"seq1145","metadata":{"taxonomy":["k__Bacteria","p__Actinobacteria","c__Actinobacteria","o__Micrococcales","f__Cellulomonadaceae","g__Cellulomonas","s__biazotea-fimi-oligotrophica"]}},{"id":"seq1146","metadata":{"taxonomy":["k__Bacteria","p__Bacteroidetes","c__Bacteroidia","o__Bacteroidales","f__Rikenellaceae","g__Alistipes","s__timonensis"]}},{"id":"seq1147","metadata":{"taxonomy":["k__Bacteria","p__Firmicutes","c__Bacilli","o__Bacillales","f__Bacillaceae","g__Bacillus","s__firmus-oceanisediminis"]}},{"id":"seq1148","metadata":{"taxonomy":["k__Bacteria","p__Acidobacteria","c__Acidobacteria","o__NA","f__NA","g__Blastocatella","s__sp3033"]}},{"id":"seq1149","metadata":{"taxonomy":["k__Bacteria","p__Bacteroidetes","c__Bacteroidia","o__Bacteroidales","f__Porphyromonadaceae","g__Parabacteroides","s__merdae-sp13265"]}},{"id":"seq1150","metadata":{"taxonomy":["k__Bacteria","p__Bacteroidetes","c__Bacteroidia","o__Bacteroidales","f__Porphyromonadaceae","g__Odoribacter","s__sp13176"]}},{"id":"seq1151","metadata":{"taxonomy":["k__Bacteria","p__Proteobacteria","c__Alphaproteobacteria","o__Rhizobiales","f__Methylobacteriaceae","g__Microvirga","s__aerilata-aerophila-sp43923"]}},{"id":"seq1154","metadata":{"taxonomy":["k__Bacteria","p__Proteobacteria","c__Alphaproteobacteria","o__Rhizobiales","f__Methylobacteriaceae","g__Methylobacterium","s__isbiliense"]}},{"id":"seq1155","metadata":{"taxonomy":["k__Bacteria","p__Firmicutes","c__Erysipelotrichia","o__Erysipelotrichales","f__Erysipelotrichaceae","g__NA","s__sp36777"]}},{"id":"seq1159","metadata":{"taxonomy":["k__Bacteria","p__Firmicutes","c__Negativicutes","o__Selenomonadales","f__Veillonellaceae","g__Veillonella","s__parvula"]}},{"id":"seq1160","metadata":{"taxonomy":["k__Bacteria","p__Actinobacteria","c__Rubrobacteria","o__Rubrobacterales","f__Rubrobacteriaceae","g__Rubrobacter","s__sp10730"]}},{"id":"seq1161","metadata":{"taxonomy":["k__Bacteria","p__Actinobacteria","c__Actinobacteria","o__Streptomycetales","f__Streptomycetaceae","g__Streptomyces","s__NA"]}},{"id":"seq1162","metadata":{"taxonomy":["k__Bacteria","p__Proteobacteria","c__Gammaproteobacteria","o__Pseudomonadales","f__Pseudomonadaceae","g__Pseudomonas","s__oryzihabitans-psychrotolerans"]}},{"id":"seq1164","metadata":{"taxonomy":["k__Bacteria","p__Actinobacteria","c__Rubrobacteria","o__Rubrobacterales","f__Rubrobacteriaceae","g__Rubrobacter","s__sp10746"]}},{"id":"seq1165","metadata":{"taxonomy":["k__Bacteria","p__Actinobacteria","c__Actinobacteria","o__Micrococcales","f__Microbacteriaceae","g__Chryseoglobus","s__frigidaquae"]}},{"id":"seq1166","metadata":{"taxonomy":["k__Bacteria","p__Proteobacteria","c__Alphaproteobacteria","o__Rhizobiales","f__Methylobacteriaceae","g__Microvirga","s__aerilata"]}},{"id":"seq1168","metadata":{"taxonomy":["k__Bacteria","p__Chloroflexi","c__Chloroflexia","o__Kallotenuales","f__NA","g__NA","s__sp21227"]}},{"id":"seq1171","metadata":{"taxonomy":["k__Bacteria","p__Actinobacteria","c__Actinobacteria","o__Frankiales","f__Geodermatophilaceae","g__NA","s__sp6088"]}},{"id":"seq1172","metadata":{"taxonomy":["k__Bacteria","p__Actinobacteria","c__Actinobacteria","o__Micrococcales","f__Promicromonosporaceae","g__Promicromonospora","s__sp7297"]}},{"id":"seq1173","metadata":{"taxonomy":["k__Bacteria","p__Firmicutes","c__Erysipelotrichia","o__Erysipelotrichales","f__Erysipelotrichaceae","g__Faecalitalea","s__sp36732-sp36741-sp36793"]}},{"id":"seq1174","metadata":{"taxonomy":["k__Bacteria","p__Actinobacteria","c__Actinobacteria","o__Frankiales","f__Geodermatophilaceae","g__Geodermatophilus","s__africanus-obscurus"]}},{"id":"seq1176","metadata":{"taxonomy":["k__Bacteria","p__Firmicutes","c__Clostridia","o__Clostridiales","f__Lachnospiraceae","g__NA","s__sp33418"]}},{"id":"seq1177","metadata":{"taxonomy":["k__Bacteria","p__Proteobacteria","c__Alphaproteobacteria","o__Rhodospirillales","f__NA","g__NA","s__sp45846"]}},{"id":"seq1178","metadata":{"taxonomy":["k__Bacteria","p__Bacteroidetes","c__Bacteroidia","o__Bacteroidales","f__Bacteroidaceae","g__Bacteroides","s__sartorii"]}},{"id":"seq1179","metadata":{"taxonomy":["k__Bacteria","p__Proteobacteria","c__Alphaproteobacteria","o__Rhizobiales","f__Bradyrhizobiaceae","g__NA","s__sp43322"]}},{"id":"seq1180","metadata":{"taxonomy":["k__Bacteria","p__Actinobacteria","c__Rubrobacteria","o__Rubrobacterales","f__Rubrobacteriaceae","g__Rubrobacter","s__sp10735"]}},{"id":"seq1183","metadata":{"taxonomy":["k__Bacteria","p__Bacteroidetes","c__Cytophagia","o__Cytophagales","f__Cytophagaceae","g__Spirosoma","s__sp15381"]}},{"id":"seq1184","metadata":{"taxonomy":["k__Bacteria","p__Proteobacteria","c__Betaproteobacteria","o__Burkholderiales","f__Oxalobacteraceae","g__Massilia","s__timonae"]}},{"id":"seq1186","metadata":{"taxonomy":["k__Bacteria","p__Firmicutes","c__Clostridia","o__Clostridiales","f__Lachnospiraceae","g__NA","s__sp33774"]}},{"id":"seq1187","metadata":{"taxonomy":["k__Bacteria","p__Bacteroidetes","c__Bacteroidia","o__Bacteroidales","f__Bacteroidaceae","g__Bacteroides","s__caccae"]}},{"id":"seq1188","metadata":{"taxonomy":["k__Bacteria","p__Firmicutes","c__Clostridia","o__Clostridiales","f__Ruminococcaceae","g__Oscillibacter","s__sp34651"]}},{"id":"seq1189","metadata":{"taxonomy":["k__Bacteria","p__Actinobacteria","c__Actinobacteria","o__Micrococcales","f__Micrococcaceae","g__Kocuria","s__aegyptia-polaris"]}},{"id":"seq1190","metadata":{"taxonomy":["k__Bacteria","p__Firmicutes","c__Clostridia","o__Clostridiales","f__Lachnospiraceae","g__NA","s__sp33387"]}},{"id":"seq1191","metadata":{"taxonomy":["k__Bacteria","p__Actinobacteria","c__Actinobacteria","o__Frankiales","f__Geodermatophilaceae","g__Geodermatophilus","s__africanus-obscurus-siccatus"]}},{"id":"seq1192","metadata":{"taxonomy":["k__Bacteria","p__Proteobacteria","c__Alphaproteobacteria","o__Caulobacterales","f__Caulobacteraceae","g__NA","s__sp42788"]}},{"id":"seq1193","metadata":{"taxonomy":["k__Bacteria","p__Actinobacteria","c__Actinobacteria","o__Propionibacteriales","f__Nocardioidaceae","g__Nocardioides","s__sp7686"]}},{"id":"seq1195","metadata":{"taxonomy":["k__Bacteria","p__Actinobacteria","c__Acidimicrobiia","o__Acidimicrobiales","f__NA","g__NA","s__sp4622"]}},{"id":"seq1196","metadata":{"taxonomy":["k__Bacteria","p__Bacteroidetes","c__Sphingobacteriia","o__Sphingobacteriales","f__Chitinophagaceae","g__Ferruginibacter","s__sp18154"]}},{"id":"seq1198","metadata":{"taxonomy":["k__Bacteria","p__Proteobacteria","c__Betaproteobacteria","o__Burkholderiales","f__Oxalobacteraceae","g__Massilia","s__alkalitolerans-niastensis-timonae"]}},{"id":"seq1199","metadata":{"taxonomy":["k__Bacteria","p__Firmicutes","c__Clostridia","o__Clostridiales","f__Lachnospiraceae","g__Tyzzerella","s__sp33302"]}},{"id":"seq1200","metadata":{"taxonomy":["k__Bacteria","p__Actinobacteria","c__Acidimicrobiia","o__Acidimicrobiales","f__NA","g__NA","s__sp4640"]}},{"id":"seq1201","metadata":{"taxonomy":["k__Bacteria","p__Firmicutes","c__Erysipelotrichia","o__Erysipelotrichales","f__Erysipelotrichaceae","g__Erysipelatoclostridium","s__sp36611"]}},{"id":"seq1202","metadata":{"taxonomy":["k__Bacteria","p__Firmicutes","c__Bacilli","o__Lactobacillales","f__Streptococcaceae","g__Streptococcus","s__sanguinis"]}},{"id":"seq1204","metadata":{"taxonomy":["k__Bacteria","p__Proteobacteria","c__Alphaproteobacteria","o__Rhizobiales","f__Methylobacteriaceae","g__Methylobacterium","s__sp43888"]}},{"id":"seq1205","metadata":{"taxonomy":["k__Bacteria","p__Bacteroidetes","c__Bacteroidia","o__Bacteroidales","f__Porphyromonadaceae","g__Parabacteroides","s__goldsteinii"]}},{"id":"seq1206","metadata":{"taxonomy":["k__Bacteria","p__Actinobacteria","c__Actinobacteria","o__Frankiales","f__Geodermatophilaceae","g__Blastococcus","s__sp6057"]}},{"id":"seq1207","metadata":{"taxonomy":["k__Bacteria","p__Proteobacteria","c__Alphaproteobacteria","o__Sphingomonadales","f__Sphingomonadaceae","g__Sphingomonas","s__dokdonensis"]}},{"id":"seq1208","metadata":{"taxonomy":["None","NA","NA","NA","NA","NA","NA"]}},{"id":"seq1209","metadata":{"taxonomy":["k__Bacteria","p__Bacteroidetes","c__Bacteroidia","o__Bacteroidales","f__Porphyromonadaceae","g__Odoribacter","s__sp13183"]}},{"id":"seq1210","metadata":{"taxonomy":["k__Bacteria","p__Actinobacteria","c__Actinobacteria","o__Micromonosporales","f__Micromonosporaceae","g__Couchioplanes","s__caeruleus"]}},{"id":"seq1211","metadata":{"taxonomy":["k__Bacteria","p__Firmicutes","c__Erysipelotrichia","o__Erysipelotrichales","f__Erysipelotrichaceae","g__*Stoquefichus","s__sp36592"]}},{"id":"seq1214","metadata":{"taxonomy":["k__Bacteria","p__Actinobacteria","c__Actinobacteria","o__Micrococcales","f__Cellulomonadaceae","g__Cellulomonas","s__oligotrophica"]}},{"id":"seq1215","metadata":{"taxonomy":["k__Bacteria","p__Bacteroidetes","c__Bacteroidia","o__Bacteroidales","f__Porphyromonadaceae","g__Parabacteroides","s__gordonii"]}},{"id":"seq1216","metadata":{"taxonomy":["k__Bacteria","p__Firmicutes","c__Bacilli","o__Bacillales","f__Bacillaceae","g__Bacillus","s__muralis-simplex-thuringiensis"]}},{"id":"seq1218","metadata":{"taxonomy":["k__Bacteria","p__Bacteroidetes","c__Bacteroidia","o__Bacteroidales","f__Rikenellaceae","g__Alistipes","s__onderdonkii-timonensis"]}},{"id":"seq1219","metadata":{"taxonomy":["k__Bacteria","p__Actinobacteria","c__Actinobacteria","o__Micrococcales","f__Microbacteriaceae","g__Diaminobutyricimonas","s__aerilata"]}},{"id":"seq1220","metadata":{"taxonomy":["k__Bacteria","p__Proteobacteria","c__Alphaproteobacteria","o__Rhodospirillales","f__Acetobacteraceae","g__NA","s__sp45746"]}},{"id":"seq1221","metadata":{"taxonomy":["k__Bacteria","p__Bacteroidetes","c__Sphingobacteriia","o__Sphingobacteriales","f__Chitinophagaceae","g__Ferruginibacter","s__sp18154"]}},{"id":"seq1223","metadata":{"taxonomy":["k__Bacteria","p__Bacteroidetes","c__Bacteroidia","o__Bacteroidales","f__Porphyromonadaceae","g__Odoribacter","s__sp13183"]}},{"id":"seq1228","metadata":{"taxonomy":["k__Bacteria","p__Proteobacteria","c__Alphaproteobacteria","o__Rhodospirillales","f__NA","g__Geminicoccus","s__sp46528"]}},{"id":"seq1229","metadata":{"taxonomy":["k__Bacteria","p__Bacteroidetes","c__Sphingobacteriia","o__Sphingobacteriales","f__Chitinophagaceae","g__Ferruginibacter","s__sp18134-sp18154"]}},{"id":"seq1231","metadata":{"taxonomy":["k__Bacteria","p__Proteobacteria","c__Gammaproteobacteria","o__Pseudomonadales","f__Moraxellaceae","g__Acinetobacter","s__calcoaceticus-pittii"]}},{"id":"seq1233","metadata":{"taxonomy":["k__Archaea","p__Thaumarchaeota","c__NA","o__NA","f__NA","g__NA","s__sp1562"]}},{"id":"seq1235","metadata":{"taxonomy":["k__Bacteria","p__Actinobacteria","c__Actinobacteria","o__Streptomycetales","f__Streptomycetaceae","g__Streptomyces","s__NA"]}},{"id":"seq1236","metadata":{"taxonomy":["k__Bacteria","p__Proteobacteria","c__Gammaproteobacteria","o__Pasteurellales","f__Pasteurellaceae","g__Haemophilus","s__parainfluenzae"]}},{"id":"seq1238","metadata":{"taxonomy":["k__Bacteria","p__Actinobacteria","c__Actinobacteria","o__Propionibacteriales","f__Nocardioidaceae","g__Marmoricola","s__sp7558"]}},{"id":"seq1239","metadata":{"taxonomy":["k__Bacteria","p__Actinobacteria","c__Actinobacteria","o__Propionibacteriales","f__Propionibacteriaceae","g__Friedmanniella","s__lacustris"]}},{"id":"seq1241","metadata":{"taxonomy":["k__Bacteria","p__Proteobacteria","c__Alphaproteobacteria","o__Rhizobiales","f__Methylobacteriaceae","g__Methylobacterium","s__sp43873"]}},{"id":"seq1242","metadata":{"taxonomy":["None","NA","NA","NA","NA","NA","NA"]}},{"id":"seq1244","metadata":{"taxonomy":["k__Bacteria","p__Bacteroidetes","c__Bacteroidia","o__Bacteroidales","f__Porphyromonadaceae","g__Parabacteroides","s__sp13286"]}},{"id":"seq1246","metadata":{"taxonomy":["k__Bacteria","p__Proteobacteria","c__Alphaproteobacteria","o__Rickettsiales","f__Rickettsiaceae","g__Rickettsia","s__sp47024"]}},{"id":"seq1247","metadata":{"taxonomy":["k__Bacteria","p__Proteobacteria","c__Betaproteobacteria","o__Burkholderiales","f__Oxalobacteraceae","g__Noviherbaspirillum","s__sp49442"]}},{"id":"seq1248","metadata":{"taxonomy":["k__Bacteria","p__Firmicutes","c__Clostridia","o__Clostridiales","f__Ruminococcaceae","g__Anaerotruncus","s__sp34435"]}},{"id":"seq1250","metadata":{"taxonomy":["k__Bacteria","p__Actinobacteria","c__Actinobacteria","o__Corynebacteriales","f__Corynebacteriaceae","g__Corynebacterium","s__imitans"]}},{"id":"seq1251","metadata":{"taxonomy":["k__Bacteria","p__Firmicutes","c__Bacilli","o__Bacillales","f__Planococcaceae","g__Planococcus","s__donghaensis"]}},{"id":"seq1252","metadata":{"taxonomy":["k__Bacteria","p__Actinobacteria","c__Actinobacteria","o__Propionibacteriales","f__Nocardioidaceae","g__Nocardioides","s__alpinus"]}},{"id":"seq1253","metadata":{"taxonomy":["k__Bacteria","p__Actinobacteria","c__Acidimicrobiia","o__Acidimicrobiales","f__Acidimicrobiaceae","g__NA","s__sp4208"]}},{"id":"seq1254","metadata":{"taxonomy":["k__Bacteria","p__Actinobacteria","c__Actinobacteria","o__Micrococcales","f__Intrasporangiaceae","g__Knoellia","s__flava"]}},{"id":"seq1255","metadata":{"taxonomy":["k__Bacteria","p__Actinobacteria","c__Actinobacteria","o__Frankiales","f__Geodermatophilaceae","g__Modestobacter","s__marinus-versicolor"]}},{"id":"seq1256","metadata":{"taxonomy":["k__Bacteria","p__Bacteroidetes","c__Bacteroidia","o__Bacteroidales","f__Porphyromonadaceae","g__Parabacteroides","s__sp13288"]}},{"id":"seq1257","metadata":{"taxonomy":["k__Bacteria","p__Bacteroidetes","c__Bacteroidia","o__Bacteroidales","f__Rikenellaceae","g__Alistipes","s__putredinis-timonensis"]}},{"id":"seq1258","metadata":{"taxonomy":["k__Bacteria","p__Bacteroidetes","c__Bacteroidia","o__Bacteroidales","f__Porphyromonadaceae","g__Parabacteroides","s__goldsteinii"]}},{"id":"seq1260","metadata":{"taxonomy":["k__Bacteria","p__Proteobacteria","c__Alphaproteobacteria","o__Rhodospirillales","f__NA","g__*Alysiosphaera","s__sp46511"]}},{"id":"seq1261","metadata":{"taxonomy":["k__Bacteria","p__Firmicutes","c__Clostridia","o__Clostridiales","f__Lachnospiraceae","g__NA","s__sp33692"]}},{"id":"seq1264","metadata":{"taxonomy":["k__Bacteria","p__Actinobacteria","c__Actinobacteria","o__Micrococcales","f__Micrococcaceae","g__Rothia","s__dentocariosa"]}},{"id":"seq1265","metadata":{"taxonomy":["k__Bacteria","p__Firmicutes","c__Clostridia","o__Clostridiales","f__Lachnospiraceae","g__Lachnoclostridium","s__bolteae-sp32422-sp32431"]}},{"id":"seq1266","metadata":{"taxonomy":["k__Bacteria","p__Proteobacteria","c__Alphaproteobacteria","o__Rhodospirillales","f__NA","g__NA","s__sp45806"]}},{"id":"seq1267","metadata":{"taxonomy":["k__Bacteria","p__Proteobacteria","c__Gammaproteobacteria","o__Enterobacteriales","f__Enterobacteriaceae","g__Salmonella","s__enterica"]}},{"id":"seq1268","metadata":{"taxonomy":["k__Bacteria","p__Firmicutes","c__Clostridia","o__Clostridiales","f__Ruminococcaceae","g__NA","s__sp35840"]}},{"id":"seq1270","metadata":{"taxonomy":["k__Bacteria","p__Bacteroidetes","c__Cytophagia","o__Cytophagales","f__Cytophagaceae","g__Adhaeribacter","s__aquaticus"]}},{"id":"seq1271","metadata":{"taxonomy":["k__Bacteria","p__Actinobacteria","c__Actinobacteria","o__Frankiales","f__Geodermatophilaceae","g__NA","s__sp6088"]}},{"id":"seq1272","metadata":{"taxonomy":["k__Bacteria","p__Firmicutes","c__Clostridia","o__Clostridiales","f__Ruminococcaceae","g__Anaerotruncus","s__sp34482"]}},{"id":"seq1273","metadata":{"taxonomy":["k__Bacteria","p__Actinobacteria","c__Acidimicrobiia","o__Acidimicrobiales","f__NA","g__NA","s__sp4524"]}},{"id":"seq1275","metadata":{"taxonomy":["k__Bacteria","p__Bacteroidetes","c__Bacteroidia","o__Bacteroidales","f__Bacteroidaceae","g__Bacteroides","s__salyersiae"]}},{"id":"seq1276","metadata":{"taxonomy":["k__Bacteria","p__Proteobacteria","c__Alphaproteobacteria","o__Rhodospirillales","f__Acetobacteraceae","g__NA","s__sp45738"]}},{"id":"seq1277","metadata":{"taxonomy":["k__Bacteria","p__Bacteroidetes","c__Bacteroidia","o__Bacteroidales","f__Bacteroidaceae","g__Bacteroides","s__ovatus"]}},{"id":"seq1278","metadata":{"taxonomy":["k__Bacteria","p__Proteobacteria","c__Betaproteobacteria","o__Burkholderiales","f__Oxalobacteraceae","g__Massilia","s__suwonensis"]}},{"id":"seq1279","metadata":{"taxonomy":["k__Bacteria","p__Actinobacteria","c__Acidimicrobiia","o__Acidimicrobiales","f__Acidimicrobiaceae","g__NA","s__sp4227"]}},{"id":"seq1283","metadata":{"taxonomy":["k__Bacteria","p__Actinobacteria","c__Actinobacteria","o__Frankiales","f__Geodermatophilaceae","g__Blastococcus","s__jejuensis"]}},{"id":"seq1284","metadata":{"taxonomy":["k__Bacteria","p__Proteobacteria","c__Alphaproteobacteria","o__Rhodobacterales","f__Rhodobacteraceae","g__Gemmobacter","s__nectariphilus"]}},{"id":"seq1285","metadata":{"taxonomy":["k__Bacteria","p__Actinobacteria","c__Rubrobacteria","o__Rubrobacterales","f__Rubrobacteriaceae","g__Rubrobacter","s__sp10748"]}},{"id":"seq1286","metadata":{"taxonomy":["k__Bacteria","p__Firmicutes","c__Bacilli","o__Bacillales","f__Planococcaceae","g__Planococcus","s__donghaensis"]}},{"id":"seq1287","metadata":{"taxonomy":["k__Bacteria","p__Firmicutes","c__Clostridia","o__Clostridiales","f__Lachnospiraceae","g__Lachnoclostridium","s__sp32441"]}},{"id":"seq1288","metadata":{"taxonomy":["k__Bacteria","p__Actinobacteria","c__Actinobacteria","o__Frankiales","f__Sporichthyaceae","g__Sporichthya","s__brevicatena-polymorpha"]}},{"id":"seq1289","metadata":{"taxonomy":["k__Bacteria","p__Proteobacteria","c__Alphaproteobacteria","o__Sphingomonadales","f__Sphingomonadaceae","g__Sphingomonas","s__sp47842"]}},{"id":"seq1290","metadata":{"taxonomy":["k__Bacteria","p__Armatimonadetes","c__NA","o__NA","f__NA","g__NA","s__sp11514"]}},{"id":"seq1292","metadata":{"taxonomy":["k__Bacteria","p__Bacteroidetes","c__Bacteroidia","o__Bacteroidales","f__Porphyromonadaceae","g__Parabacteroides","s__sp13265"]}},{"id":"seq1293","metadata":{"taxonomy":["k__Bacteria","p__Bacteroidetes","c__Bacteroidia","o__Bacteroidales","f__Porphyromonadaceae","g__Odoribacter","s__sp13183"]}},{"id":"seq1294","metadata":{"taxonomy":["k__Bacteria","p__Bacteroidetes","c__Bacteroidia","o__Bacteroidales","f__Rikenellaceae","g__Alistipes","s__senegalensis"]}},{"id":"seq1295","metadata":{"taxonomy":["k__Bacteria","p__Firmicutes","c__Clostridia","o__Clostridiales","f__Ruminococcaceae","g__Ruminiclostridium","s__sp34900"]}},{"id":"seq1299","metadata":{"taxonomy":["k__Bacteria","p__Bacteroidetes","c__Bacteroidia","o__Bacteroidales","f__Porphyromonadaceae","g__Odoribacter","s__sp13183"]}},{"id":"seq1300","metadata":{"taxonomy":["k__Bacteria","p__Actinobacteria","c__Actinobacteria","o__Propionibacteriales","f__Nocardioidaceae","g__Aeromicrobium","s__ginsengisoli"]}},{"id":"seq1301","metadata":{"taxonomy":["k__Bacteria","p__Actinobacteria","c__Actinobacteria","o__Kineosporiales","f__Kineosporiaceae","g__Angustibacter","s__aerolatus-peucedani"]}},{"id":"seq1302","metadata":{"taxonomy":["k__Bacteria","p__Actinobacteria","c__Actinobacteria","o__Frankiales","f__NA","g__NA","s__sp6166"]}},{"id":"seq1303","metadata":{"taxonomy":["k__Bacteria","p__Actinobacteria","c__Actinobacteria","o__Frankiales","f__Cryptosporangiaceae","g__Cryptosporangium","s__sp6027"]}},{"id":"seq1304","metadata":{"taxonomy":["k__Bacteria","p__Actinobacteria","c__Actinobacteria","o__Corynebacteriales","f__NA","g__NA","s__NA"]}},{"id":"seq1305","metadata":{"taxonomy":["k__Bacteria","p__Proteobacteria","c__Gammaproteobacteria","o__Pasteurellales","f__Pasteurellaceae","g__Haemophilus","s__haemolyticus-influenzae"]}},{"id":"seq1308","metadata":{"taxonomy":["k__Bacteria","p__Actinobacteria","c__Actinobacteria","o__Propionibacteriales","f__Nocardioidaceae","g__Nocardioides","s__mesophilus"]}},{"id":"seq1309","metadata":{"taxonomy":["k__Bacteria","p__Bacteroidetes","c__Bacteroidia","o__Bacteroidales","f__Porphyromonadaceae","g__Odoribacter","s__sp13183"]}},{"id":"seq1312","metadata":{"taxonomy":["k__Bacteria","p__Actinobacteria","c__Rubrobacteria","o__Rubrobacterales","f__Rubrobacteriaceae","g__Rubrobacter","s__sp10749"]}},{"id":"seq1313","metadata":{"taxonomy":["k__Bacteria","p__Actinobacteria","c__Actinobacteria","o__Corynebacteriales","f__Corynebacteriaceae","g__Corynebacterium","s__aquatimens-glaucum"]}},{"id":"seq1314","metadata":{"taxonomy":["k__Bacteria","p__Bacteroidetes","c__Bacteroidia","o__Bacteroidales","f__Porphyromonadaceae","g__Odoribacter","s__sp13171"]}},{"id":"seq1318","metadata":{"taxonomy":["k__Bacteria","p__Actinobacteria","c__Actinobacteria","o__Propionibacteriales","f__Nocardioidaceae","g__Marmoricola","s__sp7575"]}},{"id":"seq1319","metadata":{"taxonomy":["k__Bacteria","p__Actinobacteria","c__Actinobacteria","o__Pseudonocardiales","f__Pseudonocardiaceae","g__Actinomycetospora","s__sp7853"]}},{"id":"seq1322","metadata":{"taxonomy":["k__Bacteria","p__Proteobacteria","c__Gammaproteobacteria","o__Pseudomonadales","f__Moraxellaceae","g__Acinetobacter","s__bouvetii"]}},{"id":"seq1323","metadata":{"taxonomy":["k__Bacteria","p__Actinobacteria","c__Actinobacteria","o__Micrococcales","f__Micrococcaceae","g__Arthrobacter-Pseudarthrobacter","s__NA"]}},{"id":"seq1324","metadata":{"taxonomy":["k__Bacteria","p__Actinobacteria","c__Actinobacteria","o__Frankiales","f__Geodermatophilaceae","g__Blastococcus","s__jejuensis-sp6088"]}},{"id":"seq1325","metadata":{"taxonomy":["k__Bacteria","p__Firmicutes","c__Clostridia","o__Clostridiales","f__Ruminococcaceae","g__Ruminiclostridium","s__sp34916-sp34925"]}},{"id":"seq1327","metadata":{"taxonomy":["k__Bacteria","p__Actinobacteria","c__Thermoleophilia","o__Solirubrobacterales","f__Solirubrobacteraceae","g__Solirubrobacter","s__sp11097"]}},{"id":"seq1328","metadata":{"taxonomy":["k__Bacteria","p__Bacteroidetes","c__Cytophagia","o__Cytophagales","f__Cytophagaceae","g__Adhaeribacter","s__sp15068"]}},{"id":"seq1329","metadata":{"taxonomy":["k__Bacteria","p__Actinobacteria","c__Actinobacteria","o__Frankiales","f__NA","g__NA","s__sp6166"]}},{"id":"seq1330","metadata":{"taxonomy":["k__Bacteria","p__Chloroflexi","c__Thermomicrobia","o__NA","f__NA","g__NA","s__sp21837"]}},{"id":"seq1333","metadata":{"taxonomy":["k__Bacteria","p__Proteobacteria","c__Alphaproteobacteria","o__Sphingomonadales","f__Sphingomonadaceae","g__Sphingomonas","s__kyeonggiensis-leidyi"]}},{"id":"seq1337","metadata":{"taxonomy":["k__Bacteria","p__Firmicutes","c__Clostridia","o__Clostridiales","f__Ruminococcaceae","g__NA","s__sp34982"]}},{"id":"seq1339","metadata":{"taxonomy":["k__Bacteria","p__Actinobacteria","c__Actinobacteria","o__Streptomycetales","f__Streptomycetaceae","g__Streptomyces","s__lavendulocolor-roseolilacinus"]}},{"id":"seq1341","metadata":{"taxonomy":["k__Bacteria","p__Actinobacteria","c__Acidimicrobiia","o__Acidimicrobiales","f__NA","g__NA","s__sp4622"]}},{"id":"seq1343","metadata":{"taxonomy":["k__Bacteria","p__Firmicutes","c__Clostridia","o__Clostridiales","f__Lachnospiraceae","g__Blautia","s__sp32034"]}},{"id":"seq1345","metadata":{"taxonomy":["k__Bacteria","p__Proteobacteria","c__Alphaproteobacteria","o__Rhizobiales","f__Methylobacteriaceae","g__Methylobacterium","s__sp43894"]}},{"id":"seq1347","metadata":{"taxonomy":["k__Bacteria","p__Bacteroidetes","c__Bacteroidia","o__Bacteroidales","f__Porphyromonadaceae","g__Odoribacter","s__sp13171-sp13183"]}},{"id":"seq1348","metadata":{"taxonomy":["k__Bacteria","p__Firmicutes","c__Clostridia","o__Clostridiales","f__Ruminococcaceae","g__Ruminiclostridium","s__sp34905-sp34921-sp34937"]}},{"id":"seq1350","metadata":{"taxonomy":["k__Bacteria","p__Firmicutes","c__Clostridia","o__Clostridiales","f__Family XIII","g__NA","s__sp31702"]}},{"id":"seq1351","metadata":{"taxonomy":["k__Bacteria","p__Actinobacteria","c__Actinobacteria","o__Propionibacteriales","f__Nocardioidaceae","g__Nocardioides","s__sp7644"]}},{"id":"seq1353","metadata":{"taxonomy":["k__Bacteria","p__Bacteroidetes","c__Bacteroidia","o__Bacteroidales","f__Bacteroidaceae","g__Bacteroides","s__sartorii"]}},{"id":"seq1357","metadata":{"taxonomy":["k__Bacteria","p__Actinobacteria","c__Rubrobacteria","o__Rubrobacterales","f__Rubrobacteriaceae","g__Rubrobacter","s__sp10738"]}},{"id":"seq1358","metadata":{"taxonomy":["k__Bacteria","p__Bacteroidetes","c__Bacteroidia","o__Bacteroidales","f__Porphyromonadaceae","g__Parabacteroides","s__johnsonii-sp13265"]}},{"id":"seq1359","metadata":{"taxonomy":["k__Bacteria","p__Actinobacteria","c__Acidimicrobiia","o__Acidimicrobiales","f__Acidimicrobiaceae","g__NA","s__sp4252"]}},{"id":"seq1360","metadata":{"taxonomy":["k__Bacteria","p__Proteobacteria","c__Alphaproteobacteria","o__Caulobacterales","f__Caulobacteraceae","g__NA","s__sp42794"]}},{"id":"seq1362","metadata":{"taxonomy":["k__Bacteria","p__Actinobacteria","c__Actinobacteria","o__Micrococcales","f__Intrasporangiaceae","g__Knoellia","s__sinensis-subterranea"]}},{"id":"seq1364","metadata":{"taxonomy":["k__Bacteria","p__Proteobacteria","c__Alphaproteobacteria","o__Rhodospirillales","f__Rhodospirillaceae","g__Skermanella","s__aerolata-sp46220"]}},{"id":"seq1365","metadata":{"taxonomy":["k__Bacteria","p__Actinobacteria","c__Actinobacteria","o__Pseudonocardiales","f__Pseudonocardiaceae","g__Kibdelosporangium","s__sp7974"]}},{"id":"seq1366","metadata":{"taxonomy":["k__Bacteria","p__Firmicutes","c__Negativicutes","o__Selenomonadales","f__Veillonellaceae","g__Propionispira","s__sp37002"]}},{"id":"seq1367","metadata":{"taxonomy":["k__Bacteria","p__Actinobacteria","c__Thermoleophilia","o__Solirubrobacterales","f__NA","g__NA","s__sp11043"]}},{"id":"seq1368","metadata":{"taxonomy":["k__Bacteria","p__Proteobacteria","c__Alphaproteobacteria","o__Sphingomonadales","f__Sphingomonadaceae","g__Sphingomonas","s__sp47867-sp47922"]}},{"id":"seq1369","metadata":{"taxonomy":["k__Bacteria","p__Proteobacteria","c__Alphaproteobacteria","o__Rhizobiales","f__Bradyrhizobiaceae","g__Salinarimonas","s__sp43406"]}},{"id":"seq1372","metadata":{"taxonomy":["k__Bacteria","p__Actinobacteria","c__Actinobacteria","o__Frankiales","f__Geodermatophilaceae","g__Geodermatophilus","s__arenarius"]}},{"id":"seq1373","metadata":{"taxonomy":["k__Bacteria","p__Bacteroidetes","c__Bacteroidia","o__Bacteroidales","f__Porphyromonadaceae","g__Parabacteroides","s__gordonii"]}},{"id":"seq1374","metadata":{"taxonomy":["k__Bacteria","p__Proteobacteria","c__Betaproteobacteria","o__Burkholderiales","f__Comamonadaceae","g__Comamonas","s__sp48939"]}},{"id":"seq1375","metadata":{"taxonomy":["k__Bacteria","p__Actinobacteria","c__Actinobacteria","o__Streptosporangiales","f__Streptosporangiaceae","g__Nonomuraea","s__NA"]}},{"id":"seq1376","metadata":{"taxonomy":["k__Bacteria","p__Proteobacteria","c__Alphaproteobacteria","o__Rhodospirillales","f__Acetobacteraceae","g__NA","s__sp45746"]}},{"id":"seq1377","metadata":{"taxonomy":["k__Bacteria","p__Actinobacteria","c__Actinobacteria","o__Kineosporiales","f__Kineosporiaceae","g__Kineosporia","s__sp6212-sp6224"]}},{"id":"seq1378","metadata":{"taxonomy":["k__Bacteria","p__Proteobacteria","c__Alphaproteobacteria","o__Sphingomonadales","f__Erythrobacteraceae","g__NA","s__sp47560"]}},{"id":"seq1379","metadata":{"taxonomy":["k__Bacteria","p__Actinobacteria","c__Actinobacteria","o__Corynebacteriales","f__Corynebacteriaceae","g__Corynebacterium","s__mucifaciens-ureicelerivorans"]}},{"id":"seq1380","metadata":{"taxonomy":["k__Bacteria","p__Bacteroidetes","c__Sphingobacteriia","o__Sphingobacteriales","f__Chitinophagaceae","g__Chitinophaga","s__sp18082"]}},{"id":"seq1382","metadata":{"taxonomy":["k__Bacteria","p__Actinobacteria","c__Actinobacteria","o__Micrococcales","f__Cellulomonadaceae","g__Cellulomonas","s__biazotea-fimi-oligotrophica"]}},{"id":"seq1383","metadata":{"taxonomy":["k__Bacteria","p__Actinobacteria","c__Rubrobacteria","o__Rubrobacterales","f__Rubrobacteriaceae","g__Rubrobacter","s__sp10748"]}},{"id":"seq1384","metadata":{"taxonomy":["k__Bacteria","p__Chloroflexi","c__Thermomicrobia","o__NA","f__NA","g__NA","s__sp21839"]}},{"id":"seq1385","metadata":{"taxonomy":["k__Bacteria","p__Actinobacteria","c__Actinobacteria","o__Micrococcales","f__Cellulomonadaceae","g__Cellulomonas","s__NA"]}},{"id":"seq1386","metadata":{"taxonomy":["k__Bacteria","p__Chloroflexi","c__NA","o__NA","f__NA","g__NA","s__sp21482"]}},{"id":"seq1387","metadata":{"taxonomy":["k__Bacteria","p__Proteobacteria","c__Deltaproteobacteria","o__Syntrophobacterales","f__Syntrophaceae","g__Smithella","s__sp55045"]}},{"id":"seq1388","metadata":{"taxonomy":["k__Bacteria","p__Firmicutes","c__Clostridia","o__Clostridiales","f__Lachnospiraceae","g__NA","s__sp32824"]}},{"id":"seq1389","metadata":{"taxonomy":["k__Bacteria","p__Bacteroidetes","c__Bacteroidia","o__Bacteroidales","f__Porphyromonadaceae","g__Odoribacter","s__sp13183"]}},{"id":"seq1390","metadata":{"taxonomy":["k__Bacteria","p__Actinobacteria","c__Actinobacteria","o__Pseudonocardiales","f__Pseudonocardiaceae","g__Saccharothrix","s__saharensis"]}},{"id":"seq1391","metadata":{"taxonomy":["k__Bacteria","p__Actinobacteria","c__Rubrobacteria","o__Rubrobacterales","f__Rubrobacteriaceae","g__Rubrobacter","s__sp10729"]}},{"id":"seq1394","metadata":{"taxonomy":["k__Bacteria","p__Firmicutes","c__Clostridia","o__Clostridiales","f__Lachnospiraceae","g__NA","s__sp32146-sp32166"]}},{"id":"seq1395","metadata":{"taxonomy":["k__Bacteria","p__Proteobacteria","c__Alphaproteobacteria","o__Rhodospirillales","f__Acetobacteraceae","g__Craurococcus","s__sp45577"]}},{"id":"seq1396","metadata":{"taxonomy":["k__Bacteria","p__Proteobacteria","c__Alphaproteobacteria","o__Sphingomonadales","f__Sphingomonadaceae","g__Sphingomonas","s__insulae-kyungheensis-sanxanigenens"]}},{"id":"seq1397","metadata":{"taxonomy":["k__Bacteria","p__Actinobacteria","c__Actinobacteria","o__Frankiales","f__Geodermatophilaceae","g__Geodermatophilus","s__africanus-obscurus-siccatus"]}},{"id":"seq1398","metadata":{"taxonomy":["k__Bacteria","p__Actinobacteria","c__Actinobacteria","o__Streptomycetales","f__Streptomycetaceae","g__Streptomyces","s__NA"]}},{"id":"seq1400","metadata":{"taxonomy":["k__Bacteria","p__Proteobacteria","c__Alphaproteobacteria","o__Rhodospirillales","f__Acetobacteraceae","g__Acidiphilium","s__sp45514"]}},{"id":"seq1402","metadata":{"taxonomy":["k__Bacteria","p__Firmicutes","c__Clostridia","o__Clostridiales","f__Ruminococcaceae","g__Oscillibacter","s__sp34651"]}},{"id":"seq1403","metadata":{"taxonomy":["k__Bacteria","p__Bacteroidetes","c__Bacteroidia","o__Bacteroidales","f__Bacteroidaceae","g__Bacteroides","s__caccae"]}},{"id":"seq1404","metadata":{"taxonomy":["k__Bacteria","p__Proteobacteria","c__Alphaproteobacteria","o__Rhodospirillales","f__Acetobacteraceae","g__Craurococcus","s__sp45574"]}},{"id":"seq1407","metadata":{"taxonomy":["k__Bacteria","p__Bacteroidetes","c__Bacteroidia","o__Bacteroidales","f__Porphyromonadaceae","g__Odoribacter","s__sp13183-sp13184"]}},{"id":"seq1409","metadata":{"taxonomy":["k__Bacteria","p__Firmicutes","c__Clostridia","o__Clostridiales","f__Family XI","g__Gallicola","s__sp31244"]}},{"id":"seq1411","metadata":{"taxonomy":["k__Bacteria","p__Proteobacteria","c__Gammaproteobacteria","o__Xanthomonadales","f__Nevskiaceae","g__Nevskia","s__sp64939"]}},{"id":"seq1412","metadata":{"taxonomy":["k__Bacteria","p__Proteobacteria","c__Alphaproteobacteria","o__Rhodospirillales","f__Acetobacteraceae","g__Belnapia","s__moabensis"]}},{"id":"seq1413","metadata":{"taxonomy":["k__Bacteria","p__Bacteroidetes","c__Bacteroidia","o__Bacteroidales","f__Porphyromonadaceae","g__Odoribacter","s__sp13183"]}},{"id":"seq1416","metadata":{"taxonomy":["k__Bacteria","p__Bacteroidetes","c__Bacteroidia","o__Bacteroidales","f__Bacteroidaceae","g__Bacteroides","s__caccae"]}},{"id":"seq1417","metadata":{"taxonomy":["k__Bacteria","p__Bacteroidetes","c__Cytophagia","o__Cytophagales","f__Cytophagaceae","g__Adhaeribacter","s__sp15068"]}},{"id":"seq1419","metadata":{"taxonomy":["k__Bacteria","p__Bacteroidetes","c__Sphingobacteriia","o__Sphingobacteriales","f__Saprospiraceae","g__NA","s__sp18885"]}},{"id":"seq1421","metadata":{"taxonomy":["k__Bacteria","p__Actinobacteria","c__Actinobacteria","o__Micrococcales","f__Cellulomonadaceae","g__Actinotalea","s__ferrariae"]}},{"id":"seq1422","metadata":{"taxonomy":["k__Bacteria","p__Actinobacteria","c__Actinobacteria","o__Kineosporiales","f__Kineosporiaceae","g__Kineococcus","s__endophyticus"]}},{"id":"seq1425","metadata":{"taxonomy":["k__Bacteria","p__Actinobacteria","c__Rubrobacteria","o__Rubrobacterales","f__Rubrobacteriaceae","g__Rubrobacter","s__sp10738"]}},{"id":"seq1427","metadata":{"taxonomy":["k__Bacteria","p__Bacteroidetes","c__Flavobacteriia","o__Flavobacteriales","f__Flavobacteriaceae","g__Chryseobacterium","s__NA"]}},{"id":"seq1430","metadata":{"taxonomy":["k__Bacteria","p__Firmicutes","c__Clostridia","o__Clostridiales","f__Lachnospiraceae","g__Lachnoclostridium","s__sp32321"]}},{"id":"seq1431","metadata":{"taxonomy":["k__Bacteria","p__Firmicutes","c__Clostridia","o__Clostridiales","f__Lachnospiraceae","g__Lachnoclostridium","s__sp32366"]}},{"id":"seq1432","metadata":{"taxonomy":["k__Bacteria","p__Bacteroidetes","c__Bacteroidia","o__Bacteroidales","f__Bacteroidaceae","g__Bacteroides","s__sartorii"]}},{"id":"seq1433","metadata":{"taxonomy":["k__Bacteria","p__Bacteroidetes","c__Cytophagia","o__Cytophagales","f__Cytophagaceae","g__Rufibacter","s__sp15347"]}},{"id":"seq1434","metadata":{"taxonomy":["k__Bacteria","p__Proteobacteria","c__Alphaproteobacteria","o__Rhodobacterales","f__Rhodobacteraceae","g__Rubellimicrobium","s__roseum"]}},{"id":"seq1435","metadata":{"taxonomy":["k__Bacteria","p__Actinobacteria","c__Actinobacteria","o__Frankiales","f__Geodermatophilaceae","g__Blastococcus","s__jejuensis"]}},{"id":"seq1437","metadata":{"taxonomy":["k__Bacteria","p__Actinobacteria","c__Actinobacteria","o__Micrococcales","f__Cellulomonadaceae","g__Cellulomonas","s__NA"]}},{"id":"seq1438","metadata":{"taxonomy":["k__Bacteria","p__Actinobacteria","c__Actinobacteria","o__Micromonosporales","f__Micromonosporaceae","g__Actinoplanes-Couchioplanes","s__caeruleus-nipponensis"]}},{"id":"seq1440","metadata":{"taxonomy":["k__Bacteria","p__Firmicutes","c__Clostridia","o__Clostridiales","f__Lachnospiraceae","g__Lachnoclostridium","s__bolteae-sp32422-sp32431"]}},{"id":"seq1441","metadata":{"taxonomy":["k__Bacteria","p__Bacteroidetes","c__Bacteroidia","o__Bacteroidales","f__Bacteroidaceae","g__Bacteroides","s__sartorii"]}},{"id":"seq1444","metadata":{"taxonomy":["k__Bacteria","p__Bacteroidetes","c__Bacteroidia","o__Bacteroidales","f__Bacteroidaceae","g__Bacteroides","s__nordii-sp12251"]}},{"id":"seq1445","metadata":{"taxonomy":["k__Bacteria","p__Actinobacteria","c__Actinobacteria","o__Streptomycetales","f__Streptomycetaceae","g__Streptomyces","s__aureofaciens-nodosus"]}},{"id":"seq1446","metadata":{"taxonomy":["k__Bacteria","p__Actinobacteria","c__Actinobacteria","o__Micrococcales","f__Cellulomonadaceae","g__Cellulomonas","s__aerilata"]}},{"id":"seq1448","metadata":{"taxonomy":["k__Bacteria","p__Actinobacteria","c__Rubrobacteria","o__Rubrobacterales","f__Rubrobacteriaceae","g__Rubrobacter","s__sp10748"]}},{"id":"seq1450","metadata":{"taxonomy":["k__Bacteria","p__Actinobacteria","c__Rubrobacteria","o__Rubrobacterales","f__Rubrobacteriaceae","g__Rubrobacter","s__sp10743"]}},{"id":"seq1453","metadata":{"taxonomy":["k__Bacteria","p__Proteobacteria","c__Alphaproteobacteria","o__Rhizobiales","f__Bradyrhizobiaceae","g__NA","s__sp43317-sp43322"]}},{"id":"seq1454","metadata":{"taxonomy":["k__Bacteria","p__Bacteroidetes","c__Bacteroidia","o__Bacteroidales","f__Porphyromonadaceae","g__Parabacteroides","s__gordonii-sp13265"]}},{"id":"seq1455","metadata":{"taxonomy":["k__Bacteria","p__Bacteroidetes","c__Cytophagia","o__Cytophagales","f__Cytophagaceae","g__Hymenobacter","s__roseosalivarius"]}},{"id":"seq1456","metadata":{"taxonomy":["k__Bacteria","p__Bacteroidetes","c__Sphingobacteriia","o__Sphingobacteriales","f__Chitinophagaceae","g__Flavisolibacter","s__sp18215"]}},{"id":"seq1458","metadata":{"taxonomy":["k__Bacteria","p__Firmicutes","c__Clostridia","o__Clostridiales","f__Ruminococcaceae","g__Anaerotruncus","s__sp34451"]}},{"id":"seq1459","metadata":{"taxonomy":["k__Bacteria","p__Bacteroidetes","c__Bacteroidia","o__Bacteroidales","f__Bacteroidaceae","g__Bacteroides","s__caccae"]}},{"id":"seq1460","metadata":{"taxonomy":["k__Bacteria","p__Actinobacteria","c__Actinobacteria","o__Micrococcales","f__Brevibacteriaceae","g__Brevibacterium","s__casei-oceani"]}},{"id":"seq1461","metadata":{"taxonomy":["k__Bacteria","p__Actinobacteria","c__Actinobacteria","o__Kineosporiales","f__Kineosporiaceae","g__NA","s__sp6223"]}},{"id":"seq1462","metadata":{"taxonomy":["k__Bacteria","p__Actinobacteria","c__Actinobacteria","o__Frankiales","f__Geodermatophilaceae","g__Geodermatophilus","s__obscurus"]}},{"id":"seq1463","metadata":{"taxonomy":["k__Bacteria","p__Bacteroidetes","c__Sphingobacteriia","o__Sphingobacteriales","f__Chitinophagaceae","g__Segetibacter","s__sp18309"]}},{"id":"seq1464","metadata":{"taxonomy":["k__Bacteria","p__Proteobacteria","c__Betaproteobacteria","o__Burkholderiales","f__Oxalobacteraceae","g__Herbaspirillum","s__sp49328"]}},{"id":"seq1466","metadata":{"taxonomy":["k__Bacteria","p__Acidobacteria","c__Acidobacteria","o__NA","f__NA","g__NA","s__sp2936"]}},{"id":"seq1467","metadata":{"taxonomy":["k__Archaea","p__Thaumarchaeota","c__NA","o__NA","f__NA","g__NA","s__sp1562"]}},{"id":"seq1468","metadata":{"taxonomy":["k__Bacteria","p__Firmicutes","c__Bacilli","o__Bacillales","f__Bacillaceae","g__Bacillus","s__endophyticus-filamentosus-sp25559"]}},{"id":"seq1469","metadata":{"taxonomy":["k__Bacteria","p__Bacteroidetes","c__Bacteroidia","o__Bacteroidales","f__Porphyromonadaceae","g__Odoribacter","s__sp13171-sp13184"]}},{"id":"seq1470","metadata":{"taxonomy":["k__Bacteria","p__Cyanobacteria","c__Cyanobacteria","o__NA","f__FamilyI","g__Geitlerinema","s__sp23158"]}},{"id":"seq1471","metadata":{"taxonomy":["k__Bacteria","p__Cyanobacteria","c__Chloroplast","o__Nitzschia closterium","f__Nitzschia closterium","g__Nitzschia","s__closterium"]}},{"id":"seq1472","metadata":{"taxonomy":["k__Bacteria","p__Actinobacteria","c__Actinobacteria","o__Frankiales","f__Geodermatophilaceae","g__Geodermatophilus","s__ruber"]}},{"id":"seq1474","metadata":{"taxonomy":["k__Bacteria","p__Deinococcus-Thermus","c__Deinococci","o__Deinococcales","f__Deinococcaceae","g__Deinococcus","s__aerophilus"]}},{"id":"seq1477","metadata":{"taxonomy":["k__Bacteria","p__Proteobacteria","c__Gammaproteobacteria","o__Enterobacteriales","f__Enterobacteriaceae","g__Cronobacter-Enterobacter","s__cloacae-dublinensis"]}},{"id":"seq1478","metadata":{"taxonomy":["k__Bacteria","p__Proteobacteria","c__Alphaproteobacteria","o__Sphingomonadales","f__NA","g__NA","s__sp47445"]}},{"id":"seq1482","metadata":{"taxonomy":["k__Bacteria","p__Actinobacteria","c__Actinobacteria","o__Corynebacteriales","f__Mycobacteriaceae","g__Mycobacterium","s__brisbanense"]}},{"id":"seq1485","metadata":{"taxonomy":["k__Bacteria","p__Proteobacteria","c__Alphaproteobacteria","o__Sphingomonadales","f__NA","g__bacterium","s__sp47455"]}},{"id":"seq1488","metadata":{"taxonomy":["k__Bacteria","p__Proteobacteria","c__Gammaproteobacteria","o__Enterobacteriales","f__Enterobacteriaceae","g__NA","s__NA"]}},{"id":"seq1489","metadata":{"taxonomy":["k__Bacteria","p__Firmicutes","c__Clostridia","o__Clostridiales","f__Ruminococcaceae","g__NA","s__sp35697"]}},{"id":"seq1491","metadata":{"taxonomy":["k__Bacteria","p__Actinobacteria","c__Actinobacteria","o__Frankiales","f__Geodermatophilaceae","g__Blastococcus","s__sp6057"]}},{"id":"seq1494","metadata":{"taxonomy":["k__Bacteria","p__Actinobacteria","c__Actinobacteria","o__Kineosporiales","f__Kineosporiaceae","g__NA","s__sp6223"]}},{"id":"seq1495","metadata":{"taxonomy":["k__Bacteria","p__Bacteroidetes","c__Bacteroidia","o__Bacteroidales","f__Porphyromonadaceae","g__Odoribacter","s__sp13183"]}},{"id":"seq1496","metadata":{"taxonomy":["k__Archaea","p__Thaumarchaeota","c__NA","o__NA","f__NA","g__NA","s__sp1564"]}},{"id":"seq1498","metadata":{"taxonomy":["k__Bacteria","p__Actinobacteria","c__Actinobacteria","o__Frankiales","f__Frankiaceae","g__Jatrophihabitans","s__sp6044"]}},{"id":"seq1499","metadata":{"taxonomy":["k__Bacteria","p__Chloroflexi","c__Chloroflexia","o__Kallotenuales","f__NA","g__NA","s__sp21233"]}},{"id":"seq1500","metadata":{"taxonomy":["k__Bacteria","p__Bacteroidetes","c__Bacteroidia","o__Bacteroidales","f__Bacteroidaceae","g__Bacteroides","s__sartorii"]}},{"id":"seq1501","metadata":{"taxonomy":["k__Bacteria","p__Firmicutes","c__Bacilli","o__Bacillales","f__Planococcaceae","g__Domibacillus","s__enclensis-robiginosus"]}},{"id":"seq1502","metadata":{"taxonomy":["k__Bacteria","p__Firmicutes","c__Clostridia","o__Clostridiales","f__Lachnospiraceae","g__Lachnoclostridium","s__sp32433"]}},{"id":"seq1503","metadata":{"taxonomy":["k__Bacteria","p__Bacteroidetes","c__Bacteroidia","o__Bacteroidales","f__Porphyromonadaceae","g__Parabacteroides","s__goldsteinii"]}},{"id":"seq1505","metadata":{"taxonomy":["k__Bacteria","p__Actinobacteria","c__Actinobacteria","o__Propionibacteriales","f__Propionibacteriaceae","g__Friedmanniella","s__lacustris"]}},{"id":"seq1507","metadata":{"taxonomy":["k__Bacteria","p__Bacteroidetes","c__Bacteroidia","o__Bacteroidales","f__Porphyromonadaceae","g__Odoribacter","s__sp13171-sp13183-sp13184"]}},{"id":"seq1508","metadata":{"taxonomy":["k__Bacteria","p__Proteobacteria","c__Alphaproteobacteria","o__Rhodospirillales","f__Acetobacteraceae","g__Roseomonas","s__sp45714"]}},{"id":"seq1509","metadata":{"taxonomy":["k__Bacteria","p__Bacteroidetes","c__Cytophagia","o__Cytophagales","f__Cytophagaceae","g__Rhodocytophaga","s__sp15341"]}},{"id":"seq1510","metadata":{"taxonomy":["k__Bacteria","p__Firmicutes","c__Clostridia","o__Clostridiales","f__Lachnospiraceae","g__Shuttleworthia","s__sp33222-sp33496"]}},{"id":"seq1511","metadata":{"taxonomy":["k__Bacteria","p__Actinobacteria","c__Actinobacteria","o__Corynebacteriales","f__Nocardiaceae","g__Rhodococcus","s__kyotonensis"]}},{"id":"seq1515","metadata":{"taxonomy":["k__Bacteria","p__Firmicutes","c__Clostridia","o__Clostridiales","f__Ruminococcaceae","g__Anaerotruncus","s__colihominis"]}},{"id":"seq1517","metadata":{"taxonomy":["k__Bacteria","p__Proteobacteria","c__Alphaproteobacteria","o__Rhodospirillales","f__Acetobacteraceae","g__Roseomonas","s__sp45705"]}},{"id":"seq1518","metadata":{"taxonomy":["k__Bacteria","p__Proteobacteria","c__Alphaproteobacteria","o__Sphingomonadales","f__Sphingomonadaceae","g__Sphingomonas","s__kaistensis"]}},{"id":"seq1519","metadata":{"taxonomy":["k__Bacteria","p__Actinobacteria","c__Actinobacteria","o__Pseudonocardiales","f__Pseudonocardiaceae","g__Pseudonocardia","s__petroleophila"]}},{"id":"seq1521","metadata":{"taxonomy":["k__Bacteria","p__Proteobacteria","c__Deltaproteobacteria","o__Desulfovibrionales","f__Desulfovibrionaceae","g__Desulfovibrio","s__sp52730"]}},{"id":"seq1522","metadata":{"taxonomy":["k__Bacteria","p__Proteobacteria","c__Alphaproteobacteria","o__Caulobacterales","f__Caulobacteraceae","g__Phenylobacterium","s__mobile"]}},{"id":"seq1523","metadata":{"taxonomy":["k__Bacteria","p__Proteobacteria","c__Alphaproteobacteria","o__Sphingomonadales","f__Erythrobacteraceae","g__Altererythrobacter","s__sp47506"]}},{"id":"seq1524","metadata":{"taxonomy":["k__Bacteria","p__Chloroflexi","c__Thermomicrobia","o__NA","f__NA","g__NA","s__sp21849"]}},{"id":"seq1526","metadata":{"taxonomy":["k__Bacteria","p__Bacteroidetes","c__Cytophagia","o__Cytophagales","f__Cytophagaceae","g__Hymenobacter","s__ocellatus"]}},{"id":"seq1527","metadata":{"taxonomy":["k__Bacteria","p__Bacteroidetes","c__Bacteroidia","o__Bacteroidales","f__Porphyromonadaceae","g__Porphyromonas","s__sp13375"]}},{"id":"seq1530","metadata":{"taxonomy":["k__Bacteria","p__Actinobacteria","c__Actinobacteria","o__Micrococcales","f__Micrococcaceae","g__Arthrobacter","s__bambusae"]}},{"id":"seq1531","metadata":{"taxonomy":["k__Bacteria","p__Actinobacteria","c__Actinobacteria","o__Frankiales","f__Geodermatophilaceae","g__Geodermatophilus","s__nigrescens"]}},{"id":"seq1534","metadata":{"taxonomy":["k__Bacteria","p__Proteobacteria","c__Alphaproteobacteria","o__Rhizobiales","f__Beijerinckiaceae","g__Methylocella","s__sp44644-tundrae"]}},{"id":"seq1535","metadata":{"taxonomy":["k__Bacteria","p__Actinobacteria","c__Actinobacteria","o__Micrococcales","f__Micrococcaceae","g__Kocuria","s__rhizophila-salsicia"]}},{"id":"seq1537","metadata":{"taxonomy":["k__Bacteria","p__Actinobacteria","c__Actinobacteria","o__Propionibacteriales","f__Propionibacteriaceae","g__Friedmanniella","s__lacustris"]}},{"id":"seq1538","metadata":{"taxonomy":["k__Bacteria","p__Firmicutes","c__Erysipelotrichia","o__Erysipelotrichales","f__Erysipelotrichaceae","g__Faecalitalea","s__cylindroides-sp36741"]}},{"id":"seq1539","metadata":{"taxonomy":["k__Bacteria","p__Actinobacteria","c__Actinobacteria","o__Corynebacteriales","f__Corynebacteriaceae","g__NA","s__sp5276"]}},{"id":"seq1542","metadata":{"taxonomy":["k__Bacteria","p__Proteobacteria","c__Alphaproteobacteria","o__Sphingomonadales","f__NA","g__NA","s__sp47573"]}},{"id":"seq1545","metadata":{"taxonomy":["k__Bacteria","p__Actinobacteria","c__Actinobacteria","o__Corynebacteriales","f__NA","g__NA","s__NA"]}},{"id":"seq1547","metadata":{"taxonomy":["k__Bacteria","p__Chloroflexi","c__NA","o__NA","f__NA","g__NA","s__sp21449"]}},{"id":"seq1548","metadata":{"taxonomy":["k__Bacteria","p__Proteobacteria","c__Alphaproteobacteria","o__Rhizobiales","f__Methylobacteriaceae","g__Microvirga","s__lotononidis"]}},{"id":"seq1549","metadata":{"taxonomy":["k__Bacteria","p__Actinobacteria","c__Actinobacteria","o__Frankiales","f__NA","g__NA","s__sp6166"]}},{"id":"seq1550","metadata":{"taxonomy":["k__Bacteria","p__Actinobacteria","c__Actinobacteria","o__Frankiales","f__Geodermatophilaceae","g__Geodermatophilus","s__siccatus"]}},{"id":"seq1551","metadata":{"taxonomy":["k__Bacteria","p__Bacteroidetes","c__Bacteroidia","o__Bacteroidales","f__Porphyromonadaceae","g__Odoribacter","s__sp13183"]}},{"id":"seq1552","metadata":{"taxonomy":["k__Bacteria","p__Firmicutes","c__Erysipelotrichia","o__Erysipelotrichales","f__Erysipelotrichaceae","g__Faecalitalea","s__sp36732"]}},{"id":"seq1554","metadata":{"taxonomy":["k__Bacteria","p__Bacteroidetes","c__Bacteroidia","o__Bacteroidales","f__Rikenellaceae","g__Alistipes","s__putredinis"]}},{"id":"seq1555","metadata":{"taxonomy":["k__Bacteria","p__Proteobacteria","c__Alphaproteobacteria","o__Rhodospirillales","f__Acetobacteraceae","g__Roseomonas","s__vinacea"]}},{"id":"seq1556","metadata":{"taxonomy":["k__Bacteria","p__Bacteroidetes","c__Bacteroidia","o__Bacteroidales","f__Bacteroidaceae","g__Bacteroides","s__caccae"]}},{"id":"seq1557","metadata":{"taxonomy":["k__Bacteria","p__Actinobacteria","c__Actinobacteria","o__Frankiales","f__Geodermatophilaceae","g__Geodermatophilus","s__tzadiensis"]}},{"id":"seq1558","metadata":{"taxonomy":["k__Bacteria","p__Actinobacteria","c__Actinobacteria","o__Micrococcales","f__Micrococcaceae","g__Kocuria","s__aegyptia-polaris"]}},{"id":"seq1559","metadata":{"taxonomy":["k__Bacteria","p__Firmicutes","c__Clostridia","o__Clostridiales","f__Ruminococcaceae","g__Oscillibacter","s__sp34651"]}},{"id":"seq1561","metadata":{"taxonomy":["k__Bacteria","p__Firmicutes","c__Clostridia","o__Clostridiales","f__Lachnospiraceae","g__Lactonifactor","s__sp32959"]}},{"id":"seq1562","metadata":{"taxonomy":["k__Bacteria","p__Firmicutes","c__Bacilli","o__Bacillales","f__Family XII","g__Exiguobacterium","s__aurantiacum-mexicanum"]}},{"id":"seq1564","metadata":{"taxonomy":["k__Bacteria","p__Proteobacteria","c__Gammaproteobacteria","o__Enterobacteriales","f__Enterobacteriaceae","g__Salmonella","s__enterica"]}},{"id":"seq1565","metadata":{"taxonomy":["k__Bacteria","p__Chloroflexi","c__Thermomicrobia","o__NA","f__NA","g__NA","s__sp21846"]}},{"id":"seq1568","metadata":{"taxonomy":["k__Bacteria","p__Proteobacteria","c__Alphaproteobacteria","o__Sphingomonadales","f__Sphingomonadaceae","g__Sphingomonas","s__sp47867"]}},{"id":"seq1570","metadata":{"taxonomy":["k__Bacteria","p__Proteobacteria","c__Alphaproteobacteria","o__Rhodobacterales","f__Rhodobacteraceae","g__Rubellimicrobium","s__mesophilum-sp45105"]}},{"id":"seq1571","metadata":{"taxonomy":["k__Bacteria","p__Proteobacteria","c__Alphaproteobacteria","o__Rhizobiales","f__Methylobacteriaceae","g__Methylobacterium","s__sp43879"]}},{"id":"seq1573","metadata":{"taxonomy":["k__Bacteria","p__Actinobacteria","c__Actinobacteria","o__Frankiales","f__NA","g__NA","s__sp6166"]}},{"id":"seq1574","metadata":{"taxonomy":["k__Bacteria","p__Bacteroidetes","c__Cytophagia","o__Cytophagales","f__Cytophagaceae","g__Adhaeribacter","s__sp15070-sp15087"]}},{"id":"seq1575","metadata":{"taxonomy":["k__Bacteria","p__Actinobacteria","c__Actinobacteria","o__Propionibacteriales","f__Nocardioidaceae","g__Nocardioides","s__sp7665"]}},{"id":"seq1576","metadata":{"taxonomy":["k__Bacteria","p__Bacteroidetes","c__Sphingobacteriia","o__Sphingobacteriales","f__Chitinophagaceae","g__Segetibacter","s__aerophilus"]}},{"id":"seq1577","metadata":{"taxonomy":["k__Archaea","p__Thaumarchaeota","c__NA","o__NA","f__NA","g__*Nitrososphaera","s__sp1559"]}},{"id":"seq1578","metadata":{"taxonomy":["k__Bacteria","p__Bacteroidetes","c__Sphingobacteriia","o__Sphingobacteriales","f__Chitinophagaceae","g__Parasegetibacter","s__terrae"]}},{"id":"seq1579","metadata":{"taxonomy":["k__Bacteria","p__Actinobacteria","c__Actinobacteria","o__Frankiales","f__Geodermatophilaceae","g__Blastococcus","s__saxobsidens"]}},{"id":"seq1580","metadata":{"taxonomy":["k__Bacteria","p__Actinobacteria","c__Actinobacteria","o__Pseudonocardiales","f__Pseudonocardiaceae","g__Crossiella-Kutzneria","s__kofuensis-sp7967"]}},{"id":"seq1581","metadata":{"taxonomy":["k__Bacteria","p__Actinobacteria","c__Actinobacteria","o__Frankiales","f__Geodermatophilaceae","g__Geodermatophilus","s__africanus-obscurus-siccatus"]}},{"id":"seq1582","metadata":{"taxonomy":["k__Bacteria","p__Proteobacteria","c__Alphaproteobacteria","o__Rhizobiales","f__NA","g__NA","s__sp43729"]}},{"id":"seq1584","metadata":{"taxonomy":["k__Bacteria","p__Firmicutes","c__Bacilli","o__Bacillales","f__Staphylococcaceae","g__Staphylococcus","s__equorum"]}},{"id":"seq1586","metadata":{"taxonomy":["k__Bacteria","p__Actinobacteria","c__Thermoleophilia","o__Solirubrobacterales","f__NA","g__NA","s__sp10974"]}},{"id":"seq1587","metadata":{"taxonomy":["k__Bacteria","p__Firmicutes","c__Clostridia","o__Clostridiales","f__Christensenellaceae","g__NA","s__sp30299"]}},{"id":"seq1588","metadata":{"taxonomy":["k__Bacteria","p__Proteobacteria","c__Alphaproteobacteria","o__Rhodobacterales","f__Rhodobacteraceae","g__Paracocccus-Paracoccus","s__huijuniae-sp44862-sp44878"]}},{"id":"seq1590","metadata":{"taxonomy":["k__Bacteria","p__Actinobacteria","c__Actinobacteria","o__Propionibacteriales","f__Nocardioidaceae","g__Marmoricola","s__sp7567-sp7571"]}},{"id":"seq1591","metadata":{"taxonomy":["k__Bacteria","p__Actinobacteria","c__Acidimicrobiia","o__Acidimicrobiales","f__Acidimicrobiaceae","g__NA","s__sp4275"]}},{"id":"seq1593","metadata":{"taxonomy":["k__Bacteria","p__Proteobacteria","c__Deltaproteobacteria","o__Bdellovibrionales","f__Bacteriovoracaceae","g__Peredibacter","s__sp50818"]}},{"id":"seq1595","metadata":{"taxonomy":["k__Bacteria","p__Actinobacteria","c__Actinobacteria","o__Propionibacteriales","f__Nocardioidaceae","g__Nocardioides","s__sp7653"]}},{"id":"seq1596","metadata":{"taxonomy":["k__Bacteria","p__Bacteroidetes","c__Bacteroidia","o__Bacteroidales","f__Porphyromonadaceae","g__Parabacteroides","s__sp13248-sp13286"]}},{"id":"seq1597","metadata":{"taxonomy":["k__Bacteria","p__Actinobacteria","c__Actinobacteria","o__Micrococcales","f__Micrococcaceae","g__Kocuria","s__polaris"]}},{"id":"seq1599","metadata":{"taxonomy":["k__Bacteria","p__Actinobacteria","c__Actinobacteria","o__Frankiales","f__Geodermatophilaceae","g__Modestobacter","s__multiseptatus"]}},{"id":"seq1601","metadata":{"taxonomy":["k__Bacteria","p__Actinobacteria","c__Actinobacteria","o__Frankiales","f__NA","g__NA","s__sp6166"]}},{"id":"seq1603","metadata":{"taxonomy":["k__Bacteria","p__Bacteroidetes","c__Bacteroidia","o__Bacteroidales","f__Bacteroidaceae","g__Bacteroides","s__sp12204"]}},{"id":"seq1604","metadata":{"taxonomy":["k__Bacteria","p__Proteobacteria","c__Alphaproteobacteria","o__Sphingomonadales","f__Sphingomonadaceae","g__Sphingomonas","s__ginsengisoli"]}},{"id":"seq1605","metadata":{"taxonomy":["k__Archaea","p__Thaumarchaeota","c__NA","o__NA","f__NA","g__*Nitrososphaera","s__sp1559"]}},{"id":"seq1606","metadata":{"taxonomy":["k__Bacteria","p__Proteobacteria","c__Alphaproteobacteria","o__Rhizobiales","f__Bradyrhizobiaceae","g__NA","s__sp43322"]}},{"id":"seq1608","metadata":{"taxonomy":["k__Bacteria","p__Actinobacteria","c__Actinobacteria","o__Micrococcales","f__Micrococcaceae","g__Arthrobacter","s__agilis"]}},{"id":"seq1610","metadata":{"taxonomy":["k__Bacteria","p__Actinobacteria","c__Rubrobacteria","o__Rubrobacterales","f__Rubrobacteriaceae","g__Rubrobacter","s__sp10729"]}},{"id":"seq1611","metadata":{"taxonomy":["k__Archaea","p__Thaumarchaeota","c__NA","o__NA","f__NA","g__*Nitrososphaera","s__sp1559"]}},{"id":"seq1612","metadata":{"taxonomy":["k__Bacteria","p__Actinobacteria","c__Actinobacteria","o__Frankiales","f__NA","g__NA","s__sp6166"]}},{"id":"seq1613","metadata":{"taxonomy":["k__Bacteria","p__Firmicutes","c__Clostridia","o__Clostridiales","f__Ruminococcaceae","g__Anaerotruncus","s__sp34440"]}},{"id":"seq1614","metadata":{"taxonomy":["k__Bacteria","p__Actinobacteria","c__Rubrobacteria","o__Rubrobacterales","f__Rubrobacteriaceae","g__Rubrobacter","s__sp10746"]}},{"id":"seq1615","metadata":{"taxonomy":["k__Bacteria","p__Actinobacteria","c__Actinobacteria","o__Corynebacteriales","f__Corynebacteriaceae","g__Corynebacterium","s__appendicis"]}},{"id":"seq1618","metadata":{"taxonomy":["k__Bacteria","p__Bacteroidetes","c__Bacteroidia","o__Bacteroidales","f__Porphyromonadaceae","g__Parabacteroides","s__sp13265-sp13286"]}},{"id":"seq1619","metadata":{"taxonomy":["k__Bacteria","p__Firmicutes","c__Bacilli","o__Bacillales","f__Bacillaceae","g__Bacillus","s__litoralis"]}},{"id":"seq1621","metadata":{"taxonomy":["k__Bacteria","p__Actinobacteria","c__Actinobacteria","o__Corynebacteriales","f__NA","g__NA","s__NA"]}},{"id":"seq1623","metadata":{"taxonomy":["k__Bacteria","p__Firmicutes","c__Clostridia","o__Clostridiales","f__Lachnospiraceae","g__Lachnoclostridium","s__sp32435"]}},{"id":"seq1624","metadata":{"taxonomy":["k__Bacteria","p__Actinobacteria","c__Actinobacteria","o__Corynebacteriales","f__Mycobacteriaceae","g__Mycobacterium","s__moriokaense"]}},{"id":"seq1625","metadata":{"taxonomy":["k__Bacteria","p__Firmicutes","c__Clostridia","o__Clostridiales","f__Lachnospiraceae","g__Lachnoclostridium","s__sp32382"]}},{"id":"seq1626","metadata":{"taxonomy":["k__Bacteria","p__Firmicutes","c__Negativicutes","o__Selenomonadales","f__Veillonellaceae","g__Veillonella","s__tobetsuensis"]}},{"id":"seq1627","metadata":{"taxonomy":["k__Bacteria","p__Acidobacteria","c__Acidobacteria","o__NA","f__NA","g__Blastocatella","s__sp3049"]}},{"id":"seq1628","metadata":{"taxonomy":["k__Bacteria","p__Bacteroidetes","c__Sphingobacteriia","o__Sphingobacteriales","f__Chitinophagaceae","g__Flavisolibacter","s__sp18194"]}},{"id":"seq1631","metadata":{"taxonomy":["k__Bacteria","p__Acidobacteria","c__Acidobacteria","o__NA","f__NA","g__Blastocatella","s__sp2988"]}},{"id":"seq1633","metadata":{"taxonomy":["k__Bacteria","p__Firmicutes","c__Clostridia","o__Clostridiales","f__Lachnospiraceae","g__NA","s__sp33650"]}},{"id":"seq1634","metadata":{"taxonomy":["k__Bacteria","p__Actinobacteria","c__Actinobacteria","o__Micrococcales","f__Micrococcaceae","g__Arthrobacter","s__agilis"]}},{"id":"seq1635","metadata":{"taxonomy":["k__Bacteria","p__Actinobacteria","c__Actinobacteria","o__Frankiales","f__Geodermatophilaceae","g__NA","s__sp6088"]}},{"id":"seq1636","metadata":{"taxonomy":["k__Bacteria","p__Actinobacteria","c__Rubrobacteria","o__Rubrobacterales","f__Rubrobacteriaceae","g__Rubrobacter","s__sp10738"]}},{"id":"seq1637","metadata":{"taxonomy":["k__Bacteria","p__Actinobacteria","c__Actinobacteria","o__Propionibacteriales","f__Nocardioidaceae","g__Nocardioides","s__mesophilus"]}},{"id":"seq1639","metadata":{"taxonomy":["k__Bacteria","p__Bacteroidetes","c__Bacteroidia","o__Bacteroidales","f__Bacteroidaceae","g__Bacteroides","s__oleiciplenus"]}},{"id":"seq1640","metadata":{"taxonomy":["k__Bacteria","p__Firmicutes","c__Clostridia","o__Clostridiales","f__Lachnospiraceae","g__NA","s__sp32775-sp33732"]}},{"id":"seq1641","metadata":{"taxonomy":["k__Bacteria","p__Chloroflexi","c__Chloroflexia","o__Kallotenuales","f__NA","g__NA","s__sp21220"]}},{"id":"seq1642","metadata":{"taxonomy":["k__Bacteria","p__Actinobacteria","c__Actinobacteria","o__Frankiales","f__Geodermatophilaceae","g__Blastococcus","s__endophyticus-saxobsidens"]}},{"id":"seq1643","metadata":{"taxonomy":["k__Bacteria","p__Proteobacteria","c__Alphaproteobacteria","o__Rhodospirillales","f__Acetobacteraceae","g__Craurococcus","s__sp45574"]}},{"id":"seq1645","metadata":{"taxonomy":["k__Bacteria","p__Actinobacteria","c__Actinobacteria","o__Propionibacteriales","f__Nocardioidaceae","g__Nocardioides","s__kribbensis"]}},{"id":"seq1646","metadata":{"taxonomy":["k__Bacteria","p__Firmicutes","c__Clostridia","o__Clostridiales","f__Ruminococcaceae","g__NA","s__sp35765"]}},{"id":"seq1647","metadata":{"taxonomy":["None","NA","NA","NA","NA","NA","NA"]}},{"id":"seq1648","metadata":{"taxonomy":["k__Bacteria","p__Firmicutes","c__Bacilli","o__Bacillales","f__Planococcaceae","g__Planomicrobium","s__glaciei"]}},{"id":"seq1649","metadata":{"taxonomy":["k__Bacteria","p__Bacteroidetes","c__Bacteroidia","o__Bacteroidales","f__Bacteroidaceae","g__Bacteroides","s__ovatus"]}},{"id":"seq1650","metadata":{"taxonomy":["k__Bacteria","p__Actinobacteria","c__Coriobacteriia","o__Coriobacteriales","f__Coriobacteriaceae","g__Eggerthella","s__lenta"]}},{"id":"seq1653","metadata":{"taxonomy":["k__Bacteria","p__Actinobacteria","c__Rubrobacteria","o__Rubrobacterales","f__Rubrobacteriaceae","g__Rubrobacter","s__sp10746"]}},{"id":"seq1654","metadata":{"taxonomy":["k__Bacteria","p__Proteobacteria","c__Alphaproteobacteria","o__Rhizobiales","f__Hyphomicrobiaceae","g__Devosia","s__sp43547"]}},{"id":"seq1655","metadata":{"taxonomy":["k__Bacteria","p__Firmicutes","c__Clostridia","o__Clostridiales","f__Lachnospiraceae","g__NA","s__sp33632"]}},{"id":"seq1657","metadata":{"taxonomy":["k__Bacteria","p__Gemmatimonadetes","c__Gemmatimonadetes","o__Gemmatimonadales","f__Gemmatimonadaceae","g__NA","s__sp37922"]}},{"id":"seq1658","metadata":{"taxonomy":["k__Bacteria","p__Actinobacteria","c__Actinobacteria","o__Streptomycetales","f__Streptomycetaceae","g__Streptomyces","s__alboflavus-aureus"]}},{"id":"seq1659","metadata":{"taxonomy":["None","NA","NA","NA","NA","NA","NA"]}},{"id":"seq1660","metadata":{"taxonomy":["k__Bacteria","p__Bacteroidetes","c__Bacteroidia","o__Bacteroidales","f__Bacteroidaceae","g__Bacteroides","s__caccae"]}},{"id":"seq1661","metadata":{"taxonomy":["None","NA","NA","NA","NA","NA","NA"]}},{"id":"seq1664","metadata":{"taxonomy":["k__Bacteria","p__Firmicutes","c__Clostridia","o__Clostridiales","f__Ruminococcaceae","g__Anaerotruncus","s__sp34482"]}},{"id":"seq1667","metadata":{"taxonomy":["k__Bacteria","p__Bacteroidetes","c__Sphingobacteriia","o__Sphingobacteriales","f__Chitinophagaceae","g__Segetibacter","s__aerophilus"]}},{"id":"seq1668","metadata":{"taxonomy":["k__Bacteria","p__Bacteroidetes","c__Sphingobacteriia","o__Sphingobacteriales","f__Chitinophagaceae","g__Flavisolibacter","s__sp18201"]}},{"id":"seq1669","metadata":{"taxonomy":["k__Bacteria","p__Chloroflexi","c__Chloroflexia","o__Kallotenuales","f__NA","g__NA","s__sp21224"]}},{"id":"seq1672","metadata":{"taxonomy":["k__Bacteria","p__Proteobacteria","c__Alphaproteobacteria","o__Sphingomonadales","f__Sphingomonadaceae","g__Novosphingobium","s__sp47595"]}},{"id":"seq1673","metadata":{"taxonomy":["k__Bacteria","p__Armatimonadetes","c__NA","o__NA","f__NA","g__NA","s__sp11598"]}},{"id":"seq1674","metadata":{"taxonomy":["k__Bacteria","p__Gemmatimonadetes","c__Gemmatimonadetes","o__Gemmatimonadales","f__Gemmatimonadaceae","g__NA","s__sp38006"]}},{"id":"seq1676","metadata":{"taxonomy":["k__Bacteria","p__Proteobacteria","c__Gammaproteobacteria","o__Pseudomonadales","f__Moraxellaceae","g__Acinetobacter","s__bouvetii-johnsonii"]}},{"id":"seq1679","metadata":{"taxonomy":["k__Bacteria","p__Firmicutes","c__Clostridia","o__Clostridiales","f__Ruminococcaceae","g__NA","s__sp34822"]}},{"id":"seq1680","metadata":{"taxonomy":["k__Bacteria","p__Acidobacteria","c__Acidobacteria","o__NA","f__NA","g__NA","s__sp2942"]}},{"id":"seq1681","metadata":{"taxonomy":["k__Bacteria","p__Firmicutes","c__Clostridia","o__Clostridiales","f__Lachnospiraceae","g__Lachnoclostridium","s__sp32433"]}},{"id":"seq1683","metadata":{"taxonomy":["k__Bacteria","p__Proteobacteria","c__Alphaproteobacteria","o__Rhodospirillales","f__Acetobacteraceae","g__Roseomonas","s__gilardii-mucosa"]}},{"id":"seq1684","metadata":{"taxonomy":["k__Bacteria","p__Bacteroidetes","c__Bacteroidia","o__Bacteroidales","f__Rikenellaceae","g__Alistipes","s__putredinis"]}},{"id":"seq1685","metadata":{"taxonomy":["k__Bacteria","p__Firmicutes","c__Negativicutes","o__Selenomonadales","f__Veillonellaceae","g__Propionispira","s__sp37002"]}},{"id":"seq1686","metadata":{"taxonomy":["None","NA","NA","NA","NA","NA","NA"]}},{"id":"seq1687","metadata":{"taxonomy":["k__Bacteria","p__Firmicutes","c__Clostridia","o__Clostridiales","f__Lachnospiraceae","g__Anaerosporobacter","s__sp31943"]}},{"id":"seq1688","metadata":{"taxonomy":["k__Bacteria","p__Proteobacteria","c__Alphaproteobacteria","o__Rhizobiales","f__Methylobacteriaceae","g__Microvirga","s__lotononidis"]}},{"id":"seq1689","metadata":{"taxonomy":["k__Bacteria","p__Actinobacteria","c__Actinobacteria","o__Corynebacteriales","f__Corynebacteriaceae","g__Corynebacterium","s__genitalium"]}},{"id":"seq1691","metadata":{"taxonomy":["k__Bacteria","p__Proteobacteria","c__Alphaproteobacteria","o__Sphingomonadales","f__Sphingomonadaceae","g__Sphingomonas","s__sp47902"]}},{"id":"seq1692","metadata":{"taxonomy":["k__Bacteria","p__Bacteroidetes","c__Bacteroidia","o__Bacteroidales","f__Porphyromonadaceae","g__Parabacteroides","s__chinchillae-merdae"]}},{"id":"seq1694","metadata":{"taxonomy":["k__Bacteria","p__Proteobacteria","c__Alphaproteobacteria","o__Rhodobacterales","f__Rhodobacteraceae","g__Rubellimicrobium","s__sp45104"]}},{"id":"seq1696","metadata":{"taxonomy":["k__Bacteria","p__Actinobacteria","c__Actinobacteria","o__Propionibacteriales","f__Propionibacteriaceae","g__Friedmanniella","s__okinawensis"]}},{"id":"seq1697","metadata":{"taxonomy":["k__Bacteria","p__Proteobacteria","c__Gammaproteobacteria","o__Enterobacteriales","f__Enterobacteriaceae","g__Enterobacter","s__NA"]}},{"id":"seq1699","metadata":{"taxonomy":["None","NA","NA","NA","NA","NA","NA"]}},{"id":"seq1700","metadata":{"taxonomy":["k__Bacteria","p__Proteobacteria","c__Alphaproteobacteria","o__Rhodospirillales","f__Acetobacteraceae","g__Craurococcus","s__sp45574-sp45578"]}},{"id":"seq1702","metadata":{"taxonomy":["k__Bacteria","p__Actinobacteria","c__Actinobacteria","o__Frankiales","f__NA","g__NA","s__sp6166"]}},{"id":"seq1704","metadata":{"taxonomy":["k__Bacteria","p__Firmicutes","c__Clostridia","o__Clostridiales","f__Ruminococcaceae","g__Anaerotruncus","s__sp34451-sp34482"]}},{"id":"seq1706","metadata":{"taxonomy":["k__Bacteria","p__Planctomycetes","c__Phycisphaerae","o__NA","f__NA","g__NA","s__sp41146"]}},{"id":"seq1707","metadata":{"taxonomy":["k__Bacteria","p__Proteobacteria","c__Alphaproteobacteria","o__Caulobacterales","f__Caulobacteraceae","g__NA","s__sp42791"]}},{"id":"seq1710","metadata":{"taxonomy":["k__Bacteria","p__Actinobacteria","c__Actinobacteria","o__Frankiales","f__Geodermatophilaceae","g__Geodermatophilus","s__arenarius"]}},{"id":"seq1711","metadata":{"taxonomy":["k__Bacteria","p__Actinobacteria","c__Actinobacteria","o__Micromonosporales","f__Micromonosporaceae","g__Actinoplanes-Couchioplanes","s__caeruleus-nipponensis"]}},{"id":"seq1712","metadata":{"taxonomy":["k__Bacteria","p__Proteobacteria","c__Alphaproteobacteria","o__Sphingomonadales","f__NA","g__NA","s__sp47460"]}},{"id":"seq1713","metadata":{"taxonomy":["k__Bacteria","p__Actinobacteria","c__Actinobacteria","o__Streptomycetales","f__Streptomycetaceae","g__Streptomyces","s__chumphonensis-iconiensis-platensis"]}},{"id":"seq1715","metadata":{"taxonomy":["k__Bacteria","p__Actinobacteria","c__Actinobacteria","o__Propionibacteriales","f__Nocardioidaceae","g__Nocardioides","s__sp7673"]}},{"id":"seq1716","metadata":{"taxonomy":["k__Bacteria","p__Firmicutes","c__Clostridia","o__Clostridiales","f__Lachnospiraceae","g__Tyzzerella","s__sp33293"]}},{"id":"seq1719","metadata":{"taxonomy":["k__Bacteria","p__Cyanobacteria","c__Cyanobacteria","o__NA","f__NA","g__NA","s__sp23572"]}},{"id":"seq1721","metadata":{"taxonomy":["k__Bacteria","p__Firmicutes","c__Clostridia","o__Clostridiales","f__Lachnospiraceae","g__Lachnoclostridium","s__sp32318"]}},{"id":"seq1723","metadata":{"taxonomy":["k__Bacteria","p__Bacteroidetes","c__Bacteroidia","o__Bacteroidales","f__Rikenellaceae","g__Alistipes","s__sp14386"]}},{"id":"seq1724","metadata":{"taxonomy":["k__Bacteria","p__Proteobacteria","c__Alphaproteobacteria","o__Rhizobiales","f__Methylobacteriaceae","g__Microvirga","s__sp43909"]}},{"id":"seq1725","metadata":{"taxonomy":["k__Bacteria","p__Actinobacteria","c__Actinobacteria","o__Frankiales","f__Geodermatophilaceae","g__Geodermatophilus","s__nigrescens-saharensis"]}},{"id":"seq1727","metadata":{"taxonomy":["k__Bacteria","p__Proteobacteria","c__Alphaproteobacteria","o__Rhodospirillales","f__Acetobacteraceae","g__Roseomonas","s__ludipueritiae"]}},{"id":"seq1728","metadata":{"taxonomy":["k__Bacteria","p__Actinobacteria","c__Actinobacteria","o__Micromonosporales","f__Micromonosporaceae","g__Actinoplanes","s__lutulentus"]}},{"id":"seq1729","metadata":{"taxonomy":["k__Bacteria","p__Saccharibacteria","c__NA","o__NA","f__NA","g__NA","s__sp66052"]}},{"id":"seq1735","metadata":{"taxonomy":["k__Bacteria","p__Bacteroidetes","c__Cytophagia","o__Cytophagales","f__Cytophagaceae","g__Adhaeribacter","s__sp15073-sp15089"]}},{"id":"seq1737","metadata":{"taxonomy":["k__Bacteria","p__Actinobacteria","c__Thermoleophilia","o__Solirubrobacterales","f__Solirubrobacteraceae","g__Solirubrobacter","s__phytolaccae"]}},{"id":"seq1738","metadata":{"taxonomy":["k__Bacteria","p__Actinobacteria","c__Actinobacteria","o__Propionibacteriales","f__Nocardioidaceae","g__Aeromicrobium","s__ginsengisoli"]}},{"id":"seq1740","metadata":{"taxonomy":["k__Bacteria","p__Proteobacteria","c__Alphaproteobacteria","o__Rhodobacterales","f__Rhodobacteraceae","g__Rubellimicrobium","s__sp45099"]}},{"id":"seq1741","metadata":{"taxonomy":["k__Bacteria","p__Actinobacteria","c__Thermoleophilia","o__Solirubrobacterales","f__NA","g__NA","s__sp10974"]}},{"id":"seq1742","metadata":{"taxonomy":["k__Bacteria","p__Proteobacteria","c__Alphaproteobacteria","o__Rhodospirillales","f__Acetobacteraceae","g__NA","s__sp45751"]}},{"id":"seq1744","metadata":{"taxonomy":["k__Bacteria","p__Proteobacteria","c__Betaproteobacteria","o__Burkholderiales","f__Oxalobacteraceae","g__Massilia","s__suwonensis"]}},{"id":"seq1745","metadata":{"taxonomy":["k__Bacteria","p__Proteobacteria","c__Deltaproteobacteria","o__Myxococcales","f__Haliangiaceae","g__Haliangium","s__sp53652-sp53722"]}},{"id":"seq1747","metadata":{"taxonomy":["k__Bacteria","p__Bacteroidetes","c__Bacteroidia","o__Bacteroidales","f__Porphyromonadaceae","g__Odoribacter","s__sp13171"]}},{"id":"seq1750","metadata":{"taxonomy":["k__Bacteria","p__Proteobacteria","c__Alphaproteobacteria","o__Rhodobacterales","f__Rhodobacteraceae","g__Rubellimicrobium","s__sp45105"]}},{"id":"seq1751","metadata":{"taxonomy":["None","NA","NA","NA","NA","NA","NA"]}},{"id":"seq1752","metadata":{"taxonomy":["k__Bacteria","p__Actinobacteria","c__Actinobacteria","o__Frankiales","f__NA","g__NA","s__sp6164"]}},{"id":"seq1753","metadata":{"taxonomy":["k__Bacteria","p__Bacteroidetes","c__Bacteroidia","o__Bacteroidales","f__Porphyromonadaceae","g__Odoribacter","s__sp13184"]}},{"id":"seq1754","metadata":{"taxonomy":["k__Bacteria","p__Proteobacteria","c__Alphaproteobacteria","o__Rhizobiales","f__Methylobacteriaceae","g__Methylobacterium","s__sp43889"]}},{"id":"seq1755","metadata":{"taxonomy":["k__Bacteria","p__Firmicutes","c__Clostridia","o__Clostridiales","f__Ruminococcaceae","g__NA","s__sp34764"]}},{"id":"seq1756","metadata":{"taxonomy":["k__Bacteria","p__Actinobacteria","c__Actinobacteria","o__Kineosporiales","f__Kineosporiaceae","g__Kineococcus","s__glutinatus"]}},{"id":"seq1759","metadata":{"taxonomy":["k__Bacteria","p__Bacteroidetes","c__Bacteroidia","o__Bacteroidales","f__Porphyromonadaceae","g__Odoribacter","s__sp13184"]}},{"id":"seq1760","metadata":{"taxonomy":["k__Bacteria","p__Actinobacteria","c__Thermoleophilia","o__Gaiellales","f__NA","g__NA","s__sp10830"]}},{"id":"seq1761","metadata":{"taxonomy":["k__Bacteria","p__Proteobacteria","c__Betaproteobacteria","o__Burkholderiales","f__Oxalobacteraceae","g__Noviherbaspirillum","s__sp49444"]}},{"id":"seq1763","metadata":{"taxonomy":["k__Bacteria","p__Actinobacteria","c__Actinobacteria","o__Propionibacteriales","f__Nocardioidaceae","g__Nocardioides","s__mesophilus"]}},{"id":"seq1764","metadata":{"taxonomy":["k__Bacteria","p__Proteobacteria","c__Alphaproteobacteria","o__Rhodobacterales","f__Rhodobacteraceae","g__Rubellimicrobium","s__mesophilum-sp45105"]}},{"id":"seq1765","metadata":{"taxonomy":["k__Bacteria","p__Actinobacteria","c__Actinobacteria","o__Pseudonocardiales","f__Pseudonocardiaceae","g__Pseudonocardia","s__cypriaca-hierapolitana"]}},{"id":"seq1766","metadata":{"taxonomy":["k__Bacteria","p__Firmicutes","c__Clostridia","o__Clostridiales","f__NA","g__NA","s__sp31063"]}},{"id":"seq1769","metadata":{"taxonomy":["k__Bacteria","p__Firmicutes","c__Clostridia","o__Clostridiales","f__Ruminococcaceae","g__NA","s__sp35485"]}},{"id":"seq1772","metadata":{"taxonomy":["k__Bacteria","p__Armatimonadetes","c__NA","o__NA","f__NA","g__NA","s__sp11598"]}},{"id":"seq1776","metadata":{"taxonomy":["k__Bacteria","p__Firmicutes","c__Clostridia","o__Clostridiales","f__Ruminococcaceae","g__NA","s__sp35796"]}},{"id":"seq1778","metadata":{"taxonomy":["k__Bacteria","p__Acidobacteria","c__Acidobacteria","o__NA","f__NA","g__NA","s__sp2954"]}},{"id":"seq1779","metadata":{"taxonomy":["k__Bacteria","p__Actinobacteria","c__Actinobacteria","o__Propionibacteriales","f__Propionibacteriaceae","g__NA","s__sp7832"]}},{"id":"seq1781","metadata":{"taxonomy":["k__Bacteria","p__Firmicutes","c__Clostridia","o__Clostridiales","f__Lachnospiraceae","g__NA","s__sp33650"]}},{"id":"seq1783","metadata":{"taxonomy":["k__Bacteria","p__Proteobacteria","c__Alphaproteobacteria","o__Rhodospirillales","f__Acetobacteraceae","g__Craurococcus","s__sp45577"]}},{"id":"seq1784","metadata":{"taxonomy":["None","NA","NA","NA","NA","NA","NA"]}},{"id":"seq1785","metadata":{"taxonomy":["k__Bacteria","p__Firmicutes","c__Clostridia","o__Clostridiales","f__Family XIII","g__NA","s__sp31581"]}},{"id":"seq1786","metadata":{"taxonomy":["k__Bacteria","p__Bacteroidetes","c__Bacteroidia","o__Bacteroidales","f__Bacteroidaceae","g__Bacteroides","s__sartorii"]}},{"id":"seq1787","metadata":{"taxonomy":["k__Bacteria","p__Firmicutes","c__Negativicutes","o__Selenomonadales","f__Veillonellaceae","g__NA","s__sp37214"]}},{"id":"seq1788","metadata":{"taxonomy":["k__Bacteria","p__Actinobacteria","c__Actinobacteria","o__Propionibacteriales","f__Propionibacteriaceae","g__Friedmanniella","s__okinawensis"]}},{"id":"seq1789","metadata":{"taxonomy":["k__Bacteria","p__Proteobacteria","c__Alphaproteobacteria","o__Rhodospirillales","f__Acetobacteraceae","g__NA","s__sp45791"]}},{"id":"seq1790","metadata":{"taxonomy":["k__Bacteria","p__Proteobacteria","c__Betaproteobacteria","o__Burkholderiales","f__Burkholderiaceae","g__Burkholderia-Paraburkholderia","s__caledonica"]}},{"id":"seq1791","metadata":{"taxonomy":["k__Bacteria","p__Bacteroidetes","c__Bacteroidia","o__Bacteroidales","f__Rikenellaceae","g__Alistipes","s__NA"]}},{"id":"seq1792","metadata":{"taxonomy":["k__Bacteria","p__Firmicutes","c__Clostridia","o__Clostridiales","f__Family XIII","g__Anaerovorax","s__sp31494"]}},{"id":"seq1793","metadata":{"taxonomy":["k__Bacteria","p__Actinobacteria","c__Coriobacteriia","o__Coriobacteriales","f__Coriobacteriaceae","g__Eggerthella","s__lenta-sinensis"]}},{"id":"seq1794","metadata":{"taxonomy":["k__Bacteria","p__Actinobacteria","c__Actinobacteria","o__Frankiales","f__NA","g__NA","s__sp6166"]}},{"id":"seq1796","metadata":{"taxonomy":["k__Bacteria","p__Actinobacteria","c__Thermoleophilia","o__Gaiellales","f__NA","g__NA","s__sp10847"]}},{"id":"seq1799","metadata":{"taxonomy":["k__Bacteria","p__Actinobacteria","c__Actinobacteria","o__Micrococcales","f__Brevibacteriaceae","g__Brevibacterium","s__mcbrellneri-paucivorans"]}},{"id":"seq1800","metadata":{"taxonomy":["k__Bacteria","p__Firmicutes","c__Clostridia","o__Clostridiales","f__Ruminococcaceae","g__NA","s__sp34884"]}},{"id":"seq1801","metadata":{"taxonomy":["k__Bacteria","p__Firmicutes","c__Clostridia","o__Clostridiales","f__Lachnospiraceae","g__Anaerostipes","s__caccae"]}},{"id":"seq1804","metadata":{"taxonomy":["k__Bacteria","p__Actinobacteria","c__Actinobacteria","o__Micromonosporales","f__Micromonosporaceae","g__Virgisporangium","s__sp7479"]}},{"id":"seq1805","metadata":{"taxonomy":["k__Bacteria","p__Proteobacteria","c__Alphaproteobacteria","o__Rhodospirillales","f__Acetobacteraceae","g__NA","s__sp45792"]}},{"id":"seq1806","metadata":{"taxonomy":["k__Bacteria","p__Actinobacteria","c__Actinobacteria","o__Micromonosporales","f__Micromonosporaceae","g__Actinoplanes","s__derwentensis-missouriensis-palleronii"]}},{"id":"seq1808","metadata":{"taxonomy":["k__Bacteria","p__Deinococcus-Thermus","c__Deinococci","o__Deinococcales","f__Deinococcaceae","g__Deinococcus","s__sp24003"]}},{"id":"seq1809","metadata":{"taxonomy":["k__Bacteria","p__Actinobacteria","c__Rubrobacteria","o__Rubrobacterales","f__Rubrobacteriaceae","g__Rubrobacter","s__sp10738"]}},{"id":"seq1810","metadata":{"taxonomy":["k__Bacteria","p__Proteobacteria","c__Deltaproteobacteria","o__Desulfobacterales","f__Nitrospinaceae","g__NA","s__sp52391"]}},{"id":"seq1817","metadata":{"taxonomy":["k__Bacteria","p__Actinobacteria","c__Actinobacteria","o__Micrococcales","f__Micrococcaceae","g__Arthrobacter","s__sp7073"]}},{"id":"seq1818","metadata":{"taxonomy":["k__Bacteria","p__Actinobacteria","c__Rubrobacteria","o__Rubrobacterales","f__Rubrobacteriaceae","g__Rubrobacter","s__sp10729"]}},{"id":"seq1819","metadata":{"taxonomy":["k__Bacteria","p__Actinobacteria","c__Actinobacteria","o__Streptosporangiales","f__NA","g__Motilibacter","s__peucedani"]}},{"id":"seq1820","metadata":{"taxonomy":["k__Bacteria","p__Firmicutes","c__Clostridia","o__Clostridiales","f__Ruminococcaceae","g__Hydrogenoanaerobacterium","s__sp34616"]}},{"id":"seq1823","metadata":{"taxonomy":["k__Bacteria","p__Proteobacteria","c__Alphaproteobacteria","o__Sphingomonadales","f__Sphingomonadaceae","g__Sphingomonas","s__sp47867"]}},{"id":"seq1825","metadata":{"taxonomy":["k__Bacteria","p__Actinobacteria","c__Actinobacteria","o__Frankiales","f__Geodermatophilaceae","g__Geodermatophilus","s__africanus-obscurus-siccatus"]}},{"id":"seq1826","metadata":{"taxonomy":["k__Bacteria","p__Armatimonadetes","c__NA","o__NA","f__NA","g__NA","s__sp11556"]}},{"id":"seq1827","metadata":{"taxonomy":["k__Bacteria","p__Actinobacteria","c__Actinobacteria","o__Micromonosporales","f__Micromonosporaceae","g__Actinoplanes-Couchioplanes","s__caeruleus-nipponensis"]}},{"id":"seq1828","metadata":{"taxonomy":["k__Bacteria","p__Actinobacteria","c__Actinobacteria","o__Corynebacteriales","f__Corynebacteriaceae","g__Corynebacterium","s__coyleae"]}},{"id":"seq1829","metadata":{"taxonomy":["k__Bacteria","p__Proteobacteria","c__Alphaproteobacteria","o__Rhizobiales","f__Methylobacteriaceae","g__Microvirga","s__aerilata-aerophila"]}},{"id":"seq1830","metadata":{"taxonomy":["k__Bacteria","p__Actinobacteria","c__Actinobacteria","o__Corynebacteriales","f__Corynebacteriaceae","g__NA","s__sp5023"]}},{"id":"seq1834","metadata":{"taxonomy":["k__Bacteria","p__Actinobacteria","c__Actinobacteria","o__Streptomycetales","f__Streptomycetaceae","g__Streptomyces","s__NA"]}},{"id":"seq1835","metadata":{"taxonomy":["k__Bacteria","p__Firmicutes","c__Clostridia","o__Clostridiales","f__Lachnospiraceae","g__Lachnoclostridium","s__sp32362"]}},{"id":"seq1836","metadata":{"taxonomy":["k__Bacteria","p__Actinobacteria","c__Actinobacteria","o__Frankiales","f__Geodermatophilaceae","g__Geodermatophilus","s__normandii"]}},{"id":"seq1838","metadata":{"taxonomy":["k__Bacteria","p__Actinobacteria","c__Actinobacteria","o__Propionibacteriales","f__Nocardioidaceae","g__Nocardioides","s__sp7681"]}},{"id":"seq1840","metadata":{"taxonomy":["k__Bacteria","p__Chloroflexi","c__NA","o__NA","f__NA","g__NA","s__sp21444"]}},{"id":"seq1841","metadata":{"taxonomy":["k__Bacteria","p__Bacteroidetes","c__Bacteroidia","o__Bacteroidales","f__Bacteroidaceae","g__Bacteroides","s__caccae"]}},{"id":"seq1845","metadata":{"taxonomy":["k__Bacteria","p__Actinobacteria","c__Actinobacteria","o__Micrococcales","f__Dermabacteraceae","g__Brachybacterium","s__phenoliresistens"]}},{"id":"seq1846","metadata":{"taxonomy":["k__Bacteria","p__Proteobacteria","c__Betaproteobacteria","o__Burkholderiales","f__Burkholderiaceae","g__Limnobacter","s__sp48675"]}},{"id":"seq1848","metadata":{"taxonomy":["k__Bacteria","p__Actinobacteria","c__Actinobacteria","o__Micromonosporales","f__Micromonosporaceae","g__Actinoplanes-Couchioplanes","s__caeruleus-nipponensis"]}},{"id":"seq1852","metadata":{"taxonomy":["k__Bacteria","p__Actinobacteria","c__Actinobacteria","o__Micrococcales","f__Micrococcaceae","g__Kocuria","s__polaris"]}},{"id":"seq1853","metadata":{"taxonomy":["k__Bacteria","p__Proteobacteria","c__Alphaproteobacteria","o__Sphingomonadales","f__Sphingomonadaceae","g__Sphingomonas","s__desiccabilis"]}},{"id":"seq1854","metadata":{"taxonomy":["k__Bacteria","p__Firmicutes","c__Clostridia","o__Clostridiales","f__Lachnospiraceae","g__Blautia","s__coccoides-hansenii-producta"]}},{"id":"seq1855","metadata":{"taxonomy":["k__Bacteria","p__Firmicutes","c__Clostridia","o__Clostridiales","f__Ruminococcaceae","g__NA","s__sp35799-sp35824-sp35833"]}},{"id":"seq1857","metadata":{"taxonomy":["k__Bacteria","p__Proteobacteria","c__Alphaproteobacteria","o__Rhizobiales","f__Bradyrhizobiaceae","g__NA","s__sp43314"]}},{"id":"seq1859","metadata":{"taxonomy":["k__Bacteria","p__Bacteroidetes","c__Cytophagia","o__Cytophagales","f__Cytophagaceae","g__Adhaeribacter","s__sp15068"]}},{"id":"seq1860","metadata":{"taxonomy":["k__Bacteria","p__Firmicutes","c__Clostridia","o__Clostridiales","f__Ruminococcaceae","g__NA","s__sp35689-sp35733"]}},{"id":"seq1861","metadata":{"taxonomy":["k__Bacteria","p__Chloroflexi","c__Chloroflexia","o__Kallotenuales","f__NA","g__NA","s__sp21221"]}},{"id":"seq1862","metadata":{"taxonomy":["k__Bacteria","p__Bacteroidetes","c__Sphingobacteriia","o__Sphingobacteriales","f__Chitinophagaceae","g__Flavisolibacter","s__sp18201"]}},{"id":"seq1863","metadata":{"taxonomy":["k__Bacteria","p__Proteobacteria","c__Gammaproteobacteria","o__Enterobacteriales","f__Enterobacteriaceae","g__Klebsiella","s__pneumoniae-quasipneumoniae"]}},{"id":"seq1864","metadata":{"taxonomy":["k__Bacteria","p__Firmicutes","c__Clostridia","o__Clostridiales","f__Lachnospiraceae","g__NA","s__sp33574"]}},{"id":"seq1867","metadata":{"taxonomy":["k__Bacteria","p__Bacteroidetes","c__Bacteroidia","o__Bacteroidales","f__Porphyromonadaceae","g__Odoribacter","s__sp13183-sp13184"]}},{"id":"seq1868","metadata":{"taxonomy":["k__Bacteria","p__Actinobacteria","c__Actinobacteria","o__Micromonosporales","f__Micromonosporaceae","g__Micromonospora","s__sp7446"]}},{"id":"seq1870","metadata":{"taxonomy":["k__Bacteria","p__Acidobacteria","c__Acidobacteria","o__NA","f__NA","g__Bryobacter","s__sp2550-sp2565"]}},{"id":"seq1872","metadata":{"taxonomy":["k__Bacteria","p__Bacteroidetes","c__Cytophagia","o__Cytophagales","f__Cytophagaceae","g__Spirosoma","s__sp15373"]}},{"id":"seq1873","metadata":{"taxonomy":["k__Bacteria","p__Bacteroidetes","c__Bacteroidia","o__Bacteroidales","f__Porphyromonadaceae","g__Parabacteroides","s__gordonii"]}},{"id":"seq1874","metadata":{"taxonomy":["k__Bacteria","p__Actinobacteria","c__Actinobacteria","o__Frankiales","f__Geodermatophilaceae","g__Geodermatophilus","s__obscurus"]}},{"id":"seq1875","metadata":{"taxonomy":["k__Bacteria","p__Planctomycetes","c__Phycisphaerae","o__NA","f__NA","g__NA","s__sp41167"]}},{"id":"seq1878","metadata":{"taxonomy":["k__Bacteria","p__Firmicutes","c__Bacilli","o__Bacillales","f__Bacillaceae","g__Fictibacillus","s__arsenicus-barbaricus-nanhaiensis"]}},{"id":"seq1879","metadata":{"taxonomy":["k__Bacteria","p__Firmicutes","c__Clostridia","o__Clostridiales","f__Lachnospiraceae","g__NA","s__sp33632"]}},{"id":"seq1880","metadata":{"taxonomy":["k__Bacteria","p__Chloroflexi","c__Chloroflexia","o__Kallotenuales","f__NA","g__NA","s__sp21221"]}},{"id":"seq1883","metadata":{"taxonomy":["k__Bacteria","p__Planctomycetes","c__Planctomycetacia","o__Planctomycetales","f__Planctomycetaceae","g__NA","s__sp42254"]}},{"id":"seq1884","metadata":{"taxonomy":["k__Bacteria","p__Firmicutes","c__Erysipelotrichia","o__Erysipelotrichales","f__Erysipelotrichaceae","g__Erysipelatoclostridium","s__sp36629"]}},{"id":"seq1885","metadata":{"taxonomy":["k__Bacteria","p__Firmicutes","c__Bacilli","o__Bacillales","f__Paenibacillaceae","g__Oxalophagus","s__oxalicus"]}},{"id":"seq1886","metadata":{"taxonomy":["k__Bacteria","p__Actinobacteria","c__Rubrobacteria","o__Rubrobacterales","f__Rubrobacteriaceae","g__Rubrobacter","s__sp10729"]}},{"id":"seq1887","metadata":{"taxonomy":["k__Bacteria","p__Actinobacteria","c__Actinobacteria","o__Streptomycetales","f__Streptomycetaceae","g__Streptomyces","s__NA"]}},{"id":"seq1888","metadata":{"taxonomy":["k__Bacteria","p__Firmicutes","c__Clostridia","o__Clostridiales","f__Ruminococcaceae","g__NA","s__sp35873"]}},{"id":"seq1889","metadata":{"taxonomy":["k__Bacteria","p__Nitrospirae","c__Nitrospira","o__Nitrospirales","f__Nitrospiraceae","g__Nitrospira","s__sp39762"]}},{"id":"seq1890","metadata":{"taxonomy":["k__Bacteria","p__Proteobacteria","c__Betaproteobacteria","o__Burkholderiales","f__Burkholderiaceae","g__Limnobacter","s__sp48675"]}},{"id":"seq1892","metadata":{"taxonomy":["k__Bacteria","p__Actinobacteria","c__Actinobacteria","o__Pseudonocardiales","f__Pseudonocardiaceae","g__Pseudonocardia","s__sp8096"]}},{"id":"seq1893","metadata":{"taxonomy":["k__Bacteria","p__Acidobacteria","c__Acidobacteria","o__NA","f__NA","g__Blastocatella","s__sp3082"]}},{"id":"seq1895","metadata":{"taxonomy":["None","NA","NA","NA","NA","NA","NA"]}},{"id":"seq1896","metadata":{"taxonomy":["k__Bacteria","p__Proteobacteria","c__Alphaproteobacteria","o__Sphingomonadales","f__Sphingomonadaceae","g__Novosphingobium","s__sp47602-sp47619"]}},{"id":"seq1897","metadata":{"taxonomy":["k__Bacteria","p__Actinobacteria","c__Actinobacteria","o__Propionibacteriales","f__Nocardioidaceae","g__Nocardioides","s__sp7665"]}},{"id":"seq1898","metadata":{"taxonomy":["k__Bacteria","p__Actinobacteria","c__Actinobacteria","o__Micrococcales","f__Micrococcaceae","g__NA","s__NA"]}},{"id":"seq1899","metadata":{"taxonomy":["k__Bacteria","p__Actinobacteria","c__Thermoleophilia","o__Solirubrobacterales","f__Solirubrobacteraceae","g__Solirubrobacter","s__sp11108-sp11113"]}},{"id":"seq1900","metadata":{"taxonomy":["k__Bacteria","p__Actinobacteria","c__Actinobacteria","o__Micrococcales","f__Micrococcaceae","g__Micrococcus","s__NA"]}},{"id":"seq1902","metadata":{"taxonomy":["k__Bacteria","p__Actinobacteria","c__Actinobacteria","o__Frankiales","f__Geodermatophilaceae","g__Geodermatophilus","s__normandii"]}},{"id":"seq1903","metadata":{"taxonomy":["k__Bacteria","p__Proteobacteria","c__Alphaproteobacteria","o__Rhizobiales","f__Methylobacteriaceae","g__Methylobacterium-Microvirga","s__dankookense-sp43801-sp43908"]}},{"id":"seq1904","metadata":{"taxonomy":["k__Bacteria","p__Proteobacteria","c__Alphaproteobacteria","o__Sphingomonadales","f__Sphingomonadaceae","g__Sphingomonas-Zymomonas","s__sp47867-sp48007"]}},{"id":"seq1905","metadata":{"taxonomy":["k__Bacteria","p__Actinobacteria","c__Actinobacteria","o__Corynebacteriales","f__Dietziaceae","g__Dietzia","s__maris"]}},{"id":"seq1906","metadata":{"taxonomy":["k__Bacteria","p__Actinobacteria","c__Actinobacteria","o__Frankiales","f__Geodermatophilaceae","g__Geodermatophilus","s__africanus-obscurus"]}},{"id":"seq1908","metadata":{"taxonomy":["k__Bacteria","p__Acidobacteria","c__Acidobacteria","o__NA","f__NA","g__NA","s__sp2870-sp2907"]}},{"id":"seq1909","metadata":{"taxonomy":["k__Bacteria","p__Bacteroidetes","c__Bacteroidia","o__Bacteroidales","f__Bacteroidaceae","g__Bacteroides","s__paurosaccharolyticus-sp12281"]}},{"id":"seq1910","metadata":{"taxonomy":["k__Bacteria","p__Bacteroidetes","c__Bacteroidia","o__Bacteroidales","f__Porphyromonadaceae","g__Odoribacter","s__sp13183"]}},{"id":"seq1911","metadata":{"taxonomy":["k__Bacteria","p__Actinobacteria","c__Actinobacteria","o__Streptomycetales","f__Streptomycetaceae","g__Streptomyces","s__NA"]}},{"id":"seq1913","metadata":{"taxonomy":["k__Bacteria","p__Firmicutes","c__Erysipelotrichia","o__Erysipelotrichales","f__Erysipelotrichaceae","g__NA","s__sp36741"]}},{"id":"seq1914","metadata":{"taxonomy":["k__Bacteria","p__Actinobacteria","c__Rubrobacteria","o__Rubrobacterales","f__Rubrobacteriaceae","g__Rubrobacter","s__sp10738"]}},{"id":"seq1915","metadata":{"taxonomy":["k__Bacteria","p__Acidobacteria","c__Acidobacteria","o__NA","f__NA","g__Blastocatella","s__sp2977-sp3017-sp3074"]}},{"id":"seq1919","metadata":{"taxonomy":["k__Bacteria","p__Actinobacteria","c__Actinobacteria","o__Pseudonocardiales","f__Pseudonocardiaceae","g__Saccharothrix","s__hoggarensis-texasensis"]}},{"id":"seq1920","metadata":{"taxonomy":["k__Bacteria","p__Firmicutes","c__Clostridia","o__Clostridiales","f__Lachnospiraceae","g__NA","s__sp33716"]}},{"id":"seq1925","metadata":{"taxonomy":["k__Bacteria","p__Bacteroidetes","c__Bacteroidia","o__Bacteroidales","f__Bacteroidaceae","g__Bacteroides","s__caccae"]}},{"id":"seq1926","metadata":{"taxonomy":["None","NA","NA","NA","NA","NA","NA"]}},{"id":"seq1928","metadata":{"taxonomy":["k__Bacteria","p__Bacteroidetes","c__Bacteroidia","o__Bacteroidales","f__Bacteroidaceae","g__Bacteroides","s__ovatus"]}},{"id":"seq1929","metadata":{"taxonomy":["k__Bacteria","p__Proteobacteria","c__Alphaproteobacteria","o__Rhodobacterales","f__Rhodobacteraceae","g__Rubellimicrobium","s__roseum"]}},{"id":"seq1930","metadata":{"taxonomy":["k__Bacteria","p__Firmicutes","c__Clostridia","o__Clostridiales","f__Clostridiaceae","g__Clostridium","s__perfringens"]}},{"id":"seq1934","metadata":{"taxonomy":["k__Bacteria","p__Actinobacteria","c__Actinobacteria","o__Propionibacteriales","f__Nocardioidaceae","g__Kribbella","s__catacumbae-ginsengisoli-koreensis"]}},{"id":"seq1939","metadata":{"taxonomy":["k__Bacteria","p__Actinobacteria","c__Acidimicrobiia","o__Acidimicrobiales","f__NA","g__NA","s__sp4601"]}},{"id":"seq1940","metadata":{"taxonomy":["k__Bacteria","p__Proteobacteria","c__Alphaproteobacteria","o__Rhodospirillales","f__Acetobacteraceae","g__Craurococcus","s__sp45577"]}},{"id":"seq1941","metadata":{"taxonomy":["k__Bacteria","p__Bacteroidetes","c__Bacteroidia","o__Bacteroidales","f__Bacteroidaceae","g__Bacteroides","s__caccae"]}},{"id":"seq1942","metadata":{"taxonomy":["k__Bacteria","p__Bacteroidetes","c__Bacteroidia","o__Bacteroidales","f__Rikenellaceae","g__Alistipes","s__senegalensis"]}},{"id":"seq1944","metadata":{"taxonomy":["k__Bacteria","p__Actinobacteria","c__Rubrobacteria","o__Rubrobacterales","f__Rubrobacteriaceae","g__Rubrobacter","s__sp10738"]}},{"id":"seq1945","metadata":{"taxonomy":["k__Bacteria","p__Firmicutes","c__Clostridia","o__Clostridiales","f__Family XIII","g__NA","s__sp31629"]}},{"id":"seq1946","metadata":{"taxonomy":["k__Bacteria","p__Actinobacteria","c__Actinobacteria","o__Micromonosporales","f__Micromonosporaceae","g__Actinoplanes","s__sp7394"]}},{"id":"seq1947","metadata":{"taxonomy":["k__Bacteria","p__Chloroflexi","c__NA","o__NA","f__NA","g__NA","s__sp21482"]}},{"id":"seq1948","metadata":{"taxonomy":["k__Bacteria","p__Firmicutes","c__Clostridia","o__Clostridiales","f__Lachnospiraceae","g__NA","s__sp32741"]}},{"id":"seq1949","metadata":{"taxonomy":["k__Bacteria","p__Actinobacteria","c__Actinobacteria","o__Micrococcales","f__Micrococcaceae","g__Paenarthrobacter","s__aurescens-nitroguajacolicus"]}},{"id":"seq1950","metadata":{"taxonomy":["k__Bacteria","p__Chloroflexi","c__Thermomicrobia","o__NA","f__NA","g__NA","s__sp21845"]}},{"id":"seq1951","metadata":{"taxonomy":["k__Bacteria","p__Actinobacteria","c__NA","o__NA","f__NA","g__NA","s__sp10595"]}},{"id":"seq1952","metadata":{"taxonomy":["k__Bacteria","p__Actinobacteria","c__Actinobacteria","o__Streptosporangiales","f__Thermomonosporaceae","g__Actinomadura","s__hibisca"]}},{"id":"seq1953","metadata":{"taxonomy":["k__Bacteria","p__Proteobacteria","c__Betaproteobacteria","o__Burkholderiales","f__Oxalobacteraceae","g__Herbaspirillum-Paucimonas","s__NA"]}},{"id":"seq1954","metadata":{"taxonomy":["k__Bacteria","p__Bacteroidetes","c__Bacteroidia","o__Bacteroidales","f__Porphyromonadaceae","g__Parabacteroides","s__goldsteinii"]}},{"id":"seq1955","metadata":{"taxonomy":["k__Bacteria","p__Bacteroidetes","c__Bacteroidia","o__Bacteroidales","f__Rikenellaceae","g__Alistipes","s__sp14381"]}},{"id":"seq1956","metadata":{"taxonomy":["k__Bacteria","p__Proteobacteria","c__Alphaproteobacteria","o__Rhodospirillales","f__Acetobacteraceae","g__Craurococcus","s__sp45574"]}},{"id":"seq1957","metadata":{"taxonomy":["k__Bacteria","p__Firmicutes","c__Clostridia","o__Clostridiales","f__Lachnospiraceae","g__Pseudobutyrivibrio","s__sp33078"]}},{"id":"seq1960","metadata":{"taxonomy":["k__Bacteria","p__Bacteroidetes","c__Bacteroidia","o__Bacteroidales","f__Porphyromonadaceae","g__Parabacteroides","s__sp13286"]}},{"id":"seq1961","metadata":{"taxonomy":["k__Bacteria","p__Bacteroidetes","c__Bacteroidia","o__Bacteroidales","f__Porphyromonadaceae","g__Parabacteroides","s__sp13265-sp13286"]}},{"id":"seq1962","metadata":{"taxonomy":["k__Bacteria","p__Proteobacteria","c__Alphaproteobacteria","o__Rhizobiales","f__Methylobacteriaceae","g__Microvirga","s__aerophila"]}},{"id":"seq1965","metadata":{"taxonomy":["k__Bacteria","p__Proteobacteria","c__Alphaproteobacteria","o__Rhodospirillales","f__Acetobacteraceae","g__NA","s__sp45792"]}},{"id":"seq1966","metadata":{"taxonomy":["k__Bacteria","p__Firmicutes","c__Bacilli","o__Lactobacillales","f__Enterococcaceae","g__Enterococcus","s__faecalis"]}},{"id":"seq1967","metadata":{"taxonomy":["k__Bacteria","p__Proteobacteria","c__Alphaproteobacteria","o__Rhizobiales","f__Rhizobiaceae","g__Rhizobium","s__larrymoorei"]}},{"id":"seq1968","metadata":{"taxonomy":["k__Bacteria","p__Proteobacteria","c__Alphaproteobacteria","o__Sphingomonadales","f__Sphingomonadaceae","g__Sphingobium","s__sp47697"]}},{"id":"seq1969","metadata":{"taxonomy":["k__Bacteria","p__Bacteroidetes","c__Bacteroidia","o__Bacteroidales","f__Porphyromonadaceae","g__Parabacteroides","s__sp13248"]}},{"id":"seq1970","metadata":{"taxonomy":["k__Bacteria","p__Firmicutes","c__Clostridia","o__Clostridiales","f__Ruminococcaceae","g__Anaerotruncus","s__sp34453"]}},{"id":"seq1971","metadata":{"taxonomy":["k__Bacteria","p__Bacteroidetes","c__Bacteroidia","o__Bacteroidales","f__Porphyromonadaceae","g__Odoribacter","s__sp13176"]}},{"id":"seq1972","metadata":{"taxonomy":["k__Bacteria","p__Proteobacteria","c__Alphaproteobacteria","o__Sphingomonadales","f__NA","g__NA","s__NA"]}},{"id":"seq1974","metadata":{"taxonomy":["None","NA","NA","NA","NA","NA","NA"]}},{"id":"seq1975","metadata":{"taxonomy":["k__Bacteria","p__Proteobacteria","c__Alphaproteobacteria","o__Rhizobiales","f__Methylobacteriaceae","g__Microvirga","s__aerilata-aerophila"]}},{"id":"seq1976","metadata":{"taxonomy":["k__Bacteria","p__Bacteroidetes","c__Bacteroidia","o__Bacteroidales","f__Porphyromonadaceae","g__Odoribacter","s__sp13176"]}},{"id":"seq1977","metadata":{"taxonomy":["k__Bacteria","p__Proteobacteria","c__Betaproteobacteria","o__Burkholderiales","f__Oxalobacteraceae","g__Massilia","s__suwonensis"]}},{"id":"seq1978","metadata":{"taxonomy":["k__Bacteria","p__Firmicutes","c__Bacilli","o__Lactobacillales","f__Carnobacteriaceae","g__Granulicatella","s__adiacens"]}},{"id":"seq1979","metadata":{"taxonomy":["k__Bacteria","p__Firmicutes","c__Bacilli","o__Bacillales","f__Bacillaceae","g__Bacillus","s__gibsonii"]}},{"id":"seq1980","metadata":{"taxonomy":["k__Bacteria","p__Proteobacteria","c__Alphaproteobacteria","o__Sphingomonadales","f__Sphingomonadaceae","g__Sphingomonas","s__humi"]}},{"id":"seq1981","metadata":{"taxonomy":["k__Bacteria","p__Gemmatimonadetes","c__Gemmatimonadetes","o__Gemmatimonadales","f__Gemmatimonadaceae","g__NA","s__sp38002"]}},{"id":"seq1982","metadata":{"taxonomy":["k__Bacteria","p__Actinobacteria","c__Actinobacteria","o__Propionibacteriales","f__Nocardioidaceae","g__Marmoricola","s__sp7567"]}},{"id":"seq1983","metadata":{"taxonomy":["k__Bacteria","p__Proteobacteria","c__Alphaproteobacteria","o__Rhodobacterales","f__Rhodobacteraceae","g__Rubellimicrobium","s__roseum"]}},{"id":"seq1984","metadata":{"taxonomy":["k__Bacteria","p__Proteobacteria","c__Gammaproteobacteria","o__Pseudomonadales","f__Pseudomonadaceae","g__Pseudomonas","s__fluorescens-gessardii-libanensis"]}},{"id":"seq1985","metadata":{"taxonomy":["k__Bacteria","p__Bacteroidetes","c__Bacteroidia","o__Bacteroidales","f__Bacteroidaceae","g__Bacteroides","s__ovatus"]}},{"id":"seq1987","metadata":{"taxonomy":["k__Bacteria","p__Actinobacteria","c__Actinobacteria","o__Micrococcales","f__Cellulomonadaceae","g__Actinotalea","s__ferrariae"]}},{"id":"seq1988","metadata":{"taxonomy":["k__Bacteria","p__Bacteroidetes","c__Bacteroidia","o__Bacteroidales","f__Porphyromonadaceae","g__Parabacteroides","s__sp13286"]}},{"id":"seq1989","metadata":{"taxonomy":["k__Bacteria","p__Deinococcus-Thermus","c__Deinococci","o__Deinococcales","f__Deinococcaceae","g__Deinococcus","s__hopiensis"]}},{"id":"seq1991","metadata":{"taxonomy":["k__Bacteria","p__Firmicutes","c__Clostridia","o__Clostridiales","f__Lachnospiraceae","g__Lactonifactor","s__sp32959"]}},{"id":"seq1994","metadata":{"taxonomy":["k__Bacteria","p__Proteobacteria","c__Deltaproteobacteria","o__Myxococcales","f__NA","g__NA","s__NA"]}},{"id":"seq1995","metadata":{"taxonomy":["k__Bacteria","p__Firmicutes","c__Clostridia","o__Clostridiales","f__Lachnospiraceae","g__Pseudobutyrivibrio","s__sp33078"]}},{"id":"seq1996","metadata":{"taxonomy":["k__Bacteria","p__Actinobacteria","c__Acidimicrobiia","o__Acidimicrobiales","f__NA","g__NA","s__sp4524"]}},{"id":"seq1998","metadata":{"taxonomy":["k__Bacteria","p__Actinobacteria","c__Actinobacteria","o__Pseudonocardiales","f__Pseudonocardiaceae","g__Pseudonocardia","s__ailaonensis"]}},{"id":"seq2000","metadata":{"taxonomy":["k__Bacteria","p__Actinobacteria","c__Actinobacteria","o__Micrococcales","f__Cellulomonadaceae","g__Actinotalea","s__ferrariae"]}},{"id":"seq2001","metadata":{"taxonomy":["k__Bacteria","p__Actinobacteria","c__Actinobacteria","o__Micrococcales","f__Cellulomonadaceae","g__Cellulomonas","s__oligotrophica"]}},{"id":"seq2002","metadata":{"taxonomy":["k__Bacteria","p__Firmicutes","c__Bacilli","o__Bacillales","f__Bacillaceae","g__Bacillus","s__nealsonii-sp25935"]}},{"id":"seq2003","metadata":{"taxonomy":["k__Bacteria","p__Firmicutes","c__Clostridia","o__Clostridiales","f__Lachnospiraceae","g__NA","s__sp32749"]}},{"id":"seq2005","metadata":{"taxonomy":["k__Bacteria","p__Firmicutes","c__Clostridia","o__Clostridiales","f__Lachnospiraceae","g__Lachnoclostridium","s__bolteae-sp32431"]}},{"id":"seq2007","metadata":{"taxonomy":["k__Bacteria","p__Actinobacteria","c__Actinobacteria","o__Frankiales","f__Geodermatophilaceae","g__Modestobacter","s__multiseptatus"]}},{"id":"seq2008","metadata":{"taxonomy":["k__Bacteria","p__Actinobacteria","c__Actinobacteria","o__Kineosporiales","f__Kineosporiaceae","g__Angustibacter","s__aerolatus"]}},{"id":"seq2009","metadata":{"taxonomy":["k__Bacteria","p__Firmicutes","c__Bacilli","o__Bacillales","f__Planococcaceae","g__Lysinibacillus","s__chungkukjangi-massiliensis-sinduriensis"]}},{"id":"seq2011","metadata":{"taxonomy":["k__Bacteria","p__Planctomycetes","c__Phycisphaerae","o__NA","f__NA","g__NA","s__sp41167"]}},{"id":"seq2012","metadata":{"taxonomy":["k__Bacteria","p__Bacteroidetes","c__Bacteroidia","o__Bacteroidales","f__Porphyromonadaceae","g__Odoribacter","s__sp13176"]}},{"id":"seq2014","metadata":{"taxonomy":["k__Bacteria","p__Actinobacteria","c__Actinobacteria","o__Streptomycetales","f__Streptomycetaceae","g__Streptomyces","s__sp10042"]}},{"id":"seq2015","metadata":{"taxonomy":["k__Bacteria","p__Chloroflexi","c__Chloroflexia","o__Kallotenuales","f__NA","g__NA","s__sp21228"]}},{"id":"seq2016","metadata":{"taxonomy":["k__Bacteria","p__Actinobacteria","c__Actinobacteria","o__Frankiales","f__Geodermatophilaceae","g__Blastococcus","s__jejuensis"]}},{"id":"seq2018","metadata":{"taxonomy":["k__Bacteria","p__Firmicutes","c__Bacilli","o__Bacillales","f__Staphylococcaceae","g__Salinicoccus","s__roseus"]}},{"id":"seq2019","metadata":{"taxonomy":["k__Bacteria","p__Actinobacteria","c__Actinobacteria","o__Pseudonocardiales","f__Pseudonocardiaceae","g__Pseudonocardia","s__yuanmonensis"]}},{"id":"seq2021","metadata":{"taxonomy":["k__Bacteria","p__Actinobacteria","c__Actinobacteria","o__Propionibacteriales","f__Nocardioidaceae","g__Nocardioides","s__sp7665"]}},{"id":"seq2023","metadata":{"taxonomy":["k__Bacteria","p__Actinobacteria","c__Thermoleophilia","o__Solirubrobacterales","f__Solirubrobacteraceae","g__Solirubrobacter","s__sp11097"]}},{"id":"seq2024","metadata":{"taxonomy":["k__Bacteria","p__Proteobacteria","c__Alphaproteobacteria","o__Rhodospirillales","f__Rhodospirillaceae","g__Thalassospira","s__sp46265"]}},{"id":"seq2026","metadata":{"taxonomy":["k__Bacteria","p__Proteobacteria","c__Gammaproteobacteria","o__Pseudomonadales","f__Pseudomonadaceae","g__Pseudomonas","s__clemancea-fluorescens-koreensis"]}},{"id":"seq2029","metadata":{"taxonomy":["k__Bacteria","p__Actinobacteria","c__Actinobacteria","o__Micrococcales","f__Microbacteriaceae","g__Cryocola","s__antiquus"]}},{"id":"seq2030","metadata":{"taxonomy":["k__Bacteria","p__Gemmatimonadetes","c__Gemmatimonadetes","o__Gemmatimonadales","f__Gemmatimonadaceae","g__NA","s__sp37922"]}},{"id":"seq2031","metadata":{"taxonomy":["k__Bacteria","p__Proteobacteria","c__Alphaproteobacteria","o__Rhodospirillales","f__Acetobacteraceae","g__NA","s__sp45738"]}},{"id":"seq2032","metadata":{"taxonomy":["k__Bacteria","p__Proteobacteria","c__Alphaproteobacteria","o__Sphingomonadales","f__NA","g__NA","s__sp47461-sp47567"]}},{"id":"seq2033","metadata":{"taxonomy":["k__Bacteria","p__Gemmatimonadetes","c__Gemmatimonadetes","o__Gemmatimonadales","f__Gemmatimonadaceae","g__NA","s__sp37959"]}},{"id":"seq2036","metadata":{"taxonomy":["k__Bacteria","p__Proteobacteria","c__Alphaproteobacteria","o__Rhizobiales","f__Methylobacteriaceae","g__Methylobacterium","s__oxalidis"]}},{"id":"seq2037","metadata":{"taxonomy":["k__Bacteria","p__Gemmatimonadetes","c__Gemmatimonadetes","o__Gemmatimonadales","f__Gemmatimonadaceae","g__NA","s__sp38006"]}},{"id":"seq2038","metadata":{"taxonomy":["k__Bacteria","p__Firmicutes","c__Erysipelotrichia","o__Erysipelotrichales","f__Erysipelotrichaceae","g__*Stoquefichus-Erysipelatoclostridium","s__sp36592-sp36611"]}},{"id":"seq2040","metadata":{"taxonomy":["k__Bacteria","p__Actinobacteria","c__Actinobacteria","o__Micrococcales","f__Cellulomonadaceae","g__Cellulomonas","s__oligotrophica"]}},{"id":"seq2044","metadata":{"taxonomy":["k__Bacteria","p__Bacteroidetes","c__Sphingobacteriia","o__Sphingobacteriales","f__Chitinophagaceae","g__Segetibacter","s__sp18300"]}},{"id":"seq2045","metadata":{"taxonomy":["k__Bacteria","p__Acidobacteria","c__Acidobacteria","o__NA","f__NA","g__NA","s__sp2936"]}},{"id":"seq2046","metadata":{"taxonomy":["k__Bacteria","p__Acidobacteria","c__Acidobacteria","o__NA","f__NA","g__Blastocatella","s__sp3038"]}},{"id":"seq2049","metadata":{"taxonomy":["k__Bacteria","p__Actinobacteria","c__Actinobacteria","o__Frankiales","f__Nakamurellaceae","g__Nakamurella","s__multipartita-sp6101"]}},{"id":"seq2050","metadata":{"taxonomy":["k__Bacteria","p__Gemmatimonadetes","c__Gemmatimonadetes","o__Gemmatimonadales","f__Gemmatimonadaceae","g__NA","s__sp38006"]}},{"id":"seq2052","metadata":{"taxonomy":["k__Bacteria","p__Bacteroidetes","c__Bacteroidia","o__Bacteroidales","f__Porphyromonadaceae","g__Parabacteroides","s__goldsteinii"]}},{"id":"seq2054","metadata":{"taxonomy":["k__Bacteria","p__Actinobacteria","c__Actinobacteria","o__Micrococcales","f__Microbacteriaceae","g__Microbacterium","s__natoriense-testaceum"]}},{"id":"seq2056","metadata":{"taxonomy":["k__Bacteria","p__Actinobacteria","c__Actinobacteria","o__Streptomycetales","f__Streptomycetaceae","g__Streptomyces","s__NA"]}},{"id":"seq2058","metadata":{"taxonomy":["k__Bacteria","p__Proteobacteria","c__Alphaproteobacteria","o__Rhodobacterales","f__Rhodobacteraceae","g__Rubellimicrobium","s__roseum"]}},{"id":"seq2061","metadata":{"taxonomy":["k__Bacteria","p__Acidobacteria","c__Acidobacteria","o__NA","f__NA","g__Bryobacter","s__sp2550"]}},{"id":"seq2063","metadata":{"taxonomy":["k__Bacteria","p__Proteobacteria","c__Gammaproteobacteria","o__Pseudomonadales","f__Pseudomonadaceae","g__Pseudomonas","s__veronii"]}},{"id":"seq2064","metadata":{"taxonomy":["k__Bacteria","p__Firmicutes","c__Clostridia","o__Clostridiales","f__Lachnospiraceae","g__NA","s__sp33780"]}},{"id":"seq2065","metadata":{"taxonomy":["k__Bacteria","p__Actinobacteria","c__Actinobacteria","o__Corynebacteriales","f__Corynebacteriaceae","g__Corynebacterium","s__aurimucosum"]}},{"id":"seq2066","metadata":{"taxonomy":["k__Bacteria","p__Actinobacteria","c__Actinobacteria","o__Propionibacteriales","f__Nocardioidaceae","g__Nocardioides","s__alpinus"]}},{"id":"seq2069","metadata":{"taxonomy":["k__Bacteria","p__Proteobacteria","c__Betaproteobacteria","o__Burkholderiales","f__Oxalobacteraceae","g__Massilia","s__timonae"]}},{"id":"seq2070","metadata":{"taxonomy":["k__Bacteria","p__Actinobacteria","c__Actinobacteria","o__Frankiales","f__NA","g__NA","s__sp6166"]}},{"id":"seq2071","metadata":{"taxonomy":["k__Bacteria","p__Proteobacteria","c__Betaproteobacteria","o__Burkholderiales","f__Alcaligenaceae","g__Sutterella","s__wadsworthensis"]}},{"id":"seq2074","metadata":{"taxonomy":["k__Bacteria","p__Actinobacteria","c__Actinobacteria","o__Micromonosporales","f__Micromonosporaceae","g__Actinoplanes","s__derwentensis-missouriensis-palleronii"]}},{"id":"seq2075","metadata":{"taxonomy":["k__Bacteria","p__Firmicutes","c__Clostridia","o__Clostridiales","f__Lachnospiraceae","g__Blautia","s__coccoides-hansenii-producta"]}},{"id":"seq2077","metadata":{"taxonomy":["k__Bacteria","p__Chloroflexi","c__Thermomicrobia","o__NA","f__NA","g__NA","s__sp21845"]}},{"id":"seq2079","metadata":{"taxonomy":["k__Bacteria","p__Firmicutes","c__Clostridia","o__Clostridiales","f__Ruminococcaceae","g__NA","s__sp35737"]}},{"id":"seq2081","metadata":{"taxonomy":["k__Bacteria","p__Actinobacteria","c__Actinobacteria","o__Micrococcales","f__Cellulomonadaceae","g__Cellulomonas","s__oligotrophica"]}},{"id":"seq2082","metadata":{"taxonomy":["k__Bacteria","p__Proteobacteria","c__Gammaproteobacteria","o__Pseudomonadales","f__Pseudomonadaceae","g__Pseudomonas","s__abietaniphila"]}},{"id":"seq2084","metadata":{"taxonomy":["k__Bacteria","p__Proteobacteria","c__Alphaproteobacteria","o__Rhizobiales","f__Methylobacteriaceae","g__Methylobacterium","s__isbiliense"]}},{"id":"seq2085","metadata":{"taxonomy":["k__Bacteria","p__Proteobacteria","c__Alphaproteobacteria","o__Rhizobiales","f__Methylobacteriaceae","g__Methylobacterium","s__adhaesivum-goesingense"]}},{"id":"seq2086","metadata":{"taxonomy":["k__Bacteria","p__Actinobacteria","c__Actinobacteria","o__Streptomycetales","f__Streptomycetaceae","g__Streptomyces","s__NA"]}},{"id":"seq2088","metadata":{"taxonomy":["k__Bacteria","p__Gemmatimonadetes","c__Gemmatimonadetes","o__Gemmatimonadales","f__Gemmatimonadaceae","g__NA","s__sp37959"]}},{"id":"seq2091","metadata":{"taxonomy":["k__Bacteria","p__Bacteroidetes","c__Bacteroidia","o__Bacteroidales","f__Porphyromonadaceae","g__Odoribacter","s__sp13183"]}},{"id":"seq2092","metadata":{"taxonomy":["k__Bacteria","p__Proteobacteria","c__Gammaproteobacteria","o__Enterobacteriales","f__Enterobacteriaceae","g__Enterobacter","s__cancerogenus"]}},{"id":"seq2095","metadata":{"taxonomy":["k__Bacteria","p__Actinobacteria","c__Actinobacteria","o__Frankiales","f__Geodermatophilaceae","g__Blastococcus","s__jejuensis"]}},{"id":"seq2098","metadata":{"taxonomy":["k__Bacteria","p__Proteobacteria","c__Betaproteobacteria","o__Burkholderiales","f__Oxalobacteraceae","g__Massilia","s__suwonensis"]}},{"id":"seq2101","metadata":{"taxonomy":["k__Bacteria","p__Actinobacteria","c__Thermoleophilia","o__Gaiellales","f__NA","g__NA","s__sp10862"]}},{"id":"seq2102","metadata":{"taxonomy":["k__Bacteria","p__Proteobacteria","c__Betaproteobacteria","o__Burkholderiales","f__Comamonadaceae","g__Comamonas","s__aquatica"]}},{"id":"seq2103","metadata":{"taxonomy":["k__Bacteria","p__Bacteroidetes","c__Bacteroidia","o__Bacteroidales","f__Porphyromonadaceae","g__Parabacteroides","s__sp13265"]}},{"id":"seq2104","metadata":{"taxonomy":["k__Bacteria","p__Actinobacteria","c__Actinobacteria","o__Frankiales","f__Geodermatophilaceae","g__Blastococcus","s__endophyticus"]}},{"id":"seq2107","metadata":{"taxonomy":["k__Bacteria","p__Proteobacteria","c__Alphaproteobacteria","o__Rhodospirillales","f__Acetobacteraceae","g__Roseomonas","s__sp45715"]}},{"id":"seq2112","metadata":{"taxonomy":["k__Bacteria","p__Actinobacteria","c__Actinobacteria","o__Frankiales","f__Geodermatophilaceae","g__Geodermatophilus","s__siccatus"]}},{"id":"seq2114","metadata":{"taxonomy":["k__Bacteria","p__Actinobacteria","c__Actinobacteria","o__Micrococcales","f__Cellulomonadaceae","g__Cellulomonas","s__chitinilytica"]}},{"id":"seq2117","metadata":{"taxonomy":["k__Bacteria","p__Proteobacteria","c__Gammaproteobacteria","o__Pasteurellales","f__Pasteurellaceae","g__Haemophilus","s__haemolyticus-influenzae"]}},{"id":"seq2121","metadata":{"taxonomy":["k__Bacteria","p__Bacteroidetes","c__Bacteroidia","o__Bacteroidales","f__Prevotellaceae","g__Prevotella","s__nanceiensis"]}},{"id":"seq2122","metadata":{"taxonomy":["k__Bacteria","p__Fusobacteria","c__Fusobacteriia","o__Fusobacteriales","f__Leptotrichiaceae","g__Leptotrichia","s__sp37518"]}},{"id":"seq2123","metadata":{"taxonomy":["k__Bacteria","p__Bacteroidetes","c__Bacteroidia","o__Bacteroidales","f__Rikenellaceae","g__Rikenella","s__microfusus-sp14426"]}},{"id":"seq2127","metadata":{"taxonomy":["k__Bacteria","p__Chloroflexi","c__NA","o__NA","f__NA","g__NA","s__sp21786"]}},{"id":"seq2128","metadata":{"taxonomy":["k__Bacteria","p__Firmicutes","c__Erysipelotrichia","o__Erysipelotrichales","f__Erysipelotrichaceae","g__Turicibacter","s__sp36757"]}},{"id":"seq2129","metadata":{"taxonomy":["k__Bacteria","p__Proteobacteria","c__Alphaproteobacteria","o__Rhodospirillales","f__Acetobacteraceae","g__NA","s__sp45751"]}},{"id":"seq2130","metadata":{"taxonomy":["k__Bacteria","p__Bacteroidetes","c__Bacteroidia","o__Bacteroidales","f__Bacteroidaceae","g__Bacteroides","s__uniformis"]}},{"id":"seq2132","metadata":{"taxonomy":["k__Bacteria","p__Bacteroidetes","c__Bacteroidia","o__Bacteroidales","f__Porphyromonadaceae","g__Parabacteroides","s__goldsteinii-sp13265"]}},{"id":"seq2133","metadata":{"taxonomy":["k__Bacteria","p__Firmicutes","c__Clostridia","o__Clostridiales","f__Ruminococcaceae","g__NA","s__sp35688-sp35862"]}},{"id":"seq2134","metadata":{"taxonomy":["k__Bacteria","p__Actinobacteria","c__Actinobacteria","o__Micromonosporales","f__Micromonosporaceae","g__Actinoplanes","s__abujensis-brasiliensis"]}},{"id":"seq2135","metadata":{"taxonomy":["k__Bacteria","p__Bacteroidetes","c__Sphingobacteriia","o__Sphingobacteriales","f__Chitinophagaceae","g__Flavisolibacter","s__sp18192"]}},{"id":"seq2136","metadata":{"taxonomy":["k__Bacteria","p__Proteobacteria","c__Betaproteobacteria","o__Burkholderiales","f__Burkholderiaceae","g__Lautropia","s__sp48667"]}},{"id":"seq2137","metadata":{"taxonomy":["k__Bacteria","p__Actinobacteria","c__Actinobacteria","o__Micrococcales","f__Microbacteriaceae","g__Microbacterium","s__marinilacus"]}},{"id":"seq2138","metadata":{"taxonomy":["k__Bacteria","p__Gemmatimonadetes","c__Gemmatimonadetes","o__Gemmatimonadales","f__Gemmatimonadaceae","g__NA","s__sp37917"]}},{"id":"seq2139","metadata":{"taxonomy":["k__Bacteria","p__Proteobacteria","c__Alphaproteobacteria","o__Sphingomonadales","f__Sphingomonadaceae","g__NA","s__sp47442-sp48009"]}},{"id":"seq2142","metadata":{"taxonomy":["k__Bacteria","p__Actinobacteria","c__Actinobacteria","o__Pseudonocardiales","f__Pseudonocardiaceae","g__Saccharothrix","s__xinjiangensis"]}},{"id":"seq2144","metadata":{"taxonomy":["k__Bacteria","p__Proteobacteria","c__Alphaproteobacteria","o__Sphingomonadales","f__NA","g__NA","s__sp47567-sp47577"]}},{"id":"seq2147","metadata":{"taxonomy":["k__Bacteria","p__Chloroflexi","c__Chloroflexia","o__Kallotenuales","f__NA","g__NA","s__sp21228"]}},{"id":"seq2148","metadata":{"taxonomy":["k__Bacteria","p__Actinobacteria","c__Actinobacteria","o__Corynebacteriales","f__Corynebacteriaceae","g__Corynebacterium","s__accolens"]}},{"id":"seq2149","metadata":{"taxonomy":["k__Bacteria","p__Actinobacteria","c__Actinobacteria","o__Frankiales","f__Geodermatophilaceae","g__Geodermatophilus","s__africanus-obscurus"]}},{"id":"seq2150","metadata":{"taxonomy":["k__Bacteria","p__Bacteroidetes","c__Sphingobacteriia","o__Sphingobacteriales","f__Chitinophagaceae","g__Parasegetibacter","s__terrae"]}},{"id":"seq2152","metadata":{"taxonomy":["k__Bacteria","p__Actinobacteria","c__Acidimicrobiia","o__Acidimicrobiales","f__NA","g__NA","s__sp4486"]}},{"id":"seq2154","metadata":{"taxonomy":["k__Bacteria","p__Actinobacteria","c__Acidimicrobiia","o__Acidimicrobiales","f__NA","g__NA","s__sp4594-sp4606"]}},{"id":"seq2158","metadata":{"taxonomy":["k__Bacteria","p__Actinobacteria","c__Actinobacteria","o__Streptomycetales","f__Streptomycetaceae","g__Streptomyces","s__NA"]}},{"id":"seq2159","metadata":{"taxonomy":["k__Bacteria","p__Bacteroidetes","c__Sphingobacteriia","o__Sphingobacteriales","f__Chitinophagaceae","g__Flavisolibacter","s__sp18194"]}},{"id":"seq2162","metadata":{"taxonomy":["k__Bacteria","p__Firmicutes","c__Clostridia","o__Clostridiales","f__Lachnospiraceae","g__NA","s__sp33774"]}},{"id":"seq2163","metadata":{"taxonomy":["k__Bacteria","p__Actinobacteria","c__Actinobacteria","o__Frankiales","f__Geodermatophilaceae","g__Geodermatophilus","s__ruber"]}},{"id":"seq2166","metadata":{"taxonomy":["k__Bacteria","p__Bacteroidetes","c__Bacteroidia","o__Bacteroidales","f__Porphyromonadaceae","g__Parabacteroides","s__goldsteinii"]}},{"id":"seq2167","metadata":{"taxonomy":["k__Bacteria","p__Firmicutes","c__Bacilli","o__Bacillales","f__Bacillaceae","g__Bacillus","s__funiculus"]}},{"id":"seq2169","metadata":{"taxonomy":["k__Bacteria","p__Bacteroidetes","c__Bacteroidia","o__Bacteroidales","f__Rikenellaceae","g__Alistipes","s__senegalensis"]}},{"id":"seq2170","metadata":{"taxonomy":["k__Bacteria","p__Firmicutes","c__Clostridia","o__Clostridiales","f__Ruminococcaceae","g__Hydrogenoanaerobacterium","s__saccharovorans"]}},{"id":"seq2171","metadata":{"taxonomy":["k__Bacteria","p__Actinobacteria","c__Actinobacteria","o__Frankiales","f__Geodermatophilaceae","g__Geodermatophilus","s__africanus-obscurus"]}},{"id":"seq2174","metadata":{"taxonomy":["k__Bacteria","p__Firmicutes","c__Clostridia","o__Clostridiales","f__Ruminococcaceae","g__NA","s__sp35646"]}},{"id":"seq2180","metadata":{"taxonomy":["k__Bacteria","p__Proteobacteria","c__Alphaproteobacteria","o__Rhizobiales","f__Hyphomicrobiaceae","g__Devosia","s__riboflavina-soli"]}},{"id":"seq2181","metadata":{"taxonomy":["k__Bacteria","p__Proteobacteria","c__Gammaproteobacteria","o__Enterobacteriales","f__Enterobacteriaceae","g__Citrobacter","s__amalonaticus"]}},{"id":"seq2182","metadata":{"taxonomy":["k__Bacteria","p__Actinobacteria","c__Actinobacteria","o__Propionibacteriales","f__Propionibacteriaceae","g__Friedmanniella","s__okinawensis"]}},{"id":"seq2184","metadata":{"taxonomy":["k__Bacteria","p__Firmicutes","c__Clostridia","o__Clostridiales","f__Lachnospiraceae","g__Lactonifactor","s__longoviformis"]}},{"id":"seq2185","metadata":{"taxonomy":["k__Bacteria","p__Actinobacteria","c__Rubrobacteria","o__Rubrobacterales","f__Rubrobacteriaceae","g__Rubrobacter","s__sp10728"]}},{"id":"seq2186","metadata":{"taxonomy":["k__Bacteria","p__Firmicutes","c__Clostridia","o__Clostridiales","f__Ruminococcaceae","g__NA","s__sp35669"]}},{"id":"seq2190","metadata":{"taxonomy":["k__Bacteria","p__Proteobacteria","c__Alphaproteobacteria","o__Rhizobiales","f__Rhizobiaceae","g__Rhizobium","s__rhizoryzae-tarimense"]}},{"id":"seq2194","metadata":{"taxonomy":["k__Bacteria","p__Proteobacteria","c__Alphaproteobacteria","o__Rhodospirillales","f__Acetobacteraceae","g__Craurococcus","s__sp45582"]}},{"id":"seq2195","metadata":{"taxonomy":["k__Bacteria","p__Actinobacteria","c__Actinobacteria","o__Frankiales","f__NA","g__NA","s__sp6158"]}},{"id":"seq2196","metadata":{"taxonomy":["k__Bacteria","p__Chloroflexi","c__NA","o__NA","f__NA","g__NA","s__sp21759"]}},{"id":"seq2197","metadata":{"taxonomy":["k__Bacteria","p__Bacteroidetes","c__Flavobacteriia","o__Flavobacteriales","f__Flavobacteriaceae","g__Chryseobacterium","s__camelliae-taiwanense"]}},{"id":"seq2200","metadata":{"taxonomy":["None","NA","NA","NA","NA","NA","NA"]}},{"id":"seq2202","metadata":{"taxonomy":["k__Bacteria","p__Proteobacteria","c__Alphaproteobacteria","o__Rhizobiales","f__Bradyrhizobiaceae","g__NA","s__sp43317-sp43322"]}},{"id":"seq2203","metadata":{"taxonomy":["k__Bacteria","p__Armatimonadetes","c__NA","o__NA","f__NA","g__NA","s__sp11556"]}},{"id":"seq2204","metadata":{"taxonomy":["k__Bacteria","p__Actinobacteria","c__Actinobacteria","o__Pseudonocardiales","f__Pseudonocardiaceae","g__Pseudonocardia","s__aurantiaca"]}},{"id":"seq2206","metadata":{"taxonomy":["k__Bacteria","p__Firmicutes","c__Bacilli","o__Lactobacillales","f__Streptococcaceae","g__Streptococcus","s__mitis-oralis-sanguinis"]}},{"id":"seq2207","metadata":{"taxonomy":["k__Bacteria","p__Bacteroidetes","c__Bacteroidia","o__Bacteroidales","f__Porphyromonadaceae","g__Odoribacter","s__sp13183"]}},{"id":"seq2210","metadata":{"taxonomy":["k__Bacteria","p__Actinobacteria","c__Rubrobacteria","o__Rubrobacterales","f__Rubrobacteriaceae","g__Rubrobacter","s__sp10748"]}},{"id":"seq2211","metadata":{"taxonomy":["k__Bacteria","p__Proteobacteria","c__Alphaproteobacteria","o__Sphingomonadales","f__Sphingomonadaceae","g__Sphingomonas","s__aerophila"]}},{"id":"seq2215","metadata":{"taxonomy":["k__Bacteria","p__Bacteroidetes","c__Flavobacteriia","o__Flavobacteriales","f__Flavobacteriaceae","g__Flavobacterium","s__tructae"]}},{"id":"seq2217","metadata":{"taxonomy":["k__Bacteria","p__Actinobacteria","c__Actinobacteria","o__Corynebacteriales","f__Mycobacteriaceae","g__Mycobacterium","s__arabiense"]}},{"id":"seq2220","metadata":{"taxonomy":["k__Bacteria","p__Actinobacteria","c__Actinobacteria","o__Micrococcales","f__Intrasporangiaceae","g__Knoellia-Phycicoccus","s__NA"]}},{"id":"seq2222","metadata":{"taxonomy":["k__Bacteria","p__Actinobacteria","c__Actinobacteria","o__Propionibacteriales","f__Nocardioidaceae","g__Nocardioides","s__mesophilus"]}},{"id":"seq2223","metadata":{"taxonomy":["k__Bacteria","p__Firmicutes","c__Clostridia","o__Clostridiales","f__Lachnospiraceae","g__NA","s__sp33587"]}},{"id":"seq2225","metadata":{"taxonomy":["k__Bacteria","p__Actinobacteria","c__Actinobacteria","o__Propionibacteriales","f__Nocardioidaceae","g__Nocardioides","s__mesophilus"]}},{"id":"seq2227","metadata":{"taxonomy":["k__Bacteria","p__Bacteroidetes","c__Sphingobacteriia","o__Sphingobacteriales","f__Chitinophagaceae","g__Flavisolibacter","s__ginsengisoli"]}},{"id":"seq2228","metadata":{"taxonomy":["k__Bacteria","p__Bacteroidetes","c__Sphingobacteriia","o__Sphingobacteriales","f__Chitinophagaceae","g__Segetibacter","s__sp18308"]}},{"id":"seq2230","metadata":{"taxonomy":["k__Bacteria","p__Firmicutes","c__Clostridia","o__Clostridiales","f__Ruminococcaceae","g__Hydrogenoanaerobacterium","s__sp34619"]}},{"id":"seq2232","metadata":{"taxonomy":["k__Bacteria","p__Actinobacteria","c__Actinobacteria","o__Propionibacteriales","f__Nocardioidaceae","g__Nocardioides","s__marinus-opuntiae-panacihumi"]}},{"id":"seq2233","metadata":{"taxonomy":["k__Bacteria","p__Bacteroidetes","c__Cytophagia","o__Cytophagales","f__Cytophagaceae","g__Nibrella","s__sp15266"]}},{"id":"seq2235","metadata":{"taxonomy":["k__Bacteria","p__Proteobacteria","c__Alphaproteobacteria","o__Rhodospirillales","f__Acetobacteraceae","g__Craurococcus","s__sp45574"]}},{"id":"seq2238","metadata":{"taxonomy":["k__Bacteria","p__Bacteroidetes","c__Cytophagia","o__Cytophagales","f__Cytophagaceae","g__Adhaeribacter","s__sp15073"]}},{"id":"seq2239","metadata":{"taxonomy":["k__Bacteria","p__Firmicutes","c__Bacilli","o__Bacillales","f__Paenibacillaceae","g__Ammoniphilus","s__oxalaticus"]}},{"id":"seq2240","metadata":{"taxonomy":["k__Bacteria","p__Firmicutes","c__Clostridia","o__Clostridiales","f__Family XIII","g__NA","s__sp31629"]}},{"id":"seq2242","metadata":{"taxonomy":["k__Bacteria","p__Actinobacteria","c__Actinobacteria","o__Frankiales","f__Geodermatophilaceae","g__Blastococcus","s__saxobsidens"]}},{"id":"seq2244","metadata":{"taxonomy":["k__Bacteria","p__Gemmatimonadetes","c__Gemmatimonadetes","o__Gemmatimonadales","f__Gemmatimonadaceae","g__NA","s__sp38006"]}},{"id":"seq2247","metadata":{"taxonomy":["k__Bacteria","p__Actinobacteria","c__Rubrobacteria","o__Rubrobacterales","f__Rubrobacteriaceae","g__Rubrobacter","s__sp10746"]}},{"id":"seq2248","metadata":{"taxonomy":["k__Bacteria","p__Bacteroidetes","c__Cytophagia","o__Cytophagales","f__Cytophagaceae","g__Adhaeribacter","s__sp15073-sp15089"]}},{"id":"seq2249","metadata":{"taxonomy":["k__Bacteria","p__Actinobacteria","c__Actinobacteria","o__Frankiales","f__Geodermatophilaceae","g__Geodermatophilus","s__africanus-obscurus"]}},{"id":"seq2251","metadata":{"taxonomy":["k__Bacteria","p__Actinobacteria","c__Actinobacteria","o__Micrococcales","f__Microbacteriaceae","g__Microcella","s__alkaliphila"]}},{"id":"seq2256","metadata":{"taxonomy":["k__Bacteria","p__Proteobacteria","c__Alphaproteobacteria","o__Rhodospirillales","f__Acetobacteraceae","g__Belnapia","s__moabensis"]}},{"id":"seq2258","metadata":{"taxonomy":["k__Bacteria","p__Firmicutes","c__Clostridia","o__Clostridiales","f__Lachnospiraceae","g__NA","s__sp32496"]}},{"id":"seq2260","metadata":{"taxonomy":["k__Bacteria","p__Proteobacteria","c__Alphaproteobacteria","o__Rhodospirillales","f__Acetobacteraceae","g__Craurococcus","s__sp45577"]}},{"id":"seq2263","metadata":{"taxonomy":["k__Bacteria","p__Proteobacteria","c__Alphaproteobacteria","o__Rickettsiales","f__Mitochondria","g__Sanguinaria-Zantedeschia aethiopica","s__aethiopica-angustifolius-canadensis"]}},{"id":"seq2265","metadata":{"taxonomy":["k__Bacteria","p__Actinobacteria","c__Actinobacteria","o__Micrococcales","f__Cellulomonadaceae","g__Cellulomonas","s__biazotea-fimi"]}},{"id":"seq2266","metadata":{"taxonomy":["k__Bacteria","p__Firmicutes","c__Clostridia","o__Clostridiales","f__Ruminococcaceae","g__NA","s__sp34819"]}},{"id":"seq2267","metadata":{"taxonomy":["k__Bacteria","p__Firmicutes","c__Clostridia","o__Clostridiales","f__Ruminococcaceae","g__NA","s__sp34764"]}},{"id":"seq2268","metadata":{"taxonomy":["k__Bacteria","p__Actinobacteria","c__Thermoleophilia","o__Solirubrobacterales","f__Solirubrobacteraceae","g__Solirubrobacter","s__sp11097"]}},{"id":"seq2269","metadata":{"taxonomy":["k__Bacteria","p__Bacteroidetes","c__Bacteroidia","o__Bacteroidales","f__Porphyromonadaceae","g__Odoribacter","s__sp13183"]}},{"id":"seq2270","metadata":{"taxonomy":["k__Bacteria","p__Proteobacteria","c__Deltaproteobacteria","o__Desulfobacterales","f__Nitrospinaceae","g__*Entotheonella","s__sp52237"]}},{"id":"seq2272","metadata":{"taxonomy":["k__Bacteria","p__Actinobacteria","c__Actinobacteria","o__Frankiales","f__Nakamurellaceae","g__Nakamurella","s__sp6097"]}},{"id":"seq2273","metadata":{"taxonomy":["k__Bacteria","p__Chloroflexi","c__Chloroflexia","o__Kallotenuales","f__NA","g__NA","s__sp21228"]}},{"id":"seq2280","metadata":{"taxonomy":["k__Bacteria","p__Actinobacteria","c__Actinobacteria","o__Corynebacteriales","f__Nocardiaceae","g__Williamsia","s__marianensis-muralis"]}},{"id":"seq2281","metadata":{"taxonomy":["k__Bacteria","p__Actinobacteria","c__Actinobacteria","o__Kineosporiales","f__Kineosporiaceae","g__Kineococcus","s__glutinatus"]}},{"id":"seq2283","metadata":{"taxonomy":["k__Bacteria","p__Actinobacteria","c__Acidimicrobiia","o__Acidimicrobiales","f__NA","g__NA","s__sp4486"]}},{"id":"seq2285","metadata":{"taxonomy":["k__Bacteria","p__Proteobacteria","c__Betaproteobacteria","o__Burkholderiales","f__Oxalobacteraceae","g__Massilia","s__alkalitolerans-varians"]}},{"id":"seq2287","metadata":{"taxonomy":["k__Bacteria","p__Actinobacteria","c__Actinobacteria","o__Frankiales","f__Geodermatophilaceae","g__Geodermatophilus","s__africanus-obscurus-siccatus"]}},{"id":"seq2288","metadata":{"taxonomy":["k__Bacteria","p__Actinobacteria","c__Thermoleophilia","o__Solirubrobacterales","f__Solirubrobacteraceae","g__Solirubrobacter","s__sp11097"]}},{"id":"seq2289","metadata":{"taxonomy":["k__Bacteria","p__Actinobacteria","c__Actinobacteria","o__Micromonosporales","f__Micromonosporaceae","g__Micromonospora","s__sp7445"]}},{"id":"seq2290","metadata":{"taxonomy":["k__Bacteria","p__Chloroflexi","c__NA","o__NA","f__NA","g__NA","s__sp21788"]}},{"id":"seq2291","metadata":{"taxonomy":["k__Bacteria","p__Firmicutes","c__Bacilli","o__Lactobacillales","f__Aerococcaceae","g__Abiotrophia","s__sp28088"]}},{"id":"seq2292","metadata":{"taxonomy":["k__Bacteria","p__Proteobacteria","c__Alphaproteobacteria","o__Rhizobiales","f__Methylobacteriaceae","g__Microvirga","s__sp43908"]}},{"id":"seq2295","metadata":{"taxonomy":["k__Bacteria","p__Actinobacteria","c__Actinobacteria","o__Frankiales","f__Geodermatophilaceae","g__Blastococcus-Modestobacter","s__multiseptatus-sp6057"]}},{"id":"seq2296","metadata":{"taxonomy":["k__Bacteria","p__Actinobacteria","c__Rubrobacteria","o__Rubrobacterales","f__Rubrobacteriaceae","g__Rubrobacter","s__sp10743"]}},{"id":"seq2297","metadata":{"taxonomy":["k__Bacteria","p__Proteobacteria","c__Alphaproteobacteria","o__Rhodospirillales","f__Acetobacteraceae","g__Craurococcus","s__sp45577"]}},{"id":"seq2298","metadata":{"taxonomy":["k__Bacteria","p__Planctomycetes","c__Phycisphaerae","o__NA","f__NA","g__NA","s__sp41155"]}},{"id":"seq2299","metadata":{"taxonomy":["k__Bacteria","p__Proteobacteria","c__Alphaproteobacteria","o__Rhizobiales","f__Bradyrhizobiaceae","g__NA","s__sp43317"]}},{"id":"seq2303","metadata":{"taxonomy":["k__Bacteria","p__Proteobacteria","c__Alphaproteobacteria","o__Rhizobiales","f__Hyphomicrobiaceae","g__Devosia","s__terrae"]}},{"id":"seq2304","metadata":{"taxonomy":["k__Bacteria","p__Proteobacteria","c__Betaproteobacteria","o__Burkholderiales","f__Oxalobacteraceae","g__Massilia","s__niastensis"]}},{"id":"seq2305","metadata":{"taxonomy":["k__Bacteria","p__Proteobacteria","c__Alphaproteobacteria","o__Rhodobacterales","f__Rhodobacteraceae","g__Rubellimicrobium","s__roseum"]}},{"id":"seq2306","metadata":{"taxonomy":["k__Bacteria","p__Actinobacteria","c__Actinobacteria","o__Micromonosporales","f__Micromonosporaceae","g__Asanoa","s__iriomotensis-siamensis"]}},{"id":"seq2307","metadata":{"taxonomy":["k__Bacteria","p__Chloroflexi","c__Chloroflexia","o__Kallotenuales","f__NA","g__NA","s__sp21227"]}},{"id":"seq2308","metadata":{"taxonomy":["k__Bacteria","p__Chloroflexi","c__Chloroflexia","o__Kallotenuales","f__NA","g__NA","s__sp21228"]}},{"id":"seq2310","metadata":{"taxonomy":["k__Bacteria","p__Bacteroidetes","c__Bacteroidia","o__Bacteroidales","f__Rikenellaceae","g__Alistipes","s__putredinis"]}},{"id":"seq2315","metadata":{"taxonomy":["k__Bacteria","p__Actinobacteria","c__Actinobacteria","o__Pseudonocardiales","f__Pseudonocardiaceae","g__Actinophytocola","s__corallina-timorensis"]}},{"id":"seq2316","metadata":{"taxonomy":["k__Bacteria","p__Actinobacteria","c__Acidimicrobiia","o__Acidimicrobiales","f__NA","g__NA","s__sp4628"]}},{"id":"seq2317","metadata":{"taxonomy":["k__Bacteria","p__Proteobacteria","c__Alphaproteobacteria","o__Sphingomonadales","f__Sphingomonadaceae","g__Novosphingobium","s__sp47596"]}},{"id":"seq2319","metadata":{"taxonomy":["k__Bacteria","p__Actinobacteria","c__Actinobacteria","o__Frankiales","f__Geodermatophilaceae","g__Blastococcus-Modestobacter","s__multiseptatus-sp6057"]}},{"id":"seq2320","metadata":{"taxonomy":["k__Bacteria","p__Bacteroidetes","c__Bacteroidia","o__Bacteroidales","f__Porphyromonadaceae","g__Parabacteroides","s__goldsteinii"]}},{"id":"seq2321","metadata":{"taxonomy":["k__Bacteria","p__Firmicutes","c__Clostridia","o__Clostridiales","f__Ruminococcaceae","g__Anaerotruncus","s__sp34482"]}},{"id":"seq2322","metadata":{"taxonomy":["k__Bacteria","p__Firmicutes","c__Clostridia","o__Clostridiales","f__Ruminococcaceae","g__Ruminococcus","s__sp35562"]}},{"id":"seq2323","metadata":{"taxonomy":["k__Bacteria","p__Proteobacteria","c__Alphaproteobacteria","o__Sphingomonadales","f__Sphingomonadaceae","g__Sphingomonas","s__insulae-kyungheensis-sanxanigenens"]}},{"id":"seq2324","metadata":{"taxonomy":["k__Bacteria","p__Proteobacteria","c__Alphaproteobacteria","o__Sphingomonadales","f__Sphingomonadaceae","g__Sphingomonas-Zymomonas","s__sp47867-sp48007"]}},{"id":"seq2325","metadata":{"taxonomy":["k__Bacteria","p__Proteobacteria","c__Alphaproteobacteria","o__Caulobacterales","f__Caulobacteraceae","g__NA","s__sp42792"]}},{"id":"seq2326","metadata":{"taxonomy":["k__Bacteria","p__Acidobacteria","c__Acidobacteria","o__NA","f__NA","g__Blastocatella","s__sp3082"]}},{"id":"seq2327","metadata":{"taxonomy":["k__Bacteria","p__Actinobacteria","c__Actinobacteria","o__Frankiales","f__NA","g__NA","s__sp6166"]}},{"id":"seq2328","metadata":{"taxonomy":["k__Bacteria","p__Proteobacteria","c__Alphaproteobacteria","o__Rickettsiales","f__NA","g__*Captivus","s__sp47075"]}},{"id":"seq2330","metadata":{"taxonomy":["k__Bacteria","p__Firmicutes","c__Clostridia","o__Clostridiales","f__Lachnospiraceae","g__Tyzzerella","s__sp33293"]}},{"id":"seq2331","metadata":{"taxonomy":["k__Bacteria","p__Proteobacteria","c__Alphaproteobacteria","o__Rhizobiales","f__Rhizobiaceae","g__Rhizobium","s__sp44324"]}},{"id":"seq2332","metadata":{"taxonomy":["k__Bacteria","p__Planctomycetes","c__Phycisphaerae","o__NA","f__NA","g__NA","s__sp41155"]}},{"id":"seq2333","metadata":{"taxonomy":["k__Bacteria","p__Chloroflexi","c__NA","o__NA","f__NA","g__NA","s__sp21491"]}},{"id":"seq2334","metadata":{"taxonomy":["k__Bacteria","p__Proteobacteria","c__Alphaproteobacteria","o__Caulobacterales","f__Caulobacteraceae","g__Caulobacter","s__sp42766"]}},{"id":"seq2335","metadata":{"taxonomy":["k__Bacteria","p__Proteobacteria","c__Alphaproteobacteria","o__Sphingomonadales","f__NA","g__NA","s__NA"]}},{"id":"seq2336","metadata":{"taxonomy":["k__Bacteria","p__Firmicutes","c__Erysipelotrichia","o__Erysipelotrichales","f__Erysipelotrichaceae","g__Faecalitalea","s__sp36732"]}},{"id":"seq2338","metadata":{"taxonomy":["k__Bacteria","p__Firmicutes","c__Bacilli","o__Bacillales","f__Bacillaceae","g__Bacillus","s__niacini"]}},{"id":"seq2340","metadata":{"taxonomy":["k__Bacteria","p__Proteobacteria","c__Betaproteobacteria","o__Burkholderiales","f__Comamonadaceae","g__Comamonas","s__sp48939"]}},{"id":"seq2341","metadata":{"taxonomy":["k__Bacteria","p__Bacteroidetes","c__Bacteroidia","o__Bacteroidales","f__Rikenellaceae","g__Rikenella","s__sp14426"]}},{"id":"seq2343","metadata":{"taxonomy":["k__Bacteria","p__Bacteroidetes","c__Sphingobacteriia","o__Sphingobacteriales","f__Chitinophagaceae","g__Flavisolibacter","s__sp18207"]}},{"id":"seq2344","metadata":{"taxonomy":["k__Bacteria","p__Chloroflexi","c__NA","o__NA","f__NA","g__NA","s__sp21489"]}},{"id":"seq2345","metadata":{"taxonomy":["k__Bacteria","p__Proteobacteria","c__Alphaproteobacteria","o__Rhizobiales","f__Methylobacteriaceae","g__Methylobacterium","s__oxalidis"]}},{"id":"seq2346","metadata":{"taxonomy":["k__Bacteria","p__Actinobacteria","c__Rubrobacteria","o__Rubrobacterales","f__Rubrobacteriaceae","g__Rubrobacter","s__sp10746"]}},{"id":"seq2349","metadata":{"taxonomy":["k__Bacteria","p__Firmicutes","c__Clostridia","o__Clostridiales","f__Lachnospiraceae","g__NA","s__sp33732"]}},{"id":"seq2351","metadata":{"taxonomy":["k__Bacteria","p__Actinobacteria","c__Actinobacteria","o__Frankiales","f__NA","g__NA","s__sp6166"]}},{"id":"seq2353","metadata":{"taxonomy":["k__Bacteria","p__Actinobacteria","c__Actinobacteria","o__Propionibacteriales","f__Propionibacteriaceae","g__Friedmanniella","s__flava"]}},{"id":"seq2354","metadata":{"taxonomy":["k__Bacteria","p__Proteobacteria","c__Betaproteobacteria","o__Burkholderiales","f__Oxalobacteraceae","g__Massilia","s__suwonensis"]}},{"id":"seq2356","metadata":{"taxonomy":["k__Bacteria","p__Actinobacteria","c__Thermoleophilia","o__Solirubrobacterales","f__Solirubrobacteraceae","g__Solirubrobacter","s__sp11097"]}},{"id":"seq2357","metadata":{"taxonomy":["k__Bacteria","p__Proteobacteria","c__Alphaproteobacteria","o__Rhizobiales","f__Methylobacteriaceae","g__Methylobacterium","s__dankookense"]}},{"id":"seq2358","metadata":{"taxonomy":["k__Bacteria","p__Proteobacteria","c__Betaproteobacteria","o__Burkholderiales","f__Oxalobacteraceae","g__Massilia","s__timonae"]}},{"id":"seq2359","metadata":{"taxonomy":["k__Bacteria","p__Actinobacteria","c__Actinobacteria","o__Pseudonocardiales","f__Pseudonocardiaceae","g__Pseudonocardia","s__alaniniphila-yunnanensis"]}},{"id":"seq2364","metadata":{"taxonomy":["k__Bacteria","p__Proteobacteria","c__Alphaproteobacteria","o__Rhodospirillales","f__Acetobacteraceae","g__NA","s__sp45738"]}},{"id":"seq2366","metadata":{"taxonomy":["k__Bacteria","p__Bacteroidetes","c__Bacteroidia","o__Bacteroidales","f__Bacteroidaceae","g__Bacteroides","s__ovatus"]}},{"id":"seq2367","metadata":{"taxonomy":["k__Bacteria","p__Gemmatimonadetes","c__Gemmatimonadetes","o__Gemmatimonadales","f__Gemmatimonadaceae","g__NA","s__sp37922"]}},{"id":"seq2368","metadata":{"taxonomy":["k__Bacteria","p__Firmicutes","c__Clostridia","o__Clostridiales","f__Ruminococcaceae","g__NA","s__sp35834"]}},{"id":"seq2369","metadata":{"taxonomy":["k__Bacteria","p__Actinobacteria","c__Actinobacteria","o__Frankiales","f__NA","g__NA","s__sp6166"]}},{"id":"seq2371","metadata":{"taxonomy":["k__Bacteria","p__Actinobacteria","c__Thermoleophilia","o__Solirubrobacterales","f__Solirubrobacteraceae","g__Solirubrobacter","s__sp11099"]}},{"id":"seq2372","metadata":{"taxonomy":["k__Bacteria","p__Actinobacteria","c__Actinobacteria","o__Frankiales","f__NA","g__NA","s__sp6166"]}},{"id":"seq2376","metadata":{"taxonomy":["k__Bacteria","p__Bacteroidetes","c__Sphingobacteriia","o__Sphingobacteriales","f__Chitinophagaceae","g__Flavisolibacter","s__NA"]}},{"id":"seq2378","metadata":{"taxonomy":["k__Bacteria","p__Bacteroidetes","c__Sphingobacteriia","o__Sphingobacteriales","f__Chitinophagaceae","g__Segetibacter","s__aerophilus"]}},{"id":"seq2379","metadata":{"taxonomy":["k__Bacteria","p__Proteobacteria","c__Gammaproteobacteria","o__Pseudomonadales","f__Pseudomonadaceae","g__Pseudomonas","s__NA"]}},{"id":"seq2384","metadata":{"taxonomy":["k__Bacteria","p__Proteobacteria","c__Alphaproteobacteria","o__Rhodospirillales","f__Acetobacteraceae","g__Craurococcus","s__sp45577"]}},{"id":"seq2386","metadata":{"taxonomy":["k__Bacteria","p__Proteobacteria","c__Deltaproteobacteria","o__Myxococcales","f__Myxococcaceae","g__Aggregicoccus","s__edonensis"]}},{"id":"seq2389","metadata":{"taxonomy":["k__Bacteria","p__Actinobacteria","c__Actinobacteria","o__Micrococcales","f__Microbacteriaceae","g__Agrococcus","s__jenensis"]}},{"id":"seq2390","metadata":{"taxonomy":["k__Bacteria","p__Actinobacteria","c__Actinobacteria","o__Propionibacteriales","f__Propionibacteriaceae","g__Friedmanniella","s__flava"]}},{"id":"seq2392","metadata":{"taxonomy":["k__Bacteria","p__Proteobacteria","c__Gammaproteobacteria","o__Xanthomonadales","f__NA","g__Acidibacter","s__sp65543"]}},{"id":"seq2393","metadata":{"taxonomy":["k__Bacteria","p__Actinobacteria","c__Actinobacteria","o__Frankiales","f__Geodermatophilaceae","g__NA","s__sp6088"]}},{"id":"seq2396","metadata":{"taxonomy":["k__Bacteria","p__Actinobacteria","c__Actinobacteria","o__Pseudonocardiales","f__Pseudonocardiaceae","g__Actinophytocola","s__oryzae"]}},{"id":"seq2397","metadata":{"taxonomy":["k__Bacteria","p__Firmicutes","c__Bacilli","o__Lactobacillales","f__Enterococcaceae","g__Enterococcus","s__NA"]}},{"id":"seq2398","metadata":{"taxonomy":["k__Bacteria","p__Actinobacteria","c__Actinobacteria","o__Streptomycetales","f__Streptomycetaceae","g__Streptomyces","s__lacticiproducens"]}},{"id":"seq2399","metadata":{"taxonomy":["k__Bacteria","p__Firmicutes","c__Clostridia","o__Clostridiales","f__Ruminococcaceae","g__Anaerotruncus","s__colihominis"]}},{"id":"seq2401","metadata":{"taxonomy":["k__Bacteria","p__Proteobacteria","c__Alphaproteobacteria","o__Sphingomonadales","f__Sphingomonadaceae","g__Sphingomonas","s__aquatilis-hunanensis-melonis"]}},{"id":"seq2402","metadata":{"taxonomy":["k__Bacteria","p__Actinobacteria","c__Actinobacteria","o__Pseudonocardiales","f__Pseudonocardiaceae","g__Actinophytocola","s__corallina-timorensis"]}},{"id":"seq2404","metadata":{"taxonomy":["k__Bacteria","p__Proteobacteria","c__Alphaproteobacteria","o__Rhizobiales","f__Bradyrhizobiaceae","g__NA","s__sp43315"]}},{"id":"seq2407","metadata":{"taxonomy":["k__Bacteria","p__Actinobacteria","c__Actinobacteria","o__Frankiales","f__NA","g__NA","s__sp6166"]}},{"id":"seq2408","metadata":{"taxonomy":["k__Bacteria","p__Actinobacteria","c__Actinobacteria","o__Pseudonocardiales","f__Pseudonocardiaceae","g__Actinomycetospora","s__sp7853-sp7855"]}},{"id":"seq2409","metadata":{"taxonomy":["k__Bacteria","p__Proteobacteria","c__Gammaproteobacteria","o__Xanthomonadales","f__Xanthomonadaceae","g__Stenotrophomonas","s__maltophilia"]}},{"id":"seq2410","metadata":{"taxonomy":["k__Bacteria","p__Proteobacteria","c__Alphaproteobacteria","o__Sphingomonadales","f__Sphingomonadaceae","g__Sphingomonas","s__astaxanthinifaciens-humi-kaistensis"]}},{"id":"seq2411","metadata":{"taxonomy":["k__Bacteria","p__Bacteroidetes","c__Cytophagia","o__Cytophagales","f__Cytophagaceae","g__Spirosoma","s__sp15373"]}},{"id":"seq2413","metadata":{"taxonomy":["k__Bacteria","p__Actinobacteria","c__Actinobacteria","o__Streptosporangiales","f__NA","g__Motilibacter","s__peucedani"]}},{"id":"seq2414","metadata":{"taxonomy":["k__Bacteria","p__Proteobacteria","c__Alphaproteobacteria","o__Rhizobiales","f__NA","g__NA","s__sp43725"]}},{"id":"seq2415","metadata":{"taxonomy":["k__Bacteria","p__Firmicutes","c__Bacilli","o__Lactobacillales","f__Aerococcaceae","g__Eremococcus","s__coleocola"]}},{"id":"seq2416","metadata":{"taxonomy":["None","NA","NA","NA","NA","NA","NA"]}},{"id":"seq2417","metadata":{"taxonomy":["k__Bacteria","p__Actinobacteria","c__Actinobacteria","o__Micrococcales","f__Microbacteriaceae","g__Compostimonas","s__suwonensis"]}},{"id":"seq2418","metadata":{"taxonomy":["k__Bacteria","p__Proteobacteria","c__Alphaproteobacteria","o__Rhodospirillales","f__Acetobacteraceae","g__Craurococcus","s__sp45574"]}},{"id":"seq2419","metadata":{"taxonomy":["k__Bacteria","p__Bacteroidetes","c__Bacteroidia","o__Bacteroidales","f__Rikenellaceae","g__Alistipes","s__onderdonkii"]}},{"id":"seq2420","metadata":{"taxonomy":["k__Bacteria","p__Firmicutes","c__Clostridia","o__Clostridiales","f__Lachnospiraceae","g__Lachnoclostridium","s__sp32433"]}},{"id":"seq2421","metadata":{"taxonomy":["k__Bacteria","p__Firmicutes","c__Clostridia","o__Clostridiales","f__Ruminococcaceae","g__NA","s__sp35737"]}},{"id":"seq2422","metadata":{"taxonomy":["k__Bacteria","p__Acidobacteria","c__Acidobacteria","o__NA","f__NA","g__NA","s__sp3623"]}},{"id":"seq2423","metadata":{"taxonomy":["k__Bacteria","p__Actinobacteria","c__Rubrobacteria","o__Rubrobacterales","f__Rubrobacteriaceae","g__Rubrobacter","s__sp10738"]}},{"id":"seq2424","metadata":{"taxonomy":["k__Bacteria","p__Firmicutes","c__Bacilli","o__Lactobacillales","f__Enterococcaceae","g__Enterococcus","s__hermanniensis-raffinosus"]}},{"id":"seq2426","metadata":{"taxonomy":["k__Bacteria","p__Firmicutes","c__Clostridia","o__Clostridiales","f__Ruminococcaceae","g__NA","s__sp34794-sp34822"]}},{"id":"seq2427","metadata":{"taxonomy":["k__Bacteria","p__Chloroflexi","c__Chloroflexia","o__Kallotenuales","f__NA","g__NA","s__sp21224"]}},{"id":"seq2428","metadata":{"taxonomy":["k__Bacteria","p__Proteobacteria","c__Betaproteobacteria","o__Burkholderiales","f__Oxalobacteraceae","g__Massilia","s__timonae"]}},{"id":"seq2432","metadata":{"taxonomy":["k__Bacteria","p__Actinobacteria","c__Actinobacteria","o__Kineosporiales","f__Kineosporiaceae","g__NA","s__sp6223"]}},{"id":"seq2433","metadata":{"taxonomy":["k__Bacteria","p__Actinobacteria","c__Actinobacteria","o__Propionibacteriales","f__Nocardioidaceae","g__Nocardioides","s__sp7665"]}},{"id":"seq2435","metadata":{"taxonomy":["k__Bacteria","p__Firmicutes","c__Bacilli","o__Lactobacillales","f__Lactobacillaceae","g__Lactobacillus","s__iners"]}},{"id":"seq2437","metadata":{"taxonomy":["k__Bacteria","p__Chloroflexi","c__Chloroflexia","o__Kallotenuales","f__NA","g__NA","s__sp21227-sp21231"]}},{"id":"seq2438","metadata":{"taxonomy":["None","NA","NA","NA","NA","NA","NA"]}},{"id":"seq2439","metadata":{"taxonomy":["k__Bacteria","p__Bacteroidetes","c__Bacteroidia","o__Bacteroidales","f__Porphyromonadaceae","g__Parabacteroides","s__johnsonii-sp13265"]}},{"id":"seq2441","metadata":{"taxonomy":["k__Bacteria","p__Firmicutes","c__Clostridia","o__Clostridiales","f__Peptococcaceae","g__Peptococcus","s__sp34114"]}},{"id":"seq2446","metadata":{"taxonomy":["k__Bacteria","p__Actinobacteria","c__Thermoleophilia","o__Solirubrobacterales","f__Solirubrobacteraceae","g__Solirubrobacter","s__sp11113"]}},{"id":"seq2447","metadata":{"taxonomy":["k__Bacteria","p__Chloroflexi","c__Thermomicrobia","o__NA","f__NA","g__NA","s__sp21841"]}},{"id":"seq2448","metadata":{"taxonomy":["k__Bacteria","p__Firmicutes","c__Bacilli","o__Bacillales","f__Alicyclobacillaceae","g__Tumebacillus","s__sp24529-sp24531"]}},{"id":"seq2449","metadata":{"taxonomy":["k__Bacteria","p__Proteobacteria","c__Alphaproteobacteria","o__Rhizobiales","f__Methylobacteriaceae","g__Microvirga","s__sp43908"]}},{"id":"seq2451","metadata":{"taxonomy":["k__Bacteria","p__Bacteroidetes","c__Sphingobacteriia","o__Sphingobacteriales","f__Chitinophagaceae","g__Flavisolibacter","s__sp18196"]}},{"id":"seq2452","metadata":{"taxonomy":["k__Bacteria","p__Firmicutes","c__Clostridia","o__Clostridiales","f__Ruminococcaceae","g__Subdoligranulum","s__sp35590"]}},{"id":"seq2454","metadata":{"taxonomy":["k__Bacteria","p__Firmicutes","c__Clostridia","o__Clostridiales","f__Lachnospiraceae","g__Marvinbryantia","s__sp32970-sp32992"]}},{"id":"seq2459","metadata":{"taxonomy":["k__Bacteria","p__Firmicutes","c__Bacilli","o__Bacillales","f__Family XII","g__Exiguobacterium","s__aestuarii-marinum-profundum"]}},{"id":"seq2460","metadata":{"taxonomy":["k__Bacteria","p__Bacteroidetes","c__Cytophagia","o__Cytophagales","f__Cytophagaceae","g__Adhaeribacter","s__sp15088"]}},{"id":"seq2465","metadata":{"taxonomy":["k__Bacteria","p__Proteobacteria","c__Alphaproteobacteria","o__Rhizobiales","f__Methylobacteriaceae","g__Microvirga","s__sp43909"]}},{"id":"seq2466","metadata":{"taxonomy":["k__Bacteria","p__Bacteroidetes","c__Cytophagia","o__Cytophagales","f__Cytophagaceae","g__Nibribacter","s__sp15270"]}},{"id":"seq2468","metadata":{"taxonomy":["k__Bacteria","p__Actinobacteria","c__Actinobacteria","o__Micrococcales","f__Microbacteriaceae","g__Labedella-Yonghaparkia","s__alkaliphila-gwakjiensis"]}},{"id":"seq2471","metadata":{"taxonomy":["k__Bacteria","p__Bacteroidetes","c__Bacteroidia","o__Bacteroidales","f__Rikenellaceae","g__Alistipes","s__onderdonkii"]}},{"id":"seq2472","metadata":{"taxonomy":["k__Bacteria","p__Actinobacteria","c__Rubrobacteria","o__Rubrobacterales","f__Rubrobacteriaceae","g__Rubrobacter","s__sp10733"]}},{"id":"seq2476","metadata":{"taxonomy":["k__Bacteria","p__Acidobacteria","c__Acidobacteria","o__NA","f__NA","g__Blastocatella","s__sp2977-sp3017"]}},{"id":"seq2478","metadata":{"taxonomy":["k__Bacteria","p__Acidobacteria","c__Acidobacteria","o__NA","f__NA","g__Bryobacter","s__sp2550"]}},{"id":"seq2479","metadata":{"taxonomy":["k__Bacteria","p__Chloroflexi","c__Chloroflexia","o__Kallotenuales","f__NA","g__NA","s__sp21227"]}},{"id":"seq2480","metadata":{"taxonomy":["k__Bacteria","p__Proteobacteria","c__Deltaproteobacteria","o__Desulfovibrionales","f__Desulfovibrionaceae","g__Desulfovibrio","s__sp52672"]}},{"id":"seq2481","metadata":{"taxonomy":["k__Bacteria","p__Actinobacteria","c__Acidimicrobiia","o__Acidimicrobiales","f__NA","g__NA","s__sp4640"]}},{"id":"seq2482","metadata":{"taxonomy":["k__Bacteria","p__Actinobacteria","c__Actinobacteria","o__Streptosporangiales","f__Streptosporangiaceae","g__Nonomuraea","s__harbinensis-turkmeniaca"]}},{"id":"seq2484","metadata":{"taxonomy":["k__Bacteria","p__Proteobacteria","c__Alphaproteobacteria","o__Rhodobacterales","f__Rhodobacteraceae","g__Paracoccus","s__tibetensis"]}},{"id":"seq2485","metadata":{"taxonomy":["k__Bacteria","p__Proteobacteria","c__Betaproteobacteria","o__Burkholderiales","f__Comamonadaceae","g__NA","s__sp49251"]}},{"id":"seq2486","metadata":{"taxonomy":["k__Bacteria","p__Proteobacteria","c__Alphaproteobacteria","o__Sphingomonadales","f__Sphingomonadaceae","g__Sphingomonas","s__sp47896-yunnanensis"]}},{"id":"seq2488","metadata":{"taxonomy":["k__Bacteria","p__Bacteroidetes","c__Cytophagia","o__Cytophagales","f__Cytophagaceae","g__Rhodocytophaga","s__sp15334"]}},{"id":"seq2492","metadata":{"taxonomy":["k__Bacteria","p__Proteobacteria","c__Betaproteobacteria","o__Burkholderiales","f__Oxalobacteraceae","g__Massilia","s__consociata"]}},{"id":"seq2493","metadata":{"taxonomy":["k__Bacteria","p__Proteobacteria","c__Alphaproteobacteria","o__Rhizobiales","f__Brucellaceae","g__Mycoplana","s__dimorpha-ramosa"]}},{"id":"seq2495","metadata":{"taxonomy":["k__Bacteria","p__Proteobacteria","c__Alphaproteobacteria","o__Rhizobiales","f__Xanthobacteraceae","g__Labrys","s__sp44501"]}},{"id":"seq2496","metadata":{"taxonomy":["k__Bacteria","p__Proteobacteria","c__Gammaproteobacteria","o__Enterobacteriales","f__Enterobacteriaceae","g__Pantoea","s__ananatis"]}},{"id":"seq2501","metadata":{"taxonomy":["k__Bacteria","p__Actinobacteria","c__Thermoleophilia","o__Solirubrobacterales","f__Solirubrobacteraceae","g__Solirubrobacter","s__sp11105"]}},{"id":"seq2503","metadata":{"taxonomy":["k__Bacteria","p__Bacteroidetes","c__Bacteroidia","o__Bacteroidales","f__Porphyromonadaceae","g__Odoribacter","s__sp13171"]}},{"id":"seq2505","metadata":{"taxonomy":["k__Bacteria","p__Bacteroidetes","c__Bacteroidia","o__Bacteroidales","f__Porphyromonadaceae","g__Odoribacter","s__sp13183"]}},{"id":"seq2509","metadata":{"taxonomy":["k__Bacteria","p__Firmicutes","c__Erysipelotrichia","o__Erysipelotrichales","f__Erysipelotrichaceae","g__*Stoquefichus","s__sp36592"]}},{"id":"seq2510","metadata":{"taxonomy":["k__Bacteria","p__Bacteroidetes","c__Bacteroidia","o__Bacteroidales","f__Bacteroidaceae","g__Bacteroides","s__caccae"]}},{"id":"seq2511","metadata":{"taxonomy":["k__Bacteria","p__Proteobacteria","c__Betaproteobacteria","o__Burkholderiales","f__Oxalobacteraceae","g__Massilia","s__brevitalea-oculi"]}},{"id":"seq2512","metadata":{"taxonomy":["k__Bacteria","p__Firmicutes","c__Clostridia","o__Clostridiales","f__Ruminococcaceae","g__Anaerotruncus","s__sp34468"]}},{"id":"seq2513","metadata":{"taxonomy":["k__Bacteria","p__Actinobacteria","c__Thermoleophilia","o__Solirubrobacterales","f__Patulibacteraceae","g__Patulibacter","s__americanus"]}},{"id":"seq2515","metadata":{"taxonomy":["k__Bacteria","p__Gemmatimonadetes","c__Gemmatimonadetes","o__Gemmatimonadales","f__Gemmatimonadaceae","g__NA","s__sp37922"]}},{"id":"seq2516","metadata":{"taxonomy":["k__Bacteria","p__Proteobacteria","c__Alphaproteobacteria","o__Rhodospirillales","f__Acetobacteraceae","g__Craurococcus","s__sp45577"]}},{"id":"seq2518","metadata":{"taxonomy":["k__Bacteria","p__Actinobacteria","c__Actinobacteria","o__Micrococcales","f__Brevibacteriaceae","g__Brevibacterium","s__casei"]}},{"id":"seq2521","metadata":{"taxonomy":["None","NA","NA","NA","NA","NA","NA"]}},{"id":"seq2526","metadata":{"taxonomy":["k__Bacteria","p__Proteobacteria","c__Alphaproteobacteria","o__Rhizobiales","f__Rhizobiaceae","g__Rhizobium","s__rhizoryzae"]}},{"id":"seq2527","metadata":{"taxonomy":["k__Bacteria","p__Actinobacteria","c__Actinobacteria","o__Frankiales","f__NA","g__NA","s__sp6158"]}},{"id":"seq2528","metadata":{"taxonomy":["k__Bacteria","p__Bacteroidetes","c__Sphingobacteriia","o__Sphingobacteriales","f__Chitinophagaceae","g__Segetibacter","s__aerophilus"]}},{"id":"seq2531","metadata":{"taxonomy":["k__Bacteria","p__Proteobacteria","c__Gammaproteobacteria","o__Xanthomonadales","f__Xanthomonadaceae","g__Stenotrophomonas","s__maltophilia-rhizophila"]}},{"id":"seq2532","metadata":{"taxonomy":["k__Bacteria","p__Actinobacteria","c__Actinobacteria","o__Frankiales","f__Geodermatophilaceae","g__Geodermatophilus","s__africanus-obscurus"]}},{"id":"seq2533","metadata":{"taxonomy":["k__Bacteria","p__Firmicutes","c__Erysipelotrichia","o__Erysipelotrichales","f__Erysipelotrichaceae","g__Turicibacter","s__sanguinis"]}},{"id":"seq2534","metadata":{"taxonomy":["k__Bacteria","p__Actinobacteria","c__Rubrobacteria","o__Rubrobacterales","f__Rubrobacteriaceae","g__Rubrobacter","s__sp10733"]}},{"id":"seq2538","metadata":{"taxonomy":["k__Bacteria","p__Planctomycetes","c__Phycisphaerae","o__NA","f__NA","g__NA","s__sp41159"]}},{"id":"seq2539","metadata":{"taxonomy":["k__Bacteria","p__Firmicutes","c__Clostridia","o__Clostridiales","f__Lachnospiraceae","g__Lachnoclostridium","s__sp32345"]}},{"id":"seq2540","metadata":{"taxonomy":["k__Bacteria","p__Bacteroidetes","c__Bacteroidia","o__Bacteroidales","f__Rikenellaceae","g__Rikenella","s__sp14426"]}},{"id":"seq2542","metadata":{"taxonomy":["k__Bacteria","p__Gemmatimonadetes","c__Gemmatimonadetes","o__Gemmatimonadales","f__Gemmatimonadaceae","g__NA","s__sp37959"]}},{"id":"seq2543","metadata":{"taxonomy":["k__Bacteria","p__Chloroflexi","c__Thermomicrobia","o__NA","f__NA","g__NA","s__sp21839"]}},{"id":"seq2549","metadata":{"taxonomy":["k__Bacteria","p__Actinobacteria","c__Actinobacteria","o__Pseudonocardiales","f__Pseudonocardiaceae","g__Amycolatopsis","s__balhimycina"]}},{"id":"seq2550","metadata":{"taxonomy":["k__Bacteria","p__Proteobacteria","c__Deltaproteobacteria","o__Desulfobacterales","f__Nitrospinaceae","g__NA","s__sp52391"]}},{"id":"seq2551","metadata":{"taxonomy":["k__Bacteria","p__Actinobacteria","c__Actinobacteria","o__Frankiales","f__Geodermatophilaceae","g__Geodermatophilus","s__saharensis"]}},{"id":"seq2552","metadata":{"taxonomy":["k__Bacteria","p__Firmicutes","c__Clostridia","o__Clostridiales","f__Lachnospiraceae","g__Lachnoclostridium","s__sp32362"]}},{"id":"seq2554","metadata":{"taxonomy":["k__Bacteria","p__Actinobacteria","c__Actinobacteria","o__Corynebacteriales","f__Mycobacteriaceae","g__Mycobacterium","s__arabiense-canariasense-mageritense"]}},{"id":"seq2555","metadata":{"taxonomy":["k__Bacteria","p__Proteobacteria","c__Alphaproteobacteria","o__Rhodobacterales","f__Rhodobacteraceae","g__Rubellimicrobium","s__sp45104"]}},{"id":"seq2556","metadata":{"taxonomy":["None","NA","NA","NA","NA","NA","NA"]}},{"id":"seq2557","metadata":{"taxonomy":["k__Bacteria","p__Proteobacteria","c__Alphaproteobacteria","o__Sphingomonadales","f__Sphingomonadaceae","g__Sphingobium","s__estrogenivorans"]}},{"id":"seq2558","metadata":{"taxonomy":["k__Bacteria","p__Actinobacteria","c__Rubrobacteria","o__Rubrobacterales","f__Rubrobacteriaceae","g__Rubrobacter","s__sp10729"]}},{"id":"seq2560","metadata":{"taxonomy":["k__Bacteria","p__Firmicutes","c__Clostridia","o__Clostridiales","f__Ruminococcaceae","g__Anaerotruncus","s__sp34455"]}},{"id":"seq2561","metadata":{"taxonomy":["k__Bacteria","p__Bacteroidetes","c__Bacteroidia","o__Bacteroidales","f__Bacteroidaceae","g__Bacteroides","s__sartorii"]}},{"id":"seq2562","metadata":{"taxonomy":["k__Bacteria","p__Firmicutes","c__Clostridia","o__Clostridiales","f__Lachnospiraceae","g__Tyzzerella","s__sp33298-sp33301"]}},{"id":"seq2568","metadata":{"taxonomy":["k__Bacteria","p__Bacteroidetes","c__Cytophagia","o__Cytophagales","f__Cytophagaceae","g__Hymenobacter","s__roseosalivarius"]}},{"id":"seq2569","metadata":{"taxonomy":["k__Bacteria","p__Bacteroidetes","c__Sphingobacteriia","o__Sphingobacteriales","f__Chitinophagaceae","g__Flavisolibacter","s__sp18207"]}},{"id":"seq2570","metadata":{"taxonomy":["k__Bacteria","p__Bacteroidetes","c__Bacteroidia","o__Bacteroidales","f__Porphyromonadaceae","g__Odoribacter","s__sp13176"]}},{"id":"seq2577","metadata":{"taxonomy":["k__Bacteria","p__Proteobacteria","c__Betaproteobacteria","o__Nitrosomonadales","f__Gallionellaceae","g__NA","s__sp50094"]}},{"id":"seq2579","metadata":{"taxonomy":["k__Bacteria","p__Proteobacteria","c__Alphaproteobacteria","o__Rhizobiales","f__NA","g__NA","s__sp43959"]}},{"id":"seq2580","metadata":{"taxonomy":["k__Bacteria","p__Actinobacteria","c__Thermoleophilia","o__Solirubrobacterales","f__Solirubrobacteraceae","g__Solirubrobacter","s__sp11099"]}},{"id":"seq2584","metadata":{"taxonomy":["k__Bacteria","p__Bacteroidetes","c__Bacteroidia","o__Bacteroidales","f__Porphyromonadaceae","g__Parabacteroides","s__gordonii"]}},{"id":"seq2585","metadata":{"taxonomy":["k__Bacteria","p__Firmicutes","c__Clostridia","o__Clostridiales","f__Peptostreptococcaceae","g__Peptostreptococcus","s__anaerobius-stomatis"]}},{"id":"seq2589","metadata":{"taxonomy":["k__Bacteria","p__Actinobacteria","c__Actinobacteria","o__Corynebacteriales","f__Nocardiaceae","g__Gordonia","s__aichiensis-otitidis"]}},{"id":"seq2590","metadata":{"taxonomy":["k__Bacteria","p__Firmicutes","c__Clostridia","o__Clostridiales","f__Ruminococcaceae","g__Anaerotruncus","s__sp34451-sp34482"]}},{"id":"seq2594","metadata":{"taxonomy":["None","NA","NA","NA","NA","NA","NA"]}},{"id":"seq2596","metadata":{"taxonomy":["k__Bacteria","p__Bacteroidetes","c__Sphingobacteriia","o__Sphingobacteriales","f__Chitinophagaceae","g__Ferruginibacter","s__sp18154"]}},{"id":"seq2597","metadata":{"taxonomy":["k__Bacteria","p__Proteobacteria","c__Alphaproteobacteria","o__Sphingomonadales","f__Sphingomonadaceae","g__Sphingomonas","s__sp47921"]}},{"id":"seq2598","metadata":{"taxonomy":["k__Bacteria","p__Proteobacteria","c__Alphaproteobacteria","o__Rhizobiales","f__Hyphomicrobiaceae","g__Hyphomicrobium","s__zavarzinii"]}},{"id":"seq2600","metadata":{"taxonomy":["k__Bacteria","p__Gemmatimonadetes","c__Gemmatimonadetes","o__Gemmatimonadales","f__Gemmatimonadaceae","g__NA","s__sp37974"]}},{"id":"seq2602","metadata":{"taxonomy":["k__Bacteria","p__Proteobacteria","c__Alphaproteobacteria","o__Caulobacterales","f__Caulobacteraceae","g__Caulobacter","s__fusiformis"]}},{"id":"seq2603","metadata":{"taxonomy":["k__Bacteria","p__Actinobacteria","c__Actinobacteria","o__Frankiales","f__Geodermatophilaceae","g__Blastococcus","s__sp6057"]}},{"id":"seq2604","metadata":{"taxonomy":["k__Bacteria","p__Actinobacteria","c__Actinobacteria","o__Propionibacteriales","f__Propionibacteriaceae","g__Friedmanniella","s__lucida-okinawensis"]}},{"id":"seq2605","metadata":{"taxonomy":["k__Bacteria","p__Firmicutes","c__Clostridia","o__Clostridiales","f__Ruminococcaceae","g__NA","s__sp34822"]}},{"id":"seq2606","metadata":{"taxonomy":["k__Bacteria","p__Planctomycetes","c__Phycisphaerae","o__NA","f__NA","g__NA","s__sp41167"]}},{"id":"seq2608","metadata":{"taxonomy":["k__Bacteria","p__Actinobacteria","c__Actinobacteria","o__Propionibacteriales","f__Nocardioidaceae","g__Nocardioides","s__kongjuensis"]}},{"id":"seq2609","metadata":{"taxonomy":["k__Bacteria","p__Firmicutes","c__Clostridia","o__Clostridiales","f__NA","g__NA","s__sp31121-sp31125"]}},{"id":"seq2610","metadata":{"taxonomy":["k__Bacteria","p__Actinobacteria","c__Coriobacteriia","o__Coriobacteriales","f__Coriobacteriaceae","g__Gordonibacter","s__faecihominis"]}},{"id":"seq2612","metadata":{"taxonomy":["k__Bacteria","p__Actinobacteria","c__Actinobacteria","o__Streptosporangiales","f__Thermomonosporaceae","g__Actinocorallia","s__libanotica"]}},{"id":"seq2614","metadata":{"taxonomy":["k__Bacteria","p__Actinobacteria","c__Actinobacteria","o__Propionibacteriales","f__Nocardioidaceae","g__Nocardioides","s__sp7692"]}},{"id":"seq2615","metadata":{"taxonomy":["k__Bacteria","p__Actinobacteria","c__Actinobacteria","o__Propionibacteriales","f__Nocardioidaceae","g__Nocardioides","s__ginsengisoli-humi"]}},{"id":"seq2617","metadata":{"taxonomy":["k__Bacteria","p__Acidobacteria","c__Holophagae","o__NA","f__NA","g__NA","s__sp3940"]}},{"id":"seq2618","metadata":{"taxonomy":["k__Bacteria","p__Proteobacteria","c__Alphaproteobacteria","o__Rhodospirillales","f__Acetobacteraceae","g__NA","s__sp45788"]}},{"id":"seq2619","metadata":{"taxonomy":["k__Bacteria","p__Proteobacteria","c__Alphaproteobacteria","o__Rhizobiales","f__Hyphomicrobiaceae","g__Devosia","s__terrae"]}},{"id":"seq2620","metadata":{"taxonomy":["k__Bacteria","p__Actinobacteria","c__Actinobacteria","o__Propionibacteriales","f__Nocardioidaceae","g__Nocardioides","s__ginsengisoli"]}},{"id":"seq2622","metadata":{"taxonomy":["k__Bacteria","p__Actinobacteria","c__Coriobacteriia","o__Coriobacteriales","f__Coriobacteriaceae","g__Gordonibacter","s__faecihominis"]}},{"id":"seq2623","metadata":{"taxonomy":["k__Bacteria","p__Proteobacteria","c__Alphaproteobacteria","o__Sphingomonadales","f__NA","g__NA","s__sp47450"]}},{"id":"seq2624","metadata":{"taxonomy":["k__Bacteria","p__Firmicutes","c__Clostridia","o__Clostridiales","f__Ruminococcaceae","g__Anaerotruncus","s__NA"]}},{"id":"seq2626","metadata":{"taxonomy":["k__Bacteria","p__Actinobacteria","c__Actinobacteria","o__Streptomycetales","f__Streptomycetaceae","g__Streptomyces","s__NA"]}},{"id":"seq2627","metadata":{"taxonomy":["k__Bacteria","p__Firmicutes","c__Erysipelotrichia","o__Erysipelotrichales","f__Erysipelotrichaceae","g__NA","s__sp36741-sp36774"]}},{"id":"seq2629","metadata":{"taxonomy":["k__Bacteria","p__Actinobacteria","c__Thermoleophilia","o__Solirubrobacterales","f__NA","g__NA","s__sp10997"]}},{"id":"seq2630","metadata":{"taxonomy":["k__Bacteria","p__Actinobacteria","c__Actinobacteria","o__Pseudonocardiales","f__Pseudonocardiaceae","g__Pseudonocardia","s__yuanmonensis"]}},{"id":"seq2631","metadata":{"taxonomy":["k__Bacteria","p__Actinobacteria","c__Actinobacteria","o__Pseudonocardiales","f__Pseudonocardiaceae","g__Pseudonocardia","s__sp8087"]}},{"id":"seq2634","metadata":{"taxonomy":["k__Bacteria","p__Cyanobacteria","c__Cyanobacteria","o__NA","f__FamilyII","g__Chroococcidiopsis","s__sp23078"]}},{"id":"seq2636","metadata":{"taxonomy":["k__Bacteria","p__Actinobacteria","c__Actinobacteria","o__Micromonosporales","f__Micromonosporaceae","g__Actinoplanes-Phytohabitans","s__NA"]}},{"id":"seq2638","metadata":{"taxonomy":["k__Bacteria","p__Proteobacteria","c__Betaproteobacteria","o__Burkholderiales","f__Burkholderiaceae","g__Lautropia","s__sp48667"]}},{"id":"seq2639","metadata":{"taxonomy":["k__Bacteria","p__Actinobacteria","c__Actinobacteria","o__Frankiales","f__Geodermatophilaceae","g__NA","s__sp6088"]}},{"id":"seq2640","metadata":{"taxonomy":["k__Bacteria","p__Actinobacteria","c__Actinobacteria","o__Frankiales","f__Geodermatophilaceae","g__Geodermatophilus","s__siccatus"]}},{"id":"seq2642","metadata":{"taxonomy":["k__Bacteria","p__Proteobacteria","c__Alphaproteobacteria","o__Sphingomonadales","f__Erythrobacteraceae","g__Altererythrobacter","s__sp47515"]}},{"id":"seq2643","metadata":{"taxonomy":["k__Bacteria","p__Actinobacteria","c__Actinobacteria","o__Propionibacteriales","f__Nocardioidaceae","g__Nocardioides","s__sp7644"]}},{"id":"seq2645","metadata":{"taxonomy":["k__Bacteria","p__Cyanobacteria","c__Cyanobacteria","o__NA","f__NA","g__NA","s__NA"]}},{"id":"seq2646","metadata":{"taxonomy":["k__Bacteria","p__Actinobacteria","c__Actinobacteria","o__Micromonosporales","f__Micromonosporaceae","g__Actinoplanes-Couchioplanes","s__caeruleus-nipponensis"]}},{"id":"seq2648","metadata":{"taxonomy":["k__Bacteria","p__Gemmatimonadetes","c__Gemmatimonadetes","o__Gemmatimonadales","f__Gemmatimonadaceae","g__NA","s__sp37959"]}},{"id":"seq2654","metadata":{"taxonomy":["k__Bacteria","p__Bacteroidetes","c__Bacteroidia","o__Bacteroidales","f__Bacteroidaceae","g__Bacteroides","s__caccae"]}},{"id":"seq2655","metadata":{"taxonomy":["k__Bacteria","p__Actinobacteria","c__Actinobacteria","o__Micromonosporales","f__Micromonosporaceae","g__Actinoplanes","s__NA"]}},{"id":"seq2657","metadata":{"taxonomy":["k__Bacteria","p__Firmicutes","c__Clostridia","o__Clostridiales","f__Lachnospiraceae","g__Blautia","s__sp32034"]}},{"id":"seq2658","metadata":{"taxonomy":["k__Bacteria","p__Cyanobacteria","c__Cyanobacteria","o__SubsectionV","f__FamilyI","g__Chlorogloeopsis","s__sp23555"]}},{"id":"seq2659","metadata":{"taxonomy":["k__Bacteria","p__Bacteroidetes","c__Bacteroidia","o__Bacteroidales","f__Bacteroidaceae","g__Bacteroides","s__sartorii"]}},{"id":"seq2660","metadata":{"taxonomy":["k__Bacteria","p__Actinobacteria","c__Actinobacteria","o__Propionibacteriales","f__Nocardioidaceae","g__Nocardioides","s__mesophilus"]}},{"id":"seq2661","metadata":{"taxonomy":["k__Bacteria","p__Proteobacteria","c__Alphaproteobacteria","o__Rhizobiales","f__Methylobacteriaceae","g__Microvirga","s__aerilata-zambiensis"]}},{"id":"seq2662","metadata":{"taxonomy":["k__Bacteria","p__Actinobacteria","c__Actinobacteria","o__Frankiales","f__NA","g__NA","s__sp6166"]}},{"id":"seq2666","metadata":{"taxonomy":["k__Bacteria","p__Proteobacteria","c__Gammaproteobacteria","o__Chromatiales","f__Chromatiaceae","g__Nitrosococcus","s__sp57623"]}},{"id":"seq2667","metadata":{"taxonomy":["k__Bacteria","p__Firmicutes","c__Clostridia","o__Clostridiales","f__Christensenellaceae","g__NA","s__sp30398"]}},{"id":"seq2668","metadata":{"taxonomy":["k__Bacteria","p__Firmicutes","c__Bacilli","o__Bacillales","f__Bacillaceae","g__Bacillus","s__litoralis"]}},{"id":"seq2669","metadata":{"taxonomy":["k__Bacteria","p__Proteobacteria","c__Alphaproteobacteria","o__Rhodospirillales","f__Acetobacteraceae","g__NA","s__sp45751"]}},{"id":"seq2670","metadata":{"taxonomy":["k__Bacteria","p__Proteobacteria","c__Betaproteobacteria","o__Burkholderiales","f__Comamonadaceae","g__Delftia","s__lacustris-tsuruhatensis"]}},{"id":"seq2671","metadata":{"taxonomy":["k__Bacteria","p__Actinobacteria","c__Thermoleophilia","o__Solirubrobacterales","f__NA","g__NA","s__sp11003"]}},{"id":"seq2672","metadata":{"taxonomy":["k__Bacteria","p__Actinobacteria","c__Actinobacteria","o__Micrococcales","f__Micrococcaceae","g__Arthrobacter","s__sp7069"]}},{"id":"seq2674","metadata":{"taxonomy":["k__Bacteria","p__Actinobacteria","c__Actinobacteria","o__Frankiales","f__Geodermatophilaceae","g__Geodermatophilus","s__saharensis-tzadiensis"]}},{"id":"seq2675","metadata":{"taxonomy":["k__Bacteria","p__Chloroflexi","c__Chloroflexia","o__Kallotenuales","f__NA","g__NA","s__sp21228-sp21232"]}},{"id":"seq2676","metadata":{"taxonomy":["k__Bacteria","p__Bacteroidetes","c__Bacteroidia","o__Bacteroidales","f__Rikenellaceae","g__Alistipes","s__onderdonkii"]}},{"id":"seq2677","metadata":{"taxonomy":["k__Bacteria","p__Actinobacteria","c__Actinobacteria","o__Pseudonocardiales","f__Pseudonocardiaceae","g__Lentzea","s__albida-albidocapillata"]}},{"id":"seq2678","metadata":{"taxonomy":["k__Bacteria","p__Proteobacteria","c__Betaproteobacteria","o__Burkholderiales","f__Oxalobacteraceae","g__Noviherbaspirillum","s__sp49444"]}},{"id":"seq2679","metadata":{"taxonomy":["k__Bacteria","p__Firmicutes","c__Clostridia","o__Clostridiales","f__NA","g__NA","s__sp30535"]}},{"id":"seq2681","metadata":{"taxonomy":["k__Bacteria","p__Bacteroidetes","c__Bacteroidia","o__Bacteroidales","f__Bacteroidaceae","g__Bacteroides","s__sartorii"]}},{"id":"seq2682","metadata":{"taxonomy":["k__Bacteria","p__Deinococcus-Thermus","c__Deinococci","o__Deinococcales","f__Deinococcaceae","g__Deinococcus","s__hopiensis"]}},{"id":"seq2683","metadata":{"taxonomy":["k__Bacteria","p__Actinobacteria","c__Actinobacteria","o__Propionibacteriales","f__Propionibacteriaceae","g__Friedmanniella","s__lucida"]}},{"id":"seq2687","metadata":{"taxonomy":["k__Bacteria","p__Chloroflexi","c__Thermomicrobia","o__NA","f__NA","g__NA","s__sp21845"]}},{"id":"seq2688","metadata":{"taxonomy":["k__Bacteria","p__Bacteroidetes","c__Bacteroidia","o__Bacteroidales","f__Bacteroidaceae","g__Bacteroides","s__caccae"]}},{"id":"seq2689","metadata":{"taxonomy":["k__Bacteria","p__Firmicutes","c__Clostridia","o__Clostridiales","f__Ruminococcaceae","g__Ruminiclostridium","s__sp34944"]}},{"id":"seq2691","metadata":{"taxonomy":["k__Bacteria","p__Proteobacteria","c__Alphaproteobacteria","o__Rhodospirillales","f__Acetobacteraceae","g__Acidiphilium","s__sp45514"]}},{"id":"seq2692","metadata":{"taxonomy":["k__Bacteria","p__Actinobacteria","c__Actinobacteria","o__Propionibacteriales","f__Nocardioidaceae","g__NA","s__sp7702"]}},{"id":"seq2697","metadata":{"taxonomy":["k__Bacteria","p__Bacteroidetes","c__Sphingobacteriia","o__Sphingobacteriales","f__Chitinophagaceae","g__Flavisolibacter","s__sp18208"]}},{"id":"seq2698","metadata":{"taxonomy":["k__Bacteria","p__Bacteroidetes","c__Sphingobacteriia","o__Sphingobacteriales","f__Chitinophagaceae","g__Segetibacter","s__sp18300"]}},{"id":"seq2699","metadata":{"taxonomy":["None","NA","NA","NA","NA","NA","NA"]}},{"id":"seq2700","metadata":{"taxonomy":["k__Bacteria","p__Bacteroidetes","c__Sphingobacteriia","o__Sphingobacteriales","f__Chitinophagaceae","g__Segetibacter","s__sp18309"]}},{"id":"seq2703","metadata":{"taxonomy":["k__Bacteria","p__Acidobacteria","c__Acidobacteria","o__NA","f__NA","g__NA","s__sp2849"]}},{"id":"seq2704","metadata":{"taxonomy":["k__Bacteria","p__Bacteroidetes","c__Bacteroidia","o__Bacteroidales","f__Porphyromonadaceae","g__Odoribacter","s__sp13171"]}},{"id":"seq2706","metadata":{"taxonomy":["k__Bacteria","p__Bacteroidetes","c__Cytophagia","o__Cytophagales","f__Cytophagaceae","g__Adhaeribacter","s__sp15085"]}},{"id":"seq2708","metadata":{"taxonomy":["k__Bacteria","p__Bacteroidetes","c__Cytophagia","o__Cytophagales","f__Cytophagaceae","g__Spirosoma","s__sp15381"]}},{"id":"seq2712","metadata":{"taxonomy":["k__Bacteria","p__Actinobacteria","c__Actinobacteria","o__Propionibacteriales","f__Propionibacteriaceae","g__Friedmanniella","s__lacustris"]}},{"id":"seq2713","metadata":{"taxonomy":["k__Bacteria","p__Actinobacteria","c__Acidimicrobiia","o__Acidimicrobiales","f__NA","g__NA","s__sp4482"]}},{"id":"seq2715","metadata":{"taxonomy":["k__Bacteria","p__Firmicutes","c__Erysipelotrichia","o__Erysipelotrichales","f__Erysipelotrichaceae","g__NA","s__sp36741"]}},{"id":"seq2719","metadata":{"taxonomy":["k__Bacteria","p__Deinococcus-Thermus","c__Deinococci","o__Deinococcales","f__Deinococcaceae","g__Deinococcus","s__humi"]}},{"id":"seq2720","metadata":{"taxonomy":["k__Bacteria","p__Firmicutes","c__Clostridia","o__Clostridiales","f__Lachnospiraceae","g__Lachnoclostridium","s__sp32344"]}},{"id":"seq2721","metadata":{"taxonomy":["k__Bacteria","p__Chloroflexi","c__Thermomicrobia","o__NA","f__NA","g__NA","s__sp21845"]}},{"id":"seq2723","metadata":{"taxonomy":["k__Bacteria","p__Actinobacteria","c__Actinobacteria","o__Corynebacteriales","f__NA","g__NA","s__NA"]}},{"id":"seq2725","metadata":{"taxonomy":["k__Bacteria","p__Proteobacteria","c__Alphaproteobacteria","o__Rhodospirillales","f__Acetobacteraceae","g__Roseomonas","s__gilardii-mucosa"]}},{"id":"seq2726","metadata":{"taxonomy":["k__Bacteria","p__Actinobacteria","c__Rubrobacteria","o__Rubrobacterales","f__Rubrobacteriaceae","g__Rubrobacter","s__sp10765"]}},{"id":"seq2727","metadata":{"taxonomy":["k__Bacteria","p__Actinobacteria","c__Actinobacteria","o__Frankiales","f__Sporichthyaceae","g__Sporichthya","s__brevicatena-polymorpha"]}},{"id":"seq2729","metadata":{"taxonomy":["k__Bacteria","p__Bacteroidetes","c__Bacteroidia","o__Bacteroidales","f__Bacteroidaceae","g__Bacteroides","s__caccae"]}},{"id":"seq2731","metadata":{"taxonomy":["k__Bacteria","p__Proteobacteria","c__Betaproteobacteria","o__Burkholderiales","f__Oxalobacteraceae","g__Noviherbaspirillum","s__sp49443"]}},{"id":"seq2733","metadata":{"taxonomy":["k__Bacteria","p__Actinobacteria","c__Actinobacteria","o__Micromonosporales","f__Micromonosporaceae","g__Actinoplanes-Micromonospora","s__abujensis-brasiliensis-sp7445"]}},{"id":"seq2734","metadata":{"taxonomy":["k__Bacteria","p__Proteobacteria","c__Alphaproteobacteria","o__Rhizobiales","f__NA","g__NA","s__sp43732"]}},{"id":"seq2737","metadata":{"taxonomy":["k__Bacteria","p__Actinobacteria","c__Actinobacteria","o__Propionibacteriales","f__Propionibacteriaceae","g__NA","s__sp7832"]}},{"id":"seq2738","metadata":{"taxonomy":["k__Bacteria","p__Chloroflexi","c__Chloroflexia","o__Kallotenuales","f__NA","g__NA","s__sp21231"]}},{"id":"seq2739","metadata":{"taxonomy":["k__Bacteria","p__Firmicutes","c__Bacilli","o__Bacillales","f__Planococcaceae","g__Domibacillus","s__enclensis"]}},{"id":"seq2741","metadata":{"taxonomy":["k__Bacteria","p__Deinococcus-Thermus","c__Deinococci","o__Deinococcales","f__Deinococcaceae","g__Deinococcus","s__sp24002"]}},{"id":"seq2742","metadata":{"taxonomy":["k__Bacteria","p__Planctomycetes","c__Planctomycetacia","o__Planctomycetales","f__Planctomycetaceae","g__NA","s__sp42149"]}},{"id":"seq2743","metadata":{"taxonomy":["k__Bacteria","p__Bacteroidetes","c__Sphingobacteriia","o__Sphingobacteriales","f__Chitinophagaceae","g__Segetibacter","s__sp18300"]}},{"id":"seq2748","metadata":{"taxonomy":["k__Bacteria","p__Actinobacteria","c__Actinobacteria","o__Micrococcales","f__Micrococcaceae","g__Arthrobacter","s__sp7074"]}},{"id":"seq2756","metadata":{"taxonomy":["k__Bacteria","p__Actinobacteria","c__Actinobacteria","o__Propionibacteriales","f__Nocardioidaceae","g__Aeromicrobium","s__ginsengisoli-marinum"]}},{"id":"seq2758","metadata":{"taxonomy":["k__Bacteria","p__Bacteroidetes","c__Bacteroidia","o__Bacteroidales","f__Porphyromonadaceae","g__Odoribacter","s__sp13183"]}},{"id":"seq2759","metadata":{"taxonomy":["k__Bacteria","p__Firmicutes","c__Bacilli","o__Bacillales","f__Bacillaceae","g__Bacillus","s__nealsonii"]}},{"id":"seq2760","metadata":{"taxonomy":["k__Bacteria","p__Firmicutes","c__Clostridia","o__Clostridiales","f__Ruminococcaceae","g__Anaerotruncus-Hydrogenoanaerobacterium","s__colihominis-saccharovorans"]}},{"id":"seq2763","metadata":{"taxonomy":["k__Bacteria","p__Actinobacteria","c__Thermoleophilia","o__Solirubrobacterales","f__NA","g__NA","s__sp11121"]}},{"id":"seq2764","metadata":{"taxonomy":["k__Bacteria","p__Firmicutes","c__Bacilli","o__Lactobacillales","f__Streptococcaceae","g__Streptococcus","s__cristatus"]}},{"id":"seq2766","metadata":{"taxonomy":["k__Bacteria","p__Deinococcus-Thermus","c__Deinococci","o__Deinococcales","f__Deinococcaceae","g__Deinococcus","s__maricopensis"]}},{"id":"seq2767","metadata":{"taxonomy":["k__Bacteria","p__Saccharibacteria","c__NA","o__NA","f__NA","g__NA","s__sp66034"]}},{"id":"seq2768","metadata":{"taxonomy":["k__Bacteria","p__Planctomycetes","c__Phycisphaerae","o__NA","f__NA","g__NA","s__sp41159"]}},{"id":"seq2769","metadata":{"taxonomy":["k__Bacteria","p__Actinobacteria","c__Acidimicrobiia","o__Acidimicrobiales","f__NA","g__NA","s__sp4628"]}},{"id":"seq2771","metadata":{"taxonomy":["k__Bacteria","p__Actinobacteria","c__Rubrobacteria","o__Rubrobacterales","f__Rubrobacteriaceae","g__Rubrobacter","s__sp10738"]}},{"id":"seq2773","metadata":{"taxonomy":["k__Bacteria","p__Deinococcus-Thermus","c__Deinococci","o__Deinococcales","f__Trueperaceae","g__Truepera","s__radiovictrix"]}},{"id":"seq2776","metadata":{"taxonomy":["k__Bacteria","p__Proteobacteria","c__Alphaproteobacteria","o__Rhodospirillales","f__Acetobacteraceae","g__NA","s__sp45738"]}},{"id":"seq2777","metadata":{"taxonomy":["k__Bacteria","p__Firmicutes","c__Bacilli","o__Bacillales","f__Bacillaceae","g__Bacillus","s__aryabhattai-flexus-megaterium"]}},{"id":"seq2779","metadata":{"taxonomy":["k__Bacteria","p__Proteobacteria","c__Alphaproteobacteria","o__Rhizobiales","f__Methylobacteriaceae","g__Methylobacterium","s__sp43894"]}},{"id":"seq2780","metadata":{"taxonomy":["k__Bacteria","p__Proteobacteria","c__Alphaproteobacteria","o__Rhizobiales","f__Methylobacteriaceae","g__Microvirga","s__aerophila"]}},{"id":"seq2782","metadata":{"taxonomy":["k__Bacteria","p__Planctomycetes","c__Phycisphaerae","o__NA","f__NA","g__NA","s__sp41159"]}},{"id":"seq2785","metadata":{"taxonomy":["None","NA","NA","NA","NA","NA","NA"]}},{"id":"seq2786","metadata":{"taxonomy":["k__Bacteria","p__Actinobacteria","c__Actinobacteria","o__Propionibacteriales","f__Nocardioidaceae","g__Marmoricola","s__sp7568"]}},{"id":"seq2787","metadata":{"taxonomy":["k__Bacteria","p__Actinobacteria","c__Actinobacteria","o__Frankiales","f__NA","g__NA","s__sp6166"]}},{"id":"seq2788","metadata":{"taxonomy":["k__Bacteria","p__Actinobacteria","c__Actinobacteria","o__Streptosporangiales","f__Thermomonosporaceae","g__Actinomadura","s__fulvescens-rudentiformis"]}},{"id":"seq2789","metadata":{"taxonomy":["k__Bacteria","p__Chloroflexi","c__Chloroflexia","o__Kallotenuales","f__NA","g__NA","s__sp21221-sp21223"]}},{"id":"seq2792","metadata":{"taxonomy":["k__Bacteria","p__Cyanobacteria","c__Melainabacteria","o__Gastranaerophilales","f__NA","g__NA","s__sp23712"]}},{"id":"seq2793","metadata":{"taxonomy":["k__Bacteria","p__Proteobacteria","c__Alphaproteobacteria","o__Sphingomonadales","f__Erythrobacteraceae","g__NA","s__sp47560"]}},{"id":"seq2796","metadata":{"taxonomy":["k__Bacteria","p__Actinobacteria","c__Actinobacteria","o__Frankiales","f__NA","g__NA","s__sp6166"]}},{"id":"seq2798","metadata":{"taxonomy":["k__Bacteria","p__Proteobacteria","c__Betaproteobacteria","o__Burkholderiales","f__Burkholderiaceae","g__Limnobacter","s__sp48677-sp48685"]}},{"id":"seq2799","metadata":{"taxonomy":["k__Bacteria","p__Bacteroidetes","c__Bacteroidia","o__Bacteroidales","f__Porphyromonadaceae","g__Odoribacter","s__sp13183"]}},{"id":"seq2801","metadata":{"taxonomy":["k__Bacteria","p__Actinobacteria","c__Actinobacteria","o__Streptomycetales","f__Streptomycetaceae","g__Streptomyces","s__aurantiogriseus-auratus-hiroshimensis"]}},{"id":"seq2802","metadata":{"taxonomy":["k__Bacteria","p__Planctomycetes","c__Phycisphaerae","o__NA","f__NA","g__NA","s__sp41155"]}},{"id":"seq2803","metadata":{"taxonomy":["k__Bacteria","p__Firmicutes","c__Bacilli","o__Bacillales","f__Staphylococcaceae","g__Macrococcus","s__caseolyticus-equipercicus"]}},{"id":"seq2804","metadata":{"taxonomy":["k__Bacteria","p__Actinobacteria","c__Thermoleophilia","o__Solirubrobacterales","f__NA","g__NA","s__sp11065"]}},{"id":"seq2805","metadata":{"taxonomy":["k__Bacteria","p__Firmicutes","c__Bacilli","o__Bacillales","f__Planococcaceae","g__Planomicrobium","s__alkanoclasticum"]}},{"id":"seq2806","metadata":{"taxonomy":["k__Bacteria","p__Firmicutes","c__Clostridia","o__Clostridiales","f__Ruminococcaceae","g__NA","s__sp34764"]}},{"id":"seq2807","metadata":{"taxonomy":["k__Bacteria","p__Gemmatimonadetes","c__Gemmatimonadetes","o__Gemmatimonadales","f__Gemmatimonadaceae","g__NA","s__sp37910"]}},{"id":"seq2808","metadata":{"taxonomy":["k__Bacteria","p__Bacteroidetes","c__Sphingobacteriia","o__Sphingobacteriales","f__Chitinophagaceae","g__Flavisolibacter","s__sp18217"]}},{"id":"seq2809","metadata":{"taxonomy":["k__Bacteria","p__Proteobacteria","c__Deltaproteobacteria","o__Bdellovibrionales","f__Bdellovibrionaceae","g__Bdellovibrio","s__sp50977"]}},{"id":"seq2811","metadata":{"taxonomy":["k__Bacteria","p__Firmicutes","c__Clostridia","o__Clostridiales","f__Ruminococcaceae","g__Anaerotruncus","s__colihominis"]}},{"id":"seq2813","metadata":{"taxonomy":["k__Bacteria","p__Actinobacteria","c__Actinobacteria","o__Frankiales","f__Geodermatophilaceae","g__Blastococcus","s__jejuensis"]}},{"id":"seq2815","metadata":{"taxonomy":["k__Bacteria","p__Firmicutes","c__Clostridia","o__Clostridiales","f__Lachnospiraceae","g__Blautia","s__sp32034"]}},{"id":"seq2816","metadata":{"taxonomy":["k__Bacteria","p__Planctomycetes","c__Planctomycetacia","o__Planctomycetales","f__Planctomycetaceae","g__NA","s__sp42446"]}},{"id":"seq2820","metadata":{"taxonomy":["k__Bacteria","p__Actinobacteria","c__Actinobacteria","o__Frankiales","f__Frankiaceae","g__Jatrophihabitans","s__sp6044"]}},{"id":"seq2821","metadata":{"taxonomy":["k__Bacteria","p__Chloroflexi","c__NA","o__NA","f__NA","g__NA","s__sp21449"]}},{"id":"seq2823","metadata":{"taxonomy":["k__Bacteria","p__Proteobacteria","c__Betaproteobacteria","o__Burkholderiales","f__Comamonadaceae","g__Ramlibacter","s__tataouinensis"]}},{"id":"seq2824","metadata":{"taxonomy":["k__Bacteria","p__Proteobacteria","c__Gammaproteobacteria","o__Enterobacteriales","f__Enterobacteriaceae","g__Trabulsiella","s__odontotermitis"]}},{"id":"seq2825","metadata":{"taxonomy":["k__Bacteria","p__Firmicutes","c__Clostridia","o__Clostridiales","f__Ruminococcaceae","g__Ruminiclostridium","s__sp34877-sp34944-sp35867"]}},{"id":"seq2828","metadata":{"taxonomy":["k__Bacteria","p__Firmicutes","c__Bacilli","o__Bacillales","f__Staphylococcaceae","g__Staphylococcus","s__pettenkoferi"]}},{"id":"seq2829","metadata":{"taxonomy":["k__Bacteria","p__Actinobacteria","c__NA","o__NA","f__NA","g__NA","s__sp10597"]}},{"id":"seq2835","metadata":{"taxonomy":["k__Bacteria","p__Proteobacteria","c__Alphaproteobacteria","o__Rhodospirillales","f__NA","g__NA","s__sp45806"]}},{"id":"seq2836","metadata":{"taxonomy":["k__Bacteria","p__Actinobacteria","c__Actinobacteria","o__Propionibacteriales","f__Nocardioidaceae","g__Nocardioides","s__mesophilus"]}},{"id":"seq2838","metadata":{"taxonomy":["k__Bacteria","p__Actinobacteria","c__Actinobacteria","o__Streptosporangiales","f__Streptosporangiaceae","g__Nonomuraea","s__roseola"]}},{"id":"seq2839","metadata":{"taxonomy":["k__Bacteria","p__Actinobacteria","c__Actinobacteria","o__Corynebacteriales","f__Mycobacteriaceae","g__Mycobacterium","s__mucogenicum-pallens-phocaicum"]}},{"id":"seq2841","metadata":{"taxonomy":["k__Bacteria","p__Proteobacteria","c__Alphaproteobacteria","o__Rhodospirillales","f__Rhodospirillaceae","g__NA","s__sp46394"]}},{"id":"seq2843","metadata":{"taxonomy":["k__Bacteria","p__Proteobacteria","c__Gammaproteobacteria","o__Xanthomonadales","f__Xanthomonadaceae","g__Arenimonas","s__sp64993"]}},{"id":"seq2846","metadata":{"taxonomy":["k__Bacteria","p__Bacteroidetes","c__Sphingobacteriia","o__Sphingobacteriales","f__Sphingobacteriaceae","g__Pedobacter","s__soli-wanjuense"]}},{"id":"seq2848","metadata":{"taxonomy":["k__Bacteria","p__Deinococcus-Thermus","c__Deinococci","o__Deinococcales","f__Deinococcaceae","g__Deinococcus","s__navajonensis"]}},{"id":"seq2850","metadata":{"taxonomy":["k__Bacteria","p__Bacteroidetes","c__Bacteroidia","o__Bacteroidales","f__Porphyromonadaceae","g__Parabacteroides","s__sp13265"]}},{"id":"seq2851","metadata":{"taxonomy":["k__Archaea","p__Thaumarchaeota","c__NA","o__NA","f__NA","g__*Nitrososphaera","s__sp1559"]}},{"id":"seq2853","metadata":{"taxonomy":["k__Bacteria","p__Proteobacteria","c__Gammaproteobacteria","o__Pasteurellales","f__Pasteurellaceae","g__Aggregatibacter","s__aphrophilus"]}},{"id":"seq2854","metadata":{"taxonomy":["k__Archaea","p__Thaumarchaeota","c__NA","o__NA","f__NA","g__*Nitrososphaera","s__sp1559"]}},{"id":"seq2855","metadata":{"taxonomy":["k__Bacteria","p__Actinobacteria","c__Actinobacteria","o__Micrococcales","f__Microbacteriaceae","g__Microbacterium","s__pumilum"]}},{"id":"seq2859","metadata":{"taxonomy":["k__Bacteria","p__Bacteroidetes","c__Bacteroidia","o__Bacteroidales","f__Porphyromonadaceae","g__Odoribacter","s__sp13184"]}},{"id":"seq2861","metadata":{"taxonomy":["k__Bacteria","p__Bacteroidetes","c__Bacteroidia","o__Bacteroidales","f__Bacteroidaceae","g__Bacteroides","s__ovatus-sp12145-sp12262"]}},{"id":"seq2864","metadata":{"taxonomy":["k__Bacteria","p__Actinobacteria","c__Actinobacteria","o__Kineosporiales","f__Kineosporiaceae","g__Quadrisphaera","s__sp6221"]}},{"id":"seq2866","metadata":{"taxonomy":["k__Bacteria","p__Firmicutes","c__Clostridia","o__Clostridiales","f__Ruminococcaceae","g__NA","s__sp34878-sp34883"]}},{"id":"seq2867","metadata":{"taxonomy":["k__Bacteria","p__Actinobacteria","c__Actinobacteria","o__Propionibacteriales","f__Nocardioidaceae","g__Nocardioides","s__sp7665"]}},{"id":"seq2869","metadata":{"taxonomy":["k__Bacteria","p__Proteobacteria","c__Betaproteobacteria","o__Burkholderiales","f__Comamonadaceae","g__Leptothrix-Rivibacter","s__ginsengisoli-subsaxonicus"]}},{"id":"seq2870","metadata":{"taxonomy":["k__Bacteria","p__Actinobacteria","c__Actinobacteria","o__Corynebacteriales","f__Nocardiaceae","g__Nocardia","s__asteroides-neocaledoniensis"]}},{"id":"seq2871","metadata":{"taxonomy":["k__Bacteria","p__Actinobacteria","c__Actinobacteria","o__Frankiales","f__Geodermatophilaceae","g__Geodermatophilus","s__normandii"]}},{"id":"seq2875","metadata":{"taxonomy":["k__Bacteria","p__Bacteroidetes","c__Bacteroidia","o__Bacteroidales","f__Porphyromonadaceae","g__Parabacteroides","s__sp13265"]}},{"id":"seq2877","metadata":{"taxonomy":["k__Bacteria","p__Firmicutes","c__Clostridia","o__Clostridiales","f__Lachnospiraceae","g__Coprococcus","s__comes-sp32193"]}},{"id":"seq2881","metadata":{"taxonomy":["k__Bacteria","p__Proteobacteria","c__Alphaproteobacteria","o__Sphingomonadales","f__NA","g__NA","s__sp47461-sp47567"]}},{"id":"seq2882","metadata":{"taxonomy":["k__Bacteria","p__Firmicutes","c__Clostridia","o__Clostridiales","f__Eubacteriaceae","g__Anaerofustis","s__stercorihominis"]}},{"id":"seq2884","metadata":{"taxonomy":["k__Bacteria","p__Deinococcus-Thermus","c__Deinococci","o__Deinococcales","f__Deinococcaceae","g__Deinococcus","s__sp23992"]}},{"id":"seq2886","metadata":{"taxonomy":["k__Bacteria","p__Actinobacteria","c__Actinobacteria","o__Propionibacteriales","f__Propionibacteriaceae","g__Friedmanniella","s__lacustris"]}},{"id":"seq2887","metadata":{"taxonomy":["k__Bacteria","p__Bacteroidetes","c__Flavobacteriia","o__Flavobacteriales","f__Flavobacteriaceae","g__Chryseobacterium","s__sp16659"]}},{"id":"seq2888","metadata":{"taxonomy":["k__Bacteria","p__Gemmatimonadetes","c__Gemmatimonadetes","o__Gemmatimonadales","f__Gemmatimonadaceae","g__NA","s__sp37959"]}},{"id":"seq2895","metadata":{"taxonomy":["k__Bacteria","p__Proteobacteria","c__Alphaproteobacteria","o__Rhizobiales","f__NA","g__NA","s__sp43722"]}},{"id":"seq2896","metadata":{"taxonomy":["None","NA","NA","NA","NA","NA","NA"]}},{"id":"seq2897","metadata":{"taxonomy":["k__Bacteria","p__Actinobacteria","c__Actinobacteria","o__Propionibacteriales","f__Nocardioidaceae","g__Nocardioides","s__alpinus"]}},{"id":"seq2900","metadata":{"taxonomy":["k__Bacteria","p__Bacteroidetes","c__Bacteroidia","o__Bacteroidales","f__Porphyromonadaceae","g__Parabacteroides","s__sp13265"]}},{"id":"seq2901","metadata":{"taxonomy":["k__Bacteria","p__Proteobacteria","c__Alphaproteobacteria","o__Rhizobiales","f__Methylobacteriaceae","g__Methylobacterium","s__sp43894"]}},{"id":"seq2906","metadata":{"taxonomy":["k__Bacteria","p__Actinobacteria","c__Actinobacteria","o__Micrococcales","f__Microbacteriaceae","g__Labedella","s__gwakjiensis"]}},{"id":"seq2909","metadata":{"taxonomy":["k__Bacteria","p__Proteobacteria","c__Alphaproteobacteria","o__Sphingomonadales","f__Sphingomonadaceae","g__Novosphingobium","s__sp47624"]}},{"id":"seq2911","metadata":{"taxonomy":["k__Bacteria","p__Deinococcus-Thermus","c__Deinococci","o__Deinococcales","f__Trueperaceae","g__Truepera","s__sp24036"]}},{"id":"seq2913","metadata":{"taxonomy":["k__Bacteria","p__Firmicutes","c__Clostridia","o__Clostridiales","f__Ruminococcaceae","g__NA","s__sp35382"]}},{"id":"seq2916","metadata":{"taxonomy":["None","NA","NA","NA","NA","NA","NA"]}},{"id":"seq2918","metadata":{"taxonomy":["k__Bacteria","p__Acidobacteria","c__Acidobacteria","o__NA","f__NA","g__Bryobacter","s__sp2550"]}},{"id":"seq2920","metadata":{"taxonomy":["k__Bacteria","p__Proteobacteria","c__Gammaproteobacteria","o__Enterobacteriales","f__Enterobacteriaceae","g__Citrobacter","s__farmeri"]}},{"id":"seq2921","metadata":{"taxonomy":["k__Bacteria","p__Bacteroidetes","c__Cytophagia","o__Cytophagales","f__Cytophagaceae","g__Hymenobacter","s__ocellatus"]}},{"id":"seq2922","metadata":{"taxonomy":["k__Bacteria","p__Actinobacteria","c__Rubrobacteria","o__Rubrobacterales","f__Rubrobacteriaceae","g__Rubrobacter","s__sp10743"]}},{"id":"seq2924","metadata":{"taxonomy":["k__Bacteria","p__Proteobacteria","c__Betaproteobacteria","o__Burkholderiales","f__Oxalobacteraceae","g__Massilia","s__niastensis"]}},{"id":"seq2926","metadata":{"taxonomy":["k__Bacteria","p__Actinobacteria","c__Actinobacteria","o__Micromonosporales","f__Micromonosporaceae","g__Asanoa","s__hainanensis-ishikariensis"]}},{"id":"seq2927","metadata":{"taxonomy":["k__Bacteria","p__Actinobacteria","c__Actinobacteria","o__Frankiales","f__Sporichthyaceae","g__NA","s__sp6154"]}},{"id":"seq2929","metadata":{"taxonomy":["k__Bacteria","p__Proteobacteria","c__Alphaproteobacteria","o__Rhodospirillales","f__Acetobacteraceae","g__Craurococcus","s__sp45577"]}},{"id":"seq2931","metadata":{"taxonomy":["k__Bacteria","p__Proteobacteria","c__Gammaproteobacteria","o__Pseudomonadales","f__Moraxellaceae","g__Acinetobacter","s__radioresistens"]}},{"id":"seq2933","metadata":{"taxonomy":["None","NA","NA","NA","NA","NA","NA"]}},{"id":"seq2934","metadata":{"taxonomy":["k__Bacteria","p__Bacteroidetes","c__Bacteroidia","o__Bacteroidales","f__Porphyromonadaceae","g__Parabacteroides","s__gordonii-sp13265"]}},{"id":"seq2936","metadata":{"taxonomy":["None","NA","NA","NA","NA","NA","NA"]}},{"id":"seq2937","metadata":{"taxonomy":["k__Bacteria","p__Actinobacteria","c__Acidimicrobiia","o__Acidimicrobiales","f__NA","g__NA","s__sp4640"]}},{"id":"seq2942","metadata":{"taxonomy":["k__Bacteria","p__Nitrospirae","c__Nitrospira","o__Nitrospirales","f__Nitrospiraceae","g__Nitrospira","s__sp39774"]}},{"id":"seq2944","metadata":{"taxonomy":["k__Bacteria","p__Actinobacteria","c__Actinobacteria","o__Micrococcales","f__Cellulomonadaceae","g__Cellulomonas","s__biazotea-fimi-oligotrophica"]}},{"id":"seq2945","metadata":{"taxonomy":["k__Bacteria","p__Actinobacteria","c__Actinobacteria","o__Frankiales","f__Geodermatophilaceae","g__Geodermatophilus","s__africanus-obscurus"]}},{"id":"seq2954","metadata":{"taxonomy":["k__Bacteria","p__Actinobacteria","c__Actinobacteria","o__Micrococcales","f__Micrococcaceae","g__Arthrobacter","s__crystallopoietes"]}},{"id":"seq2959","metadata":{"taxonomy":["k__Bacteria","p__Chloroflexi","c__NA","o__NA","f__NA","g__NA","s__sp21491"]}},{"id":"seq2962","metadata":{"taxonomy":["k__Bacteria","p__Firmicutes","c__Clostridia","o__Clostridiales","f__Ruminococcaceae","g__NA","s__sp35646"]}},{"id":"seq2963","metadata":{"taxonomy":["k__Bacteria","p__Actinobacteria","c__Thermoleophilia","o__Solirubrobacterales","f__NA","g__NA","s__sp11047"]}},{"id":"seq2965","metadata":{"taxonomy":["k__Bacteria","p__Bacteroidetes","c__Bacteroidia","o__Bacteroidales","f__Porphyromonadaceae","g__Odoribacter","s__sp13183"]}},{"id":"seq2968","metadata":{"taxonomy":["k__Bacteria","p__Bacteroidetes","c__Bacteroidia","o__Bacteroidales","f__Porphyromonadaceae","g__Odoribacter","s__sp13176"]}},{"id":"seq2969","metadata":{"taxonomy":["k__Bacteria","p__Proteobacteria","c__Betaproteobacteria","o__Burkholderiales","f__Oxalobacteraceae","g__NA","s__sp49504"]}},{"id":"seq2970","metadata":{"taxonomy":["k__Bacteria","p__Acidobacteria","c__Acidobacteria","o__NA","f__NA","g__Blastocatella","s__sp3034"]}},{"id":"seq2972","metadata":{"taxonomy":["k__Bacteria","p__Proteobacteria","c__Alphaproteobacteria","o__Sphingomonadales","f__Sphingomonadaceae","g__Sphingomonas","s__sp47861-sp47867-sp47877"]}},{"id":"seq2976","metadata":{"taxonomy":["k__Bacteria","p__Proteobacteria","c__Gammaproteobacteria","o__Enterobacteriales","f__Enterobacteriaceae","g__Enterobacter","s__NA"]}},{"id":"seq2977","metadata":{"taxonomy":["k__Bacteria","p__Actinobacteria","c__Actinobacteria","o__Micrococcales","f__Dermacoccaceae","g__Flexivirga","s__alba"]}},{"id":"seq2979","metadata":{"taxonomy":["k__Bacteria","p__Actinobacteria","c__Actinobacteria","o__Frankiales","f__Geodermatophilaceae","g__Blastococcus","s__endophyticus"]}},{"id":"seq2982","metadata":{"taxonomy":["k__Bacteria","p__Proteobacteria","c__Alphaproteobacteria","o__Sphingomonadales","f__Sphingomonadaceae","g__Sphingomonas","s__sp47567-sp47920"]}},{"id":"seq2983","metadata":{"taxonomy":["k__Bacteria","p__Proteobacteria","c__Alphaproteobacteria","o__Rhizobiales","f__Methylobacteriaceae","g__Microvirga","s__sp43911"]}},{"id":"seq2984","metadata":{"taxonomy":["k__Bacteria","p__Acidobacteria","c__Acidobacteria","o__NA","f__NA","g__NA","s__sp3371"]}},{"id":"seq2986","metadata":{"taxonomy":["k__Bacteria","p__Actinobacteria","c__Actinobacteria","o__Corynebacteriales","f__Corynebacteriaceae","g__Corynebacterium","s__humireducens"]}},{"id":"seq2992","metadata":{"taxonomy":["k__Bacteria","p__Actinobacteria","c__Thermoleophilia","o__Solirubrobacterales","f__NA","g__NA","s__sp11031"]}},{"id":"seq2993","metadata":{"taxonomy":["k__Bacteria","p__Bacteroidetes","c__Flavobacteriia","o__Flavobacteriales","f__Flavobacteriaceae","g__Empedobacter","s__falsenii"]}},{"id":"seq2994","metadata":{"taxonomy":["k__Bacteria","p__Bacteroidetes","c__Bacteroidia","o__Bacteroidales","f__Porphyromonadaceae","g__Parabacteroides","s__gordonii"]}},{"id":"seq2995","metadata":{"taxonomy":["k__Bacteria","p__Firmicutes","c__Clostridia","o__Clostridiales","f__Lachnospiraceae","g__Lachnoclostridium","s__NA"]}},{"id":"seq2996","metadata":{"taxonomy":["k__Bacteria","p__Bacteroidetes","c__Cytophagia","o__Cytophagales","f__Cytophagaceae","g__Rufibacter","s__sp15347"]}},{"id":"seq2997","metadata":{"taxonomy":["k__Bacteria","p__Actinobacteria","c__Thermoleophilia","o__Solirubrobacterales","f__Solirubrobacteraceae","g__Solirubrobacter","s__sp11099-sp11113"]}},{"id":"seq2998","metadata":{"taxonomy":["k__Bacteria","p__Proteobacteria","c__Alphaproteobacteria","o__Rhizobiales","f__NA","g__NA","s__sp43725"]}},{"id":"seq3001","metadata":{"taxonomy":["k__Bacteria","p__Proteobacteria","c__Betaproteobacteria","o__Burkholderiales","f__Comamonadaceae","g__Caenimonas","s__sp48863"]}},{"id":"seq3002","metadata":{"taxonomy":["k__Bacteria","p__Bacteroidetes","c__Bacteroidia","o__Bacteroidales","f__Prevotellaceae","g__Prevotella","s__melaninogenica"]}},{"id":"seq3004","metadata":{"taxonomy":["k__Bacteria","p__Bacteroidetes","c__Bacteroidia","o__Bacteroidales","f__Porphyromonadaceae","g__Parabacteroides","s__sp13265"]}},{"id":"seq3006","metadata":{"taxonomy":["k__Bacteria","p__Actinobacteria","c__Rubrobacteria","o__Rubrobacterales","f__Rubrobacteriaceae","g__Rubrobacter","s__sp10738"]}},{"id":"seq3007","metadata":{"taxonomy":["k__Bacteria","p__Bacteroidetes","c__Bacteroidia","o__Bacteroidales","f__Porphyromonadaceae","g__Odoribacter","s__sp13171-sp13184"]}},{"id":"seq3009","metadata":{"taxonomy":["k__Bacteria","p__Actinobacteria","c__Actinobacteria","o__Micromonosporales","f__Micromonosporaceae","g__Micromonospora","s__sp7451"]}},{"id":"seq3010","metadata":{"taxonomy":["k__Bacteria","p__Bacteroidetes","c__Bacteroidia","o__Bacteroidales","f__Porphyromonadaceae","g__Parabacteroides","s__goldsteinii"]}},{"id":"seq3012","metadata":{"taxonomy":["k__Bacteria","p__Actinobacteria","c__Actinobacteria","o__Pseudonocardiales","f__Pseudonocardiaceae","g__Pseudonocardia","s__kujensis"]}},{"id":"seq3014","metadata":{"taxonomy":["k__Bacteria","p__Actinobacteria","c__Acidimicrobiia","o__Acidimicrobiales","f__Acidimicrobiaceae","g__NA","s__sp4275"]}},{"id":"seq3016","metadata":{"taxonomy":["k__Bacteria","p__Proteobacteria","c__Gammaproteobacteria","o__Pseudomonadales","f__Moraxellaceae","g__Acinetobacter","s__bouvetii-johnsonii"]}},{"id":"seq3019","metadata":{"taxonomy":["k__Bacteria","p__Firmicutes","c__Bacilli","o__Lactobacillales","f__Lactobacillaceae","g__Lactobacillus","s__johnsonii"]}},{"id":"seq3021","metadata":{"taxonomy":["k__Bacteria","p__Firmicutes","c__Bacilli","o__Bacillales","f__Planococcaceae","g__Chungangia","s__koreensis"]}},{"id":"seq3022","metadata":{"taxonomy":["k__Bacteria","p__Actinobacteria","c__Rubrobacteria","o__Rubrobacterales","f__Rubrobacteriaceae","g__Rubrobacter","s__sp10738"]}},{"id":"seq3023","metadata":{"taxonomy":["None","NA","NA","NA","NA","NA","NA"]}},{"id":"seq3025","metadata":{"taxonomy":["k__Bacteria","p__Actinobacteria","c__Actinobacteria","o__Pseudonocardiales","f__Pseudonocardiaceae","g__Lentzea","s__kentuckyensis"]}},{"id":"seq3026","metadata":{"taxonomy":["k__Bacteria","p__Bacteroidetes","c__Bacteroidia","o__Bacteroidales","f__Porphyromonadaceae","g__Parabacteroides","s__sp13265"]}},{"id":"seq3027","metadata":{"taxonomy":["k__Bacteria","p__Firmicutes","c__Clostridia","o__Clostridiales","f__Ruminococcaceae","g__NA","s__sp34878-sp34883"]}},{"id":"seq3029","metadata":{"taxonomy":["k__Bacteria","p__Gemmatimonadetes","c__Gemmatimonadetes","o__Gemmatimonadales","f__Gemmatimonadaceae","g__NA","s__sp37959"]}},{"id":"seq3032","metadata":{"taxonomy":["k__Bacteria","p__Proteobacteria","c__Alphaproteobacteria","o__Caulobacterales","f__Caulobacteraceae","g__NA","s__sp42794"]}},{"id":"seq3034","metadata":{"taxonomy":["k__Bacteria","p__Actinobacteria","c__Thermoleophilia","o__Solirubrobacterales","f__Solirubrobacteraceae","g__Solirubrobacter","s__sp11099"]}},{"id":"seq3035","metadata":{"taxonomy":["k__Bacteria","p__Firmicutes","c__Clostridia","o__Clostridiales","f__Lachnospiraceae","g__Lachnoclostridium","s__sp32433"]}},{"id":"seq3036","metadata":{"taxonomy":["k__Bacteria","p__Proteobacteria","c__Gammaproteobacteria","o__Pseudomonadales","f__Pseudomonadaceae","g__Pseudomonas","s__costantinii-fluorescens-poae"]}},{"id":"seq3037","metadata":{"taxonomy":["k__Bacteria","p__Actinobacteria","c__Actinobacteria","o__Propionibacteriales","f__Nocardioidaceae","g__Nocardioides","s__sp7657"]}},{"id":"seq3038","metadata":{"taxonomy":["k__Bacteria","p__Firmicutes","c__Clostridia","o__Clostridiales","f__Lachnospiraceae","g__Lachnoclostridium","s__bolteae-sp32422-sp32431"]}},{"id":"seq3040","metadata":{"taxonomy":["k__Bacteria","p__Firmicutes","c__Clostridia","o__Clostridiales","f__Peptostreptococcaceae","g__Paeniclostridium","s__sordellii"]}},{"id":"seq3043","metadata":{"taxonomy":["k__Bacteria","p__Actinobacteria","c__Actinobacteria","o__Micrococcales","f__Microbacteriaceae","g__Klugiella-Leifsonia","s__kafniensis-xanthotipulae"]}},{"id":"seq3045","metadata":{"taxonomy":["k__Bacteria","p__Bacteroidetes","c__Bacteroidia","o__Bacteroidales","f__Porphyromonadaceae","g__Odoribacter","s__sp13176"]}},{"id":"seq3046","metadata":{"taxonomy":["None","NA","NA","NA","NA","NA","NA"]}},{"id":"seq3047","metadata":{"taxonomy":["k__Bacteria","p__Firmicutes","c__Clostridia","o__Clostridiales","f__Lachnospiraceae","g__Lachnoclostridium","s__sp32318"]}},{"id":"seq3049","metadata":{"taxonomy":["k__Bacteria","p__Firmicutes","c__Clostridia","o__Clostridiales","f__Family XIII","g__NA","s__sp31700"]}},{"id":"seq3050","metadata":{"taxonomy":["k__Bacteria","p__Cyanobacteria","c__Cyanobacteria","o__NA","f__FamilyI","g__Nostoc","s__calcicola"]}},{"id":"seq3051","metadata":{"taxonomy":["k__Bacteria","p__Actinobacteria","c__Actinobacteria","o__Frankiales","f__Geodermatophilaceae","g__Geodermatophilus","s__ruber"]}},{"id":"seq3052","metadata":{"taxonomy":["k__Bacteria","p__Bacteroidetes","c__Sphingobacteriia","o__Sphingobacteriales","f__Chitinophagaceae","g__Flavisolibacter","s__sp18207"]}},{"id":"seq3054","metadata":{"taxonomy":["k__Bacteria","p__Actinobacteria","c__Acidimicrobiia","o__Acidimicrobiales","f__NA","g__NA","s__sp4615"]}},{"id":"seq3055","metadata":{"taxonomy":["k__Bacteria","p__Actinobacteria","c__Actinobacteria","o__Corynebacteriales","f__Corynebacteriaceae","g__NA","s__sp5276"]}},{"id":"seq3060","metadata":{"taxonomy":["k__Bacteria","p__Bacteroidetes","c__Bacteroidia","o__Bacteroidales","f__Porphyromonadaceae","g__Parabacteroides","s__sp13265"]}},{"id":"seq3061","metadata":{"taxonomy":["k__Bacteria","p__Actinobacteria","c__Actinobacteria","o__Frankiales","f__NA","g__NA","s__sp6166"]}},{"id":"seq3062","metadata":{"taxonomy":["k__Bacteria","p__Bacteroidetes","c__Bacteroidia","o__Bacteroidales","f__Porphyromonadaceae","g__Odoribacter","s__sp13184"]}},{"id":"seq3065","metadata":{"taxonomy":["k__Bacteria","p__Bacteroidetes","c__Bacteroidia","o__Bacteroidales","f__Bacteroidaceae","g__Bacteroides","s__caccae"]}},{"id":"seq3066","metadata":{"taxonomy":["k__Bacteria","p__Chloroflexi","c__Chloroflexia","o__Kallotenuales","f__NA","g__NA","s__sp21220"]}},{"id":"seq3067","metadata":{"taxonomy":["k__Bacteria","p__Bacteroidetes","c__Bacteroidia","o__Bacteroidales","f__Porphyromonadaceae","g__Parabacteroides","s__gordonii"]}},{"id":"seq3069","metadata":{"taxonomy":["k__Bacteria","p__Actinobacteria","c__NA","o__NA","f__NA","g__NA","s__sp10771"]}},{"id":"seq3070","metadata":{"taxonomy":["k__Bacteria","p__Gemmatimonadetes","c__Gemmatimonadetes","o__Gemmatimonadales","f__Gemmatimonadaceae","g__NA","s__sp37922"]}},{"id":"seq3072","metadata":{"taxonomy":["k__Bacteria","p__Bacteroidetes","c__Bacteroidia","o__Bacteroidales","f__Bacteroidaceae","g__Bacteroides","s__caccae"]}},{"id":"seq3077","metadata":{"taxonomy":["k__Bacteria","p__Cyanobacteria","c__Cyanobacteria","o__NA","f__NA","g__NA","s__sp23591"]}},{"id":"seq3079","metadata":{"taxonomy":["k__Bacteria","p__Firmicutes","c__Clostridia","o__Clostridiales","f__Lachnospiraceae","g__NA","s__sp33470-sp33632-sp33692"]}},{"id":"seq3081","metadata":{"taxonomy":["k__Bacteria","p__Firmicutes","c__Clostridia","o__Clostridiales","f__Peptococcaceae","g__NA","s__sp34243"]}},{"id":"seq3082","metadata":{"taxonomy":["k__Bacteria","p__Proteobacteria","c__Alphaproteobacteria","o__Rhizobiales","f__Bradyrhizobiaceae","g__Salinarimonas","s__ramus"]}},{"id":"seq3083","metadata":{"taxonomy":["k__Bacteria","p__Actinobacteria","c__Actinobacteria","o__Micromonosporales","f__Micromonosporaceae","g__Virgisporangium","s__sp7479"]}},{"id":"seq3090","metadata":{"taxonomy":["k__Bacteria","p__Actinobacteria","c__Actinobacteria","o__Frankiales","f__Geodermatophilaceae","g__Geodermatophilus","s__africanus-obscurus-siccatus"]}},{"id":"seq3092","metadata":{"taxonomy":["k__Bacteria","p__Armatimonadetes","c__NA","o__NA","f__NA","g__NA","s__sp11556"]}},{"id":"seq3093","metadata":{"taxonomy":["k__Bacteria","p__Bacteroidetes","c__Bacteroidia","o__Bacteroidales","f__Porphyromonadaceae","g__Parabacteroides","s__sp13265"]}},{"id":"seq3096","metadata":{"taxonomy":["k__Bacteria","p__Actinobacteria","c__Actinobacteria","o__Frankiales","f__Frankiaceae","g__Jatrophihabitans","s__sp6038"]}},{"id":"seq3097","metadata":{"taxonomy":["k__Bacteria","p__Armatimonadetes","c__NA","o__NA","f__NA","g__NA","s__sp11678"]}},{"id":"seq3098","metadata":{"taxonomy":["k__Bacteria","p__Proteobacteria","c__Alphaproteobacteria","o__Sphingomonadales","f__Sphingomonadaceae","g__Sphingomonas","s__insulae-kyungheensis-sanxanigenens"]}},{"id":"seq3100","metadata":{"taxonomy":["k__Bacteria","p__Actinobacteria","c__Coriobacteriia","o__Coriobacteriales","f__Coriobacteriaceae","g__Eggerthella","s__lenta"]}},{"id":"seq3104","metadata":{"taxonomy":["k__Bacteria","p__Proteobacteria","c__Alphaproteobacteria","o__Rhodospirillales","f__Acetobacteraceae","g__Craurococcus","s__sp45577"]}},{"id":"seq3105","metadata":{"taxonomy":["k__Bacteria","p__Actinobacteria","c__Actinobacteria","o__Propionibacteriales","f__Nocardioidaceae","g__Kribbella","s__NA"]}},{"id":"seq3106","metadata":{"taxonomy":["k__Bacteria","p__Armatimonadetes","c__NA","o__NA","f__NA","g__NA","s__sp11598"]}},{"id":"seq3108","metadata":{"taxonomy":["k__Bacteria","p__Actinobacteria","c__Actinobacteria","o__Frankiales","f__NA","g__NA","s__sp6166"]}},{"id":"seq3109","metadata":{"taxonomy":["k__Bacteria","p__Firmicutes","c__Clostridia","o__Clostridiales","f__Family XI","g__Anaerococcus","s__sp31224"]}},{"id":"seq3110","metadata":{"taxonomy":["k__Bacteria","p__Bacteroidetes","c__Bacteroidia","o__Bacteroidales","f__Porphyromonadaceae","g__Odoribacter","s__sp13183"]}},{"id":"seq3112","metadata":{"taxonomy":["k__Bacteria","p__Firmicutes","c__Clostridia","o__Clostridiales","f__Clostridiaceae","g__Clostridium","s__quinii"]}},{"id":"seq3117","metadata":{"taxonomy":["k__Bacteria","p__Actinobacteria","c__Thermoleophilia","o__Solirubrobacterales","f__Solirubrobacteraceae","g__Solirubrobacter","s__sp11105"]}},{"id":"seq3120","metadata":{"taxonomy":["k__Bacteria","p__Actinobacteria","c__Actinobacteria","o__Micrococcales","f__Cellulomonadaceae","g__Cellulomonas","s__biazotea-fimi-oligotrophica"]}},{"id":"seq3121","metadata":{"taxonomy":["k__Bacteria","p__Actinobacteria","c__Rubrobacteria","o__Rubrobacterales","f__Rubrobacteriaceae","g__Rubrobacter","s__sp10746"]}},{"id":"seq3122","metadata":{"taxonomy":["k__Bacteria","p__Planctomycetes","c__Planctomycetacia","o__Planctomycetales","f__Planctomycetaceae","g__NA","s__sp42446"]}},{"id":"seq3124","metadata":{"taxonomy":["k__Bacteria","p__Firmicutes","c__Clostridia","o__Clostridiales","f__Lachnospiraceae","g__Lachnoclostridium","s__sp32435"]}},{"id":"seq3125","metadata":{"taxonomy":["k__Bacteria","p__Proteobacteria","c__Alphaproteobacteria","o__Rhodospirillales","f__Acetobacteraceae","g__NA","s__sp45787"]}},{"id":"seq3127","metadata":{"taxonomy":["k__Bacteria","p__Proteobacteria","c__Alphaproteobacteria","o__Caulobacterales","f__Caulobacteraceae","g__Phenylobacterium","s__koreense"]}},{"id":"seq3129","metadata":{"taxonomy":["k__Bacteria","p__Bacteroidetes","c__Bacteroidia","o__Bacteroidales","f__Bacteroidaceae","g__Bacteroides","s__caccae"]}},{"id":"seq3132","metadata":{"taxonomy":["k__Bacteria","p__Bacteroidetes","c__Bacteroidia","o__Bacteroidales","f__Porphyromonadaceae","g__Odoribacter","s__sp13183"]}},{"id":"seq3133","metadata":{"taxonomy":["k__Bacteria","p__Bacteroidetes","c__Bacteroidia","o__Bacteroidales","f__Porphyromonadaceae","g__Odoribacter","s__sp13183"]}},{"id":"seq3135","metadata":{"taxonomy":["k__Bacteria","p__Firmicutes","c__Clostridia","o__Clostridiales","f__Lachnospiraceae","g__Marvinbryantia","s__sp32987"]}},{"id":"seq3136","metadata":{"taxonomy":["k__Bacteria","p__Proteobacteria","c__Alphaproteobacteria","o__Sphingomonadales","f__Sphingomonadaceae","g__Sphingomonas","s__starnbergensis-wittichii"]}},{"id":"seq3137","metadata":{"taxonomy":["k__Bacteria","p__Chloroflexi","c__Thermomicrobia","o__NA","f__NA","g__NA","s__sp21846"]}},{"id":"seq3139","metadata":{"taxonomy":["k__Bacteria","p__Proteobacteria","c__Gammaproteobacteria","o__Enterobacteriales","f__Enterobacteriaceae","g__Enterobacter","s__asburiae"]}},{"id":"seq3140","metadata":{"taxonomy":["k__Bacteria","p__Actinobacteria","c__Acidimicrobiia","o__Acidimicrobiales","f__NA","g__NA","s__sp4500"]}},{"id":"seq3141","metadata":{"taxonomy":["k__Bacteria","p__Bacteroidetes","c__Bacteroidia","o__Bacteroidales","f__Porphyromonadaceae","g__Porphyromonas","s__catoniae"]}},{"id":"seq3142","metadata":{"taxonomy":["k__Bacteria","p__Actinobacteria","c__Thermoleophilia","o__Solirubrobacterales","f__Solirubrobacteraceae","g__Solirubrobacter","s__sp11100-sp11113"]}},{"id":"seq3143","metadata":{"taxonomy":["k__Bacteria","p__Proteobacteria","c__Alphaproteobacteria","o__Rhizobiales","f__Methylobacteriaceae","g__Microvirga","s__aerophila"]}},{"id":"seq3144","metadata":{"taxonomy":["k__Bacteria","p__Actinobacteria","c__Rubrobacteria","o__Rubrobacterales","f__Rubrobacteriaceae","g__Rubrobacter","s__sp10738"]}},{"id":"seq3146","metadata":{"taxonomy":["k__Bacteria","p__Firmicutes","c__Clostridia","o__Clostridiales","f__Ruminococcaceae","g__NA","s__sp35083"]}},{"id":"seq3150","metadata":{"taxonomy":["k__Bacteria","p__Proteobacteria","c__Gammaproteobacteria","o__Enterobacteriales","f__Enterobacteriaceae","g__Enterobacter","s__NA"]}},{"id":"seq3151","metadata":{"taxonomy":["k__Bacteria","p__Proteobacteria","c__Alphaproteobacteria","o__Sphingomonadales","f__Sphingomonadaceae","g__Sphingomonas","s__cynarae-roseiflava"]}},{"id":"seq3155","metadata":{"taxonomy":["k__Bacteria","p__Proteobacteria","c__Betaproteobacteria","o__Burkholderiales","f__Oxalobacteraceae","g__Massilia","s__brevitalea"]}},{"id":"seq3157","metadata":{"taxonomy":["k__Bacteria","p__Planctomycetes","c__Phycisphaerae","o__NA","f__NA","g__NA","s__sp41143"]}},{"id":"seq3162","metadata":{"taxonomy":["k__Bacteria","p__Bacteroidetes","c__Sphingobacteriia","o__Sphingobacteriales","f__Chitinophagaceae","g__Segetibacter","s__aerophilus"]}},{"id":"seq3163","metadata":{"taxonomy":["k__Bacteria","p__Proteobacteria","c__Deltaproteobacteria","o__Bdellovibrionales","f__Bdellovibrionaceae","g__Bdellovibrio","s__sp51016"]}},{"id":"seq3164","metadata":{"taxonomy":["k__Bacteria","p__Proteobacteria","c__Alphaproteobacteria","o__Rhodospirillales","f__Rhodospirillaceae","g__Thalassospira","s__sp46264"]}},{"id":"seq3168","metadata":{"taxonomy":["k__Bacteria","p__Saccharibacteria","c__NA","o__NA","f__NA","g__NA","s__sp66034"]}},{"id":"seq3174","metadata":{"taxonomy":["k__Bacteria","p__Actinobacteria","c__Actinobacteria","o__Streptomycetales","f__Streptomycetaceae","g__Streptomyces","s__NA"]}},{"id":"seq3177","metadata":{"taxonomy":["k__Bacteria","p__Bacteroidetes","c__Cytophagia","o__Cytophagales","f__Cytophagaceae","g__Nibrella","s__sp15266"]}},{"id":"seq3178","metadata":{"taxonomy":["k__Bacteria","p__Actinobacteria","c__Actinobacteria","o__Propionibacteriales","f__Nocardioidaceae","g__Nocardioides","s__sp7665"]}},{"id":"seq3180","metadata":{"taxonomy":["k__Bacteria","p__Bacteroidetes","c__Bacteroidia","o__Bacteroidales","f__Porphyromonadaceae","g__Parabacteroides","s__gordonii"]}},{"id":"seq3182","metadata":{"taxonomy":["k__Bacteria","p__Actinobacteria","c__Thermoleophilia","o__Solirubrobacterales","f__NA","g__NA","s__sp10998-sp11009"]}},{"id":"seq3186","metadata":{"taxonomy":["k__Bacteria","p__Firmicutes","c__Clostridia","o__Clostridiales","f__Ruminococcaceae","g__NA","s__sp35825"]}},{"id":"seq3188","metadata":{"taxonomy":["k__Bacteria","p__Armatimonadetes","c__NA","o__NA","f__NA","g__NA","s__sp11646"]}},{"id":"seq3190","metadata":{"taxonomy":["k__Bacteria","p__Chloroflexi","c__Thermomicrobia","o__NA","f__NA","g__NA","s__sp21841"]}},{"id":"seq3191","metadata":{"taxonomy":["k__Bacteria","p__Firmicutes","c__Bacilli","o__Bacillales","f__Bacillaceae","g__Virgibacillus","s__carmonensis-necropolis"]}},{"id":"seq3192","metadata":{"taxonomy":["k__Bacteria","p__Bacteroidetes","c__Flavobacteriia","o__Flavobacteriales","f__Flavobacteriaceae","g__Capnocytophaga","s__sp16514"]}},{"id":"seq3194","metadata":{"taxonomy":["k__Bacteria","p__Proteobacteria","c__Alphaproteobacteria","o__Rhodospirillales","f__Rhodospirillaceae","g__NA","s__sp46423"]}},{"id":"seq3195","metadata":{"taxonomy":["k__Bacteria","p__Actinobacteria","c__Actinobacteria","o__Frankiales","f__Geodermatophilaceae","g__Geodermatophilus","s__africanus-obscurus"]}},{"id":"seq3197","metadata":{"taxonomy":["k__Bacteria","p__Planctomycetes","c__Phycisphaerae","o__NA","f__NA","g__NA","s__sp41155"]}},{"id":"seq3200","metadata":{"taxonomy":["k__Bacteria","p__Actinobacteria","c__Actinobacteria","o__Frankiales","f__Geodermatophilaceae","g__Geodermatophilus","s__africanus-obscurus"]}},{"id":"seq3201","metadata":{"taxonomy":["k__Bacteria","p__Proteobacteria","c__Gammaproteobacteria","o__Enterobacteriales","f__Enterobacteriaceae","g__Salmonella","s__enterica"]}},{"id":"seq3202","metadata":{"taxonomy":["k__Bacteria","p__Chloroflexi","c__NA","o__NA","f__NA","g__NA","s__sp21491"]}},{"id":"seq3205","metadata":{"taxonomy":["k__Bacteria","p__Proteobacteria","c__Alphaproteobacteria","o__Rhodospirillales","f__Acetobacteraceae","g__Roseomonas","s__sp45714-sp45751"]}},{"id":"seq3206","metadata":{"taxonomy":["k__Bacteria","p__Proteobacteria","c__Alphaproteobacteria","o__Caulobacterales","f__Caulobacteraceae","g__Phenylobacterium","s__mobile"]}},{"id":"seq3208","metadata":{"taxonomy":["k__Bacteria","p__Proteobacteria","c__Alphaproteobacteria","o__Rhodospirillales","f__Acetobacteraceae","g__Roseomonas","s__vinacea"]}},{"id":"seq3216","metadata":{"taxonomy":["k__Bacteria","p__Firmicutes","c__Clostridia","o__Clostridiales","f__Lachnospiraceae","g__Lachnoclostridium","s__sp32433"]}},{"id":"seq3218","metadata":{"taxonomy":["k__Bacteria","p__Firmicutes","c__Bacilli","o__Bacillales","f__Bacillaceae","g__Bacillus","s__niacini-soli"]}},{"id":"seq3219","metadata":{"taxonomy":["k__Bacteria","p__Actinobacteria","c__Actinobacteria","o__Corynebacteriales","f__Corynebacteriaceae","g__Corynebacterium","s__amycolatum-atrinae-sundsvallense"]}},{"id":"seq3221","metadata":{"taxonomy":["k__Bacteria","p__Proteobacteria","c__Gammaproteobacteria","o__Pseudomonadales","f__Pseudomonadaceae","g__Pseudomonas","s__alcaligenes-vranovensis"]}},{"id":"seq3225","metadata":{"taxonomy":["k__Bacteria","p__Bacteroidetes","c__Sphingobacteriia","o__Sphingobacteriales","f__Chitinophagaceae","g__Segetibacter","s__sp18307"]}},{"id":"seq3228","metadata":{"taxonomy":["k__Bacteria","p__Proteobacteria","c__Alphaproteobacteria","o__Rhizobiales","f__Methylobacteriaceae","g__Microvirga","s__aerilata"]}},{"id":"seq3229","metadata":{"taxonomy":["k__Bacteria","p__Bacteroidetes","c__Bacteroidia","o__Bacteroidales","f__Porphyromonadaceae","g__Parabacteroides","s__gordonii"]}},{"id":"seq3231","metadata":{"taxonomy":["k__Bacteria","p__Firmicutes","c__Clostridia","o__Clostridiales","f__Lachnospiraceae","g__NA","s__sp33780"]}},{"id":"seq3235","metadata":{"taxonomy":["k__Bacteria","p__Actinobacteria","c__Acidimicrobiia","o__Acidimicrobiales","f__NA","g__NA","s__sp4594-sp4606-sp4640"]}},{"id":"seq3236","metadata":{"taxonomy":["k__Bacteria","p__Bacteroidetes","c__Flavobacteriia","o__Flavobacteriales","f__Flavobacteriaceae","g__Flavobacterium","s__johnsoniae-sp16968"]}},{"id":"seq3238","metadata":{"taxonomy":["k__Bacteria","p__Proteobacteria","c__Alphaproteobacteria","o__Rhizobiales","f__Xanthobacteraceae","g__Azorhizobium","s__oxalatiphilum"]}},{"id":"seq3239","metadata":{"taxonomy":["k__Bacteria","p__Planctomycetes","c__Planctomycetacia","o__Planctomycetales","f__Planctomycetaceae","g__Singulisphaera","s__sp42076"]}},{"id":"seq3243","metadata":{"taxonomy":["k__Bacteria","p__Proteobacteria","c__Gammaproteobacteria","o__Pseudomonadales","f__Pseudomonadaceae","g__Pseudomonas","s__putida"]}},{"id":"seq3244","metadata":{"taxonomy":["k__Bacteria","p__Actinobacteria","c__Actinobacteria","o__Frankiales","f__Sporichthyaceae","g__NA","s__sp6154"]}},{"id":"seq3245","metadata":{"taxonomy":["k__Bacteria","p__Proteobacteria","c__Alphaproteobacteria","o__Sphingomonadales","f__Sphingomonadaceae","g__Sphingomonas","s__sp47867"]}},{"id":"seq3247","metadata":{"taxonomy":["k__Bacteria","p__Actinobacteria","c__Actinobacteria","o__Streptosporangiales","f__Streptosporangiaceae","g__Nonomuraea-Thermoactinospora","s__NA"]}},{"id":"seq3250","metadata":{"taxonomy":["k__Bacteria","p__Firmicutes","c__Clostridia","o__Clostridiales","f__Lachnospiraceae","g__NA","s__sp33650"]}},{"id":"seq3251","metadata":{"taxonomy":["k__Bacteria","p__Proteobacteria","c__Alphaproteobacteria","o__Rhodospirillales","f__NA","g__*Alysiosphaera","s__sp46514-sp46520"]}},{"id":"seq3257","metadata":{"taxonomy":["k__Bacteria","p__Proteobacteria","c__Alphaproteobacteria","o__Rhizobiales","f__Methylobacteriaceae","g__Microvirga","s__sp43910"]}},{"id":"seq3258","metadata":{"taxonomy":["k__Archaea","p__Thaumarchaeota","c__NA","o__NA","f__NA","g__NA","s__sp1562"]}},{"id":"seq3260","metadata":{"taxonomy":["k__Bacteria","p__Actinobacteria","c__Thermoleophilia","o__Solirubrobacterales","f__Solirubrobacteraceae","g__Solirubrobacter","s__sp11097"]}},{"id":"seq3262","metadata":{"taxonomy":["k__Bacteria","p__Deferribacteres","c__Deferribacteres","o__Deferribacterales","f__Deferribacteraceae","g__Mucispirillum","s__sp23894"]}},{"id":"seq3263","metadata":{"taxonomy":["k__Bacteria","p__Bacteroidetes","c__Bacteroidia","o__Bacteroidales","f__Porphyromonadaceae","g__Parabacteroides","s__sp13265"]}},{"id":"seq3264","metadata":{"taxonomy":["k__Bacteria","p__Bacteroidetes","c__Bacteroidia","o__Bacteroidales","f__Porphyromonadaceae","g__Odoribacter","s__sp13183"]}},{"id":"seq3267","metadata":{"taxonomy":["k__Bacteria","p__Bacteroidetes","c__Bacteroidia","o__Bacteroidales","f__Porphyromonadaceae","g__Odoribacter","s__sp13183-sp13184"]}},{"id":"seq3268","metadata":{"taxonomy":["k__Bacteria","p__Actinobacteria","c__Actinobacteria","o__Streptomycetales","f__Streptomycetaceae","g__Streptomyces","s__sp10053"]}},{"id":"seq3269","metadata":{"taxonomy":["k__Bacteria","p__Firmicutes","c__Bacilli","o__Bacillales","f__Bacillaceae","g__Bacillus","s__jeotgali-niabensis"]}},{"id":"seq3271","metadata":{"taxonomy":["k__Bacteria","p__Actinobacteria","c__Thermoleophilia","o__Gaiellales","f__NA","g__NA","s__sp10820"]}},{"id":"seq3274","metadata":{"taxonomy":["k__Bacteria","p__Firmicutes","c__Clostridia","o__Clostridiales","f__Lachnospiraceae","g__Lachnoclostridium","s__sp32433"]}},{"id":"seq3275","metadata":{"taxonomy":["k__Bacteria","p__Actinobacteria","c__Actinobacteria","o__Propionibacteriales","f__Nocardioidaceae","g__Nocardioides","s__aestuarii"]}},{"id":"seq3276","metadata":{"taxonomy":["k__Bacteria","p__Acidobacteria","c__Acidobacteria","o__NA","f__NA","g__Blastocatella","s__sp3012"]}},{"id":"seq3280","metadata":{"taxonomy":["k__Bacteria","p__Proteobacteria","c__Gammaproteobacteria","o__Legionellales","f__Coxiellaceae","g__Coxiella","s__sp60405"]}},{"id":"seq3281","metadata":{"taxonomy":["k__Bacteria","p__Firmicutes","c__Negativicutes","o__Selenomonadales","f__Veillonellaceae","g__Propionispira","s__sp37002"]}},{"id":"seq3282","metadata":{"taxonomy":["k__Bacteria","p__Bacteroidetes","c__Sphingobacteriia","o__Sphingobacteriales","f__Chitinophagaceae","g__Segetibacter","s__sp18309"]}},{"id":"seq3283","metadata":{"taxonomy":["k__Bacteria","p__Bacteroidetes","c__Bacteroidia","o__Bacteroidales","f__Bacteroidaceae","g__Bacteroides","s__uniformis"]}},{"id":"seq3284","metadata":{"taxonomy":["k__Bacteria","p__Firmicutes","c__Clostridia","o__Clostridiales","f__Family XIII","g__Eubacterium","s__sp31674"]}},{"id":"seq3290","metadata":{"taxonomy":["k__Bacteria","p__Proteobacteria","c__Alphaproteobacteria","o__Sphingomonadales","f__Sphingomonadaceae","g__Sphingomonas","s__sp47908"]}},{"id":"seq3292","metadata":{"taxonomy":["k__Bacteria","p__Proteobacteria","c__Gammaproteobacteria","o__Pseudomonadales","f__Pseudomonadaceae","g__Pseudomonas","s__benzenivorans-putida"]}},{"id":"seq3294","metadata":{"taxonomy":["k__Bacteria","p__Firmicutes","c__Clostridia","o__Clostridiales","f__Ruminococcaceae","g__Ruminiclostridium","s__sp34944-sp35867"]}},{"id":"seq3295","metadata":{"taxonomy":["k__Bacteria","p__Chloroflexi","c__Chloroflexia","o__Kallotenuales","f__NA","g__NA","s__sp21230-sp21232"]}},{"id":"seq3296","metadata":{"taxonomy":["k__Bacteria","p__Bacteroidetes","c__Sphingobacteriia","o__Sphingobacteriales","f__Chitinophagaceae","g__Flavisolibacter","s__sp18182"]}},{"id":"seq3297","metadata":{"taxonomy":["k__Bacteria","p__Acidobacteria","c__Acidobacteria","o__NA","f__NA","g__Bryobacter","s__sp2601"]}},{"id":"seq3298","metadata":{"taxonomy":["k__Bacteria","p__Proteobacteria","c__Alphaproteobacteria","o__Rhizobiales","f__Methylobacteriaceae","g__Methylobacterium","s__sp43880"]}},{"id":"seq3300","metadata":{"taxonomy":["k__Bacteria","p__Proteobacteria","c__Alphaproteobacteria","o__Sphingomonadales","f__Sphingomonadaceae","g__Sphingomonas","s__sp47924"]}},{"id":"seq3304","metadata":{"taxonomy":["k__Bacteria","p__Gemmatimonadetes","c__Gemmatimonadetes","o__NA","f__NA","g__NA","s__sp37629"]}},{"id":"seq3305","metadata":{"taxonomy":["k__Bacteria","p__Chloroflexi","c__Chloroflexia","o__Kallotenuales","f__NA","g__NA","s__sp21229"]}},{"id":"seq3306","metadata":{"taxonomy":["k__Bacteria","p__Planctomycetes","c__Phycisphaerae","o__NA","f__NA","g__NA","s__sp41159"]}},{"id":"seq3307","metadata":{"taxonomy":["k__Bacteria","p__Bacteroidetes","c__Flavobacteriia","o__Flavobacteriales","f__Flavobacteriaceae","g__Flavobacterium","s__chungangense"]}},{"id":"seq3308","metadata":{"taxonomy":["k__Bacteria","p__Actinobacteria","c__Actinobacteria","o__Frankiales","f__Frankiaceae","g__Frankia-Jatrophihabitans","s__NA"]}},{"id":"seq3310","metadata":{"taxonomy":["k__Bacteria","p__Actinobacteria","c__Rubrobacteria","o__Rubrobacterales","f__Rubrobacteriaceae","g__Rubrobacter","s__sp10746"]}},{"id":"seq3314","metadata":{"taxonomy":["k__Bacteria","p__Proteobacteria","c__Alphaproteobacteria","o__Rhodobacterales","f__Rhodobacteraceae","g__NA","s__sp45397"]}},{"id":"seq3315","metadata":{"taxonomy":["k__Bacteria","p__Firmicutes","c__Bacilli","o__Bacillales","f__Bacillaceae","g__Bacillus","s__foraminis"]}},{"id":"seq3316","metadata":{"taxonomy":["k__Bacteria","p__Actinobacteria","c__Actinobacteria","o__Micromonosporales","f__Micromonosporaceae","g__Couchioplanes","s__caeruleus"]}},{"id":"seq3319","metadata":{"taxonomy":["k__Bacteria","p__Actinobacteria","c__Actinobacteria","o__Frankiales","f__Geodermatophilaceae","g__Geodermatophilus","s__africanus-obscurus"]}},{"id":"seq3320","metadata":{"taxonomy":["k__Bacteria","p__Actinobacteria","c__Actinobacteria","o__Propionibacteriales","f__Propionibacteriaceae","g__Microlunatus","s__sp7737-sp7738"]}},{"id":"seq3322","metadata":{"taxonomy":["k__Bacteria","p__Firmicutes","c__Bacilli","o__Bacillales","f__Bacillaceae","g__Bacillus","s__litoralis"]}},{"id":"seq3324","metadata":{"taxonomy":["k__Bacteria","p__Actinobacteria","c__Actinobacteria","o__Micromonosporales","f__Micromonosporaceae","g__Asanoa-Phytohabitans","s__NA"]}},{"id":"seq3325","metadata":{"taxonomy":["k__Bacteria","p__Actinobacteria","c__Actinobacteria","o__Propionibacteriales","f__Nocardioidaceae","g__Nocardioides","s__kribbensis-terrigena"]}},{"id":"seq3326","metadata":{"taxonomy":["k__Bacteria","p__Actinobacteria","c__Actinobacteria","o__Corynebacteriales","f__Corynebacteriaceae","g__Corynebacterium","s__casei"]}},{"id":"seq3328","metadata":{"taxonomy":["k__Bacteria","p__Armatimonadetes","c__NA","o__NA","f__NA","g__NA","s__sp11678"]}},{"id":"seq3329","metadata":{"taxonomy":["k__Bacteria","p__Firmicutes","c__Bacilli","o__Bacillales","f__Bacillaceae","g__Bacillus","s__sp25896"]}},{"id":"seq3330","metadata":{"taxonomy":["k__Bacteria","p__Actinobacteria","c__Rubrobacteria","o__Rubrobacterales","f__Rubrobacteriaceae","g__Rubrobacter","s__sp10728-sp10743"]}},{"id":"seq3331","metadata":{"taxonomy":["k__Bacteria","p__Actinobacteria","c__Rubrobacteria","o__Rubrobacterales","f__Rubrobacteriaceae","g__Rubrobacter","s__sp10738"]}},{"id":"seq3334","metadata":{"taxonomy":["k__Bacteria","p__Proteobacteria","c__Alphaproteobacteria","o__Rhodospirillales","f__Acetobacteraceae","g__Craurococcus","s__sp45577"]}},{"id":"seq3335","metadata":{"taxonomy":["k__Bacteria","p__Actinobacteria","c__Actinobacteria","o__Micrococcales","f__Cellulomonadaceae","g__Cellulomonas","s__NA"]}},{"id":"seq3337","metadata":{"taxonomy":["k__Bacteria","p__Firmicutes","c__Clostridia","o__Clostridiales","f__Ruminococcaceae","g__Anaerotruncus","s__sp34453"]}},{"id":"seq3339","metadata":{"taxonomy":["k__Bacteria","p__Proteobacteria","c__Alphaproteobacteria","o__Sphingomonadales","f__Sphingomonadaceae","g__Sphingomonas","s__kaistensis"]}},{"id":"seq3341","metadata":{"taxonomy":["k__Bacteria","p__Actinobacteria","c__Actinobacteria","o__Corynebacteriales","f__Dietziaceae","g__Dietzia","s__maris"]}},{"id":"seq3342","metadata":{"taxonomy":["k__Bacteria","p__Actinobacteria","c__NA","o__NA","f__NA","g__NA","s__sp10603"]}},{"id":"seq3345","metadata":{"taxonomy":["k__Bacteria","p__Saccharibacteria","c__NA","o__NA","f__NA","g__NA","s__sp66000"]}},{"id":"seq3347","metadata":{"taxonomy":["k__Bacteria","p__Bacteroidetes","c__Sphingobacteriia","o__Sphingobacteriales","f__Chitinophagaceae","g__Segetibacter","s__sp18300"]}},{"id":"seq3350","metadata":{"taxonomy":["k__Bacteria","p__Chloroflexi","c__Chloroflexia","o__Kallotenuales","f__NA","g__NA","s__sp21227-sp21231"]}},{"id":"seq3352","metadata":{"taxonomy":["k__Bacteria","p__Firmicutes","c__Clostridia","o__Clostridiales","f__Lachnospiraceae","g__NA","s__sp33767"]}},{"id":"seq3355","metadata":{"taxonomy":["None","NA","NA","NA","NA","NA","NA"]}},{"id":"seq3356","metadata":{"taxonomy":["k__Bacteria","p__Firmicutes","c__Clostridia","o__Clostridiales","f__Lachnospiraceae","g__Lactonifactor","s__sp32959"]}},{"id":"seq3357","metadata":{"taxonomy":["k__Bacteria","p__Firmicutes","c__Clostridia","o__Clostridiales","f__Lachnospiraceae","g__Roseburia","s__intestinalis-sp33137"]}},{"id":"seq3358","metadata":{"taxonomy":["k__Bacteria","p__Bacteroidetes","c__Sphingobacteriia","o__Sphingobacteriales","f__Chitinophagaceae","g__Segetibacter","s__sp18300"]}},{"id":"seq3359","metadata":{"taxonomy":["k__Bacteria","p__Actinobacteria","c__Actinobacteria","o__Micromonosporales","f__Micromonosporaceae","g__Xiangella","s__phaseoli"]}},{"id":"seq3360","metadata":{"taxonomy":["k__Bacteria","p__Chloroflexi","c__NA","o__NA","f__NA","g__NA","s__sp21491"]}},{"id":"seq3362","metadata":{"taxonomy":["k__Bacteria","p__Verrucomicrobia","c__Opitutae","o__Opitutales","f__Opitutaceae","g__Opitutus","s__sp68877"]}},{"id":"seq3363","metadata":{"taxonomy":["k__Bacteria","p__Firmicutes","c__Clostridia","o__Clostridiales","f__Lachnospiraceae","g__Tyzzerella","s__sp33301"]}},{"id":"seq3364","metadata":{"taxonomy":["k__Bacteria","p__Actinobacteria","c__Thermoleophilia","o__Solirubrobacterales","f__Solirubrobacteraceae","g__Solirubrobacter","s__sp11099"]}},{"id":"seq3367","metadata":{"taxonomy":["k__Bacteria","p__Actinobacteria","c__Actinobacteria","o__Pseudonocardiales","f__Pseudonocardiaceae","g__Pseudonocardia","s__hydrocarbonoxydans-xishanensis"]}},{"id":"seq3368","metadata":{"taxonomy":["k__Bacteria","p__Actinobacteria","c__Actinobacteria","o__Frankiales","f__Nakamurellaceae","g__Nakamurella","s__flavida"]}},{"id":"seq3369","metadata":{"taxonomy":["k__Bacteria","p__Actinobacteria","c__Actinobacteria","o__Frankiales","f__NA","g__NA","s__sp6166"]}},{"id":"seq3371","metadata":{"taxonomy":["k__Bacteria","p__Planctomycetes","c__Planctomycetacia","o__Planctomycetales","f__Planctomycetaceae","g__Planctomyces","s__sp41826"]}},{"id":"seq3372","metadata":{"taxonomy":["k__Bacteria","p__Firmicutes","c__Clostridia","o__Clostridiales","f__Ruminococcaceae","g__NA","s__sp34800"]}},{"id":"seq3373","metadata":{"taxonomy":["k__Bacteria","p__Deinococcus-Thermus","c__Deinococci","o__Deinococcales","f__Deinococcaceae","g__Deinococcus","s__maricopensis"]}},{"id":"seq3374","metadata":{"taxonomy":["k__Bacteria","p__Bacteroidetes","c__Cytophagia","o__Cytophagales","f__Cytophagaceae","g__NA","s__sp15528"]}},{"id":"seq3376","metadata":{"taxonomy":["k__Bacteria","p__Proteobacteria","c__Alphaproteobacteria","o__Rhizobiales","f__Methylobacteriaceae","g__Microvirga","s__sp43910"]}},{"id":"seq3378","metadata":{"taxonomy":["k__Bacteria","p__Bacteroidetes","c__Sphingobacteriia","o__Sphingobacteriales","f__Chitinophagaceae","g__Flavisolibacter","s__sp18208"]}},{"id":"seq3379","metadata":{"taxonomy":["k__Bacteria","p__Actinobacteria","c__Rubrobacteria","o__Rubrobacterales","f__Rubrobacteriaceae","g__Rubrobacter","s__sp10735"]}},{"id":"seq3380","metadata":{"taxonomy":["k__Bacteria","p__Actinobacteria","c__Actinobacteria","o__Frankiales","f__Geodermatophilaceae","g__Geodermatophilus","s__africanus-obscurus"]}},{"id":"seq3381","metadata":{"taxonomy":["None","NA","NA","NA","NA","NA","NA"]}},{"id":"seq3384","metadata":{"taxonomy":["k__Bacteria","p__Actinobacteria","c__Actinobacteria","o__Micrococcales","f__Cellulomonadaceae","g__Cellulomonas","s__NA"]}},{"id":"seq3385","metadata":{"taxonomy":["k__Bacteria","p__Chloroflexi","c__Thermomicrobia","o__NA","f__NA","g__NA","s__sp21845"]}},{"id":"seq3387","metadata":{"taxonomy":["k__Bacteria","p__Actinobacteria","c__Actinobacteria","o__Micrococcales","f__Intrasporangiaceae","g__Knoellia","s__sinensis-subterranea"]}},{"id":"seq3389","metadata":{"taxonomy":["k__Bacteria","p__Bacteroidetes","c__Sphingobacteriia","o__Sphingobacteriales","f__Chitinophagaceae","g__Ferruginibacter","s__sp18154"]}},{"id":"seq3390","metadata":{"taxonomy":["k__Bacteria","p__Firmicutes","c__Clostridia","o__Clostridiales","f__Lachnospiraceae","g__NA","s__sp33732"]}},{"id":"seq3392","metadata":{"taxonomy":["k__Bacteria","p__Proteobacteria","c__Alphaproteobacteria","o__Rhizobiales","f__Hyphomicrobiaceae","g__Rhodoplanes","s__sp43676"]}},{"id":"seq3393","metadata":{"taxonomy":["k__Bacteria","p__Actinobacteria","c__Acidimicrobiia","o__Acidimicrobiales","f__NA","g__NA","s__sp4482-sp4524"]}},{"id":"seq3394","metadata":{"taxonomy":["k__Bacteria","p__Firmicutes","c__Erysipelotrichia","o__Erysipelotrichales","f__Erysipelotrichaceae","g__NA","s__sp36741"]}},{"id":"seq3395","metadata":{"taxonomy":["k__Bacteria","p__Actinobacteria","c__Actinobacteria","o__Corynebacteriales","f__Corynebacteriaceae","g__Corynebacterium","s__aurimucosum"]}},{"id":"seq3397","metadata":{"taxonomy":["k__Bacteria","p__Actinobacteria","c__Actinobacteria","o__Actinomycetales","f__Actinomycetaceae","g__Actinomyces","s__johnsonii-oris"]}},{"id":"seq3400","metadata":{"taxonomy":["k__Bacteria","p__Acidobacteria","c__Acidobacteria","o__NA","f__NA","g__Bryobacter","s__sp2550-sp2565"]}},{"id":"seq3401","metadata":{"taxonomy":["k__Bacteria","p__Planctomycetes","c__Planctomycetacia","o__Planctomycetales","f__Planctomycetaceae","g__NA","s__sp42495"]}},{"id":"seq3404","metadata":{"taxonomy":["k__Bacteria","p__Proteobacteria","c__Gammaproteobacteria","o__Enterobacteriales","f__Enterobacteriaceae","g__Klebsiella","s__pneumoniae"]}},{"id":"seq3406","metadata":{"taxonomy":["k__Bacteria","p__Actinobacteria","c__Actinobacteria","o__Streptomycetales","f__Streptomycetaceae","g__Streptomyces","s__NA"]}},{"id":"seq3407","metadata":{"taxonomy":["k__Bacteria","p__Actinobacteria","c__Rubrobacteria","o__Rubrobacterales","f__Rubrobacteriaceae","g__Rubrobacter","s__sp10763"]}},{"id":"seq3409","metadata":{"taxonomy":["k__Bacteria","p__Actinobacteria","c__Acidimicrobiia","o__Acidimicrobiales","f__NA","g__NA","s__sp4594-sp4606"]}},{"id":"seq3411","metadata":{"taxonomy":["k__Bacteria","p__Actinobacteria","c__Actinobacteria","o__Frankiales","f__Geodermatophilaceae","g__Geodermatophilus","s__obscurus"]}},{"id":"seq3412","metadata":{"taxonomy":["k__Bacteria","p__Planctomycetes","c__Phycisphaerae","o__NA","f__NA","g__NA","s__sp41180"]}},{"id":"seq3414","metadata":{"taxonomy":["k__Bacteria","p__Actinobacteria","c__Rubrobacteria","o__Rubrobacterales","f__Rubrobacteriaceae","g__Rubrobacter","s__sp10728"]}},{"id":"seq3417","metadata":{"taxonomy":["k__Bacteria","p__Actinobacteria","c__Rubrobacteria","o__Rubrobacterales","f__Rubrobacteriaceae","g__Rubrobacter","s__sp10730"]}},{"id":"seq3421","metadata":{"taxonomy":["k__Bacteria","p__Actinobacteria","c__Acidimicrobiia","o__Acidimicrobiales","f__NA","g__NA","s__sp4629"]}},{"id":"seq3422","metadata":{"taxonomy":["k__Bacteria","p__Actinobacteria","c__Actinobacteria","o__Micrococcales","f__Micrococcaceae","g__Arthrobacter-Pseudarthrobacter","s__globiformis-scleromae-sulfonivorans"]}},{"id":"seq3424","metadata":{"taxonomy":["k__Bacteria","p__Gemmatimonadetes","c__Gemmatimonadetes","o__Gemmatimonadales","f__Gemmatimonadaceae","g__NA","s__sp38006"]}},{"id":"seq3426","metadata":{"taxonomy":["k__Bacteria","p__Firmicutes","c__Bacilli","o__Lactobacillales","f__Carnobacteriaceae","g__Atopostipes","s__suicloacalis"]}},{"id":"seq3428","metadata":{"taxonomy":["k__Bacteria","p__Proteobacteria","c__Deltaproteobacteria","o__Desulfurellales","f__Desulfurellaceae","g__NA","s__sp52767"]}},{"id":"seq3431","metadata":{"taxonomy":["k__Bacteria","p__Actinobacteria","c__Thermoleophilia","o__Solirubrobacterales","f__NA","g__NA","s__sp10994"]}},{"id":"seq3434","metadata":{"taxonomy":["k__Bacteria","p__Proteobacteria","c__Alphaproteobacteria","o__Rhizobiales","f__Methylobacteriaceae","g__Methylobacterium","s__sp43873-sp43894"]}},{"id":"seq3435","metadata":{"taxonomy":["k__Bacteria","p__Firmicutes","c__Clostridia","o__Clostridiales","f__Family XIII","g__NA","s__sp31632"]}},{"id":"seq3436","metadata":{"taxonomy":["k__Bacteria","p__Proteobacteria","c__Alphaproteobacteria","o__Rhodospirillales","f__Acetobacteraceae","g__NA","s__sp45746"]}},{"id":"seq3439","metadata":{"taxonomy":["None","NA","NA","NA","NA","NA","NA"]}},{"id":"seq3442","metadata":{"taxonomy":["k__Bacteria","p__Bacteroidetes","c__Sphingobacteriia","o__Sphingobacteriales","f__Chitinophagaceae","g__Flavisolibacter","s__sp18210"]}},{"id":"seq3443","metadata":{"taxonomy":["k__Bacteria","p__Gemmatimonadetes","c__Gemmatimonadetes","o__Gemmatimonadales","f__Gemmatimonadaceae","g__NA","s__sp37959"]}},{"id":"seq3444","metadata":{"taxonomy":["k__Bacteria","p__Actinobacteria","c__Thermoleophilia","o__Solirubrobacterales","f__Solirubrobacteraceae","g__Solirubrobacter","s__sp11106"]}},{"id":"seq3447","metadata":{"taxonomy":["k__Bacteria","p__Proteobacteria","c__Betaproteobacteria","o__Burkholderiales","f__Oxalobacteraceae","g__Massilia","s__consociata"]}},{"id":"seq3448","metadata":{"taxonomy":["k__Bacteria","p__Actinobacteria","c__Actinobacteria","o__Pseudonocardiales","f__Pseudonocardiaceae","g__Pseudonocardia","s__sp8086-sp8102-yuanmonensis"]}},{"id":"seq3449","metadata":{"taxonomy":["k__Bacteria","p__Actinobacteria","c__Actinobacteria","o__Micrococcales","f__Microbacteriaceae","g__Microbacterium","s__hydrocarbonoxydans"]}},{"id":"seq3450","metadata":{"taxonomy":["k__Bacteria","p__Bacteroidetes","c__Bacteroidia","o__Bacteroidales","f__Prevotellaceae","g__Prevotella","s__loescheii"]}},{"id":"seq3451","metadata":{"taxonomy":["k__Bacteria","p__Actinobacteria","c__Actinobacteria","o__Propionibacteriales","f__Nocardioidaceae","g__Nocardioides","s__sp7663"]}},{"id":"seq3452","metadata":{"taxonomy":["k__Bacteria","p__Firmicutes","c__Bacilli","o__Bacillales","f__Bacillaceae","g__Bacillus","s__nealsonii-sp25863"]}},{"id":"seq3453","metadata":{"taxonomy":["k__Bacteria","p__Firmicutes","c__Clostridia","o__Clostridiales","f__NA","g__NA","s__sp31072"]}},{"id":"seq3454","metadata":{"taxonomy":["k__Bacteria","p__Bacteroidetes","c__Bacteroidia","o__Bacteroidales","f__Bacteroidaceae","g__Bacteroides","s__sartorii"]}},{"id":"seq3456","metadata":{"taxonomy":["k__Bacteria","p__Acidobacteria","c__Acidobacteria","o__NA","f__NA","g__NA","s__sp3494"]}},{"id":"seq3461","metadata":{"taxonomy":["k__Bacteria","p__Actinobacteria","c__Acidimicrobiia","o__Acidimicrobiales","f__NA","g__NA","s__sp4486"]}},{"id":"seq3463","metadata":{"taxonomy":["k__Bacteria","p__Firmicutes","c__Clostridia","o__Clostridiales","f__NA","g__NA","s__NA"]}},{"id":"seq3466","metadata":{"taxonomy":["k__Bacteria","p__Chloroflexi","c__Chloroflexia","o__Kallotenuales","f__NA","g__NA","s__sp21224"]}},{"id":"seq3468","metadata":{"taxonomy":["k__Bacteria","p__Proteobacteria","c__Deltaproteobacteria","o__Myxococcales","f__Myxococcaceae","g__NA","s__sp53789"]}},{"id":"seq3469","metadata":{"taxonomy":["k__Bacteria","p__Nitrospirae","c__Nitrospira","o__Nitrospirales","f__Nitrospiraceae","g__Nitrospira","s__sp39741"]}},{"id":"seq3470","metadata":{"taxonomy":["k__Bacteria","p__Proteobacteria","c__Alphaproteobacteria","o__Sphingomonadales","f__Sphingomonadaceae","g__Sphingomonas","s__ginsengisoli"]}},{"id":"seq3471","metadata":{"taxonomy":["k__Bacteria","p__Firmicutes","c__Clostridia","o__Clostridiales","f__Ruminococcaceae","g__NA","s__sp35147-sp35148"]}},{"id":"seq3472","metadata":{"taxonomy":["k__Bacteria","p__Cyanobacteria","c__Cyanobacteria","o__NA","f__FamilyI","g__Crinalium","s__epipsammum"]}},{"id":"seq3473","metadata":{"taxonomy":["k__Bacteria","p__Firmicutes","c__Bacilli","o__Lactobacillales","f__Enterococcaceae","g__Enterococcus","s__avium"]}},{"id":"seq3474","metadata":{"taxonomy":["k__Bacteria","p__Actinobacteria","c__Actinobacteria","o__Frankiales","f__NA","g__NA","s__sp6166"]}},{"id":"seq3475","metadata":{"taxonomy":["k__Bacteria","p__Proteobacteria","c__Alphaproteobacteria","o__Rhodospirillales","f__Acetobacteraceae","g__Craurococcus","s__sp45577"]}},{"id":"seq3478","metadata":{"taxonomy":["k__Bacteria","p__Bacteroidetes","c__Sphingobacteriia","o__Sphingobacteriales","f__Chitinophagaceae","g__Flavisolibacter","s__sp18207"]}},{"id":"seq3479","metadata":{"taxonomy":["k__Bacteria","p__Firmicutes","c__Clostridia","o__Clostridiales","f__Ruminococcaceae","g__NA","s__sp35343"]}},{"id":"seq3480","metadata":{"taxonomy":["k__Bacteria","p__Firmicutes","c__Clostridia","o__Clostridiales","f__Ruminococcaceae","g__Anaerotruncus","s__sp34458"]}},{"id":"seq3482","metadata":{"taxonomy":["k__Bacteria","p__Actinobacteria","c__Actinobacteria","o__Propionibacteriales","f__Nocardioidaceae","g__Nocardioides","s__islandensis"]}},{"id":"seq3484","metadata":{"taxonomy":["k__Bacteria","p__Proteobacteria","c__Alphaproteobacteria","o__Rhodospirillales","f__Rhodospirillaceae","g__Thalassospira","s__sp46264"]}},{"id":"seq3490","metadata":{"taxonomy":["k__Bacteria","p__Acidobacteria","c__Acidobacteria","o__NA","f__NA","g__Bryobacter","s__sp2432"]}},{"id":"seq3494","metadata":{"taxonomy":["k__Bacteria","p__Actinobacteria","c__Thermoleophilia","o__Solirubrobacterales","f__Solirubrobacteraceae","g__Solirubrobacter","s__sp11097"]}},{"id":"seq3496","metadata":{"taxonomy":["k__Bacteria","p__Bacteroidetes","c__Bacteroidia","o__Bacteroidales","f__Rikenellaceae","g__Rikenella","s__sp14426"]}},{"id":"seq3499","metadata":{"taxonomy":["k__Bacteria","p__Cyanobacteria","c__Cyanobacteria","o__NA","f__FamilyI","g__Crinalium","s__epipsammum"]}},{"id":"seq3500","metadata":{"taxonomy":["k__Bacteria","p__Actinobacteria","c__Actinobacteria","o__Kineosporiales","f__Kineosporiaceae","g__Angustibacter","s__luteus-peucedani"]}},{"id":"seq3501","metadata":{"taxonomy":["None","NA","NA","NA","NA","NA","NA"]}},{"id":"seq3503","metadata":{"taxonomy":["k__Bacteria","p__Firmicutes","c__Clostridia","o__Clostridiales","f__Lachnospiraceae","g__Lachnoclostridium","s__sp32400"]}},{"id":"seq3506","metadata":{"taxonomy":["k__Bacteria","p__Actinobacteria","c__Actinobacteria","o__Frankiales","f__NA","g__NA","s__sp6165"]}},{"id":"seq3507","metadata":{"taxonomy":["k__Bacteria","p__Chloroflexi","c__NA","o__NA","f__NA","g__NA","s__sp21491"]}},{"id":"seq3508","metadata":{"taxonomy":["None","NA","NA","NA","NA","NA","NA"]}},{"id":"seq3510","metadata":{"taxonomy":["k__Bacteria","p__Proteobacteria","c__Gammaproteobacteria","o__Pasteurellales","f__Pasteurellaceae","g__Haemophilus","s__haemolyticus-influenzae"]}},{"id":"seq3511","metadata":{"taxonomy":["k__Bacteria","p__Actinobacteria","c__Actinobacteria","o__Pseudonocardiales","f__Pseudonocardiaceae","g__Actinomycetospora","s__sp7853-sp7855"]}},{"id":"seq3512","metadata":{"taxonomy":["k__Bacteria","p__Bacteroidetes","c__Sphingobacteriia","o__Sphingobacteriales","f__Chitinophagaceae","g__Segetibacter","s__aerophilus"]}},{"id":"seq3513","metadata":{"taxonomy":["k__Bacteria","p__Proteobacteria","c__Alphaproteobacteria","o__Rhizobiales","f__Methylobacteriaceae","g__Methylobacterium","s__sp43873"]}},{"id":"seq3515","metadata":{"taxonomy":["k__Bacteria","p__Bacteroidetes","c__Sphingobacteriia","o__Sphingobacteriales","f__Chitinophagaceae","g__Segetibacter","s__aerophilus"]}},{"id":"seq3516","metadata":{"taxonomy":["k__Bacteria","p__Actinobacteria","c__Actinobacteria","o__Streptosporangiales","f__Thermomonosporaceae","g__Actinomadura","s__vinacea-yumaensis"]}},{"id":"seq3517","metadata":{"taxonomy":["k__Bacteria","p__Firmicutes","c__Clostridia","o__Clostridiales","f__Lachnospiraceae","g__Lachnoclostridium","s__sp32433"]}},{"id":"seq3519","metadata":{"taxonomy":["k__Bacteria","p__Firmicutes","c__Clostridia","o__Clostridiales","f__Lachnospiraceae","g__NA","s__sp33692"]}},{"id":"seq3520","metadata":{"taxonomy":["k__Bacteria","p__Bacteroidetes","c__Bacteroidia","o__Bacteroidales","f__Porphyromonadaceae","g__Odoribacter","s__sp13183"]}},{"id":"seq3521","metadata":{"taxonomy":["k__Bacteria","p__Proteobacteria","c__Deltaproteobacteria","o__Oligoflexales","f__Oligoflexaceae","g__NA","s__sp54275"]}},{"id":"seq3526","metadata":{"taxonomy":["k__Bacteria","p__Bacteroidetes","c__Bacteroidia","o__Bacteroidales","f__Porphyromonadaceae","g__Odoribacter","s__sp13183"]}},{"id":"seq3529","metadata":{"taxonomy":["k__Bacteria","p__Actinobacteria","c__Rubrobacteria","o__Rubrobacterales","f__Rubrobacteriaceae","g__Rubrobacter","s__sp10748"]}},{"id":"seq3532","metadata":{"taxonomy":["k__Bacteria","p__Actinobacteria","c__Thermoleophilia","o__Solirubrobacterales","f__Solirubrobacteraceae","g__Solirubrobacter","s__sp11097-sp11108"]}},{"id":"seq3533","metadata":{"taxonomy":["None","NA","NA","NA","NA","NA","NA"]}},{"id":"seq3534","metadata":{"taxonomy":["k__Bacteria","p__Firmicutes","c__Clostridia","o__Clostridiales","f__Ruminococcaceae","g__Anaerotruncus","s__sp34434"]}},{"id":"seq3535","metadata":{"taxonomy":["k__Bacteria","p__Chloroflexi","c__NA","o__NA","f__NA","g__NA","s__sp21444-sp21445"]}},{"id":"seq3536","metadata":{"taxonomy":["k__Bacteria","p__Actinobacteria","c__Actinobacteria","o__Streptosporangiales","f__NA","g__Motilibacter","s__peucedani"]}},{"id":"seq3537","metadata":{"taxonomy":["k__Bacteria","p__Actinobacteria","c__Actinobacteria","o__Frankiales","f__Geodermatophilaceae","g__Blastococcus","s__jejuensis-sp6088"]}},{"id":"seq3541","metadata":{"taxonomy":["k__Bacteria","p__Bacteroidetes","c__Sphingobacteriia","o__Sphingobacteriales","f__Chitinophagaceae","g__Segetibacter","s__sp18303"]}},{"id":"seq3543","metadata":{"taxonomy":["k__Bacteria","p__Actinobacteria","c__Acidimicrobiia","o__Acidimicrobiales","f__Acidimicrobiaceae","g__NA","s__sp4208-sp4209"]}},{"id":"seq3544","metadata":{"taxonomy":["k__Bacteria","p__Bacteroidetes","c__Cytophagia","o__Cytophagales","f__Cytophagaceae","g__Adhaeribacter","s__sp15077"]}},{"id":"seq3545","metadata":{"taxonomy":["k__Bacteria","p__Proteobacteria","c__Betaproteobacteria","o__Nitrosomonadales","f__Nitrosomonadaceae","g__Nitrosomonas","s__sp50147"]}},{"id":"seq3547","metadata":{"taxonomy":["k__Bacteria","p__Actinobacteria","c__Actinobacteria","o__Corynebacteriales","f__Corynebacteriaceae","g__Corynebacterium","s__falsenii"]}},{"id":"seq3548","metadata":{"taxonomy":["k__Bacteria","p__Actinobacteria","c__Actinobacteria","o__Micrococcales","f__Cellulomonadaceae","g__Cellulomonas","s__biazotea-fimi-oligotrophica"]}},{"id":"seq3550","metadata":{"taxonomy":["k__Bacteria","p__Proteobacteria","c__Deltaproteobacteria","o__Bdellovibrionales","f__Bdellovibrionaceae","g__Bdellovibrio","s__sp51016"]}},{"id":"seq3552","metadata":{"taxonomy":["k__Bacteria","p__Proteobacteria","c__Betaproteobacteria","o__Burkholderiales","f__Oxalobacteraceae","g__Massilia","s__sp49424"]}},{"id":"seq3556","metadata":{"taxonomy":["k__Bacteria","p__Firmicutes","c__Bacilli","o__Lactobacillales","f__Enterococcaceae","g__Enterococcus","s__faecalis"]}},{"id":"seq3557","metadata":{"taxonomy":["k__Bacteria","p__Proteobacteria","c__Alphaproteobacteria","o__Rhodospirillales","f__NA","g__*Alysiosphaera","s__sp46509"]}},{"id":"seq3562","metadata":{"taxonomy":["k__Bacteria","p__Proteobacteria","c__Alphaproteobacteria","o__Rhodospirillales","f__Rhodospirillaceae","g__Skermanella","s__sp46219-stibiiresistens"]}},{"id":"seq3563","metadata":{"taxonomy":["k__Bacteria","p__Proteobacteria","c__Gammaproteobacteria","o__Pseudomonadales","f__Pseudomonadaceae","g__Pseudomonas","s__flavescens-putida"]}},{"id":"seq3564","metadata":{"taxonomy":["k__Bacteria","p__Firmicutes","c__Clostridia","o__Clostridiales","f__Family XIII","g__NA","s__sp31632-sp31633"]}},{"id":"seq3565","metadata":{"taxonomy":["k__Bacteria","p__Actinobacteria","c__Actinobacteria","o__Micrococcales","f__Micrococcaceae","g__Arthrobacter","s__sp7068-sp7074-sp7079"]}},{"id":"seq3566","metadata":{"taxonomy":["k__Bacteria","p__Proteobacteria","c__Alphaproteobacteria","o__Rhizobiales","f__Methylobacteriaceae","g__Methylobacterium","s__adhaesivum"]}},{"id":"seq3567","metadata":{"taxonomy":["k__Bacteria","p__Bacteroidetes","c__Bacteroidia","o__Bacteroidales","f__Bacteroidaceae","g__Bacteroides","s__ovatus"]}},{"id":"seq3568","metadata":{"taxonomy":["k__Bacteria","p__Chloroflexi","c__Chloroflexia","o__Kallotenuales","f__NA","g__NA","s__sp21223"]}},{"id":"seq3570","metadata":{"taxonomy":["k__Bacteria","p__Actinobacteria","c__Actinobacteria","o__Pseudonocardiales","f__Pseudonocardiaceae","g__Pseudonocardia","s__sp8102"]}},{"id":"seq3571","metadata":{"taxonomy":["k__Bacteria","p__Actinobacteria","c__Actinobacteria","o__Pseudonocardiales","f__Pseudonocardiaceae","g__Actinomycetospora","s__sp7853"]}},{"id":"seq3572","metadata":{"taxonomy":["k__Bacteria","p__Firmicutes","c__Clostridia","o__Clostridiales","f__Lachnospiraceae","g__Lachnospira","s__sp32450"]}},{"id":"seq3573","metadata":{"taxonomy":["k__Bacteria","p__Proteobacteria","c__Betaproteobacteria","o__Burkholderiales","f__Oxalobacteraceae","g__Massilia","s__aerilata"]}},{"id":"seq3575","metadata":{"taxonomy":["k__Bacteria","p__Bacteroidetes","c__Bacteroidia","o__Bacteroidales","f__Rikenellaceae","g__Alistipes","s__putredinis"]}},{"id":"seq3577","metadata":{"taxonomy":["k__Bacteria","p__Chloroflexi","c__Chloroflexia","o__Chloroflexales","f__Roseiflexaceae","g__Roseiflexus","s__sp21207"]}},{"id":"seq3578","metadata":{"taxonomy":["k__Bacteria","p__Bacteroidetes","c__Bacteroidia","o__Bacteroidales","f__Bacteroidaceae","g__Bacteroides","s__ovatus"]}},{"id":"seq3579","metadata":{"taxonomy":["k__Bacteria","p__Proteobacteria","c__Alphaproteobacteria","o__Rhizobiales","f__Hyphomicrobiaceae","g__Rhodoplanes","s__sp43676"]}},{"id":"seq3582","metadata":{"taxonomy":["k__Bacteria","p__Proteobacteria","c__Betaproteobacteria","o__Neisseriales","f__Neisseriaceae","g__Neisseria","s__flavescens"]}},{"id":"seq3584","metadata":{"taxonomy":["k__Bacteria","p__Firmicutes","c__Clostridia","o__Clostridiales","f__Ruminococcaceae","g__Anaerotruncus","s__sp34474"]}},{"id":"seq3585","metadata":{"taxonomy":["k__Bacteria","p__Actinobacteria","c__Actinobacteria","o__Frankiales","f__Geodermatophilaceae","g__Blastococcus","s__sp6057"]}},{"id":"seq3588","metadata":{"taxonomy":["k__Bacteria","p__Actinobacteria","c__Actinobacteria","o__Streptomycetales","f__Streptomycetaceae","g__Streptomyces","s__aomiensis"]}},{"id":"seq3589","metadata":{"taxonomy":["k__Bacteria","p__Actinobacteria","c__Acidimicrobiia","o__Acidimicrobiales","f__NA","g__NA","s__sp4486"]}},{"id":"seq3590","metadata":{"taxonomy":["k__Bacteria","p__Firmicutes","c__Clostridia","o__Clostridiales","f__Lachnospiraceae","g__Mobilitalea","s__sibirica-sp32997"]}},{"id":"seq3591","metadata":{"taxonomy":["k__Bacteria","p__Actinobacteria","c__Actinobacteria","o__Propionibacteriales","f__Nocardioidaceae","g__Nocardioides","s__aestuarii"]}},{"id":"seq3598","metadata":{"taxonomy":["k__Bacteria","p__Planctomycetes","c__Planctomycetacia","o__Planctomycetales","f__Planctomycetaceae","g__Gemmata","s__sp41479-sp41516"]}},{"id":"seq3600","metadata":{"taxonomy":["k__Bacteria","p__Actinobacteria","c__Actinobacteria","o__Micrococcales","f__Microbacteriaceae","g__Chryseoglobus","s__frigidaquae"]}},{"id":"seq3602","metadata":{"taxonomy":["k__Bacteria","p__Proteobacteria","c__Alphaproteobacteria","o__Sphingomonadales","f__NA","g__NA","s__NA"]}},{"id":"seq3603","metadata":{"taxonomy":["k__Bacteria","p__Bacteroidetes","c__Cytophagia","o__Cytophagales","f__Cytophagaceae","g__Spirosoma","s__sp15373-sp15381"]}},{"id":"seq3607","metadata":{"taxonomy":["k__Bacteria","p__Firmicutes","c__Erysipelotrichia","o__Erysipelotrichales","f__Erysipelotrichaceae","g__NA","s__sp36740"]}},{"id":"seq3608","metadata":{"taxonomy":["k__Bacteria","p__Firmicutes","c__Clostridia","o__Clostridiales","f__Ruminococcaceae","g__Anaerotruncus","s__sp34482"]}},{"id":"seq3609","metadata":{"taxonomy":["k__Bacteria","p__Actinobacteria","c__Actinobacteria","o__Corynebacteriales","f__Mycobacteriaceae","g__Mycobacterium","s__rhodesiae"]}},{"id":"seq3610","metadata":{"taxonomy":["k__Bacteria","p__Actinobacteria","c__Thermoleophilia","o__Solirubrobacterales","f__Solirubrobacteraceae","g__Solirubrobacter","s__sp11097"]}},{"id":"seq3611","metadata":{"taxonomy":["k__Bacteria","p__Chloroflexi","c__NA","o__NA","f__NA","g__NA","s__sp21452"]}},{"id":"seq3616","metadata":{"taxonomy":["k__Bacteria","p__Firmicutes","c__Clostridia","o__Clostridiales","f__Lachnospiraceae","g__NA","s__sp33438"]}},{"id":"seq3618","metadata":{"taxonomy":["k__Bacteria","p__Gemmatimonadetes","c__Gemmatimonadetes","o__Gemmatimonadales","f__Gemmatimonadaceae","g__NA","s__sp38006"]}},{"id":"seq3619","metadata":{"taxonomy":["None","NA","NA","NA","NA","NA","NA"]}},{"id":"seq3620","metadata":{"taxonomy":["k__Bacteria","p__Actinobacteria","c__Thermoleophilia","o__Gaiellales","f__NA","g__NA","s__sp10848-sp10945"]}},{"id":"seq3621","metadata":{"taxonomy":["k__Bacteria","p__Firmicutes","c__Bacilli","o__Bacillales","f__Planococcaceae","g__Lysinibacillus","s__NA"]}},{"id":"seq3623","metadata":{"taxonomy":["k__Bacteria","p__Actinobacteria","c__Actinobacteria","o__Propionibacteriales","f__Nocardioidaceae","g__Nocardioides","s__alpinus"]}},{"id":"seq3624","metadata":{"taxonomy":["k__Bacteria","p__Proteobacteria","c__Alphaproteobacteria","o__Rhizobiales","f__Hyphomicrobiaceae","g__Rhodoplanes","s__sp43674"]}},{"id":"seq3628","metadata":{"taxonomy":["k__Bacteria","p__Acidobacteria","c__Acidobacteria","o__NA","f__NA","g__*Solibacter","s__sp2607"]}},{"id":"seq3633","metadata":{"taxonomy":["k__Bacteria","p__Gemmatimonadetes","c__Gemmatimonadetes","o__Gemmatimonadales","f__Gemmatimonadaceae","g__NA","s__sp38006"]}},{"id":"seq3635","metadata":{"taxonomy":["k__Bacteria","p__Proteobacteria","c__Alphaproteobacteria","o__Rhodospirillales","f__Acetobacteraceae","g__Craurococcus","s__sp45577"]}},{"id":"seq3640","metadata":{"taxonomy":["k__Bacteria","p__Actinobacteria","c__Actinobacteria","o__Propionibacteriales","f__Nocardioidaceae","g__Nocardioides","s__islandensis"]}},{"id":"seq3641","metadata":{"taxonomy":["k__Bacteria","p__Proteobacteria","c__Alphaproteobacteria","o__Sphingomonadales","f__Sphingomonadaceae","g__Sphingomonas","s__sp47908"]}},{"id":"seq3642","metadata":{"taxonomy":["k__Bacteria","p__Actinobacteria","c__Acidimicrobiia","o__Acidimicrobiales","f__NA","g__NA","s__sp4486"]}},{"id":"seq3643","metadata":{"taxonomy":["k__Bacteria","p__Actinobacteria","c__Actinobacteria","o__Frankiales","f__NA","g__NA","s__sp6165"]}},{"id":"seq3645","metadata":{"taxonomy":["k__Bacteria","p__Actinobacteria","c__Actinobacteria","o__Streptomycetales","f__Streptomycetaceae","g__Streptomyces","s__NA"]}},{"id":"seq3648","metadata":{"taxonomy":["k__Bacteria","p__Proteobacteria","c__Alphaproteobacteria","o__Rhodospirillales","f__NA","g__*Alysiosphaera","s__sp46514"]}},{"id":"seq3650","metadata":{"taxonomy":["k__Bacteria","p__Actinobacteria","c__Actinobacteria","o__Pseudonocardiales","f__Pseudonocardiaceae","g__Saccharothrix","s__algeriensis-australiensis-tamanrassetensis"]}},{"id":"seq3652","metadata":{"taxonomy":["k__Bacteria","p__Proteobacteria","c__Deltaproteobacteria","o__Oligoflexales","f__NA","g__NA","s__sp54367"]}},{"id":"seq3653","metadata":{"taxonomy":["k__Archaea","p__Thaumarchaeota","c__NA","o__NA","f__NA","g__NA","s__sp1565"]}},{"id":"seq3656","metadata":{"taxonomy":["k__Bacteria","p__Acidobacteria","c__Acidobacteria","o__NA","f__NA","g__NA","s__sp3280"]}},{"id":"seq3658","metadata":{"taxonomy":["k__Bacteria","p__Bacteroidetes","c__Bacteroidia","o__Bacteroidales","f__Porphyromonadaceae","g__Parabacteroides","s__sp13265"]}},{"id":"seq3659","metadata":{"taxonomy":["k__Bacteria","p__Planctomycetes","c__Phycisphaerae","o__NA","f__NA","g__NA","s__sp41155"]}},{"id":"seq3661","metadata":{"taxonomy":["k__Bacteria","p__Proteobacteria","c__Alphaproteobacteria","o__Rhizobiales","f__Bradyrhizobiaceae","g__NA","s__sp43322"]}},{"id":"seq3664","metadata":{"taxonomy":["k__Bacteria","p__Actinobacteria","c__Actinobacteria","o__Bifidobacteriales","f__Bifidobacteriaceae","g__Gardnerella","s__vaginalis"]}},{"id":"seq3666","metadata":{"taxonomy":["k__Bacteria","p__Actinobacteria","c__Actinobacteria","o__Propionibacteriales","f__Nocardioidaceae","g__Nocardioides","s__mesophilus"]}},{"id":"seq3667","metadata":{"taxonomy":["k__Bacteria","p__Actinobacteria","c__Actinobacteria","o__Micrococcales","f__Intrasporangiaceae","g__Fodinibacter","s__luteus"]}},{"id":"seq3669","metadata":{"taxonomy":["k__Bacteria","p__Proteobacteria","c__Alphaproteobacteria","o__Rhodospirillales","f__Acetobacteraceae","g__Belnapia","s__moabensis"]}},{"id":"seq3671","metadata":{"taxonomy":["k__Bacteria","p__Bacteroidetes","c__Bacteroidia","o__Bacteroidales","f__Porphyromonadaceae","g__Odoribacter","s__sp13171"]}},{"id":"seq3674","metadata":{"taxonomy":["k__Bacteria","p__Firmicutes","c__Bacilli","o__Lactobacillales","f__Streptococcaceae","g__Streptococcus","s__NA"]}},{"id":"seq3675","metadata":{"taxonomy":["k__Bacteria","p__Gemmatimonadetes","c__Gemmatimonadetes","o__Gemmatimonadales","f__Gemmatimonadaceae","g__NA","s__sp37922"]}},{"id":"seq3677","metadata":{"taxonomy":["k__Bacteria","p__Actinobacteria","c__Actinobacteria","o__Pseudonocardiales","f__Pseudonocardiaceae","g__Pseudonocardia","s__ailaonensis"]}},{"id":"seq3678","metadata":{"taxonomy":["k__Bacteria","p__Bacteroidetes","c__Bacteroidia","o__Bacteroidales","f__Porphyromonadaceae","g__Parabacteroides","s__goldsteinii-sp13265"]}},{"id":"seq3679","metadata":{"taxonomy":["k__Bacteria","p__Gemmatimonadetes","c__Gemmatimonadetes","o__Gemmatimonadales","f__Gemmatimonadaceae","g__NA","s__sp37959"]}},{"id":"seq3681","metadata":{"taxonomy":["k__Bacteria","p__Firmicutes","c__Clostridia","o__Clostridiales","f__Lachnospiraceae","g__Lachnoclostridium","s__bolteae-sp32431"]}},{"id":"seq3682","metadata":{"taxonomy":["k__Bacteria","p__Bacteroidetes","c__Bacteroidia","o__Bacteroidales","f__Bacteroidaceae","g__Bacteroides","s__caccae"]}},{"id":"seq3684","metadata":{"taxonomy":["k__Bacteria","p__Firmicutes","c__Clostridia","o__Clostridiales","f__Ruminococcaceae","g__Ruminiclostridium","s__sp34916-sp34925"]}},{"id":"seq3685","metadata":{"taxonomy":["k__Bacteria","p__Proteobacteria","c__Gammaproteobacteria","o__Pseudomonadales","f__Pseudomonadaceae","g__Pseudomonas","s__alcaligenes"]}},{"id":"seq3689","metadata":{"taxonomy":["k__Bacteria","p__Proteobacteria","c__Deltaproteobacteria","o__Myxococcales","f__NA","g__NA","s__sp53831"]}},{"id":"seq3690","metadata":{"taxonomy":["k__Bacteria","p__Actinobacteria","c__Rubrobacteria","o__Rubrobacterales","f__Rubrobacteriaceae","g__Rubrobacter","s__sp10729"]}},{"id":"seq3692","metadata":{"taxonomy":["k__Bacteria","p__Bacteroidetes","c__Bacteroidia","o__Bacteroidales","f__Prevotellaceae","g__Prevotella","s__bivia"]}},{"id":"seq3694","metadata":{"taxonomy":["k__Bacteria","p__Proteobacteria","c__Alphaproteobacteria","o__Rhizobiales","f__Methylobacteriaceae","g__Microvirga","s__sp43908"]}},{"id":"seq3695","metadata":{"taxonomy":["k__Bacteria","p__Planctomycetes","c__Phycisphaerae","o__NA","f__NA","g__NA","s__sp41112"]}},{"id":"seq3697","metadata":{"taxonomy":["k__Bacteria","p__Planctomycetes","c__Phycisphaerae","o__NA","f__NA","g__NA","s__sp41159"]}},{"id":"seq3698","metadata":{"taxonomy":["k__Bacteria","p__Proteobacteria","c__Alphaproteobacteria","o__Rhodospirillales","f__Acetobacteraceae","g__Craurococcus","s__sp45577"]}},{"id":"seq3699","metadata":{"taxonomy":["k__Bacteria","p__Actinobacteria","c__Actinobacteria","o__Frankiales","f__Geodermatophilaceae","g__Blastococcus","s__aggregatus-jejuensis"]}},{"id":"seq3702","metadata":{"taxonomy":["k__Bacteria","p__Actinobacteria","c__Actinobacteria","o__Frankiales","f__Geodermatophilaceae","g__Modestobacter","s__marinus"]}},{"id":"seq3703","metadata":{"taxonomy":["k__Bacteria","p__Actinobacteria","c__Actinobacteria","o__Frankiales","f__Geodermatophilaceae","g__Geodermatophilus","s__siccatus"]}},{"id":"seq3705","metadata":{"taxonomy":["k__Bacteria","p__Gemmatimonadetes","c__Gemmatimonadetes","o__Gemmatimonadales","f__Gemmatimonadaceae","g__Gemmatimonas","s__sp37825"]}},{"id":"seq3707","metadata":{"taxonomy":["k__Bacteria","p__Proteobacteria","c__Alphaproteobacteria","o__Caulobacterales","f__Caulobacteraceae","g__NA","s__sp42790-sp42794"]}},{"id":"seq3708","metadata":{"taxonomy":["k__Bacteria","p__Actinobacteria","c__Actinobacteria","o__Frankiales","f__NA","g__NA","s__sp6164-sp6166"]}},{"id":"seq3711","metadata":{"taxonomy":["k__Bacteria","p__Actinobacteria","c__Actinobacteria","o__Kineosporiales","f__Kineosporiaceae","g__NA","s__sp6223"]}},{"id":"seq3712","metadata":{"taxonomy":["k__Bacteria","p__Actinobacteria","c__Actinobacteria","o__Frankiales","f__NA","g__NA","s__sp6166"]}},{"id":"seq3713","metadata":{"taxonomy":["k__Bacteria","p__Bacteroidetes","c__Bacteroidia","o__Bacteroidales","f__Bacteroidaceae","g__Bacteroides","s__fragilis-ovatus"]}},{"id":"seq3714","metadata":{"taxonomy":["k__Bacteria","p__Cyanobacteria","c__Cyanobacteria","o__NA","f__FamilyI","g__Microcoleus","s__sp23272"]}},{"id":"seq3715","metadata":{"taxonomy":["k__Bacteria","p__Firmicutes","c__Bacilli","o__Bacillales","f__Alicyclobacillaceae","g__Tumebacillus","s__sp24531"]}},{"id":"seq3717","metadata":{"taxonomy":["k__Bacteria","p__Chloroflexi","c__Chloroflexia","o__Kallotenuales","f__NA","g__NA","s__sp21230"]}},{"id":"seq3718","metadata":{"taxonomy":["k__Bacteria","p__Firmicutes","c__Clostridia","o__Clostridiales","f__Lachnospiraceae","g__Lachnoclostridium","s__sp32433"]}},{"id":"seq3720","metadata":{"taxonomy":["k__Bacteria","p__Proteobacteria","c__Betaproteobacteria","o__Burkholderiales","f__Oxalobacteraceae","g__Massilia","s__plicata"]}},{"id":"seq3721","metadata":{"taxonomy":["k__Bacteria","p__Actinobacteria","c__NA","o__NA","f__NA","g__NA","s__sp10606"]}},{"id":"seq3722","metadata":{"taxonomy":["k__Bacteria","p__Firmicutes","c__Clostridia","o__Clostridiales","f__Ruminococcaceae","g__Ruminiclostridium","s__sp34921"]}},{"id":"seq3723","metadata":{"taxonomy":["k__Bacteria","p__Proteobacteria","c__Alphaproteobacteria","o__Rhodospirillales","f__Acetobacteraceae","g__Craurococcus","s__sp45577"]}},{"id":"seq3728","metadata":{"taxonomy":["k__Bacteria","p__Actinobacteria","c__Actinobacteria","o__Streptomycetales","f__Streptomycetaceae","g__Streptomyces","s__NA"]}},{"id":"seq3734","metadata":{"taxonomy":["k__Bacteria","p__Actinobacteria","c__Actinobacteria","o__Propionibacteriales","f__Nocardioidaceae","g__NA","s__sp7702"]}},{"id":"seq3736","metadata":{"taxonomy":["k__Bacteria","p__Actinobacteria","c__Thermoleophilia","o__Solirubrobacterales","f__Solirubrobacteraceae","g__Solirubrobacter","s__sp11099"]}},{"id":"seq3738","metadata":{"taxonomy":["k__Bacteria","p__Bacteroidetes","c__Bacteroidia","o__Bacteroidales","f__Bacteroidaceae","g__Bacteroides","s__caccae"]}},{"id":"seq3739","metadata":{"taxonomy":["k__Bacteria","p__Firmicutes","c__Clostridia","o__Clostridiales","f__Lachnospiraceae","g__Eisenbergiella","s__sp32221-sp32888"]}},{"id":"seq3740","metadata":{"taxonomy":["k__Bacteria","p__Proteobacteria","c__Betaproteobacteria","o__Burkholderiales","f__Oxalobacteraceae","g__Noviherbaspirillum-Oxalicibacterium","s__solurbis-sp49440-sp49525"]}},{"id":"seq3741","metadata":{"taxonomy":["k__Bacteria","p__Actinobacteria","c__Actinobacteria","o__Micrococcales","f__Micrococcaceae","g__Arthrobacter","s__sp7073"]}},{"id":"seq3743","metadata":{"taxonomy":["k__Bacteria","p__Actinobacteria","c__Actinobacteria","o__Micrococcales","f__Intrasporangiaceae","g__NA","s__NA"]}},{"id":"seq3744","metadata":{"taxonomy":["k__Bacteria","p__Actinobacteria","c__Actinobacteria","o__Micromonosporales","f__Micromonosporaceae","g__Actinoplanes","s__nipponensis"]}},{"id":"seq3747","metadata":{"taxonomy":["k__Bacteria","p__Bacteroidetes","c__Bacteroidia","o__Bacteroidales","f__Porphyromonadaceae","g__Parabacteroides","s__sp13288"]}},{"id":"seq3748","metadata":{"taxonomy":["k__Bacteria","p__Deinococcus-Thermus","c__Deinococci","o__Deinococcales","f__Trueperaceae","g__Truepera","s__sp24021"]}},{"id":"seq3749","metadata":{"taxonomy":["k__Bacteria","p__Actinobacteria","c__Actinobacteria","o__Frankiales","f__Geodermatophilaceae","g__Geodermatophilus","s__africanus-obscurus"]}},{"id":"seq3753","metadata":{"taxonomy":["k__Bacteria","p__Chloroflexi","c__NA","o__NA","f__NA","g__NA","s__sp21482"]}},{"id":"seq3755","metadata":{"taxonomy":["k__Bacteria","p__Actinobacteria","c__Actinobacteria","o__Frankiales","f__Geodermatophilaceae","g__Geodermatophilus","s__ruber"]}},{"id":"seq3757","metadata":{"taxonomy":["k__Bacteria","p__Actinobacteria","c__Rubrobacteria","o__Rubrobacterales","f__Rubrobacteriaceae","g__Rubrobacter","s__sp10749"]}},{"id":"seq3758","metadata":{"taxonomy":["k__Bacteria","p__Actinobacteria","c__Thermoleophilia","o__Solirubrobacterales","f__NA","g__NA","s__sp11047"]}},{"id":"seq3759","metadata":{"taxonomy":["k__Bacteria","p__Chloroflexi","c__Chloroflexia","o__Kallotenuales","f__NA","g__NA","s__sp21230"]}},{"id":"seq3761","metadata":{"taxonomy":["k__Bacteria","p__Bacteroidetes","c__Cytophagia","o__Cytophagales","f__Cytophagaceae","g__Adhaeribacter","s__sp15073"]}},{"id":"seq3766","metadata":{"taxonomy":["k__Bacteria","p__Actinobacteria","c__Actinobacteria","o__Frankiales","f__Geodermatophilaceae","g__Geodermatophilus","s__africanus-obscurus"]}},{"id":"seq3767","metadata":{"taxonomy":["k__Bacteria","p__Proteobacteria","c__Gammaproteobacteria","
[truncated: 1,075,798 more chars]
