# Supplementary material for: Transgressive hybrids as hopeful holobionts
Source: Microbiome. 2025 Jan 22;13:19. doi: 10.1186/s40168-024-01994-8 (PMC11752726; doi:10.1186/s40168-024-01994-8)
Supplement: Supplementary file 12 — Additional file 11: BIOM files, read counts, taxonomy assignments, microbial phylogenies, and lizard metadata for gut and skin samples used in this study. [file 40168_2024_1994_MOESM11_ESM.zip › biom_files/Skin/rooted_tree_out/tree.nwk]

((((((seq15748:5e-09,(seq11124:0.005234941,seq21166:0.005229633)0.839:0.005223743)0.914:0.07541791,(((((seq25693:0.015782658,(seq6064:0.005256702,(seq328:5e-09,(seq3562:0.005245532,seq19755:0.010506632)0.885:5e-09)0.873:5e-09)0.793:0.005404289)0.872:0.018673762,((seq17641:5e-09,(((seq19976:0.0,seq25415:0.0):5e-09,seq35247:0.005215458)0.490:5e-09,(seq1819:5e-09,(seq33700:0.00522149,seq8028:5e-09)0.856:0.005215458)0.915:0.010591284)0.918:0.005221481)0.969:0.03444318,(seq295:0.013134216,(seq15129:0.005227695,seq23964:0.005254175)0.784:0.008172617)0.856:0.01378213)0.865:0.020085957)0.901:0.021890726,((seq19855:5e-09,((seq29637:0.005198365,(seq37439:6e-09,(seq35617:5e-09,((seq27464:0.010561083,((seq23225:0.0,seq27256:0.0):0.020379226,seq25266:0.008449346)0.776:0.008184937)0.587:0.005282189,(((seq475:6e-09,seq479:0.005229992)0.421:0.00521659,((seq1797:5e-09,(seq30704:0.005206973,seq1964:5e-09)0.754:5e-09)0.833:0.005216814,seq27827:0.015790813)0.000:5e-09)0.936:0.010537697,(seq35203:5e-09,(seq8179:0.005227008,(seq2272:5e-09,((seq1779:5e-09,(seq7167:0.005216492,(seq14655:0.003480655,seq35867:0.003479671)0.925:0.003481267)0.910:5e-09)0.910:5e-09,((seq1853:0.0,seq453:0.0):5e-09,seq10388:0.00521546)0.866:0.005227003)0.851:0.005216982)0.836:5e-09)0.943:0.010485566)0.887:5e-09)0.940:0.015913984)0.752:5e-09)0.948:0.015961094)0.943:0.021357243)0.921:0.015958264,(seq1628:5e-09,seq17080:0.005217638)0.734:5e-09)0.936:0.005221482)0.864:0.005246149,(seq16398:5e-09,seq11875:0.005221488)0.772:5e-09)0.988:0.0492986)0.877:0.011349356,(((((seq10626:5e-09,((seq14492:0.005216496,(seq18000:5e-09,seq20877:5e-09)0.895:5e-09)0.903:6e-09,(seq20538:5e-09,seq4997:0.005216494)0.874:0.005245537)0.961:0.015857335)0.915:0.010477724,((seq18631:0.005245537,((seq133:0.0,seq325:0.0):5e-09,seq709:0.005216971)0.549:5e-09)0.880:0.005256707,seq32254:5e-09)0.913:0.005237361)0.867:6e-09,seq1709:5e-09)0.000:5e-09,(((seq12967:0.010488065,seq1278:5e-09)0.847:0.005256703,(seq11740:0.0,seq29840:0.0):5e-09)0.148:0.005237358,((seq9220:0.010509418,seq5126:5e-09)0.925:0.00521979,(seq3012:0.0,seq966:0.0):5e-09)0.446:5e-09)0.835:0.005256704)0.972:0.021284144,((seq2415:0.0,seq28267:0.0):0.027459408,seq29978:0.010223487)0.966:0.027396696)0.000:5e-09)0.933:0.01912279,((seq21970:0.015860249,(seq1525:5e-09,(seq1376:6e-09,seq7284:0.005221484)0.832:0.005256707)0.000:5e-09)0.812:0.010470039,(seq7790:0.005256708,(seq14857:0.005223815,seq3916:5e-09)0.000:6e-09)0.000:5e-09)0.777:0.024806335)0.000:6e-09)1.000:0.795280241,(seq13489:0.008236491,seq9828:0.149491205)1.000:0.518482666)0.000:0.103327202,seq16267:0.62183357)0.409:0.086245123,((seq18861:0.017520641,seq32652:0.014234119)0.987:0.315473794,(seq25387:0.836447043,(seq18512:0.198131185,(((seq21979:0.061809571,seq37208:0.028108616)0.898:0.058851761,(seq16345:0.052272034,(seq7991:0.010680661,((seq8102:6e-09,(seq20775:0.010457713,(seq16184:5e-09,(seq25557:0.010471217,seq30446:5e-09)0.903:0.005168607)0.779:0.005210794)0.781:0.005182784)0.000:5e-09,((((seq37135:0.005183807,(seq20826:0.00516847,seq14574:0.005174145)0.393:5e-09)0.859:0.005168741,(seq16981:5e-09,seq22642:0.010402331)0.839:0.005170399)0.853:5e-09,((((seq16855:0.005184871,((seq13666:5e-09,(seq4504:5e-09,((seq3057:5e-09,(seq10982:6e-09,seq15727:0.005183809)0.847:0.005168603)0.845:5e-09,seq21007:0.01038497)0.846:0.005174098)0.854:0.005169673)0.919:5e-09,((seq29138:5e-09,(seq14917:5e-09,(seq35752:5e-09,(seq12643:6e-09,seq24083:0.027110538)0.860:0.005174106)0.965:0.015627864)0.767:0.010384741)0.896:0.01039361,seq16966:0.005188517)0.893:0.010394827)0.847:0.005175218)0.847:5e-09,seq28126:0.015786591)0.946:0.015937912,seq29080:0.005206516)0.275:5e-09,seq34564:0.015639747)0.836:0.005174544)0.787:0.005224493,seq33562:0.005198314)0.255:0.005227652)0.862:0.020921194)0.998:0.150385816)0.439:0.052979349)0.943:0.067731154,(seq31231:0.194518598,((((seq32117:5e-09,(seq16413:0.004360449,((seq13233:0.020781665,seq20849:0.010850801)0.979:0.042117527,((seq21798:0.0104198,((seq12710:0.016140765,seq20711:0.032523166)0.786:0.021137494,((seq8491:0.005173263,(seq8603:5e-09,(seq14925:0.005208682,seq24459:5e-09)0.857:0.005189684)0.911:0.010456863)0.800:0.005206119,((seq23391:5e-09,seq31181:0.010442224)0.838:0.005168606,seq35042:5e-09)0.868:6e-09)0.416:0.005165047)0.878:5e-09)0.396:0.005873588,((seq25050:5e-09,(seq25406:0.01048337,(seq11524:6e-09,seq23660:0.005189686)0.901:0.015816056)0.826:0.015899261)0.308:0.021526882,(seq35890:0.005004024,((seq37126:0.008142284,seq15188:0.047769327)0.830:0.008899415,((seq23382:0.032356387,seq23647:5e-09)0.976:0.021040737,seq25640:5e-09)0.779:0.005146954)0.895:0.010786845)0.857:0.010542082)0.894:0.015143817)0.871:0.011213467)0.939:0.022837674)0.982:0.032845155)0.156:0.005205847,seq8617:0.010513977)0.000:5e-09,(seq11564:5e-09,seq9329:0.01047121)0.830:0.010505347)1.000:0.249566115,(seq21121:0.046030921,seq24947:0.131395136)0.975:0.111121441)0.272:0.073379685)0.577:0.028991584)0.000:0.095131995)0.972:0.307810421)0.724:0.136945263)0.842:0.133717334)1.000:1.9465975635000003,((seq20379:1.189599471,seq8194:0.300716283)0.754:0.066954669,((seq26045:0.32708402,seq35245:0.459289813)0.926:0.10239535,(((((seq33945:0.104415257,seq35210:0.218961005)1.000:0.328119149,(seq24496:0.207797844,(seq18587:0.24771971,seq34499:0.239683741)0.358:0.069312938)0.586:0.07853069)1.000:0.79540459,((seq11356:0.053717011,seq34769:0.076737674)0.995:0.680138917,(seq15589:0.100328837,seq27617:0.239276646)0.999:0.852721115)0.814:0.342782233)0.911:0.19616805,(((seq11846:0.0,seq36490:0.0):0.004582178,seq8115:5e-09)0.995:0.145337049,((seq18656:0.004667688,(seq1662:0.012166217,seq22044:0.022515442)0.886:0.012171878)0.806:0.004590881,((((((seq10183:5e-09,seq20049:0.143504677)0.838:0.004605058,(seq16262:5e-09,seq472:5e-09)0.990:5e-09)0.464:5e-09,seq17048:0.00462695)0.882:0.027848089,(seq21057:0.004624575,seq36446:5e-09)0.015:5e-09)0.903:0.009299171,seq28130:0.009283991)0.821:0.004639035,seq4534:5e-09)0.000:5e-09)0.892:0.04798302)0.997:0.464734079)0.853:0.085609626,(((seq23137:0.00690345,(seq23948:0.009828958,(seq36977:5e-09,(seq2798:5e-09,seq14806:0.004901888)0.908:0.004878306)0.853:0.01003077)0.930:0.04011907)0.958:0.131568779,(seq32095:0.127590233,(((seq29488:0.004011929,seq3391:0.031330629)0.882:0.042449764,seq28401:5e-09)0.940:0.035189918,(seq22369:5e-09,(seq26880:0.014779022,(seq1530:5e-09,seq3169:0.004863136)0.868:5e-09)0.997:0.063437082)0.496:0.011404429)0.956:0.100035384)0.978:0.155723562)0.999:0.314936173,((seq10889:0.664157077,(seq22869:0.178245356,((seq16537:0.032105723,(((seq1401:0.00178398,seq7011:0.047965449)0.987:0.077559821,((seq11155:0.035704064,seq19581:0.137254563)0.852:0.029603474,seq16495:0.108396056)0.892:0.028767667)0.947:0.045587703,seq28863:0.114170968)0.805:0.015367624)0.823:0.029846882,seq14260:0.110203171)0.123:0.104102913)1.000:0.574970159)0.413:0.063209858,(((((seq30910:0.058872773,((seq6916:0.009524506,(seq28834:5e-09,(((seq5678:0.0,seq8921:0.0):5e-09,(seq2040:5e-09,seq15248:0.034511485)0.977:0.028488959)0.936:0.014681468,(seq12723:5e-09,seq23270:0.029282177)0.937:0.01443029)0.876:0.009799702)0.000:5e-09)1.000:0.062039155,(((seq28526:5e-09,(seq17052:5e-09,seq16801:0.009243394)0.870:0.004599307)0.996:0.07055609,((((seq7579:0.020656053,(seq21807:0.004599308,seq7428:5e-09)0.997:0.080966319)0.994:0.057219855,((((seq28318:0.004035536,((seq18726:0.004475505,(seq3197:5e-09,seq8925:0.004460696)0.899:5e-09)0.439:0.009018191,(seq10238:5e-09,seq17043:0.00896765)0.875:0.009075548)0.907:0.014246684)0.827:0.018123986,(((seq20726:0.009008811,(seq10766:5e-09,(seq11502:0.009000018,(seq34937:5e-09,(seq23622:0.009028271,(seq12822:0.0,seq27699:0.0):0.00900001)0.196:5e-09)0.944:0.008991204)0.955:5e-09)0.948:5e-09)0.742:0.004715326,seq12227:0.004266618)0.895:0.013756734,(seq20899:0.009170624,(seq23773:0.013475937,((seq16958:5e-09,((seq2009:5e-09,(seq9384:6e-09,(seq7413:0.009012472,seq35696:0.009015378)0.774:0.004498983)0.834:0.004461828)0.626:5e-09,seq1643:0.004471151)0.770:0.004471157)0.728:5e-09,(seq7315:0.004467986,seq35530:5e-09)0.858:0.004471159)0.949:0.018670609)0.901:0.013842261)0.926:0.018942046)0.948:0.033069923)0.992:0.055815239,seq33914:5e-09)0.963:0.033201441,seq25677:0.005001425)0.887:0.019072851)0.805:0.020346557,seq17524:0.018807173)0.749:0.008672819,seq13174:0.044673755)0.847:0.019706034)0.851:0.018126094,(((((((seq29868:0.04539863,(((((seq28306:0.012273295,seq6115:0.008077596)0.882:0.008163817,seq23909:5e-09)0.733:0.003753876,seq14656:0.008175601)0.997:0.043648195,(seq10908:0.021074165,seq33408:0.039262003)0.396:0.009472007)0.908:0.018964614,((seq33483:6e-09,(seq31463:5e-09,seq37083:0.016135555)0.880:0.00399089)0.938:0.01663822,((seq3409:0.04265779,(seq29527:0.071121689,seq8720:0.035892224)0.854:0.026006742)0.815:0.03033575,(((seq21289:5e-09,seq31215:0.012076473)0.841:6e-09,(seq21802:5e-09,(seq6200:0.016281892,(seq25867:0.003985147,seq7021:5e-09)0.840:6e-09)0.903:0.00393392)0.966:0.011903163)0.772:0.004139612,(seq23812:0.016182947,(((seq3189:0.027272892,seq30292:0.012401849)0.938:0.022551127,(seq2561:5e-09,seq34109:0.033131269)0.749:5e-09)0.996:0.028696737,(seq18274:0.0,seq32496:0.0):0.016282032)0.712:5e-09)0.903:0.011985019)0.862:0.013939271)0.871:0.015297992)0.797:0.008282328)0.904:0.023079843)0.338:5e-09,((seq22873:0.003011793,seq29453:0.008797416)0.999:0.058607177,(((seq2276:0.0,seq3217:0.0):5e-09,seq367:5e-09)0.574:5e-09,((seq1240:0.0,seq7641:0.0):5e-09,(seq3176:0.004370106,seq4918:5e-09)0.212:5e-09)0.820:0.004332001)1.000:0.064210969)0.793:5e-09)0.978:0.027706951,seq31659:0.057773014)0.800:0.009970944,(seq31284:6e-09,(seq30833:0.015481324,seq7607:0.004071837)0.148:0.005004411)0.906:0.015000438)0.816:0.019080226,(seq21745:0.080648437,seq33323:0.021285846)0.000:5e-09)0.890:0.025320855,((seq22145:0.004196375,seq5320:0.003751558)0.719:0.009169335,(seq17515:0.004395378,(seq8755:0.003701672,((seq23849:0.0,seq36100:0.0):0.004124533,((seq23802:0.0,seq36059:0.0):5e-09,seq37180:0.011958976)1.000:0.073910452)0.886:5e-09)0.876:0.011926368)0.965:0.049189413)0.996:0.070809788)0.899:0.022454723,((((seq32760:0.013838679,(seq33421:0.00874122,(seq1578:5e-09,seq3818:0.004603935)0.664:0.001773075)0.721:0.003672457)0.911:0.019602636,(seq16280:0.018861395,seq4857:5e-09)0.406:0.014791131)0.940:0.023248646,((seq27539:0.004555623,(((seq16803:0.023130989,seq8169:0.01789415)0.741:0.006646002,((seq11796:5e-09,seq16995:0.004599307)0.852:0.004591656,seq10783:5e-09)0.376:6e-09)0.776:5e-09,(seq4914:5e-09,seq6593:0.009351751)0.982:0.023684332)0.522:0.004687892)0.891:0.009355776,(seq14844:0.004599309,seq17393:5e-09)0.936:0.013964825)0.777:0.004816772)0.332:0.004682656,seq3809:0.004784047)0.947:0.029419131)0.965:0.035584115)0.744:0.012987558)0.931:0.028086664)0.870:0.011268941,((((seq30209:5e-09,seq35139:0.018240209)1.000:0.14437549,((((seq32439:0.024295694,(seq11922:0.00631544,(seq19495:0.007864172,seq29866:0.003877505)0.919:0.014902859)0.790:0.011108703)0.409:0.008190241,(seq21332:6e-09,(((seq16923:0.0,seq36257:0.0):5e-09,(seq32608:0.003844184,(seq13467:0.003844177,seq7606:5e-09)0.000:5e-09)0.862:0.003857884)0.951:0.007812171,(seq14663:0.003835967,seq14799:5e-09)0.964:5e-09)0.903:0.00777772)0.952:0.011770463)0.929:5e-09,seq33200:0.003887646)0.780:0.007696139,seq21132:0.003996543)0.922:0.03021259)0.911:0.032831077,(((seq11668:0.007273135,seq12634:0.021902771)0.984:0.041839928,(((seq30078:5e-09,seq31469:0.003908046)0.989:0.027606218,((seq32946:5e-09,(seq18384:0.014067368,seq25325:0.031507062)0.846:0.009627544)0.973:0.02000731,seq18876:0.012320277)0.000:6e-09)0.993:0.03870661,(seq27182:0.01178079,((seq29912:5e-09,seq30670:0.003541068)0.962:0.022136855,seq37417:0.020979246)0.196:0.005279016)0.952:0.029474993)0.000:5e-09)0.923:0.019465022,((((seq34239:0.027865135,(seq10648:0.011736955,seq23789:6e-09)0.798:0.016278191)0.342:0.019927274,(seq24852:0.02616604,seq26650:0.0613798)0.892:0.024596734)0.894:0.021271862,((((seq30564:0.047464368,(((seq3821:6e-09,seq6329:5e-09)0.913:5e-09,((seq10542:5e-09,seq15488:5e-09)0.896:6e-09,(seq25412:0.003890545,seq32859:0.069299084)0.735:5e-09)0.872:0.003856477)1.000:0.054532316,(seq31692:5e-09,(seq17772:0.004070889,(seq31389:0.0,seq34526:0.0,seq628:0.0):5e-09)0.853:0.007296298)0.998:0.047220011)0.861:0.009468218)0.875:0.026462333,(seq32422:0.070952229,((((seq28164:0.019999523,seq23116:0.020747721)0.943:5e-09,seq24174:5e-09)0.921:0.011955104,seq10469:5e-09)0.458:0.022602866,(seq12085:0.007881837,(seq12880:5e-09,((((seq19800:0.0,seq30514:0.0):0.007740645,(seq10823:5e-09,seq7663:5e-09)0.586:5e-09)0.975:0.01956755,seq3429:5e-09)0.277:5e-09,(seq21000:0.0,seq29749:0.0):5e-09)0.975:0.015634003)0.844:0.007885289)0.886:0.019522723)0.971:0.034221494)0.679:0.010115515)0.696:0.011130183,seq37211:0.070464185)0.863:0.017866328,(seq35792:0.054077946,((seq12383:0.030375598,seq17785:0.001631641)0.803:0.017302901,(seq28762:0.001713646,(seq35713:0.01386236,seq6749:5e-09)0.980:0.033560949)0.663:0.012587629)0.980:0.053589351)0.935:0.035368663)0.600:0.00172901)0.975:0.034404488,(seq27965:0.051960462,seq29391:0.018175171)0.997:0.077802683)0.000:5e-09)0.851:0.015447845)0.973:0.043251912,((seq13424:0.077532187,(seq8357:0.056549779,((seq23726:0.001697322,seq24059:0.00702571)0.549:0.016302738,((seq6147:5e-09,(((seq20962:5e-09,seq25263:0.017944406)0.946:0.017652219,(seq23579:0.008742722,seq4510:5e-09)0.819:5e-09)0.986:0.017873065,seq6341:5e-09)0.840:0.004367617)0.846:0.004378154,(seq35775:0.0,seq8825:0.0):5e-09)0.979:0.037109369)0.961:0.059078212)0.989:0.067573541)0.974:0.057791555,(((((seq14156:5e-09,(seq2708:5e-09,(seq21869:0.003089434,seq35377:0.003091228)0.927:0.00309018)0.861:0.00463809)0.932:0.024320559,(seq25339:6e-09,((((seq19067:0.004627153,(seq30933:0.014181239,seq15450:0.014041295)0.822:5e-09)0.919:5e-09,(seq15460:0.019090372,((seq12494:0.009332524,seq6062:0.004630612)0.858:0.009423782,(((seq15364:0.004690138,seq1870:0.018927368)0.878:0.009467608,seq24600:0.009440724)0.872:0.009424348,seq22670:0.004672838)0.755:0.004652255)0.769:0.00469422)0.146:0.009416241)0.952:0.018870607,seq8784:0.004638053)0.410:6e-09,((((seq3506:0.018564498,(seq18035:0.014139356,(((((seq22741:5e-09,seq33041:0.009329647)0.845:0.009352598,seq4567:5e-09)0.922:0.004627002,(seq12477:0.0,seq24307:0.0):5e-09)0.179:6e-09,(seq8087:5e-09,(seq11593:0.004646848,seq21264:0.014113392)0.575:5e-09)0.930:0.009299558)0.955:0.014017605,seq18517:5e-09)0.774:5e-09)0.753:0.006660882)0.880:0.013249616,seq33641:0.014089834)0.892:5e-09,seq25363:5e-09)0.930:0.009306455,(((seq36250:5e-09,(seq18338:0.009443886,seq23080:0.009444105)0.771:0.004546576)0.959:0.01401761,(seq21817:6e-09,(seq26677:0.004627486,((seq1025:5e-09,seq19887:0.009303901)0.850:0.004646895,((seq25304:5e-09,seq6885:5e-09)0.919:5e-09,(seq4985:5e-09,seq18998:0.004631685)0.873:0.004646846)0.825:0.009319042)0.622:5e-09)0.910:0.004640342)0.907:0.004639766)0.193:5e-09,seq21889:0.004631688)0.055:5e-09)0.920:0.009325489)0.868:0.004632459)0.885:0.01374081)0.666:0.010115584,((seq20251:0.0,seq32902:0.0):5e-09,seq22146:0.009282589)0.961:0.028376235)0.878:0.019200296,((seq32627:5e-09,(seq2288:5e-09,seq8568:0.004646846)0.941:0.009292452)0.743:0.004728128,(seq27791:0.018710423,(seq13749:5e-09,seq23021:0.014074475)0.946:0.024109686)0.947:0.019503123)0.860:0.014638162)0.998:0.062829929,(((seq27774:0.09986618,seq23305:5e-09)0.964:0.029959343,((((seq6124:0.009492062,seq31649:0.070726102)0.835:0.010121105,(seq16432:0.009825357,(seq30111:0.0,seq8164:0.0):0.004204142)0.945:0.014501663)0.000:5e-09,((seq16238:0.009415157,seq32855:0.004550557)0.919:0.009417886,(seq20991:0.0045917,(seq4167:5e-09,(seq15639:0.009241374,(seq25803:0.00459346,seq5995:5e-09)0.725:6e-09)0.889:0.004618918)0.857:0.004599743)0.536:5e-09)0.993:0.03940534)0.925:0.023403289,(seq34500:0.016746893,((seq16309:0.004057328,(((seq21851:0.0,seq28649:0.0):5e-09,(seq17601:0.004103095,(seq25132:0.0,seq33170:0.0):5e-09)0.869:0.004099427)0.592:0.008401002,seq35001:0.004175852)0.559:6e-09)0.991:0.069479262,(seq12197:0.084508503,((seq32032:0.029614826,(seq10725:6e-09,(seq15501:0.003300888,seq27110:0.022090732)0.980:0.026411072)0.840:0.013781967)0.000:0.004597627,(seq32026:0.023010771,seq24552:0.056840918)0.744:0.008437595)0.994:0.072081064)0.885:0.023290477)0.968:0.041692324)0.883:0.034310263)0.911:0.038514382)0.764:0.007989992,(seq7985:0.051754459,(seq13500:0.004501658,(seq12536:0.004494028,seq36755:5e-09)0.000:5e-09)0.952:0.019506713)0.478:0.009292145)0.810:0.01381409)0.742:0.006299519)0.777:0.012162108)0.768:0.01481001)0.851:0.031253872,((((seq19089:0.023246064,seq33167:0.008942509)0.895:0.017083313,(seq27697:5e-09,(seq16961:0.002290128,seq31108:0.015831022)1.000:0.086901872)0.899:0.01109489)0.975:0.055167642,(seq18728:5e-09,seq35915:0.004537417)0.882:0.027521051)0.367:0.014593332,seq36443:0.041029198)0.962:0.063611428)0.986:0.159179127,(seq23038:0.092493998,seq35150:0.053270234)0.877:0.041890575)1.000:0.271528573,((seq26265:0.335881642,((((((seq3127:0.22436612,seq9353:0.208693373)0.875:0.102877941,((seq4653:0.053510282,((((((seq1123:5e-09,((seq15:0.0,seq1581:0.0):5e-09,(seq1806:0.003214408,seq1895:0.003216421)0.912:0.003215066)0.942:0.009665018)0.814:0.009652407,(seq792:5e-09,(seq23318:0.004803792,seq4562:0.004800133)0.866:5e-09)0.911:5e-09)0.806:0.004822017,((((seq3948:5e-09,(seq25431:0.004800707,seq5235:0.019569965)0.914:5e-09)0.885:5e-09,seq5377:0.00481868)0.837:0.004807209,(seq2376:6e-09,seq2957:0.004800128)0.842:0.004818673)0.324:5e-09,seq4280:5e-09)0.778:0.004840629)0.776:0.005036175,(seq7884:0.051888399,seq3103:0.01094115)0.683:0.003462237)0.970:0.025183602,((seq1276:5e-09,(seq7629:0.004809913,seq27352:0.004800332)0.902:5e-09)0.000:5e-09,(seq21919:0.044820793,seq5746:0.014585296)0.734:0.004744386)0.961:0.019728426)0.698:0.004980566,(((seq15795:0.071375916,(seq191:5e-09,seq21303:0.014558672)0.678:5e-09)0.953:0.009685531,seq31082:5e-09)0.430:0.004813911,seq169:6e-09)0.879:0.014855333)0.909:0.033361999)0.997:0.089693182,((seq33372:0.046029857,seq34415:0.135564045)0.964:0.084353833,(seq20639:0.138267758,(seq16655:0.046249209,(seq4274:0.056104079,seq9090:5e-09)0.949:0.050003949)0.758:0.04194991)0.627:0.008112151)0.899:0.045202907)0.255:0.027106379)0.918:0.059007587,(((((seq24306:0.112472565,((seq11559:5e-09,(seq2403:0.002764405,seq4257:0.002027433)0.984:0.023127247)0.944:0.03013126,(seq33175:0.029763625,seq34493:0.140944819)0.860:0.024356882)0.900:0.026248676)0.221:0.017285146,((((seq288:5e-09,seq6696:0.004465953)0.922:0.022595377,(seq3206:0.019256545,(seq14573:5e-09,seq562:0.004463669)0.442:0.008995492)0.000:0.000517524)0.979:0.149209258,(seq6061:0.033813766,(seq21579:0.004145401,seq13211:0.272954593)0.215:0.038706223)0.980:0.143103842)0.943:0.121093059,(seq14765:0.01623288,seq15767:0.012892247)1.000:0.390370884)0.883:0.090959727)0.936:0.071973609,((((seq11392:6e-09,((seq480:6e-09,seq8835:0.004491674)0.855:0.004515908,seq3024:6e-09)0.779:0.004501653)0.998:0.041373606,((seq6037:6e-09,((seq15203:0.00449403,seq23388:6e-09)0.784:0.004544933,seq10949:0.00913585)0.112:0.004497002)0.998:0.067317711,seq9204:0.082550953)0.801:0.009895828)0.767:0.005221961,(seq12431:0.084757515,seq7117:0.020415146)0.962:0.035242931)0.649:0.002560293,((seq28602:0.0,seq3874:0.0):5e-09,(seq14384:0.020167533,seq2447:0.048972954)0.982:0.04319035)1.000:0.167844758)0.246:0.019723402)0.000:5e-09,(((((seq1863:0.009125424,seq22787:5e-09)0.972:0.055470117,seq1744:0.119240932)0.908:0.051169626,((seq27529:0.004280136,(seq29303:0.137535928,seq35142:5e-09)0.755:0.004721604)0.995:0.073024211,seq24669:0.09326872)0.624:0.010229318)0.548:0.004122287,(seq13300:0.092261702,(seq7966:0.028083158,(seq10894:0.016304757,seq27289:0.124367295)0.817:0.030365601)0.925:0.043333014)0.918:0.041045737)0.626:0.021934861,(((seq4090:0.045579559,(seq6395:0.085333283,seq2608:0.039781309)0.831:0.018474581)0.658:0.016088524,((seq21992:0.050601651,(seq6690:0.018364352,seq9894:5e-09)0.957:0.028234531)0.664:0.010803205,(seq36448:0.046984705,(seq2788:0.050946451,seq4394:0.024336755)0.236:0.023430143)0.860:0.017078322)0.774:0.009420185)0.909:0.026478575,((seq26780:0.06000246,seq7208:0.054733811)0.349:0.017156929,((((seq1557:0.031254988,seq8563:0.006649242)0.826:0.012743694,((seq21001:0.009022004,(seq29993:0.0,seq490:0.0):5e-09)0.895:0.021541661,(seq10445:5e-09,seq32351:0.009020463)0.999:0.066400916)0.940:0.028224546)0.789:0.011418481,(seq27991:0.025946401,((seq366:0.035813712,seq8917:0.04884808)0.758:0.021230488,(seq4000:0.022173089,seq17294:0.059754285)0.759:0.00772004)0.808:0.017521867)0.779:0.010551647)0.885:0.014347941,((seq29950:0.068546049,seq9704:0.090303293)0.729:0.015700094,((seq10802:0.0,seq30432:0.0):0.060965218,(seq12881:0.03207607,seq24945:0.02495149)1.000:0.115207856)0.887:0.020979566)0.725:0.00594437)0.883:0.017915802)0.856:0.017987583)0.677:0.018458484)0.701:0.004730367)0.866:0.011002379,(seq3000:0.015288329,(seq1828:0.022292487,((seq25365:0.004491687,seq24637:5e-09)0.833:6e-09,((seq11999:5e-09,((((((seq3693:6e-09,(seq14790:6e-09,(seq17564:5e-09,((seq15118:0.004491679,seq9525:5e-09)0.959:0.009053229,((seq14582:0.00453024,seq6610:0.018693611)0.869:0.009186207,((seq12128:5e-09,seq13071:0.004497253)0.776:0.004454159,(seq9437:5e-09,(seq2729:5e-09,seq23147:0.004487145)0.915:0.004497245)0.902:0.009142004)0.782:0.004638386)0.777:0.004494118)0.478:5e-09)0.903:0.004527188)0.406:0.004491672)0.832:0.004527171,seq5194:0.004501659)0.086:5e-09,seq9580:5e-09)0.858:0.004501659,seq23654:5e-09)0.837:0.004501657,(seq2956:5e-09,(seq4645:6e-09,seq5961:0.004527686)0.377:0.004501333)0.839:0.00452774)0.397:5e-09,seq2032:5e-09)0.950:0.004491686)0.930:5e-09,((seq980:5e-09,(seq610:5e-09,(seq22061:0.00906217,(seq27076:5e-09,seq36083:0.004501645)0.000:0.004501645)0.746:5e-09)0.950:0.004491673)0.883:5e-09,(seq12334:0.013667094,seq30100:5e-09)0.973:0.023117689)0.904:0.009062159)0.950:0.009062128)0.999:0.071679699)0.245:0.008851642)0.828:0.011898282)0.951:0.054154895)0.989:0.093516318,(seq25215:0.130281133,((seq23705:0.12596899,seq6963:0.000991812)0.000:5e-09,((seq24053:0.017836062,(seq20686:0.029971905,(seq24256:0.055055894,(seq18276:0.011382336,((seq199:5e-09,seq28208:0.004069421)0.928:0.004070178,(((seq13:5e-09,(((seq906:5e-09,seq6872:0.01367434)0.867:0.004072607,seq343:0.004070178)0.769:5e-09,(seq5763:0.008210699,(seq22333:0.008306103,seq36519:0.013753072)0.599:0.008218846)0.899:6e-09)0.910:5e-09)0.000:6e-09,(seq359:0.004070177,seq3849:0.004070177)0.946:5e-09)0.949:5e-09,seq4919:0.004067703)0.815:5e-09)0.999:0.065264566)0.850:0.029913441)0.955:0.034371839)0.972:0.036867674)0.961:0.029548776,seq15181:0.024880266)0.284:0.026268073)0.984:0.100351347)0.917:0.044594379)0.995:0.167619507,(((seq26368:0.005178465,seq30529:0.004012136)0.434:0.007440994,(seq27379:0.013631998,seq28992:0.009664656)0.887:0.021430656)1.000:0.166439393,((seq29071:0.035059921,seq34596:0.024008227)0.962:0.05151391,(seq23030:0.215374353,(seq31305:0.097012079,(seq27381:0.020443179,(seq3751:0.01909949,((seq12388:0.037599338,seq27206:0.021507373)0.178:0.011491944,((seq34191:0.042639364,(seq11455:0.016095706,seq34848:0.032223594)0.799:0.029802194)0.761:0.010124244,(seq31192:0.072075238,((seq13291:5e-09,seq6244:0.075828914)0.001:0.003824167,seq14646:0.034692404)0.861:0.014163011)0.738:0.008000658)0.597:0.015281653)0.543:0.015984407)0.902:0.028326334)0.997:0.117581029)0.860:0.03056769)0.540:0.019991622)0.865:0.050598107)0.732:0.060043336)0.932:0.064523298,(((seq11008:0.053926452,seq35085:0.095736806)0.887:0.030104971,(((seq24831:0.025789267,(seq36695:0.00576946,seq5169:0.003461926)0.997:0.06187397)0.856:0.013766149,(((seq22161:0.071142049,(seq10755:5e-09,(((seq32842:6e-09,((seq24017:0.023653359,seq30450:0.01400003)0.791:0.009298861,(seq26887:0.014076299,seq36637:0.004579976)0.789:5e-09)0.986:0.023370889)0.947:0.013843522,(seq32845:0.0,seq6784:0.0):5e-09)0.850:0.004584266,((seq14676:0.0,seq31940:0.0):0.004576593,(seq15693:0.004590503,seq24504:5e-09)0.861:0.004572414)0.511:6e-09)0.991:0.023382803)0.933:0.024221909)0.514:0.023670485,seq20649:0.059395788)0.000:5e-09,((((seq12248:0.018803064,seq24386:5e-09)0.971:0.02355562,((seq22492:0.055021407,(seq36245:0.013926454,((seq17400:5e-09,(seq21667:0.033163777,seq33176:5e-09)0.998:0.033277663)0.744:5e-09,(seq27739:0.004579642,seq32119:5e-09)0.977:0.023478374)0.819:0.00927622)0.948:0.024213471)0.828:0.008866603,(seq28330:5e-09,(seq29020:0.04921398,((seq20700:0.0,seq30811:0.0):5e-09,(seq25576:5e-09,seq30928:0.004568605)0.999:0.018812714)0.646:0.023761145)0.840:0.01399014)0.890:0.014007725)0.747:0.004706677)0.899:0.013868404,(seq34387:5e-09,(seq26386:0.014147755,(seq29652:0.01870812,seq30014:5e-09)0.806:0.009254965)0.947:0.018946062)0.768:0.004584643)0.854:0.011833313,(seq22232:0.031647477,seq29259:0.026903598)0.232:0.008789043)0.922:0.016915925)0.771:0.007831766)0.686:0.010596391,(((seq24982:0.009434514,seq30818:5e-09)0.998:0.074205703,seq20972:0.029689106)0.482:0.014042553,seq33217:0.097934424)0.371:0.009038904)0.997:0.066915606)0.818:0.020644224,(((seq28697:0.013403938,(seq22723:0.00455057,seq30002:0.018645307)0.746:0.01060464)1.000:0.180754089,(seq31936:0.227055107,(seq10997:0.245555438,seq35944:0.080063496)0.848:0.064790147)0.844:0.054010938)0.880:0.044429532,seq23399:0.166132881)0.818:0.033087247)0.905:0.044932294)0.907:0.065394509)0.789:0.028446557,(((((seq34606:0.303452017,(((seq15670:0.124672161,(seq25267:0.123313275,(seq26050:0.075166192,(seq32548:0.026901183,seq34693:0.021765446)0.935:0.046714113)0.963:0.071507777)0.606:0.036812584)0.795:0.029972665,(((((((seq26100:0.03886897,seq28192:0.023626644)0.479:0.018877949,(seq28045:0.063248438,seq32376:0.071021888)0.198:0.012781106)0.871:0.016503851,((seq32311:6e-09,seq34484:0.013705461)0.937:0.018755169,(seq10692:0.004580998,seq36225:0.008992078)0.738:0.004472155)0.968:0.033456866)0.962:0.043654485,(seq30644:0.123331861,(seq37305:0.068174075,seq36012:0.033063023)0.845:0.018591033)0.895:0.038490469)0.974:0.038626783,(seq15867:0.041860149,seq35815:0.077968289)0.819:0.019154076)0.495:0.011475182,seq16167:0.045298786)0.961:0.027187852,(((((seq27781:0.014325077,(((seq24278:0.015417683,((seq11506:5e-09,seq30147:0.004712296)0.891:6e-09,(seq16542:0.004745894,seq20034:5e-09)0.848:0.004745891)0.918:0.019081209)0.494:0.011940882,((((((seq1960:0.016166448,seq2474:6e-09)0.995:0.176483986,(seq15270:0.023069979,seq31492:0.019207685)0.964:0.091502537)0.990:0.153130459,seq22762:0.108294344)0.747:0.019849011,(seq3093:0.096959589,(seq9075:0.007382768,(seq19982:0.03598911,(seq21240:0.191610849,seq4874:0.074674482)0.251:0.018881376)0.873:0.030619511)0.884:0.025189213)0.753:0.008076306)0.763:0.006737904,(((seq25080:5e-09,(seq9646:6e-09,((seq10591:0.009957117,(seq12377:0.0047459,seq20698:5e-09)0.776:0.004724708)0.415:0.009956627,(seq30351:6e-09,seq29425:0.004745896)0.698:0.004715741)0.832:5e-09)0.965:0.010102895)0.892:0.021863852,(seq13404:0.014858962,seq28168:0.012425042)0.560:0.006822553)0.983:0.035695004,(((((seq19802:0.039062987,(((seq19817:0.0,seq3350:0.0):0.01936813,seq21768:0.015246744)0.909:0.019110535,(seq7334:0.035263407,(seq3926:5e-09,seq26763:0.029971352)0.367:0.004654705)0.935:0.023819756)0.714:0.009794798)0.747:0.00795683,((seq20450:0.044357527,((seq16186:6e-09,seq28105:0.024025719)0.955:0.019722087,(seq6173:5e-09,seq37509:0.060385848)0.753:0.004644508)0.851:0.009057962)0.749:5e-09,(seq18709:0.034537349,(seq20138:5e-09,seq7381:0.004745896)0.968:0.024554643)0.945:0.020282922)0.611:0.0098906)0.812:5e-09,(seq17392:5e-09,(seq27269:0.002671377,seq35663:0.008900539)0.796:0.00267316)1.000:0.080072828)0.957:0.026040026,seq25520:0.025503009)0.756:0.00812866,(seq28582:0.050499224,(((((seq3255:0.009430596,(seq17907:5e-09,seq21259:0.00470911)0.571:0.000169184)0.840:0.010735706,(seq13538:0.004699727,seq2691:5e-09)0.773:0.009043042)0.921:0.019040779,(seq30405:0.072424508,seq37352:0.084140544)0.734:0.00590902)0.900:0.022901332,(seq3202:0.014498056,seq5768:0.004819315)0.786:0.004757311)0.000:5e-09,(seq21391:0.023167778,(seq10389:5e-09,seq15549:0.009160473)1.000:0.081978663)0.855:0.026943592)0.941:0.024901705)0.873:0.010457081)0.774:0.005450276)0.655:0.004126912)0.874:0.01434039,(((seq17216:0.021485392,seq6754:0.02370839)0.930:0.021341643,((seq28854:0.036629108,((seq24874:0.039127665,(seq5137:0.015146193,(seq11918:0.018840386,seq24651:0.011503138)0.954:0.023639622)0.770:0.005106342)0.865:0.017330787,(seq25596:5e-09,seq4149:0.024025716)0.970:0.020407946)0.000:5e-09)0.402:0.010161497,(((seq32736:5e-09,seq34032:0.014117797)0.851:0.013673556,(seq17457:0.030669746,(((seq4150:6e-09,(seq1404:5e-09,(seq3671:6e-09,(seq27870:5e-09,seq3695:0.004730087)0.914:0.004730085)0.918:0.009513877)0.917:0.004713989)0.747:0.007238547,(seq23410:0.031462034,seq6304:0.013192262)0.906:0.027193298)0.829:0.0109818,((seq6029:0.040108119,seq8027:6e-09)0.912:0.017592479,((seq4050:5e-09,(seq9516:0.014343694,seq5934:5e-09)0.610:0.014570758)0.682:0.010002849,seq5716:0.024861408)0.927:0.021259444)0.137:0.000410116)0.755:0.006564453)0.960:0.024820201)0.679:0.007403164,(seq17330:0.068374374,seq32319:0.015547753)0.799:0.016809271)0.844:0.01082021)0.753:0.005205066)0.713:0.004031555,(seq17249:0.014220909,(seq3839:0.00952373,(seq3370:5e-09,seq9609:0.004725205)0.000:5e-09)0.878:0.010065404)0.953:0.022963279)0.880:0.015843983)0.876:0.011935151)0.768:0.007115482,seq9305:0.004714174)0.000:5e-09)0.776:0.005641403,seq32238:0.00954866)0.786:0.005753435,((seq24456:5e-09,seq31049:0.019302071)0.983:0.02505891,((seq33450:0.009371511,seq30600:0.009387084)0.970:6e-09,((seq36597:0.023029442,(seq18902:0.017889476,seq34634:0.036774153)0.628:0.009065171)0.760:0.006954628,(seq5461:0.018131019,(seq33384:5e-09,(seq19974:5e-09,(seq10310:0.0,seq24356:0.0):0.034731329)0.939:0.014359852)0.850:0.012228864)0.950:0.02402567)0.834:0.009784188)0.864:0.009736619)0.892:0.014435165)0.000:5e-09,(seq21648:0.03807038,(seq28237:0.016080782,(seq12459:0.011175178,seq37344:0.003920453)0.763:0.010895218)0.983:0.048653406)0.190:0.014901811)0.913:0.016272504,(seq16768:0.042642795,(seq13008:0.078100394,(seq36969:5e-09,(seq27782:0.028908956,seq8770:5e-09)0.000:5e-09)0.921:0.014644624)0.751:0.004900525)0.888:0.015344209)0.766:0.00553735)0.682:0.004963202)0.831:0.022588576,(seq27272:0.090986529,seq34618:0.078964443)0.946:0.078588861)0.834:0.02481263)0.944:0.080364215,seq32999:0.309365575)0.805:0.046773878,((((((seq34683:0.051408798,seq35671:0.126501839)0.955:0.080966595,(((seq30855:0.064226488,(seq27025:0.10175267,(((seq15669:0.004295094,(seq29004:0.111446384,seq29508:0.032159167)0.701:0.060279304)0.969:0.043053467,seq32428:0.02705167)0.657:0.010451225,(seq16412:0.049545488,seq33894:0.014278451)1.000:0.112541711)0.403:0.022208357)0.829:0.062881837)0.992:0.115215601,(seq34216:0.090274788,(seq34862:0.16150532,(seq16971:0.074085091,(seq28715:0.106594549,seq32096:0.041543398)0.912:0.04404693)0.882:0.047236785)0.813:0.081910197)0.947:0.05040235)0.819:0.028065521,(seq35250:0.009260489,seq35737:5e-09)1.000:0.26705542)0.806:0.050448379)0.957:0.050514742,(seq34309:0.159615563,seq35034:0.04785792)0.840:0.033606334)0.878:0.025063327,(((seq31832:0.126896819,(seq16339:0.00859157,seq19803:0.005968848)0.979:0.095742716)0.995:0.104306508,(((seq32656:0.144126721,((((seq20037:6e-09,(seq8713:0.010302558,seq6892:5e-09)0.850:0.003354233)0.980:0.055590038,(seq20519:0.079843009,seq33443:0.065410077)0.855:0.025241494)0.845:0.019810719,((seq11501:5e-09,seq16319:0.006796653)0.994:0.086122163,(seq8773:6e-09,(seq12397:0.013031645,seq18150:0.020875543)0.082:0.008564633)0.977:0.052709656)0.874:0.035612089)0.630:0.037886039,((seq18398:6e-09,seq22302:0.003354224)0.994:0.09661102,(((seq2682:0.0,seq8005:0.0):0.055602148,(seq8764:0.017887761,((seq9372:5e-09,(((seq27133:0.0,seq2924:0.0):6e-09,seq6156:0.003349525)0.450:5e-09,(seq20958:6e-09,(seq14992:0.006768663,seq1817:5e-09)0.917:0.006768679)0.833:0.003354209)0.957:0.006766612)0.941:0.006792163,(seq21976:6e-09,(seq19183:5e-09,seq34631:0.00334049)0.862:0.00334366)0.000:5e-09)0.152:0.010306889)0.933:0.032065181)0.928:0.026786196,((seq4802:5e-09,(seq15814:5e-09,seq4712:0.06909065)0.844:0.003343622)0.996:0.069179794,(seq30021:0.019610391,seq25772:0.114719521)0.905:0.034286743)0.431:0.011237596)0.642:0.009988171)0.984:0.102608271)0.908:0.054579219)0.234:0.078977002,seq36359:0.243937971)0.949:0.065788253,((seq21568:5e-09,seq29304:0.003778913)1.000:0.22058379,((((((seq4700:0.05531152,(((seq9392:0.026075362,(seq16236:5e-09,seq18645:0.003337373)0.923:0.015666368)0.742:0.006104558,((seq5720:0.000575196,((seq12206:0.003337785,(seq16099:0.003337383,seq5651:5e-09)0.000:6e-09)0.815:0.027697841,seq34468:0.249158994)0.913:0.035778553)0.907:0.020391065,(seq13790:0.003320674,seq6656:5e-09)0.918:0.017712148)0.800:0.00967118)0.879:0.021711078,seq23704:0.009036611)0.858:0.013741125)0.928:0.041752601,((seq18031:0.106702523,((seq11951:0.0,seq6600:0.0):0.006409826,((seq7886:0.007406387,(seq14964:0.013664372,seq16114:5e-09)0.000:0.006193702)0.983:0.053753707,(seq28180:0.020240313,seq30372:0.041167479)0.364:0.01514563)0.970:0.044409475)1.000:0.116605957)0.887:0.08334346,((seq14419:0.204618985,((seq3694:5e-09,seq6868:0.010403285)0.948:0.035981956,(((seq6906:5e-09,(seq10144:5e-09,seq13480:0.006822342)0.877:0.003416024)0.954:0.024839655,(seq15829:0.003400077,seq6832:5e-09)0.950:0.02645655)0.920:0.029519868,(seq2954:0.056754216,seq7581:0.02649947)0.248:0.012044921)0.907:0.039891872)0.981:0.099535786)0.850:0.042707551,(seq21498:0.261876912,seq37029:0.216442433)0.914:0.06825587)0.903:0.067280157)0.469:0.042094839)0.937:0.05360026,((seq12847:0.003416227,seq18653:5e-09)0.775:0.014413862,((seq1409:0.0,seq27210:0.0):5e-09,seq23605:0.003409637)0.684:0.007337872)0.989:0.076575356)0.228:0.02123474,(((((seq2736:0.0,seq3580:0.0):0.011268072,(((seq33038:0.014518763,seq6132:0.007013528)0.986:0.053878536,(seq32880:0.036245048,seq15919:0.096890457)0.000:0.016578703)0.000:0.004211167,(seq32552:0.003392868,seq971:5e-09)0.960:0.025831986)0.953:0.029577367)0.943:0.02073232,(seq1590:0.013991233,((seq11696:0.006795458,seq24337:0.01076591)0.937:0.014496143,(((seq14666:0.0,seq397:0.0,seq44:0.0):0.010566891,(seq4010:0.003409593,((seq2434:5e-09,(seq30987:0.003409637,((seq74:5e-09,(((seq12180:0.003391954,seq6321:0.003392093)0.925:5e-09,(seq2081:0.003392561,seq1736:0.003392013)0.909:5e-09)0.000:5e-09,(seq2104:0.003401315,seq4156:0.003401315)0.944:5e-09)0.000:6e-09)0.930:5e-09,((seq14507:0.003404824,(seq12679:5e-09,seq25854:0.003391913)0.443:5e-09)0.860:0.003392558,(seq12178:0.003404835,seq2039:5e-09)0.854:0.003398745)0.862:5e-09)0.909:5e-09)0.866:0.00341626)0.839:0.003409828,((seq5997:0.01039461,(seq103:5e-09,seq1171:0.003392097)0.974:5e-09)0.863:0.006845109,((seq7269:5e-09,(seq1228:5e-09,(seq14966:0.003405111,seq7935:5e-09)0.885:0.006823058)0.870:0.003404864)0.807:0.003441062,(((seq6216:0.003393234,(seq32281:0.0,seq5354:0.0):0.006817155)0.883:5e-09,(seq47:5e-09,(seq7135:0.003395496,seq3844:0.003393263)0.898:5e-09)0.229:5e-09)0.907:5e-09,(seq7115:5e-09,(seq9196:0.003416229,(seq200:5e-09,seq6409:0.003404826)0.245:5e-09)0.895:0.00340964)0.848:0.003409657)0.782:0.003451978)0.776:0.003451507)0.272:6e-09)0.762:5e-09)0.630:0.007065833)0.673:0.003249173,(seq405:0.0,seq4650:0.0):5e-09)0.374:0.006963057)0.884:0.007176025)0.966:0.027808444)0.957:0.023390867,((((seq36313:0.0,seq8418:0.0):0.013015035,((((seq14801:0.0,seq14931:0.0):0.003496111,(seq11931:0.046866848,((seq15674:0.00348863,((((((((seq13155:0.003354911,(seq10419:6e-09,seq3110:0.007012676)0.973:0.014281125)0.274:0.007100475,(seq10375:5e-09,(seq13256:0.003464377,seq7802:5e-09)0.933:0.00345314)0.736:5e-09)0.865:0.00344518,(seq23935:0.0,seq689:0.0):5e-09)0.797:0.003499292,(seq118:0.002294664,(seq7303:0.00345578,((seq4056:0.0,seq92:0.0):0.00345314,seq93:5e-09)0.173:5e-09)0.894:0.00229558)0.756:0.002310037)0.876:0.007075593,((((seq15495:5e-09,(seq10154:0.003464385,seq4514:6e-09)0.849:0.003448013)0.920:0.002301972,(seq3077:0.003468825,seq25902:0.003468002)0.775:0.002291834)0.920:0.002302215,((seq5914:0.003447981,seq9193:5e-09)0.855:0.003464629,(seq1236:0.003448009,(seq34012:0.0,seq6971:0.0):5e-09)0.860:0.003453673)0.714:5e-09)0.880:0.006981385,((seq7042:0.003371718,((seq12424:5e-09,seq27422:0.006988286)0.847:0.003464392,seq3883:5e-09)0.801:0.003587248)0.776:0.003559367,(seq27920:5e-09,seq6484:0.006966941)0.754:0.003356124)0.883:0.007135937)0.756:0.003509613)0.790:0.003466959,seq33227:5e-09)0.923:0.006955152,(seq7322:5e-09,(((seq448:0.003448011,(seq6354:0.0,seq965:0.0):6e-09)0.850:5e-09,(seq17120:0.006956663,(seq1153:5e-09,seq5501:0.003453125)0.747:5e-09)0.933:0.006966967)0.841:0.003464365,(seq11341:0.0,seq7188:0.0):0.007012451)0.901:5e-09)0.929:5e-09)0.935:0.007012731,(((seq14740:0.003464385,(seq22549:0.0,seq6350:0.0):5e-09)0.524:6e-09,(seq13200:6e-09,(seq14871:0.0,seq31526:0.0):0.006988292)0.906:0.006956543)0.829:0.003464801,((seq26291:5e-09,((seq11058:0.006969538,(seq18186:0.0,seq24658:0.0):0.003434246)0.778:0.003484303,(seq8358:5e-09,seq8719:0.003459408)0.916:0.006988489)0.918:5e-09)0.863:5e-09,(seq7075:0.003464379,(seq16337:5e-09,seq17727:0.00345314)0.616:5e-09)0.860:0.003464363)0.003:0.003464787)0.174:6e-09)0.786:0.00345363)0.912:0.007003491,seq21157:5e-09)0.796:0.011425296)0.714:0.00277524)0.914:0.011007135,seq35044:0.018101623)0.818:0.006869964,((seq36647:0.034932278,((((seq36853:0.00339895,(((seq20633:0.0,seq9931:0.0):0.010311879,(seq19353:5e-09,seq22114:0.003393644)0.899:5e-09)0.216:0.016642385,((seq1737:5e-09,(seq11925:5e-09,seq22602:0.003409678)0.002:0.003409644)0.936:0.023718072,seq1433:0.050329556)0.765:0.01881142)0.827:0.00804124)0.788:0.00342936,(seq1829:5e-09,(seq4606:0.010291041,(seq30213:0.003409672,((seq14819:0.0,seq7950:0.0):5e-09,(seq2982:6e-09,(seq878:5e-09,(seq30876:0.003409645,(seq25065:0.003394508,seq6700:5e-09)0.537:5e-09)0.857:0.003404848)0.923:0.006816118)0.850:0.003401302)0.504:5e-09)0.950:0.006821606)0.975:6e-09)0.775:5e-09)0.778:5e-09,seq9443:0.006846433)0.943:0.017506811,(seq24401:0.015694194,(seq10029:6e-09,((seq23663:5e-09,((seq27633:0.010367502,seq29710:0.010611921)0.451:0.014183858,((seq32214:0.013799157,(seq29976:0.003396204,seq9014:0.006864153)0.918:5e-09)0.318:0.010337029,(((seq14476:0.003398749,seq7276:5e-09)0.956:0.010296216,seq33519:0.003409645)0.891:5e-09,(seq32232:0.0,seq9270:0.0,seq9927:0.0):5e-09)0.810:0.003422267)0.360:5e-09)0.917:0.01399964)0.936:0.010378391,seq8985:5e-09)0.974:0.013917988)0.768:0.005342897)0.620:0.006904318)0.916:0.020039289)0.847:0.010203827,seq5832:5e-09)0.952:0.014159912)0.814:0.004243109)0.788:0.003715185,(((((seq12091:0.024662252,(((seq10781:5e-09,((seq1210:0.0,seq15833:0.0):5e-09,seq4935:0.003393259)0.955:0.006813625)0.921:0.006813602,(((seq32516:0.003409642,seq4734:0.006820957)0.907:5e-09,(seq13205:0.003392863,(seq1915:6e-09,seq24631:0.003393757)0.853:0.003394506)0.869:5e-09)0.000:5e-09,(seq1540:0.0,seq9182:0.0):5e-09)0.000:5e-09)0.415:5e-09,seq27849:5e-09)0.000:5e-09)0.936:0.007371753,((seq22768:0.003898062,(((seq1917:5e-09,(seq2732:0.003395529,(seq1841:0.003395508,seq8812:5e-09)0.774:0.006817623)0.879:6e-09)0.000:6e-09,seq4580:0.003404837)0.917:0.006389973,(seq11306:0.003495342,seq29478:0.003338415)0.980:0.017539185)0.000:5e-09)0.970:0.014053374,(((seq37493:0.0,seq5556:0.0):0.002830341,((seq9562:0.003409677,((seq26992:0.0,seq3742:0.0):5e-09,(seq17157:0.003416218,seq24359:0.003409675)0.880:5e-09)0.868:5e-09)0.776:0.003408942,(seq7253:5e-09,((seq286:5e-09,((((seq413:5e-09,(seq20505:0.003409652,(((seq9333:0.003395487,(seq179:5e-09,(seq28165:0.003393234,seq18391:0.003391954)0.909:5e-09)0.902:5e-09)0.804:5e-09,(seq13588:0.003393236,seq17240:5e-09)0.849:0.003404866)0.936:0.006856624,(seq8488:5e-09,((seq239:5e-09,seq7455:0.006817609)0.847:0.003395503,seq25751:0.003394525)0.888:5e-09)0.921:5e-09)0.921:0.0068147)0.487:5e-09)0.772:0.00342456,seq11620:0.003389881)0.837:0.006866736,(seq793:5e-09,seq11198:0.010311383)0.915:0.006878588)0.000:5e-09,((seq12566:0.0,seq35201:0.0,seq414:0.0):0.022780076,(seq31955:0.006707013,seq4246:0.003336878)0.855:0.010020987)0.967:0.02429911)0.000:5e-09)0.000:5e-09,seq29413:0.003395499)0.875:0.003477257)0.884:0.010519272)0.928:0.011188618)0.405:0.003516607,(seq25938:0.0,seq3873:0.0):0.034938223)0.000:5e-09)0.000:5e-09)0.930:0.010662203,(((seq15889:0.007014174,(seq20233:0.00339378,seq471:5e-09)0.763:0.003290721)0.980:0.017626408,((seq19861:6e-09,((seq25626:5e-09,(seq27546:0.010991967,(((seq16212:0.043772718,seq22374:0.000381827)0.832:0.020098777,((((seq12329:0.014417881,seq27551:0.002958555)0.965:0.023848728,(((seq24045:0.006836941,seq29337:5e-09)0.914:0.013853935,((seq24796:0.014127963,(seq2858:0.003347897,seq29105:0.02109165)0.754:0.003541182)0.880:0.006932352,((seq13946:0.0,seq27296:0.0,seq6577:0.0):0.006904897,(seq12493:5e-09,seq18712:0.003396853)0.890:5e-09)0.940:0.01033678)0.901:5e-09)0.861:0.009809746,(seq15849:0.027338392,(seq26120:0.007175632,(seq14352:0.003393759,((seq4670:0.00339874,(seq436:0.00340483,seq23372:0.01722958)0.630:5e-09)0.785:6e-09,seq40:5e-09)0.953:6e-09)0.756:0.006606944)0.887:0.011960912)0.593:0.008897279)0.453:0.005669026)0.955:0.019462254,seq4512:5e-09)0.096:0.014088081,seq21276:0.014206775)0.968:0.022130655)0.758:0.004102235,((seq18449:0.003643901,seq30249:0.031711537)0.969:0.028422549,(seq34315:0.039712403,seq22848:0.005559975)0.583:0.009156902)0.867:0.007440335)0.754:0.003178512)0.979:0.017443764)0.983:0.020797226,seq24594:0.003414096)0.767:0.003327903)0.926:0.003314632,(seq29287:0.0,seq31498:0.0,seq3435:0.0,seq7521:0.0):5e-09)0.941:0.010204154)0.000:5e-09,((((seq1657:0.0,seq4618:0.0):5e-09,(seq105:5e-09,(seq14057:0.003404841,((seq3242:0.0,seq3806:0.0):5e-09,(seq3521:5e-09,(seq1587:5e-09,((seq13608:0.003391955,seq3958:5e-09)0.874:0.003410003,(seq10273:0.00340877,seq11269:5e-09)0.404:0.003394665)0.252:5e-09)0.917:0.003393759)0.849:0.003394507)0.859:0.003409657)0.544:5e-09)0.950:0.003395526)0.847:5e-09,((seq12849:5e-09,(seq2800:5e-09,(((seq22668:0.003425216,(seq35298:0.0,seq5531:0.0):0.006830951)0.525:5e-09,seq575:5e-09)0.913:0.003404859,seq34895:0.006816123)0.557:5e-09)0.950:0.003395506)0.777:6e-09,((seq17866:0.00340964,seq11318:0.003409673)0.463:5e-09,(seq1172:0.0,seq882:0.0):5e-09)0.846:0.003404831)0.918:0.006878533)0.758:0.003306598,(seq14029:0.01046594,((((((seq23442:0.0,seq2606:0.0):5e-09,((seq21270:0.0,seq22430:0.0):5e-09,(seq35539:5e-09,seq3797:0.003393767)0.892:0.003395514)0.865:0.003394496)0.858:0.003409651,(seq34601:5e-09,(seq13604:5e-09,seq18947:0.006844575)0.840:0.00340967)0.831:0.006820967)0.880:5e-09,seq34662:5e-09)0.907:5e-09,seq11304:0.003409659)0.847:0.003404856,seq30904:5e-09)0.870:5e-09)0.935:0.010502946)0.910:0.010480439)0.922:0.009640283)0.765:0.003853594,(((((seq33925:5e-09,(((seq14334:5e-09,(seq36387:0.0,seq3982:0.0):0.003345118)0.830:0.003329855,seq6319:5e-09)0.898:6e-09,((seq14500:0.010247936,(seq3044:5e-09,(seq27167:0.003351491,seq21200:0.00332983)0.852:5e-09)0.914:5e-09)0.000:0.00334515,seq741:5e-09)0.860:0.003345142)0.929:0.013525619)0.463:0.010109996,(seq8800:5e-09,(seq34917:0.013696205,((seq26242:0.0,seq3168:0.0):6e-09,(seq22554:5e-09,seq24295:0.01016389)0.990:0.016917787)0.765:0.00339227)0.794:0.003305956)0.755:0.003339856)0.873:0.006887723,((seq32982:0.006706757,seq5482:5e-09)0.359:0.0033463,(seq22804:0.01356424,seq10857:0.017055621)0.756:0.003356159)0.917:0.010238713)0.747:0.003109929,(((seq34638:0.0,seq8151:0.0):5e-09,(seq17007:0.006725163,(seq21958:5e-09,(seq22622:0.006731836,seq34419:5e-09)0.869:0.003340476)0.882:0.006707411)0.886:0.006748323)0.882:0.006658413,(seq27896:0.003380965,(seq29583:5e-09,seq32929:0.003394505)0.520:0.010364753)0.925:0.010073602)0.864:0.006853022)0.900:0.010550799,((((seq16749:0.025540945,((seq7295:0.003399087,(seq2871:5e-09,seq29636:0.0033955)0.810:0.003405719)0.752:0.003451585,(seq20811:5e-09,(((((seq20609:0.003404837,seq28754:5e-09)0.468:5e-09,(seq19935:0.010588087,(seq16180:0.010557495,seq34734:0.00332457)0.926:0.010762561)0.775:0.003344793)0.966:0.01374549,seq2583:5e-09)0.920:0.003402104,seq22233:5e-09)0.855:0.003408406,(seq15236:5e-09,((seq13993:0.003416224,((((seq3026:6e-09,((seq30240:0.006881993,(seq3840:0.003416231,(seq27084:0.003401319,seq816:5e-09)0.394:5e-09)0.156:0.003409673)0.121:6e-09,(seq1701:0.0,seq37412:0.0,seq681:0.0):5e-09)0.868:0.003409902)0.256:0.003401472,seq4199:5e-09)0.879:0.003409909,seq13975:0.003392204)0.890:5e-09,(seq12435:0.0,seq1244:0.0,seq26910:0.0):5e-09)0.872:5e-09)0.861:0.003401308,seq10528:0.003401325)0.878:5e-09)0.897:5e-09)0.960:0.010335811)0.411:0.003382449)0.957:0.018115707)0.593:0.010135586,seq25163:5e-09)0.989:0.020882615,(((seq2662:0.0,seq3807:0.0):5e-09,(seq15343:5e-09,seq30999:0.00673184)0.831:0.003340495)0.405:5e-09,(seq32774:0.003340479,(seq26205:0.00332866,seq476:5e-09)0.540:6e-09)0.866:0.003345117)0.970:0.011781439)0.233:5e-09,((seq37327:0.003404648,((seq34319:0.0,seq964:0.0):5e-09,((seq35910:6e-09,((((seq19276:0.003392561,(seq249:5e-09,seq23277:0.003391912)0.620:5e-09)0.963:0.017495557,(seq13410:5e-09,((seq15840:0.0,seq24480:0.0,seq877:0.0):6e-09,(seq12874:0.003401339,(seq10402:0.006849975,((seq11184:0.0,seq630:0.0):0.003401329,(seq178:0.0,seq4658:0.0,seq586:0.0):5e-09)0.390:5e-09)0.969:0.013818649)0.000:5e-09)0.921:0.003401341)0.899:0.010318661)0.958:0.016997082,(seq41:0.003409657,((seq222:0.0,seq280:0.0):5e-09,(seq32832:0.006891671,(seq1257:0.0,seq12657:0.0):0.003401305)0.932:5e-09)0.895:5e-09)0.894:0.00738466)0.403:0.003557398,(seq11143:5e-09,(seq20235:0.003395484,(seq23490:0.003392358,seq2558:5e-09)0.410:5e-09)0.842:0.003416251)0.996:0.024437252)0.141:0.010906705)0.963:0.010293531,(seq16056:0.003369713,seq35439:0.00346876)0.703:0.006908024)0.900:6e-09)0.943:0.006808207)0.650:5e-09,(seq32064:0.006868919,(seq16304:5e-09,(((seq2643:0.0,seq36407:0.0):5e-09,(((((seq27628:5e-09,(seq8054:5e-09,seq28677:0.006869627)0.845:0.003404846)0.865:0.003416232,seq13262:6e-09)0.861:0.003416235,(seq12584:5e-09,(seq27524:0.028112454,((seq4769:0.0,seq5045:0.0):5e-09,(((seq14769:0.0,seq36103:0.0):5e-09,((seq13757:5e-09,(seq3862:5e-09,((seq29180:0.0,seq3995:0.0):5e-09,seq31992:0.003398736)0.849:0.003404821)0.865:0.003416255)0.854:0.003416241,seq16700:0.010314649)0.527:6e-09)0.947:0.006820868,(seq34294:0.006830984,(seq36097:0.003391914,(seq5241:0.0,seq7777:0.0):5e-09)0.851:5e-09)0.841:0.003395486)0.881:6e-09)0.912:6e-09)0.826:0.003404828)0.595:5e-09)0.942:0.006878535,((seq2325:0.0,seq2816:0.0):5e-09,(seq14372:0.003393792,seq4851:6e-09)0.871:0.003425244)0.937:0.006820967)0.467:5e-09,((seq1696:0.0,seq29454:0.0):5e-09,seq32556:0.00339196)0.916:0.006807923)0.823:5e-09)0.969:6e-09,(seq15318:5e-09,(seq27156:0.010273356,seq31004:0.003404822)0.305:5e-09)0.953:0.0068397)0.905:0.006844984)0.500:5e-09)0.932:0.006824952)0.943:0.006822228)0.938:0.0114013)0.000:5e-09)0.966:0.016958898,((seq12876:5e-09,((((seq34388:0.003149201,seq4228:0.007163278)0.999:0.035809462,seq24142:5e-09)0.921:0.007243034,((seq30232:5e-09,(seq10430:0.003393236,(seq14496:0.0,seq4647:0.0):5e-09)0.871:0.003409681)0.916:0.006820957,(((seq18234:0.0,seq6270:0.0):5e-09,((seq16172:0.0,seq22931:0.0):0.003409638,seq27671:6e-09)0.989:0.01745816)0.907:0.006817644,((seq1126:0.0,seq402:0.0,seq474:0.0,seq5359:0.0,seq60:0.0):5e-09,(seq8318:0.003409649,((seq24814:0.0,seq3361:0.0):5e-09,seq25566:0.003401317)0.923:0.006821645)0.904:5e-09)0.127:5e-09)0.133:5e-09)0.792:0.003430573)0.092:0.003577104,(seq6790:5e-09,((seq491:0.0,seq5791:0.0):5e-09,seq14275:0.006726777)0.457:0.003340483)0.988:0.017579093)0.746:5e-09)0.947:0.013420789,((seq37383:0.036486308,(seq18246:0.005947315,(seq12394:0.006720456,seq8993:5e-09)0.771:0.004156769)0.890:0.010144742)0.729:0.003813308,((((seq26793:0.003409637,(seq16916:0.0033945,seq18109:5e-09)0.722:5e-09)0.941:0.006820931,seq4447:5e-09)0.896:0.003395482,seq11271:6e-09)0.754:0.003430424,((seq19635:0.006752864,(((seq14750:0.001813655,(seq31600:0.0,seq7754:0.0):0.00171521)0.743:0.004069778,seq8085:0.036071238)0.994:0.036299694,seq23861:0.028332868)0.332:0.007143915)0.803:5e-09,(seq31397:0.057527683,(seq13681:0.026016901,seq37424:0.036930077)0.687:0.005819203)0.985:0.033861544)0.962:0.013478677)0.748:0.002494653)0.999:0.032221318)0.759:0.003358263)0.888:0.006845015)0.000:5e-09,(((((seq1653:6e-09,seq7420:0.003323811)1.000:0.07219904,(((seq2204:0.003427048,seq20:5e-09)0.945:5e-09,(((seq35622:0.082897166,(seq25735:0.026929758,seq37049:0.05004935)0.276:0.000256093)0.837:0.007331893,(seq11106:0.003427004,seq24:6e-09)0.920:5e-09)0.863:0.002262901,seq1901:0.002301506)0.863:0.002263826)0.889:0.010181619,seq3250:0.003736077)0.628:0.003662575)0.890:0.02016113,((seq2093:0.007297148,(seq2725:5e-09,(seq34529:0.003616518,seq461:5e-09)0.940:0.003623106)0.857:5e-09)0.901:0.017472474,(((seq3927:6e-09,((seq12688:0.003629908,(seq12913:6e-09,((seq17398:6e-09,seq22200:0.011054127)0.758:5e-09,(seq32158:0.003617127,seq7039:0.007306132)0.358:0.003642398)0.891:0.007319868)0.859:0.003631157)0.641:5e-09,(seq186:5e-09,seq3481:6e-09)0.898:6e-09)0.905:0.003618361)0.749:5e-09,seq5053:0.007291895)0.774:0.003681232,(seq3096:5e-09,seq664:0.003629905)0.333:0.00357552)0.860:0.008921773)1.000:0.118074499)0.670:0.00764229,((seq34722:0.043711407,((seq7116:0.020853994,((seq28817:0.006712492,((((seq5655:5e-09,((seq20736:0.006692669,seq27154:5e-09)0.934:0.006715104,seq24027:0.010088788)0.830:6e-09)0.913:0.00332286,seq8792:6e-09)0.939:0.006685948,seq13697:5e-09)0.000:5e-09,seq12783:0.003326205)0.965:0.013549794)0.882:0.00672842,((seq5622:0.0,seq7480:0.0):0.010104857,(seq9212:0.017097744,(seq13869:0.00332623,(seq7955:0.003330826,seq1403:5e-09)0.397:5e-09)0.989:0.027859186)0.881:0.006845355)0.910:0.010137549)0.724:0.003344795)0.742:0.006724189,((seq14688:0.003333119,((seq2540:5e-09,(seq25364:0.006680984,(seq19157:0.017062765,(seq36023:0.003320402,seq5718:5e-09)0.610:5e-09)0.863:0.003326237)0.896:5e-09)0.909:5e-09,(seq14581:6e-09,((seq21600:6e-09,seq27630:0.003320411)0.868:0.003326246,(seq1370:6e-09,(seq15903:0.003317328,seq18909:0.003337143)0.875:5e-09)0.909:5e-09)0.891:0.003322886)0.838:0.003322845)0.800:0.003330645)0.801:0.003337548,seq33838:5e-09)0.000:6e-09)0.792:0.019430335)0.998:0.099136852,((seq31136:0.003082535,(seq28011:6e-09,(seq26955:0.007180414,seq27624:0.036759785)0.210:0.003142099)0.916:0.010819473)0.933:0.030050683,(((((((seq26268:0.021952727,seq29529:0.027920009)0.100:0.012592011,(((((seq11215:0.0034013,seq14330:0.010299309)0.412:5e-09,seq34310:5e-09)0.862:0.003398747,seq7220:5e-09)0.855:0.003401346,seq32892:5e-09)0.903:0.019843525,(seq35570:0.043168044,((seq1545:5e-09,seq21113:0.003417769)0.925:0.016755299,(seq31918:0.015143047,(seq21388:0.005478391,(seq10558:0.006957253,seq4262:0.006930968)0.937:0.019599248)0.780:0.012852142)0.205:0.007161136)0.848:0.01689106)0.379:0.013865444)0.736:0.007997243)0.719:0.003658348,(((seq4995:5e-09,((seq25456:0.0,seq28520:0.0):0.006827156,((seq4043:5e-09,(seq27230:0.005433556,seq2818:0.013357455)0.771:0.005455913)0.850:0.003401318,(seq1214:5e-09,((seq7003:5e-09,(seq19243:0.006813701,seq9094:5e-09)0.870:0.003396875)0.918:0.006839927,seq11002:0.00340965)0.912:5e-09)0.761:5e-09)0.573:5e-09)0.875:0.003425248)0.859:0.003404862,seq27945:5e-09)0.956:0.013954108,((seq28163:0.006891649,seq28933:5e-09)0.937:0.010311106,((seq13590:5e-09,(seq30403:0.006891702,(seq25589:5e-09,(seq10444:0.003398729,seq4853:5e-09)0.917:0.003395494)0.421:5e-09)0.939:0.003398748)0.171:5e-09,seq27941:0.003401343)0.770:0.003391005)0.760:0.00346941)0.868:0.007103529)0.900:0.010136973,((((seq31066:0.023080377,(seq33649:0.021222364,(seq33417:0.031029986,seq30508:0.038027075)0.856:0.013045285)0.899:0.017348174)0.849:0.011780225,((seq23643:0.012767865,seq31235:0.016391848)0.972:0.031246889,(seq18235:0.05930486,(seq13619:0.016027785,(((seq34138:0.014724342,seq25515:0.021656569)0.300:0.005753483,(((seq27058:0.014261105,(seq24488:0.003380762,(seq18107:0.003416223,seq37507:5e-09)0.763:0.003477931)0.857:0.007001848)0.867:0.010097697,((seq25316:0.007060543,seq6539:0.01383359)0.769:0.003657638,(seq22026:0.037528209,seq37270:0.013408673)0.231:0.000379874)0.939:0.016919166)0.543:0.005147982,seq31778:0.014657182)0.905:0.013142834)0.578:0.001410966,seq30506:0.025423709)0.741:0.006180644)0.626:0.014744347)0.025:0.010184342)0.853:0.012235548)0.882:0.013465408,seq7710:0.037772085)0.881:0.015763145,(seq20218:0.037966585,seq9364:0.034561705)0.662:0.005081109)0.947:0.021820669)0.784:0.003466642,((seq8239:0.016809628,seq8855:0.028825159)0.821:0.008899083,((seq14805:5e-09,seq26325:0.003392848)0.728:0.002895445,((seq33613:6e-09,seq35603:0.003416243)0.772:0.003285742,(seq33547:0.001912196,((seq22286:0.0,seq26305:0.0):5e-09,(((seq23750:0.006812232,seq24566:5e-09)0.728:0.001840689,(seq24521:5e-09,seq6351:0.014056983)0.728:0.001705869)0.984:0.020992217,(seq10305:5e-09,seq9351:0.003409639)0.856:0.003425226)0.427:5e-09)0.777:0.001917079)0.846:0.00668893)0.953:0.015067753)0.953:0.0181751)0.892:0.01052816)0.865:0.007408598,(((((((seq9768:6e-09,(((seq19811:5e-09,(seq32991:0.0,seq6772:0.0):0.003396887)0.777:0.003396093,(seq11180:0.003398491,seq26158:0.003409707)0.889:0.006872373)0.899:0.006906644,((seq20845:0.028590883,((seq15170:5e-09,seq7574:0.003393241)0.818:0.003453632,seq15942:0.021190283)0.561:5e-09)0.903:0.010331335,(seq3529:5e-09,(seq21816:0.003425211,seq6075:0.003409653)0.846:5e-09)0.918:5e-09)0.969:0.013892789)0.761:0.00337499)0.000:5e-09,((seq23034:0.003274424,(seq23168:0.003404836,(seq14955:0.003398755,seq25335:5e-09)0.667:5e-09)0.990:0.025457587)0.857:0.007531595,(seq32134:5e-09,seq33633:0.003398746)0.844:0.007099124)0.877:0.010233379)0.686:0.002164406,seq20573:0.011754127)0.807:0.012457378,(((seq23149:0.003407656,(seq30825:0.010360521,seq33685:5e-09)0.838:0.003407535)0.948:5e-09,(seq27565:0.02935857,(seq33682:5e-09,(seq16950:5e-09,seq25748:0.013826198)0.926:0.014047096)0.840:0.010684209)0.259:0.017695998)0.972:0.024497972,((((seq15605:5e-09,seq24809:0.003401324)0.905:0.011265072,((seq25188:0.0,seq32981:0.0):5e-09,(seq11793:5e-09,seq16352:0.00340484)0.915:0.003393754)0.875:0.017261741)0.887:0.010480685,(((seq17306:0.00653146,seq37151:0.01113534)0.949:0.015326969,((((((seq10245:5e-09,seq8937:0.003404829)0.846:0.003416255,(seq8107:5e-09,(seq20920:5e-09,seq25930:0.003396861)0.844:0.003404829)0.786:5e-09)0.778:0.009663858,(seq35950:5e-09,(seq19964:5e-09,seq5947:0.003404845)0.915:0.003393784)0.962:0.017301933)0.760:0.004725768,(seq32455:5e-09,(seq18001:0.003395502,seq33476:5e-09)0.917:0.003395511)0.892:6e-09)0.928:0.010543654,seq35905:0.010562064)0.821:0.007493802,((seq26025:0.006798018,seq29051:0.018094718)0.958:0.018554127,(seq22599:0.006852143,(seq26678:0.003392567,seq35962:5e-09)0.972:5e-09)0.867:0.007217676)0.688:0.002608747)0.892:0.010638679)0.909:0.010968728,seq16098:0.024234587)0.852:0.007791484)0.742:0.003962259,seq18128:0.033335097)0.958:0.019537215)0.716:0.005319604)0.977:0.022653464,(seq33204:0.025554874,(seq18597:0.035779446,seq33990:0.018445433)0.768:0.004929503)0.946:0.017380706)0.508:5e-09,(seq22710:0.010177086,(seq28942:5e-09,(seq16816:5e-09,(seq22384:0.003484321,(seq17867:0.003484929,(seq10048:5e-09,seq17319:0.003425243)0.800:0.003389934)0.788:0.003465922)0.794:0.003389576)0.864:0.003425213)0.930:0.014428536)0.996:0.048719442)0.927:0.011593868,((((seq32448:5e-09,(seq4797:0.013889883,(seq21450:0.003401349,(seq15521:0.0033955,seq5332:5e-09)0.397:5e-09)0.781:0.003417633)0.774:0.003397949)0.746:0.002846603,((((seq10191:0.0,seq33550:0.0):5e-09,seq27253:0.006839926)0.971:0.014962077,((seq32724:0.013930297,(seq20297:0.010465999,(seq27115:0.003399064,(seq32427:0.013152587,(seq29124:0.00346427,(seq24096:0.003402051,seq31436:0.003427169)0.774:0.003393556)0.788:0.003832233)0.787:0.003918122)0.769:0.00331154)0.921:0.010560756)0.881:0.007117853,(seq6999:0.01043151,(seq22134:5e-09,(seq14521:0.003398742,seq4404:5e-09)0.814:0.003401321)0.908:0.010578263)0.859:0.007085926)0.800:0.006161461)0.904:0.011543594,(((seq18061:0.012952045,seq24567:0.020723539)0.885:0.009141183,(seq16547:0.010459182,(seq25458:0.017693747,seq33366:0.006887532)0.896:0.010797357)0.744:0.003569028)0.950:0.016964697,(seq11277:5e-09,(seq18214:0.00340132,seq4211:5e-09)0.846:0.003409646)0.770:0.004351157)0.782:0.007829314)0.842:0.009611661)0.893:0.013799209,((((seq23570:0.014908346,seq25150:0.030910938)0.884:0.015510908,(seq32619:0.0565737,seq21636:0.00765997)0.508:0.020823844)0.787:0.008049947,seq25766:0.004470383)0.882:0.014384583,seq27725:0.070352596)0.902:0.013515132)0.935:0.019063178,((seq19307:0.014544338,(((seq20592:0.007187007,(seq15547:5e-09,(seq23001:0.010419277,(seq30687:0.014044724,seq33521:0.006950793)0.780:0.003514277)0.364:0.003489776)0.972:0.029330809)0.993:0.05746887,(seq23383:0.046747172,(seq18853:0.00843841,(((((seq36708:0.017365872,(seq31703:0.018158642,((seq4200:6e-09,seq23967:0.003404868)0.866:5e-09,(((seq31275:0.0,seq3972:0.0):5e-09,(seq36292:0.003425216,(seq21544:5e-09,seq11644:0.006891647)0.851:0.003404844)0.909:5e-09)0.729:5e-09,seq15283:5e-09)0.811:0.003353156)0.932:0.013797551)0.910:0.013884631)0.885:0.007138407,(seq21316:0.003430362,(seq15929:5e-09,(seq11726:0.00341622,seq28939:5e-09)0.991:0.014065941)0.796:0.003406888)0.787:0.003589696)0.868:0.006916444,(seq19088:0.010351573,seq32266:0.006815296)0.766:5e-09)0.940:0.007068028,seq18462:5e-09)0.792:0.003428153,seq16905:0.00343525)0.892:0.012855227)0.245:0.004918577)0.918:0.027776071)0.868:0.013005941,((seq26918:0.017669032,(seq18568:0.014103513,(seq33977:0.025196528,seq35751:0.00728073)0.091:0.011265166)0.969:0.024999363)0.585:0.005606271,((((seq23944:0.018052176,((seq27932:0.021415849,seq31876:5e-09)0.980:0.021852229,(seq11086:0.001923072,seq31803:0.001916987)0.819:0.006358729)0.701:0.004040585)0.991:0.053921905,(seq32666:0.066765798,((seq22483:0.005204046,(seq25467:0.003403595,(seq22457:5e-09,seq32978:0.003401325)0.983:0.017674038)0.880:0.00954601)0.907:0.009458617,seq13622:5e-09)0.892:0.02746022)0.176:0.010686642)0.903:0.025964577,seq12738:0.041457531)0.800:0.013866941,(seq35367:0.058369551,(seq34173:0.027732216,(seq29156:0.026346448,seq34780:0.046077628)0.847:0.015947718)0.570:0.013330431)0.860:0.013807372)0.934:0.020879198)0.931:0.024537925)0.868:0.01152406)0.873:0.020047834,(((seq14299:0.003414325,((seq20965:5e-09,seq18422:0.043752261)0.974:0.017294303,(seq7244:0.003401323,seq7395:5e-09)0.753:5e-09)0.876:0.006897145)0.941:0.014238886,seq23978:0.006911694)0.867:0.013061586,((seq26544:0.028666505,((((seq8531:5e-09,(((seq26612:0.003391914,seq4204:5e-09)0.881:6e-09,(seq27762:0.010418839,(seq24129:0.0,seq34849:0.0):6e-09)0.886:0.006839326)0.856:0.003425229,(((seq26125:5e-09,((seq10882:0.014042663,(seq36072:0.021327971,(seq15212:0.003417293,seq26127:0.003417342)0.790:0.003520183)0.757:0.00334587)0.899:5e-09,seq15980:5e-09)0.863:0.003395097)0.917:0.006824289,seq6869:5e-09)0.167:5e-09,(seq16909:0.014339533,seq32589:0.033374728)0.801:0.006671566)0.807:0.003384504)0.793:5e-09)0.981:5e-09,((seq29778:0.021072534,(seq25404:0.003402283,seq32529:0.003401953)0.556:5e-09)0.986:0.01753108,seq13920:5e-09)0.949:0.010335935)0.950:0.010410891,seq19236:6e-09)0.876:0.003399618,seq12316:6e-09)0.752:0.003897247)0.703:0.006606138,((seq16489:0.022912657,(seq17208:0.003341064,seq30702:0.010516614)0.782:0.009812739)0.937:0.016635059,(seq37213:0.0156383,(seq32065:5e-09,(seq19167:0.018051169,seq22771:0.007057962)0.904:0.010504752)0.937:0.024572168)0.888:0.016414874)0.949:0.021066981)0.951:0.024679975)0.962:0.025638273)0.816:0.015135348)0.753:0.005336691)0.822:0.006858395)0.935:0.019582898,(seq15107:0.023197104,(seq18215:0.016469155,(((seq17526:0.003534199,((seq21386:0.0,seq35344:0.0):5e-09,(seq13333:0.013361174,(seq17334:0.003419646,seq33923:5e-09)0.810:0.005470185)0.788:0.005449813)0.980:0.018023509)0.768:0.003325995,(seq14665:0.003394491,seq4879:6e-09)0.876:5e-09)0.958:0.027085882,seq30071:0.007536261)0.944:0.02970091)1.000:0.061467602)0.360:0.009561928)0.249:0.024891555)0.953:0.045612822)0.844:0.039751294)0.880:0.022979822,(seq18639:0.010195869,seq25673:5e-09)0.997:0.045827936)0.291:0.003470814)0.949:0.023388062)0.000:5e-09,(((((seq25451:0.004320212,(((((seq22579:0.029304907,(seq2098:0.020780095,(seq26348:0.06170516,((((((seq29183:0.0,seq3137:0.0):0.003324873,(seq1342:5e-09,seq6336:0.003324873)0.000:5e-09)0.999:0.024046493,seq3554:5e-09)0.741:5e-09,(seq35312:0.003318785,((seq35829:0.006671553,seq6981:0.003320362)0.513:0.003321896,(seq22112:5e-09,seq932:0.003314514)0.902:0.006703348)0.797:5e-09)0.755:0.003315734)0.987:0.016930977,(seq14508:5e-09,((seq30591:0.0,seq8185:0.0):5e-09,(seq24197:0.006698179,(seq162:5e-09,seq6092:0.003331169)0.949:0.010021095)0.863:5e-09)0.909:0.003311417)0.887:5e-09)0.947:0.006710163,seq4114:6e-09)0.293:0.005455444)0.981:0.055106622)0.880:0.026921038)1.000:0.109703735,(seq13435:5e-09,(((seq3951:6e-09,(seq30089:0.006770809,seq406:5e-09)0.883:0.003356141)0.000:0.003356562,seq14588:0.013726277)0.871:5e-09,seq3970:5e-09)0.859:0.003342895)0.661:0.002863034)0.565:0.000507116,(seq16559:0.001906323,seq5494:0.001883389)0.863:0.006347421)0.824:0.003365554,(seq1033:5e-09,(seq8060:0.006904861,seq14427:0.003396868)0.924:6e-09)0.946:5e-09)0.000:5e-09,(seq11022:5e-09,(seq20217:0.003391917,(seq4326:0.0,seq661:0.0):5e-09)0.862:0.006878531)0.923:0.010454188)0.835:0.009534822)0.758:0.005523873,seq11272:0.027259393)0.809:0.009595449,((seq17737:0.069230108,(((seq13740:0.020660256,seq22888:5e-09)0.731:0.008975904,(seq3871:5e-09,seq22780:0.167505356)0.920:0.022370439)1.000:0.113137835,(seq30739:0.064404663,(seq5913:0.057150274,seq930:0.036504406)0.903:0.057935775)0.969:0.04918393)0.726:0.008962625)0.993:0.068447274,(seq4283:0.010875317,((seq2599:0.0,seq30727:0.0):0.011681751,(seq19497:5e-09,(seq4719:0.0,seq738:0.0):0.003396874)0.991:0.032887652)0.975:0.035320972)0.697:0.006615303)0.749:0.007707258)0.864:0.008946929,seq6281:0.040694777)0.763:0.003440979,((((seq12138:0.003401311,seq15147:5e-09)0.813:0.010915534,(((((seq19960:0.02868032,seq32816:6e-09)0.875:0.01474172,(seq27939:0.006846937,(seq16330:0.003392475,seq32190:0.003392294)0.913:5e-09)0.959:0.028480637)0.997:0.066576716,seq9851:0.01645468)0.846:0.027396129,(seq269:0.078521458,seq9538:0.046263519)0.627:0.030094575)0.734:0.007497235,seq31852:0.028563769)0.997:0.047250508)0.948:0.034970131,(((seq5476:5e-09,seq9844:0.003416213)0.832:0.007479576,(seq15902:6e-09,(seq34715:0.003430673,seq37148:6e-09)0.999:0.040723172)0.962:0.020860965)0.750:0.007912082,((seq24907:5e-09,(seq2542:5e-09,seq4110:0.003394514)0.946:0.006820903)0.970:0.04292557,seq5985:0.083768877)0.874:0.022825044)0.978:0.044722352)0.412:0.006202381,seq1699:0.109431812)0.725:5e-09)0.994:0.028214035)0.925:0.025753085)0.975:0.066641779,(((seq23040:0.009995028,((seq19572:0.0,seq27564:0.0):0.009811289,seq34181:5e-09)0.754:0.004673946)0.988:0.051174358,((seq13950:0.06327882,(((seq33924:0.035363599,(seq36499:0.016440063,(seq15208:0.038635079,seq33816:0.01163069)0.877:0.015457896)0.770:0.008382593)0.837:0.015177176,((seq1412:5e-09,seq4931:0.004840932)0.998:0.066374718,seq35921:0.02755917)0.328:0.010461952)0.800:0.016241809,((((seq25720:0.016406835,((seq13440:0.060149729,(seq21394:0.009191942,seq29205:0.07060466)0.130:0.016512896)0.000:0.008848483,(seq16065:0.01177018,(seq26263:0.074627254,(seq16720:0.006847193,seq22995:0.003420055)0.698:0.00406827)0.823:0.010030423)1.000:0.095019237)0.877:0.024182883)0.191:0.005086998,((seq8384:0.004858346,(seq16566:5e-09,seq21396:0.024867696)0.216:0.00486574)0.775:0.005453578,seq33414:0.019544315)0.856:0.009964457)0.917:0.031436689,(seq31605:0.025941602,((seq16028:5e-09,seq27545:0.004857484)0.996:0.086977878,seq37542:0.04041817)0.838:0.034883696)0.681:0.017824927)0.620:0.005635434,(seq30344:5e-09,((((seq11414:5e-09,seq14379:0.004827362)0.853:0.00482738,((((seq11862:0.009692546,(seq5100:0.0,seq5784:0.0):5e-09)0.764:0.004834881,((seq17024:0.012832413,(seq16937:0.023077506,seq5369:0.016861551)0.520:0.009936859)0.881:0.01173315,seq9465:5e-09)0.910:0.009713483)0.776:0.004835964,(seq21363:0.009780674,seq28973:0.014764069)0.500:5e-09)0.925:0.009748537,seq15569:0.004840938)0.207:5e-09)0.801:6e-09,seq17191:0.00484093)0.952:0.019886233,seq34507:5e-09)0.783:0.009782336)1.000:0.079569823)0.600:0.013621377)0.981:0.054857151)0.721:0.025103982,(seq22634:0.036261184,((seq19782:0.054822502,seq23615:0.015349186)0.994:0.077762433,seq6926:0.146460131)0.790:0.018544161)0.875:0.025605011)0.743:0.005998655)0.771:0.026329123,seq25204:0.377610789)0.749:0.048760363)0.917:0.043803286,((seq3142:0.010326029,(((seq7297:0.019825668,((seq10264:5e-09,seq3088:0.003286504)0.934:0.012703373,((seq14172:5e-09,seq19556:0.003286478)0.741:5e-09,((seq18407:5e-09,seq27854:6e-09)0.950:5e-09,seq13040:0.017055297)0.908:0.006647535)0.853:0.010850617)0.457:0.006665983)0.996:0.036014648,((seq12966:5e-09,seq25227:0.009928697)0.771:0.003217399,(((seq12661:0.0,seq25455:0.0):5e-09,((((seq5152:5e-09,(((((seq34522:0.006608339,seq27789:5e-09)0.880:0.003282029,seq28658:0.006580284)0.540:5e-09,seq17099:5e-09)0.864:0.003276348,(seq22997:5e-09,seq6083:0.003276324)0.366:5e-09)0.855:0.003276343,(((seq30066:0.009954518,(seq2837:5e-09,((seq27984:0.0,seq6675:0.0):0.006619814,(seq23180:0.003282029,seq6854:5e-09)0.940:0.006610802)0.894:5e-09)0.336:5e-09)0.903:0.003282006,((seq28097:0.0,seq7911:0.0):5e-09,seq30547:0.003270587)0.549:5e-09)0.870:0.003292642,((seq9154:0.003286482,(seq2764:5e-09,seq30752:0.006608404)0.800:0.006610791)0.762:5e-09,(seq820:5e-09,(seq18591:0.003286482,seq8505:0.003270849)0.902:5e-09)0.756:6e-09)0.925:0.003276323)0.000:5e-09)0.377:5e-09)0.915:5e-09,(seq10268:5e-09,(seq3253:0.003286518,seq3761:0.003286484)0.000:5e-09)0.912:0.003286486)0.841:0.003283184,seq5715:5e-09)0.884:0.003288774,seq7060:5e-09)0.922:0.003277712)0.847:5e-09,seq27987:0.003286498)0.861:0.006762643)0.960:0.016926811)0.835:5e-09,seq24698:0.02434553)0.885:0.006750938)0.638:0.005380151,(seq2050:0.003276332,seq37411:5e-09)0.911:0.037186544)1.000:0.184650801)0.777:0.038241245)0.918:0.034872902)0.888:0.027698391)0.000:5e-09,((seq25630:0.046906854,(seq28618:0.126066815,(seq22231:0.004561724,seq25806:0.004561198)0.898:0.029437859)0.962:0.051507834)0.971:0.141542053,(((seq25256:0.014235869,seq12890:0.024401121)0.898:0.014548614,(seq10970:5e-09,(seq26940:0.0,seq8019:0.0):5e-09)0.878:5e-09)0.231:5e-09,seq25615:0.009495779)1.000:0.295046224)0.860:0.047332673)0.082:0.018277389)0.939:0.036964508,(((seq13695:0.065771442,(seq5685:0.042385565,(seq5929:0.015832063,((seq13332:0.0,seq27523:0.0):0.072905801,(seq5221:5e-09,seq8752:0.004687747)0.985:0.039371033)0.742:0.009816917)0.897:0.049287905)1.000:0.196446906)0.953:0.083034593,((seq21330:0.044979411,(seq22148:0.004553939,seq6291:5e-09)0.870:0.03021474)1.000:0.211720309,(((((seq16544:0.00476155,seq4607:5e-09)0.000:5e-09,(seq5046:0.004686748,(seq18400:0.0096173,seq18510:5e-09)0.786:0.009863522)0.961:0.0148878)0.944:0.052979709,(seq4018:0.243855428,((seq12571:0.003918304,seq290:0.005643524)0.993:0.082450522,(seq12878:0.005664615,(seq17045:5e-09,(seq13558:5e-09,seq12301:0.009662723)0.875:0.00479229)0.928:0.02916015)0.975:0.078009002)0.824:0.040566118)0.732:0.04019925)0.944:0.049991392,((seq2003:5e-09,seq29447:0.004792291)0.953:0.060204037,(seq891:0.139701715,((((seq5418:0.004721064,seq9648:5e-09)0.888:5e-09,(seq9425:0.009601886,(((seq36343:0.0,seq4960:0.0):5e-09,seq4689:0.004721064)0.918:0.009513475,(seq17967:5e-09,seq18590:0.004738816)0.792:5e-09)0.068:0.004762631)0.879:0.009600754)0.716:5e-09,seq9600:0.009573393)0.833:0.038002887,((((seq2177:0.0,seq6060:0.0):5e-09,(seq32409:0.005406515,(seq17993:5e-09,seq7038:0.004747954)0.805:0.005345926)0.968:0.018051183)0.324:0.014165074,(seq1669:0.009635858,((((seq21016:0.004714244,seq8076:5e-09)0.883:0.004738815,(seq2472:5e-09,(seq35483:0.00471459,seq6188:5e-09)0.928:0.004732132)0.774:5e-09)0.912:0.018145865,((seq16838:6e-09,seq27188:0.004738815)0.829:5e-09,((seq18209:0.004732132,seq2743:5e-09)0.727:6e-09,((seq3143:0.00474795,seq6653:5e-09)0.436:5e-09,(seq14135:0.002677235,(seq1338:5e-09,seq22825:6e-09)0.785:0.002676266)0.885:0.008956806)0.600:0.004760426)0.985:0.02429016)0.803:0.017464294)0.965:0.029010501,(seq21456:0.0,seq31237:0.0):5e-09)0.781:0.004619966)0.948:0.020084672)0.915:0.030842703,(seq2546:0.013021843,(((seq19521:5e-09,((seq25134:5e-09,seq4143:0.004723676)0.923:0.00949382,(((seq13963:0.004746389,seq15423:5e-09)0.300:0.004723659,(seq10129:5e-09,(seq25293:0.004723676,seq5085:5e-09)0.935:0.004738813)0.000:5e-09)0.880:0.00474851,(seq2262:5e-09,(seq9174:0.004723671,(seq17373:5e-09,((seq34250:0.0,seq6012:0.0):5e-09,seq7643:0.004738813)0.873:0.004727243)0.870:0.004716758)0.886:5e-09)0.928:5e-09)0.908:0.004732133)0.113:5e-09)0.949:0.009484672,seq25109:6e-09)0.757:0.004561415,seq22024:0.004986455)0.935:0.027644557)0.837:0.020934639)0.882:0.051491764)1.000:0.263705455)0.895:0.082261129)0.811:0.028399535)0.946:0.03378278,((seq3767:0.032306796,((seq10290:0.116578933,seq18337:0.072211111)0.068:0.032454424,(seq3184:0.027265615,(seq3320:0.035034583,((seq1488:0.0,seq3215:0.0):6e-09,(seq27505:0.0,seq4401:0.0):0.004771196)0.996:0.095326079)0.976:0.086780254)0.976:0.073286718)0.911:0.057776995)0.628:0.029764364,((seq13899:0.004782982,seq4519:5e-09)0.881:0.009606987,(seq7992:5e-09,(seq13537:0.004792288,seq17295:5e-09)0.911:0.004771201)0.317:5e-09)0.998:0.100465363)0.933:0.045447759)0.920:0.048892557)0.302:0.029813449)0.827:0.040043879,((((seq23894:0.006110992,seq4642:0.012620586)0.972:0.061310486,(seq24565:0.038341536,seq33034:0.060287953)0.964:0.052983371)0.982:0.064601501,((seq10179:0.06691313,seq30950:0.040466313)0.933:0.030481125,seq25982:0.1175164)0.739:0.006126447)0.996:0.082333788,(seq20622:0.047687608,(((seq20881:5e-09,seq30064:0.004702934)0.993:0.050826944,(((seq12306:0.0,seq18272:0.0):0.004748554,seq21804:6e-09)0.885:0.009675015,(seq13379:0.009286893,(seq19083:0.019148194,seq2648:0.015055385)0.897:0.029758467)0.854:0.014944381)0.732:0.004225268)0.870:0.039871376,(seq2044:0.01246948,seq308:0.011800035)1.000:0.114168941)0.788:0.009880805)0.867:0.030132966)0.789:0.015935971)0.977:0.064353616)0.742:0.025887648,(seq9909:0.079583837,(((seq31263:0.034221614,seq35339:0.015166427)0.530:0.01454168,(seq28336:5e-09,(seq27009:0.029408408,seq34726:0.004505529)0.836:0.014563023)0.926:0.025303141)0.382:0.029314459,(seq13192:0.024162074,(seq10764:0.057603378,((seq1262:5e-09,seq18405:0.004672155)0.993:0.046646476,(seq11127:5e-09,seq28779:0.004676379)0.791:0.008244672)0.788:0.008930607)0.772:0.031041546)0.965:0.047301663)0.888:0.069739834)0.811:0.061666785)0.710:0.014702835)0.841:0.029194199,((seq29913:5e-09,(seq17549:0.014033891,(seq11326:5e-09,seq7567:0.009190104)0.771:0.004498918)0.790:0.013997614)1.000:0.199532049,(((((seq29932:0.010650597,seq31069:0.050518851)0.901:0.022382925,(seq4195:0.017487532,(seq36552:0.003688312,seq18871:0.062742743)0.533:0.011194141)0.718:0.012311055)0.693:0.006540188,(seq31560:0.017184571,seq6091:0.021389831)0.936:0.024009414)0.000:5e-09,((seq26080:0.047943888,(seq16880:0.023321837,seq32110:0.034077144)0.735:0.020560203)0.762:0.009852112,seq9992:0.009386517)0.828:0.024293627)1.000:0.136095863,((seq11237:0.067206863,(seq16343:0.013868377,seq27232:5e-09)0.961:0.083763994)0.996:0.121791386,(seq36184:0.186294154,(seq12353:0.190989178,(((seq22852:0.05591853,seq28584:0.052800038)0.996:0.077892701,((seq13442:0.020066669,seq20465:0.137114075)0.373:0.042045666,((seq33557:0.086498432,(seq15239:0.060381731,seq30110:0.029649473)0.957:0.045395821)0.782:0.019968815,(seq34328:0.102380852,((seq14232:0.02458871,(seq21743:5e-09,seq27579:0.034818473)0.909:0.036423842)1.000:0.119847864,((seq29914:5e-09,(seq25470:0.024523813,seq17539:0.032326188)0.977:0.034153917)0.987:0.056879009,((seq19240:0.016490776,(seq14435:0.017895491,(seq36885:0.030023404,(seq13349:0.012517856,seq19953:0.048711318)0.921:0.02448852)0.919:0.027612812)0.867:0.019493659)0.648:0.027360951,(seq21556:5e-09,seq26610:0.01421338)0.963:0.050062268)0.952:0.04220221)0.917:0.037370168)0.000:5e-09)0.968:0.040405763)0.836:0.01592787)0.957:0.045128591)0.000:5e-09,(seq27132:0.050694513,(seq28236:0.162707576,seq25449:0.060610628)0.594:0.011619949)0.980:0.054628716)0.714:0.008783598)0.877:0.026056794)0.498:0.007806685)0.635:0.007269755)0.828:0.029365838)0.974:0.087049767)0.634:0.056326431,(((((((seq36392:0.20333059,((seq20263:0.044145481,seq24576:0.017339788)0.947:0.07992759,(seq11470:0.066432957,seq32756:0.099758338)0.795:0.026336701)0.995:0.134640402)0.184:0.040949207,((seq13922:0.034368238,seq34254:0.008171522)0.983:0.12097554,(seq36317:0.074224579,(seq34330:0.051848709,seq35888:0.220451114)0.554:0.102675827)0.989:0.133539508)0.989:0.145172711)0.505:0.023810113,(seq21759:0.026877735,seq25653:0.021884462)1.000:0.1958414)0.874:0.030071217,((((seq29402:0.070640734,(seq30462:0.020023672,(seq26797:0.031989549,((seq28451:0.115034046,seq34244:0.020639851)0.666:0.011722909,seq35019:0.138964003)0.977:0.053092663)0.917:0.030974703)0.937:0.042075933)0.742:0.021248932,(seq36043:0.033595734,(seq37508:0.04513921,(seq31683:0.005388346,(seq25539:0.031601645,seq37520:0.012517459)0.974:0.04693727)0.485:0.039078859)0.987:0.091054745)0.917:0.049975001)0.857:0.024368103,(seq36374:0.264204649,(seq31152:0.125641076,(seq16932:0.052373962,((((seq2101:5e-09,seq22915:0.004697461)0.967:0.041500871,(((seq13177:0.0,seq27088:0.0):0.006324441,seq8645:0.018189784)0.998:0.064541869,(seq19835:0.014328076,(seq15603:5e-09,seq29886:0.004671138)0.000:5e-09)0.917:0.021226429)0.737:0.005004056)0.944:0.029589371,((seq36251:0.029014189,(seq26221:0.009485321,seq28017:0.014243387)0.000:5e-09)0.993:0.074059662,(((((seq31226:0.014796669,seq33164:0.004259288)0.957:0.034943172,(((seq32019:0.192295391,seq33826:0.041033262)0.861:0.039895883,((seq28356:0.021661458,(seq34536:0.083838989,seq36510:0.046240902)0.461:0.023476943)0.638:0.019401674,(seq33401:0.072534714,seq33426:0.0055935)0.963:0.058736308)0.971:0.054963203)0.734:0.010036929,((seq25587:0.005061543,seq32132:0.004316117)0.998:0.099204656,(seq21341:0.119795502,seq27060:0.008020198)0.961:0.046317106)0.934:0.041276616)0.996:0.053314175)0.903:0.021818162,(seq29841:0.159902196,(seq35970:0.113560334,(seq30627:0.068457689,(seq34545:0.043915686,seq37348:0.113244716)0.403:0.025766052)0.700:0.007646745)0.811:0.019351452)0.849:0.022197508)0.936:0.032680198,(((((seq31699:0.055780163,(seq15572:0.01795898,seq27221:0.071059206)0.978:0.065585316)0.918:0.03510993,(seq34842:0.049945294,seq35364:0.060084938)0.681:0.019921507)0.863:0.016184723,((seq30294:0.076703543,((seq13766:0.055267311,seq26556:0.041659941)0.989:0.061470561,(((seq28299:0.016200152,(seq29792:0.055847095,seq29034:0.030662135)0.926:0.025420669)0.999:0.077578999,seq26190:0.049325487)0.778:0.005906518,(seq25664:0.045777593,seq28567:0.067357973)0.923:0.028866069)0.745:0.005921493)0.000:5e-09)0.932:0.021983356,(seq30880:0.050601682,seq34401:0.075624888)0.843:0.014909251)0.829:0.020000198)0.812:0.012210738,seq28815:0.147274644)0.175:0.014725584,((seq25745:0.148384865,(((seq31196:0.04168794,((((seq22277:0.022903031,(seq23435:0.016362824,seq17459:0.082368821)0.959:0.047443033)0.269:0.009700898,seq36228:0.007428966)0.894:0.025647743,seq23544:0.038526595)0.878:0.029629283,seq36540:0.101994069)0.929:0.029036854)0.961:0.05082455,(seq34488:0.079515827,(seq18643:5e-09,seq31974:0.004634829)0.883:0.035028634)0.618:0.023662669)0.633:0.021324503,seq36305:0.075509436)0.965:0.059687548)0.967:0.065195926,(seq10397:0.047791134,((seq18851:0.006311033,seq5735:0.002896368)0.977:0.057776039,(seq12722:0.048698896,(seq21111:0.0,seq25570:0.0):0.059544671)0.976:0.06586456)0.950:0.053963889)0.996:0.097238392)0.794:0.016178837)0.902:0.023279364)0.917:0.041046543,(seq6254:0.183012357,(seq32747:0.020018182,((seq10838:0.009509285,(seq34671:5e-09,(seq19197:0.004751781,seq23804:0.004661501)0.981:0.019420366)0.981:0.024243333)0.753:0.004667651,seq19439:0.004698462)0.773:0.008612719)0.350:0.041488203)0.976:0.06792458)0.855:0.037529674)0.094:0.003110101)0.459:0.043912459,((seq24547:0.07907605,(seq7068:0.103872707,(seq13717:0.05750634,((seq7597:0.013792121,(seq14558:0.009427454,seq35084:0.004588444)0.862:0.015059316)0.973:0.038439548,(((seq11136:0.018288971,seq23578:0.034122451)0.780:0.005449048,(seq20172:0.010691513,seq24696:0.016035201)0.770:0.010830952)0.779:0.011686375,seq16738:0.020361769)0.859:0.017361995)0.865:0.026485814)0.934:0.058869317)0.769:0.039011773)0.984:0.114144419,(seq5733:0.15471077,((((seq22418:6e-09,seq26357:0.053580604)0.941:0.038325656,(seq25813:0.048397745,seq11921:0.064217681)0.927:0.024814201)0.853:0.022898436,seq34576:0.01472377)0.871:0.031631452,((seq28497:0.106884994,((((seq33129:0.029791573,((seq23593:0.048364304,(seq12648:5e-09,(seq30273:0.026365029,seq36672:0.004185525)0.892:0.020952025)0.775:0.012258961)0.958:0.059955687,seq33311:0.024670935)0.982:0.081542434)0.419:0.041413555,(seq34414:0.14077553,seq37314:0.088760596)0.255:0.05246387)0.859:0.033822468,(seq14457:0.060697101,(seq16599:0.108367441,(((seq30658:0.061849428,(seq15827:0.028456717,seq33422:0.006049209)0.781:0.022681237)0.918:0.02989905,seq26651:0.09989038)0.879:0.019310858,(seq35779:0.054136461,((((seq17219:0.036449287,(seq28655:0.033596509,(seq31766:0.05536169,seq31895:0.020695442)0.974:0.052219014)0.923:0.028132164)0.865:0.016710204,(seq22880:0.042653865,(seq29460:0.004576463,(seq25003:5e-09,seq34946:0.03360615)0.871:0.00927891)0.922:0.023840908)0.824:0.017383169)0.855:0.020305178,seq32702:0.042867564)0.886:0.016658275,seq21900:0.026755471)0.975:0.043302825)0.242:0.013298517)0.000:5e-09)0.953:0.02770922)0.719:0.004494672)0.000:0.006317481,(seq29027:0.133116951,(seq35014:0.027287624,(((((seq12600:5e-09,seq20466:0.202174409)0.358:0.025983801,seq28326:0.037963027)0.985:0.072420559,((seq14525:0.004576745,seq18944:5e-09)0.998:0.06529544,((seq11859:5e-09,seq36122:0.044250317)0.975:0.038111653,(seq30794:5e-09,seq33983:0.018590084)0.162:0.010669368)0.739:0.008207499)0.777:0.020843614)0.934:0.04044254,seq36848:0.050390371)0.875:0.027254527,seq33042:0.192280037)0.515:0.020011721)0.671:0.006680808)0.142:0.016477555)0.972:0.060114672)0.883:0.027781523,((seq10617:0.076057989,seq23499:0.0499524)0.983:0.073114669,(seq30976:0.13398086,((seq17679:0.016895575,seq30579:0.007123938)0.804:0.014870552,(seq28232:0.062488004,(seq36525:0.026889708,(seq33714:0.06158377,((seq33429:5e-09,(seq25609:0.009313131,seq27044:5e-09)0.894:0.009315103)0.939:0.024941104,(((seq13939:0.004500594,seq35154:0.004775019)0.991:0.058920382,(seq32911:0.014130735,(seq17182:0.031187881,seq20257:0.00847246)0.995:0.069399471)0.805:0.02606799)0.873:0.014691674,(seq10664:0.045502662,seq24757:0.012735075)0.612:0.002000835)0.858:0.014024585)0.913:0.017933142)0.865:0.016337978)0.909:0.026477908)0.898:0.025516551)0.999:0.129554711)0.967:0.067881922)0.856:0.024641656)0.209:0.013797842)0.790:0.052428563)0.277:0.066950472)0.597:0.067088786)0.966:0.066997534)0.924:0.051173379)0.890:0.069787141)0.543:0.008236474)0.844:0.021274773,(seq30168:0.144651842,(seq14195:0.112341458,(seq17610:0.040960823,seq20719:0.041510604)0.992:0.136427847)0.901:0.04867885)0.904:0.048593713)0.930:0.049783083)0.000:5e-09,((seq28807:0.084662691,(((seq32323:0.156877137,(seq20661:0.01014942,(seq15448:0.027199126,seq19752:0.031203124)0.382:0.006239658)0.979:0.068921009)0.214:0.019455746,(seq32300:0.021057502,(seq36811:0.046366711,((seq14727:0.064403573,seq24375:0.069855918)0.945:0.059080131,(seq36666:0.288796663,seq1753:0.018849362)0.575:0.003553044)0.993:0.115327266)0.998:0.15729904)0.998:0.180130065)0.747:0.040418828,seq35161:0.193908674)0.696:0.028508653)0.551:0.043882629,(((seq21533:0.026105,(((seq12486:6e-09,(seq36147:0.0,seq36238:0.0):0.022136348)0.935:0.022211613,((seq35004:0.037647273,(seq31978:0.030525838,((seq19188:0.02818474,seq23412:0.011455568)0.958:0.026644331,((seq6257:0.018536706,(seq32393:0.023902611,(seq26778:0.039627893,(seq34255:0.114886525,(seq28282:0.010502756,seq33845:0.014934572)0.955:0.045513569)0.926:0.039370631)0.735:0.008476748)0.836:0.007882096)0.767:0.005444784,(seq4287:0.006588893,(seq28301:0.015532591,(seq18551:0.024219813,seq20917:0.028306659)0.860:0.011905895)0.938:0.019331814)0.779:0.006182529)0.746:0.006003283)0.942:0.018288272)0.691:0.002864456)0.832:0.009158933,seq25343:0.010408383)0.929:0.017214033)0.728:0.005823621,(seq24188:0.017507687,((seq18147:0.018451095,(seq33699:0.025840662,seq35565:0.025932601)0.939:0.026000282)0.746:0.004174615,(seq25628:0.009679498,(seq24812:0.018634493,seq30418:0.013886933)0.962:0.023875803)0.000:5e-09)0.914:0.013464788)0.788:0.005908286)0.384:0.004141378)0.878:0.011898565,(((((seq21621:0.0,seq23997:0.0):0.025860739,(seq17790:0.044924732,seq29971:0.050862392)0.822:0.010261656)0.866:0.01162048,((seq21778:0.033861713,seq30930:0.038881359)0.886:0.01275139,((seq11541:0.004520435,seq11557:0.009094932)0.534:6e-09,((seq33806:5e-09,(seq35801:0.013949687,(seq16295:0.011966224,((seq34100:0.029503984,seq9207:0.010906461)0.549:0.005627372,(seq14227:0.01036022,seq35528:0.022112927)0.900:0.016045813)0.669:0.007369395)0.836:0.01262347)0.874:0.008924688)0.303:5e-09,(((seq13280:0.066540005,(seq36266:0.132455971,(seq24065:5e-09,((seq18093:6e-09,(seq28642:0.062682501,seq31435:0.02048671)0.907:0.022964839)0.922:0.02961453,seq33068:0.029254821)0.984:0.040943237)0.972:0.072042486)0.088:0.029624333)0.887:0.027828477,seq22183:0.029457027)0.427:5e-09,seq25602:0.027702888)0.830:0.007665225)0.844:0.003999846)0.737:0.004567431)0.996:0.035182692)0.000:5e-09,(seq24390:5e-09,(seq23868:5e-09,seq24789:0.007899067)0.944:0.007843129)0.990:0.033122904)0.000:5e-09,((seq22776:0.004592568,seq5003:0.004521669)0.748:0.007001681,(seq20754:0.04280709,seq11322:0.028181753)0.856:0.011112113)0.994:0.038496003)0.763:0.004829048)0.377:0.006347281,((seq29491:0.008236142,seq33270:0.064957899)0.976:0.069913332,seq25044:0.014621368)0.983:0.053488735)0.986:0.068782771)0.867:0.02970894)0.867:0.021399436,((((seq33136:0.079528542,(seq28347:0.009103658,seq37021:0.0510693)0.860:0.025575712)0.997:0.092461714,((((seq21773:0.019851809,seq34116:0.102852414)0.688:0.003158493,((seq33721:0.014265031,(seq19363:0.014457892,(((seq31006:5e-09,seq30845:0.027353022)0.764:0.004542415,(((seq29507:0.032955008,(seq32343:0.004532971,((seq34486:0.013569705,(seq9328:5e-09,seq17808:0.004476315)0.000:5e-09)0.758:0.002437747,(seq10451:0.004471944,((seq11362:6e-09,seq10733:0.013137908)0.819:0.004585299,seq2365:5e-09)0.091:5e-09)0.766:0.002676355)0.860:0.008670646)0.774:0.004672095)0.769:0.004608721,seq36868:0.008994365)0.764:0.004723364,seq30558:0.023048461)0.875:0.009199498)0.069:0.006469333,seq24218:0.032223692)0.136:5e-09)0.890:0.012507647)0.907:0.014504433,(((seq25094:0.054806841,(seq29857:5e-09,((seq24571:0.092499983,seq6138:0.003958396)0.902:0.027715636,(seq35879:0.024904941,(seq9700:5e-09,(seq23825:0.004535576,seq8866:0.004515088)0.771:0.004501821)0.810:0.007183098)0.579:0.004804858)0.768:0.006102006)0.771:0.004768471)0.767:0.004328928,seq6171:5e-09)0.928:0.013981244,seq9733:6e-09)0.297:0.00882315)0.901:0.0102774)0.895:0.021106285,(((seq27427:0.042014856,(seq35357:0.004212122,(seq2246:5e-09,(((seq4729:5e-09,seq7310:0.003412056)0.572:5e-09,(((seq30978:0.0,seq9847:0.0):5e-09,(seq3545:0.003420434,(((seq15066:0.0,seq8462:0.0):5e-09,(seq11966:0.003403912,seq36839:0.003412045)0.901:5e-09)0.830:5e-09,(seq5615:0.006905341,seq7466:5e-09)0.921:0.003412037)0.000:5e-09)0.886:0.003412057)0.885:0.00342045,((seq5059:5e-09,seq9800:0.003412056)0.821:0.003420439,seq3905:5e-09)0.107:5e-09)0.773:0.006915205)0.781:0.003431409,seq8290:0.003428887)0.267:0.00344016)0.986:0.028238304)0.823:0.009654475)0.996:0.065989838,((seq25214:0.045743182,(seq30364:0.007699987,(seq28091:0.062338331,(seq26282:5e-09,seq34843:0.003420447)0.192:0.011025758)0.404:0.014337639)0.996:0.068210871)0.954:0.04625622,((((((seq37188:5e-09,(seq21253:0.014239863,seq29414:0.021632388)0.797:0.006860232)0.992:0.04429225,(((((seq15582:0.0,seq28335:0.0):0.010446109,seq15796:5e-09)0.752:0.00337066,(seq31549:0.003426235,(seq28764:0.003420421,seq31581:5e-09)0.880:0.006931872)0.765:0.003525917)0.875:0.035130556,seq24867:0.128937299)0.943:0.052867999,(seq28687:0.036101911,(seq1592:0.0705835,((seq35572:0.029208283,((seq23366:5e-09,seq27482:0.003427062)0.755:0.004954253,(seq13269:5e-09,((seq6331:5e-09,seq8128:0.003420418)0.796:0.003445982,seq18118:0.003445998)0.798:0.003438759)0.000:0.001848593)0.452:0.01691466)0.750:0.005912712,((seq29720:6e-09,seq36112:0.014032227)0.584:0.003542608,(seq17534:0.004003718,((seq26960:0.009174379,seq8145:0.016573108)0.912:0.013708187,((seq28287:0.02140841,seq28505:0.02440318)0.654:0.014725283,(((((seq27692:0.015880267,seq7550:0.010544943)0.635:0.007953017,(seq26233:0.007286448,seq27709:0.021796768)0.866:0.009491096)0.915:0.016592557,(((seq34052:0.01040281,seq36799:0.003553769)0.882:0.007169854,(seq24254:0.010499412,seq26489:0.007168567)0.736:0.003256706)0.742:0.003582797,(seq23319:0.006901914,seq35301:6e-09)0.858:0.006818606)0.928:0.013139043)0.776:0.005099017,(seq19987:0.032858933,seq9290:0.003466918)0.875:0.010918974)0.770:5e-09,seq29628:0.006461201)0.894:0.020382593)0.716:0.005168911)0.941:0.014665385)0.752:0.002744829)0.867:0.013110392)0.970:0.037966756)0.842:0.045106072)0.819:0.019156642)0.621:0.003343722)0.707:0.013737446,(((seq27003:0.075333244,seq31441:0.032842667)0.000:5e-09,(seq37537:0.057378774,seq19589:0.014283189)0.754:0.007671436)0.910:0.013528869,((seq16848:0.012194487,seq28693:0.028981757)0.911:0.022459457,seq10215:0.042455752)0.449:0.006613856)0.744:0.010027551)0.963:0.026695759,(((((((seq13330:0.0,seq26212:0.0):5e-09,((seq9418:0.003427059,seq9480:5e-09)0.772:0.001871205,(seq20718:5e-09,seq36619:0.010397137)0.772:0.001834829)0.940:0.010162386)0.793:0.003420428,seq32015:6e-09)0.912:0.011575768,(seq25759:0.048092352,(((seq8501:5e-09,(seq28814:0.003407542,((seq19436:0.0,seq35804:0.0):6e-09,(((seq33411:0.013996983,seq7481:5e-09)0.304:0.003447749,seq35952:0.006979921)0.784:0.003448814,(seq32713:0.00340344,(seq14942:0.006892166,(seq35674:0.0,seq7522:0.0):6e-09)0.863:0.003420299)0.357:5e-09)0.955:0.006914152)0.800:0.003450646)0.953:0.010478027)0.867:6e-09,((seq32624:0.006977162,seq36293:0.006975677)0.712:0.002718718,(seq35618:0.014167706,seq36432:0.003356559)0.966:0.018926942)0.975:0.02203654)0.812:0.010351807,((seq7207:5e-09,((seq26582:5e-09,(seq18570:0.001807317,seq37050:0.013782348)0.764:0.001814856)0.940:0.006837633,seq8399:0.003420421)0.891:5e-09)0.436:5e-09,((seq21525:5e-09,(seq24325:0.003420464,seq23524:5e-09)0.874:0.003420449)0.873:0.00694502,((seq27288:0.010552736,(((((((seq34890:6e-09,((seq17750:0.00695724,(seq22726:0.010494361,seq21963:0.003475062)0.773:0.003416207)0.774:0.003424029,(seq24455:5e-09,(seq15160:0.0,seq22538:0.0):0.006901972)0.864:0.003427056)0.922:5e-09)0.766:5e-09,((seq31591:0.017783385,((seq22245:5e-09,seq24618:0.003415606)0.788:0.003361898,(seq22056:5e-09,seq23889:0.003415606)0.797:0.003511926)0.863:0.006870084)0.878:0.007108643,(seq11312:5e-09,seq27245:0.003420448)0.869:0.003420433)0.782:5e-09)0.912:0.003420898,(seq18702:5e-09,seq35328:0.003409448)0.219:5e-09)0.769:0.003419821,seq32611:0.00690613)0.888:0.0069164,(seq20013:0.0,seq27120:0.0):0.014129029)0.774:5e-09,(seq15192:0.003436714,(((seq12788:5e-09,seq33215:0.003420443)0.961:0.010384818,(seq13350:5e-09,(seq17566:0.006868216,((seq6181:5e-09,(seq29257:0.002274714,seq36275:0.002275637)0.914:0.002273835)0.882:0.003420523,(seq29995:0.003412268,(seq10081:0.002274683,seq16460:0.002275518)0.914:0.002273985)0.408:6e-09)0.872:0.003420519)0.891:6e-09)0.969:5e-09)0.884:0.00685399,seq32766:6e-09)0.794:0.003436449)0.878:0.006958043)0.536:0.003429637,(seq12830:0.0,seq25207:0.0,seq30760:0.0):5e-09)0.877:0.00695493)0.841:0.006955898,(seq29314:6e-09,((seq13932:5e-09,seq28615:0.010393224)0.847:0.003419708,seq19084:5e-09)0.894:0.006944652)0.789:5e-09)0.837:0.006883979)0.897:0.006955277)0.719:0.003534885)0.910:0.017953973)0.742:0.003758428)0.955:0.027272701,(seq25298:0.010822177,seq27513:0.013750155)0.905:0.014863292)0.941:0.024395056,seq22864:0.025942667)0.897:0.017064363,(((seq19415:0.000355453,seq31579:0.010056764)0.993:0.064628665,((((seq27871:0.017565259,(((seq16663:5e-09,(seq33561:0.010440287,(seq19282:6e-09,(seq17855:5e-09,((seq11734:5e-09,seq34069:0.003406186)0.905:5e-09,((seq14705:0.0,seq35073:0.0):5e-09,seq16308:0.003412069)0.796:0.006910707)0.964:0.010362249)0.860:0.003412043)0.888:5e-09)0.924:0.014062824)0.553:0.009354344,(seq10133:0.016442144,seq13116:0.008365)0.098:0.005831507)0.704:0.009602236,(seq34569:0.003399446,((seq33875:0.014254042,(seq23858:5e-09,(seq36649:0.033319866,(seq34389:0.00105078,((seq30650:0.003405188,seq31259:5e-09)0.914:0.006916515,(seq31809:0.003420684,(seq28517:0.003416034,seq34535:5e-09)0.854:0.003411687)0.798:5e-09)0.690:0.006501181)0.722:0.002709232)0.294:0.02579492)0.797:0.01784698)0.982:0.025461523,(seq25555:0.010603385,seq28390:0.00338344)0.867:0.007028898)0.877:0.007050297)0.757:0.004917781)0.834:0.010165901)0.347:0.004645119,seq30895:0.091484354)0.816:0.010379265,(seq27506:0.013466397,seq28922:0.02280553)0.831:0.013506829)0.752:0.011991107,(seq19159:0.041760869,seq13652:0.051898414)0.876:0.017700882)0.980:0.04329804)0.903:0.027299394,(((seq28930:0.013995359,seq35623:5e-09)0.986:0.047422742,(seq30311:5e-09,(seq15844:0.003420437,(seq1451:5e-09,(seq32561:0.003420424,((seq12135:0.0,seq19527:0.0):0.002271875,(seq3101:5e-09,(seq12906:5e-09,seq15567:0.00341561)0.320:0.003420432)0.917:0.002271111)0.917:0.002272706)0.875:5e-09)0.885:5e-09)0.775:0.003407588)0.831:0.023836566)0.865:0.01841105,((seq34951:0.029911632,(seq25057:0.015279364,(seq14200:5e-09,seq16377:0.003407583)0.763:0.005954677)0.997:0.0638174)0.861:0.013061918,(((seq35777:0.009645001,(((seq26326:5e-09,((seq25009:0.003420464,seq36235:5e-09)0.939:0.010448064,(seq27360:5e-09,seq37462:0.003405186)0.777:0.003426754)0.783:0.003425593)0.953:0.010359804,((seq20728:5e-09,(seq11457:6e-09,seq22194:0.006879818)0.868:0.006837551)0.904:0.006892668,((seq34077:5e-09,(seq16130:0.003403523,seq24992:5e-09)0.919:0.00340946)0.142:6e-09,((((seq15128:0.009676883,(seq22209:0.0,seq31654:0.0):0.005552199)0.802:0.005551256,seq11960:5e-09)0.860:0.003420457,seq11017:5e-09)0.938:0.006879738,seq11600:6e-09)0.822:0.006853521)0.860:0.00340956)0.033:5e-09)0.780:0.003443129,(seq32068:0.002024005,((seq8315:5e-09,((seq19333:5e-09,(seq27489:0.001925529,(seq13479:6e-09,seq7138:0.003420417)0.783:0.001930051)0.913:0.006434713)0.918:0.006837602,seq30178:0.003420456)0.357:6e-09)0.000:5e-09,((seq18986:0.003425852,((seq32354:0.003418495,((seq12400:0.0,seq30779:0.0):5e-09,seq25119:0.003403525)0.872:0.00692748)0.743:0.006934397,(seq26021:0.003420421,(seq24052:6e-09,(seq34219:0.00342043,seq36456:5e-09)0.918:0.00342046)0.000:6e-09)0.892:0.006873946)0.704:5e-09)0.764:0.00190449,(seq24263:0.010487372,((((((seq23766:0.006868294,seq7260:5e-09)0.925:5e-09,(seq26620:0.008113119,(seq34602:5e-09,(seq21878:0.006897683,seq12868:0.010431929)0.778:5e-09)0.439:0.008111888)0.887:0.008108967)0.752:0.014385455,((seq21250:0.003420464,seq34938:5e-09)0.923:0.01040301,(seq24575:5e-09,((seq10326:0.0,seq36431:0.0):0.006870153,(seq20232:0.003420462,seq5344:5e-09)0.872:0.003420416)0.546:5e-09)0.767:0.003482371)0.970:0.018152431)0.294:0.003131576,(seq10580:0.003392952,((seq15429:0.0,seq27010:0.0):0.006837609,(seq17411:5e-09,seq29351:0.003404439)0.210:5e-09)0.783:0.00344398)0.715:0.006889686)0.759:5e-09,seq35338:5e-09)0.988:0.013947175,seq13601:5e-09)0.819:0.00346516)0.743:0.001910513)0.980:0.006447251)0.966:0.017472924)0.754:0.001625213)0.770:0.005017698)0.929:0.013530135,((seq16540:5e-09,((seq12480:0.0,seq29709:0.0):0.010493691,seq35793:0.003401371)0.797:0.003462011)0.807:0.003450163,(seq21923:5e-09,((seq13488:5e-09,seq11987:0.024774321)0.919:0.006879792,(seq25323:5e-09,((seq25015:0.0,seq27329:0.0):5e-09,(seq18176:0.003420421,seq31023:6e-09)0.867:0.003420415)0.947:0.010373696)0.837:0.010431467)0.739:5e-09)0.985:0.014038637)0.792:6e-09)0.872:0.013929464,((seq17036:5e-09,(seq16471:6e-09,seq15588:0.006868201)0.914:0.006854017)0.886:0.006844675,seq30958:6e-09)0.917:5e-09)1.000:0.084540185)0.724:0.011682114)0.219:0.013829292)0.781:0.009529519)0.633:0.009953775)0.879:0.016113598,(seq9588:0.005948917,(seq2771:0.003499495,((seq25754:0.003420429,seq7741:5e-09)0.754:5e-09,(seq13431:5e-09,(seq6113:0.003420425,seq23313:5e-09)0.892:0.00342045)0.810:0.003412043)0.349:0.006894258)0.762:0.004484704)0.932:0.02368748)0.742:0.00988495,((seq23998:0.057913266,seq25275:0.02777969)0.848:0.01976733,(((((((seq29150:5e-09,(((seq15995:0.010219253,(seq7081:0.033647398,(seq11720:0.017505883,(seq23191:0.003420445,seq31912:5e-09)0.381:5e-09)0.948:0.014445358)0.694:5e-09)0.976:0.029659444,(seq4344:0.00692322,seq952:5e-09)0.871:0.010684606)0.925:0.01800718,(seq31639:0.0,seq7232:0.0):6e-09)0.790:0.006915593)0.948:0.036174381,(seq11480:0.042979979,seq21993:0.054452106)0.990:0.070575444)0.995:0.093923496,(((((((seq14773:0.013570773,seq29747:0.016544646)0.957:0.032479552,((seq11588:0.020377848,seq15845:0.027982905)1.000:0.089688171,(seq20250:0.035919474,(seq1781:0.003420427,(seq29487:0.0,seq3386:0.0,seq5627:0.0):5e-09)0.571:0.001173589)0.779:0.004342189)0.000:5e-09)0.951:0.034917637,((seq34159:0.004743052,seq5291:0.009471752)0.968:0.029363,((seq5308:5e-09,seq5798:0.006885091)0.849:0.007121676,((seq16907:5e-09,(((seq13501:0.003415595,(seq24848:0.0,seq3535:0.0):5e-09)0.962:0.0177897,((seq29739:5e-09,(seq3162:0.0,seq4548:0.0):0.003412055)0.801:5e-09,(seq13737:5e-09,(seq7878:5e-09,seq9131:0.006898227)0.973:0.013942573)0.918:0.00690674)0.429:0.003445563)0.924:0.010463283,(seq2770:5e-09,(seq237:5e-09,seq8663:0.003420452)0.737:0.003407573)0.000:5e-09)0.884:0.006878118)0.921:0.01400109,(seq2112:5e-09,(seq33741:0.003404474,seq484:5e-09)0.874:0.003412041)0.855:0.00707175)0.997:0.033510316)0.846:0.011410388)0.982:0.031423502)0.781:0.01208815,(((seq8668:5e-09,(seq30176:5e-09,seq13059:0.017775621)0.923:0.006915163)0.912:0.015793766,(seq25756:0.027030534,seq11358:0.126850619)0.957:0.050855345)0.696:0.004784809,(((seq26058:5e-09,seq30346:0.036067588)0.829:0.003418083,(seq5034:5e-09,seq6488:0.003409453)0.874:0.006888512)0.890:6e-09,seq15838:0.006855987)0.496:0.007738627)0.960:0.020808269)0.813:0.011005383,(seq8354:5e-09,(seq1471:5e-09,seq5681:0.003409469)0.857:0.003409455)0.992:0.037107483)0.203:0.006830041,(((seq15116:0.010437694,(seq16401:0.006856953,(seq31792:0.014197558,((seq17388:5e-09,seq34885:0.017561941)0.908:0.006946344,(seq16833:5e-09,(seq24090:0.013950599,((seq14217:0.0,seq30595:0.0,seq6579:0.0):6e-09,((seq4920:0.0,seq7720:0.0):0.003420461,seq17034:0.003412042)0.897:5e-09)0.922:6e-09)0.917:0.003406186)0.903:6e-09)0.767:0.00345373)0.841:0.006869621)0.789:5e-09)0.798:0.003504834,((seq29889:0.022091025,((((seq26666:0.00700732,(seq25968:5e-09,seq26309:0.003420439)0.868:0.006943736)0.765:0.003267146,seq29014:0.025884519)0.907:0.011040878,(seq24351:0.003420465,((seq12432:0.0,seq29033:0.0):6e-09,(seq25149:0.0,seq27275:0.0,seq8204:0.0):0.003412028)0.632:5e-09)0.928:0.010612848)0.779:5e-09,seq29161:0.010357934)0.881:0.012199092)0.872:0.009896711,seq18765:0.008087601)0.712:0.002313079)0.780:0.003588265,(((seq15471:5e-09,seq4639:0.003436114)0.769:0.003402188,(seq21208:0.010493053,(seq9385:0.00342705,(seq25029:0.003402585,seq26560:5e-09)0.936:5e-09)0.880:0.006892128)0.757:0.003532017)0.899:0.007103048,((seq24539:0.017559527,(seq21741:0.003819759,seq22658:0.006540399)0.951:0.014418428)0.724:0.003658479,((((((seq20383:5e-09,(seq12699:5e-09,seq8146:0.01052762)0.979:0.013905333)0.800:0.003449238,((((((((seq11709:0.0,seq2721:0.0):5e-09,seq12344:0.003403513)0.839:5e-09,seq30494:0.003409459)0.920:0.006851806,((seq13795:0.0,seq30544:0.0):0.003409459,(((seq34251:6e-09,((seq10175:0.0,seq26311:0.0):0.010406114,((((seq20591:0.006993559,(((seq6159:5e-09,seq8450:0.003415578)0.868:0.003427078,(seq15446:5e-09,seq8335:0.00342046)0.310:5e-09)0.800:0.003460982,((((seq8148:0.003824777,seq35346:0.010037456)0.483:0.003446686,(seq18260:0.005702993,((seq20222:0.0,seq3273:0.0):0.003425683,(seq16624:5e-09,seq4529:0.003412057)0.775:0.003419453)0.813:0.00573804)0.777:0.006236248)0.930:0.006539021,((seq20613:5e-09,(seq23701:0.007121883,seq24606:0.021704001)0.799:0.010413741)0.939:0.013919112,(seq19663:0.003414118,((seq24429:0.0,seq5357:0.0):6e-09,(seq12728:0.006899399,(seq1785:0.0,seq711:0.0):0.003420451)0.507:5e-09)0.862:0.003410937)0.780:5e-09)0.927:0.006487355)0.959:0.007372975,(seq19551:0.003423673,seq21560:0.003423626)0.907:0.010457266)0.782:0.003519939)0.795:0.003446897)0.758:0.00210125,((seq14528:5e-09,(seq10119:0.003420419,(seq27592:0.0,seq4355:0.0,seq6552:0.0):5e-09)0.261:0.003415601)0.723:0.001851579,(seq8025:0.003415579,((seq1024:0.0,seq33221:0.0):5e-09,(seq7338:0.00342043,seq25397:0.003420432)0.911:6e-09)0.879:5e-09)0.723:0.001786477)0.946:0.013715401)0.738:0.001529399,seq9001:5e-09)0.792:0.00342475,seq20092:0.003407208)0.384:0.003422491)0.783:6e-09)0.912:0.003409455,(seq28397:0.003417342,seq29994:0.003471815)0.871:0.006986345)0.939:5e-09,seq4007:5e-09)0.847:5e-09)0.840:5e-09)0.434:0.006883681,(seq29266:0.003436111,((seq16691:5e-09,(((seq21823:0.00341557,(seq14567:0.006923254,seq14649:5e-09)0.857:0.006835708)0.108:5e-09,seq6731:5e-09)0.936:0.003415603,(((seq16920:6e-09,(seq12555:0.003420416,seq6929:6e-09)0.880:0.003415571)0.934:0.010473428,(((seq29532:0.0,seq9111:0.0):0.003403523,(seq27399:0.0,seq6486:0.0):6e-09)0.868:0.003420414,(seq22113:5e-09,seq8506:0.003403532)0.857:6e-09)0.889:0.006930356)0.788:0.003404824,seq14856:5e-09)0.930:0.006901917)0.945:5e-09)0.773:5e-09,seq23692:0.003409459)0.563:5e-09)0.878:0.006897101)0.886:0.006862945,seq18355:5e-09)0.049:0.006853996,seq15267:6e-09)0.974:0.010399494,seq13768:5e-09)0.786:0.003426737)0.848:0.006940146,(((seq11798:0.0,seq15809:0.0,seq26126:0.0):5e-09,(seq17442:5e-09,(seq17489:6e-09,((((seq10486:0.006853994,seq13643:0.003420433)0.900:5e-09,(seq1320:0.0,seq5558:0.0):5e-09)0.446:5e-09,(seq15069:0.006946387,seq11753:0.003412053)0.704:6e-09)0.929:0.00340355,seq28564:5e-09)0.883:0.003420756)0.394:0.003404581)0.842:0.003420763)0.787:0.003463182,seq37016:0.003385956)0.806:0.006912848)0.814:6e-09,((seq11188:0.003420425,(seq11764:5e-09,seq15065:0.017585738)0.524:0.006933055)0.930:5e-09,seq17379:5e-09)0.411:5e-09)0.837:0.003448887,(((((seq10108:0.00342706,seq10795:5e-09)0.527:5e-09,(seq16485:0.006894419,seq6193:0.003421467)0.780:0.003421543)0.898:0.007145599,(seq20735:0.021169007,(((seq14599:0.010338951,seq22581:5e-09)0.850:0.006679901,(seq28422:0.004317972,seq11903:0.021705355)0.870:0.009915466)0.772:0.003885942,seq10581:0.00345376)0.874:0.007113715)0.761:0.003505554)0.756:0.00495377,seq23779:0.020939041)0.858:0.009603454,(((((seq26698:5e-09,(seq26353:5e-09,seq28774:0.003415585)0.932:0.006885024)0.853:0.003427048,seq30946:0.003403502)0.830:5e-09,seq21689:5e-09)0.799:5e-09,(seq20280:0.048852575,((((seq33630:0.011058089,(seq30637:0.010362174,seq31319:5e-09)0.720:0.002890076)0.978:0.018915832,(((((seq16515:0.0,seq28498:0.0):0.016919785,(((seq10386:0.0,seq14754:0.0,seq6387:0.0,seq9952:0.0):5e-09,(((seq10621:0.0,seq25946:0.0):5e-09,seq34883:0.003415576)0.322:6e-09,seq14092:0.006844649)0.851:0.00342043)0.000:5e-09,seq20238:0.003420428)0.785:0.00379502)0.785:0.003787313,(((seq14563:0.0,seq18675:0.0):5e-09,((((seq37374:6e-09,(seq12863:0.006915135,(seq21295:0.003405183,seq7314:5e-09)0.869:6e-09)0.440:0.003420432)0.923:0.006934121,seq22051:0.003427053)0.487:5e-09,seq16791:6e-09)0.947:0.006843613,seq23830:0.003420429)0.890:6e-09)0.894:5e-09,(seq19959:5e-09,(seq9814:5e-09,(seq20536:5e-09,(seq30641:0.0,seq8821:0.0):0.003420427)0.859:0.00342045)0.857:0.003427066)0.873:0.003434717)0.935:0.006932985)0.874:5e-09,(seq17523:0.003415601,seq30001:0.006923262)0.393:5e-09)0.769:5e-09,(((seq21409:0.0,seq23956:0.0):6e-09,(seq10753:0.003436098,(seq21687:0.00336538,((((seq3301:0.0,seq9675:0.0):5e-09,(seq21758:0.003415573,seq18492:0.003420441)0.890:5e-09)0.904:5e-09,(seq24683:0.006979495,(((seq36935:0.003420433,(seq3528:5e-09,seq4978:0.003415575)0.439:5e-09)0.871:0.006927732,(((seq34007:0.0,seq4744:0.0):5e-09,(seq2342:5e-09,(seq1274:5e-09,seq13370:0.003412061)0.861:0.003420462)0.847:0.003412058)0.221:5e-09,seq1580:0.003415588)0.837:5e-09)0.851:0.006452097,(seq28684:0.007043726,(seq22896:5e-09,((seq8845:5e-09,seq2722:0.003412055)0.854:0.003412034,(seq11447:0.003412077,(seq15724:0.0,seq29592:0.0):5e-09)0.000:6e-09)0.823:0.003420442)0.419:0.007074761)0.780:0.001854441)0.778:0.00188676)0.800:0.003476782)0.817:0.0034199,seq3533:0.003453065)0.892:0.007051301)0.882:0.006929982)0.351:6e-09)0.928:0.006898204,(seq20676:0.003467928,seq34167:0.003388784)0.999:0.025469384)0.719:5e-09)0.983:0.017934853)0.755:5e-09,((seq19164:0.017914389,seq4586:5e-09)0.857:0.017615539,(((seq10643:0.003291575,(seq11201:0.010406898,seq6086:5e-09)0.831:0.010712306)0.966:0.017931879,(seq14781:0.010454789,((seq15830:0.003443237,(((((seq20569:0.0,seq37093:0.0):0.003420441,(seq22381:0.0,seq27631:0.0):6e-09)0.926:0.003409441,(seq2894:0.0,seq29340:0.0,seq35538:0.0,seq9649:0.0):6e-09)0.824:5e-09,(seq10840:0.0,seq26885:0.0):0.003421098)0.921:0.003412944,(seq32494:0.006880767,(seq16462:0.006971663,seq31954:0.006969496)0.773:0.003356124)0.372:5e-09)0.895:0.00689379)0.778:0.003404012,seq25258:0.003431632)0.759:0.003423179)0.793:0.006929518)0.830:5e-09,((seq35016:0.003409505,(seq19000:0.013892994,((seq22854:6e-09,seq24317:0.003404439)0.889:5e-09,(seq33083:0.003409484,((seq14082:0.0,seq37547:0.0):0.003404452,seq1930:6e-09)0.634:6e-09)0.951:0.006915158)0.868:0.003427063)0.797:5e-09)0.712:5e-09,(((((seq22636:0.00340944,seq28980:6e-09)0.768:0.003462935,(seq17508:6e-09,seq23321:0.010378833)0.825:0.003455464)0.803:0.003445102,(seq12598:0.006907006,(seq13854:0.00340448,seq23351:5e-09)0.786:0.003425017)0.797:0.003424916)0.912:5e-09,seq7695:5e-09)0.961:5e-09,seq21217:0.010350849)0.911:0.006868226)0.855:0.00342531)0.817:5e-09)0.988:0.021437387)0.812:0.00623282,(seq30385:0.014037579,(seq24410:0.006921576,((((seq25439:0.014050901,((seq28890:5e-09,(seq17845:0.00342705,seq19196:5e-09)0.908:0.00343611)0.772:5e-09,(seq28083:6e-09,seq30666:0.003436094)0.843:0.003412055)0.771:0.010487107)0.813:0.004155841,(((seq29598:0.040269602,seq29707:5e-09)0.387:0.010545441,((seq25578:0.019462007,(seq23171:0.006892208,seq8230:5e-09)0.936:0.018045184)0.852:0.012711003,seq29443:0.009314481)0.769:0.004660629)0.879:5e-09,(seq27408:0.003420462,seq8723:5e-09)0.862:0.003427519)0.805:0.003966855)0.980:0.009099086,((seq21083:5e-09,(seq23445:5e-09,seq30314:0.006915119)0.949:0.006885011)0.947:0.014015221,(seq19702:0.006982922,seq23699:0.003474968)0.863:5e-09)0.921:0.014162745)0.772:5e-09,(seq14182:0.0,seq37113:0.0):0.003448071)0.780:0.003425822)0.887:0.007016776)0.747:0.003836733)0.330:0.013175643)0.802:0.008733885)0.834:5e-09,(((seq8393:5e-09,(((seq15017:0.0,seq32225:0.0):5e-09,seq6730:0.003436128)0.926:0.006915167,(seq18629:0.00341205,seq9526:5e-09)0.859:0.003420438)0.084:5e-09)0.949:0.006854019,((((seq22971:0.003403898,((seq5143:5e-09,(seq23561:0.010478391,(seq33595:5e-09,seq16359:0.003427066)0.417:5e-09)0.871:0.003436109)0.858:0.00342045,seq23327:0.003412061)0.425:5e-09)0.877:5e-09,(((seq11360:0.010469388,(((seq34371:0.0,seq9100:0.0):0.002255316,(seq27062:6e-09,(seq31256:0.003434332,(seq16523:5e-09,seq22398:0.003409461)0.913:0.006953127)0.795:0.003434789)0.843:0.002253894)0.817:0.002358119,((seq29244:0.003426223,seq31282:0.00341678)0.745:0.003413583,seq31798:0.010403988)0.771:0.003447857)0.782:0.003344353)0.807:0.003472326,(seq25551:0.003427073,seq28934:5e-09)0.449:5e-09)0.411:0.007088133,seq12340:0.014247721)0.770:0.003266414)0.770:0.003455283,((seq24648:0.011627589,seq6736:0.005717468)0.705:0.006916781,seq27598:0.003248997)0.654:0.003598539)0.890:0.006910479,(seq10141:0.003505773,(seq23478:0.007026443,(seq13654:5e-09,seq14510:0.00343609)0.424:0.006910559)0.783:0.003485041)0.737:0.003355215)0.835:5e-09)0.841:5e-09,(seq28766:0.003429027,(seq17574:0.003436128,(seq20577:0.0,seq26377:0.0):5e-09)0.800:0.003456114)0.808:0.00344713)0.968:0.010550696)0.288:0.006914403)0.953:0.014426951)0.833:5e-09,((seq25989:0.003402497,(seq21645:5e-09,seq25083:0.006933037)0.783:0.007027337)0.946:0.014303532,seq5624:6e-09)0.955:0.010437847)0.878:0.006946204)0.861:0.007026638)0.846:0.006899733)0.792:0.009024172)0.898:0.016537719,(seq12831:0.003450968,seq29186:0.01054117)0.714:0.0029065)0.778:0.012917336)0.494:0.011634,(((seq20181:5e-09,(seq27542:0.010449187,(seq35355:0.014094021,(seq18671:0.002277665,(seq21318:0.0,seq27335:0.0):0.002278485)0.920:0.00227724)0.137:5e-09)0.848:0.003422635)0.785:6e-09,((seq17498:0.01433465,seq31471:0.006613575)0.960:0.018162166,(seq32440:0.002243272,seq37386:0.002244351)0.756:0.002340911)0.746:0.003439786)0.894:0.01231816,(((seq19055:0.003429798,(seq18727:0.014056646,(seq12215:0.006950768,seq20289:0.003453393)0.830:5e-09)0.641:0.010533212)0.727:5e-09,(seq33492:0.007017879,(seq19302:5e-09,seq30474:0.006879817)0.781:0.003450042)0.740:0.003453917)0.888:0.008078975,((seq24962:0.011506076,seq33382:0.098008765)0.852:0.021659925,((((seq16431:0.021470275,(((((seq17408:0.0,seq20362:0.0):0.003436088,((seq10670:0.0,seq5090:0.0):6e-09,seq19206:0.00342042)0.264:5e-09)0.877:0.003427067,((seq7760:0.0,seq8353:0.0):5e-09,seq8420:0.003427056)0.391:0.003412036)0.886:5e-09,seq6609:5e-09)0.878:5e-09,seq29922:0.00340947)0.847:0.003420442)0.896:6e-09,seq19805:5e-09)0.887:5e-09,(((((((seq20850:0.01043896,seq6545:6e-09)0.972:0.01052842,((((((((seq11570:6e-09,(((seq11026:0.0,seq20933:0.0):5e-09,((seq13798:0.003412073,seq5258:5e-09)0.920:0.002278257,(seq34497:0.003420422,seq7023:5e-09)0.920:0.002277586)0.920:0.002277963)0.890:0.003420432,seq19285:5e-09)0.883:0.003427053)0.867:0.003412063,(((seq13966:0.002278129,seq19437:0.002278982)0.920:0.002277219,seq35401:0.003420443)0.903:5e-09,(seq23242:0.0,seq27293:0.0,seq3935:0.0):5e-09)0.488:5e-09)0.494:5e-09,((seq11009:5e-09,seq19267:0.003427083)0.430:6e-09,(seq21894:5e-09,((((((seq22110:5e-09,(((seq19101:0.0,seq8656:0.0):6e-09,(((seq1103:0.0,seq1499:0.0,seq18045:0.0,seq3311:0.0,seq4186:0.0):6e-09,(((seq27402:0.003402625,(seq4715:0.0,seq6160:0.0):5e-09)0.924:0.002281685,(((seq2198:0.0,seq26347:0.0):5e-09,(((seq17931:0.0,seq23767:0.0):0.002282392,(seq22377:5e-09,seq11670:0.003412056)0.924:0.002281685)0.924:0.002283254,(((seq3282:0.0,seq36630:0.0,seq6492:0.0):5e-09,(seq11996:0.00343611,(seq15610:0.0,seq21913:0.0):5e-09)0.931:0.003412053)0.555:5e-09,seq10379:0.003436112)0.428:0.003427041)0.234:5e-09)0.927:0.003420419,((seq17095:0.0,seq2289:0.0,seq3055:0.0):5e-09,(((seq11700:0.0,seq7673:0.0,seq9750:0.0):5e-09,(((((seq12066:0.0,seq2343:0.0,seq8340:0.0):5e-09,(seq14129:5e-09,seq20793:0.006879799)0.836:0.003427058)0.920:0.002277213,seq5399:0.002278338)0.920:0.002278148,seq16668:5e-09)0.203:0.003436129,(seq10809:0.0,seq1749:0.0):5e-09)0.886:0.003427061)0.846:0.003427067,(seq9164:5e-09,((seq29036:0.006454118,(seq27140:0.003457784,(((seq4686:0.003427067,seq4099:5e-09)0.894:0.003436108,((seq12460:0.0,seq21124:0.0,seq2299:0.0):5e-09,(seq28683:0.002280132,(seq17093:0.002278937,(seq14576:0.0,seq22197:0.0):0.002279858)0.345:0.001127938)0.920:0.002278769)0.548:5e-09)0.873:0.003436099,seq13184:5e-09)0.806:0.003457548)0.778:0.00196724)0.794:0.001893087,seq29449:0.003427074)0.388:5e-09)0.931:0.003412052)0.872:5e-09)0.880:5e-09)0.924:0.002283021)0.924:0.002283082,(seq12645:0.0,seq4817:0.0,seq9897:0.0):0.003412027)0.090:5e-09)0.920:0.002277718,(((seq10270:0.003427089,((((seq21815:0.0,seq649:0.0,seq8232:0.0):5e-09,((seq4598:0.00343611,(seq10329:0.003410014,(seq12715:0.002274611,(seq13527:0.0,seq1719:0.0,seq27957:0.0):0.002275456)0.927:0.00227434)0.542:5e-09)0.879:0.003427313,seq4757:0.003427057)0.863:5e-09)0.906:6e-09,((seq34437:0.003427078,(seq16185:5e-09,(seq6247:0.00343613,seq8467:5e-09)0.928:0.003412051)0.542:5e-09)0.795:0.003408369,(seq36082:5e-09,(seq20059:0.003427044,((seq18637:0.0,seq6715:0.0,seq8499:0.0):5e-09,(((seq24037:0.0,seq5102:0.0):5e-09,(seq14947:0.003427082,(seq33080:5e-09,(seq4913:5e-09,(seq3889:6e-09,seq6796:0.003412036)0.831:0.003427085)0.854:0.003412056)0.859:0.003412039)0.000:5e-09)0.864:0.003412076,(seq16306:0.003358663,(seq17375:5e-09,(seq29110:0.001788889,((((seq5991:0.0,seq718:0.0):6e-09,seq8733:0.003427049)0.846:0.003427054,((seq10261:0.0,seq13466:0.0,seq4778:0.0):5e-09,(seq1052:0.0,seq1686:0.0):0.003420463)0.247:5e-09)0.813:0.00344728,seq26653:0.003450018)0.760:0.001920158)0.913:0.010226753)0.923:0.01056607)0.755:0.006996925)0.913:5e-09)0.892:5e-09)0.885:0.003420421)0.797:0.003497903)0.882:0.007003877)0.850:0.003436095,(((seq2912:0.0,seq3352:0.0,seq6084:0.0,seq990:0.0):5e-09,((seq4782:5e-09,(((seq16633:0.0,seq1755:0.0,seq27770:0.0,seq4005:0.0,seq9597:0.0,seq9682:0.0):5e-09,seq26625:0.003402683)0.920:0.002278629,((seq12325:0.0,seq17225:0.0):0.002278157,seq2766:0.002279408)0.747:0.001128557)0.920:0.00227865)0.445:0.003420445,((seq11373:0.0,seq1188:0.0,seq17622:0.0,seq27608:0.0):0.002278131,(seq1754:0.0,seq4608:0.0,seq7072:0.0):0.002278977)0.920:0.00227722)0.909:5e-09)0.857:5e-09,seq16859:0.003407569)0.645:6e-09)0.860:0.003436114)0.394:5e-09,(seq1039:0.0,seq16770:0.0,seq6616:0.0):6e-09)0.920:0.00227859,((seq17555:6e-09,((seq2291:0.0,seq7628:0.0,seq8259:0.0):6e-09,(seq14814:0.006454053,(seq32934:5e-09,(seq33432:0.010527187,(((seq25575:0.002279075,(seq5078:0.0,seq8542:0.0):0.002279245)0.757:0.001128185,(((seq10221:0.0,seq1065:0.0,seq322:0.0,seq35521:0.0):5e-09,((seq2467:0.002274351,((seq13782:0.0,seq2181:0.0,seq26990:0.0,seq33580:0.0):5e-09,(((seq4170:0.0,seq5082:0.0):5e-09,(seq7336:5e-09,((seq3581:5e-09,((seq4021:0.0,seq4364:0.0):0.006901975,seq36240:0.003436108)0.770:5e-09)0.931:0.003412077,seq28859:5e-09)0.477:0.006964375)0.919:0.006898211)0.920:0.006901961,seq25285:5e-09)0.897:0.006879767)0.920:0.0022736)0.920:0.002275188,((seq5517:0.003420419,(seq21085:0.002277743,(seq2110:5e-09,seq29192:0.003436096)0.920:0.002277013)0.920:0.002278593)0.288:5e-09,(seq1034:0.0,seq24836:0.0,seq36723:0.0):5e-09)0.931:0.003412064)0.905:5e-09)0.878:5e-09,(seq17628:0.003427074,seq26480:0.010320282)0.122:6e-09)0.920:0.002278245)0.920:0.002280074,((seq13827:0.0,seq14094:0.0,seq22487:0.0):5e-09,(seq12982:0.003420443,seq6137:5e-09)0.928:0.003412057)0.156:6e-09)0.317:0.003436095)0.614:6e-09)0.756:0.001930281)0.099:0.001930538)0.857:0.003427067)0.473:0.003420422,((seq1770:0.0,seq8373:0.0):5e-09,((seq15372:0.0,seq23757:0.0,seq6619:0.0):0.003420428,seq34176:0.003436092)0.888:5e-09)0.879:5e-09)0.920:0.002279029)0.458:0.001128695)0.920:0.002280003)0.295:6e-09,(seq272:0.002283579,(((seq1237:0.0,seq3550:0.0):5e-09,seq37209:0.00340519)0.924:0.002282606,(seq10966:0.0,seq12292:0.0):0.002283923)0.359:0.001129165)0.924:0.00228309)0.433:0.003420462)0.861:0.003436095,(seq28167:0.0,seq8365:0.0):6e-09)0.862:0.003409474,((seq7904:5e-09,seq5449:0.003412077)0.838:0.003436127,seq12527:0.003420433)0.407:5e-09)0.713:5e-09,(seq2530:0.0,seq28560:0.0):5e-09)0.927:6e-09,((((seq32829:0.0,seq4236:0.0):5e-09,(seq30112:5e-09,(seq15776:6e-09,(seq2028:5e-09,(seq17852:0.003420451,seq25122:5e-09)0.906:0.003405182)0.850:0.003415811)0.114:0.003412191)0.851:0.003415818)0.237:5e-09,((((seq19717:6e-09,seq2321:0.003412064)0.000:5e-09,(((seq21392:5e-09,(seq20224:0.003420432,seq25185:0.003436108)0.422:5e-09)0.940:0.003405183,((seq11484:0.0,seq9688:0.0):5e-09,(seq17939:0.003420432,seq27805:0.003405183)0.912:5e-09)0.363:5e-09)0.813:5e-09,seq7076:0.006885053)0.860:0.00341204)0.863:0.003420418,seq32958:5e-09)0.132:5e-09,(seq32547:0.006947024,(((seq12282:0.0,seq7390:0.0):0.003427066,((seq20567:0.003436118,(seq33058:0.003397626,seq6399:5e-09)0.618:5e-09)0.856:0.003406455,(seq16908:0.00693353,seq31927:0.003421021)0.172:5e-09)0.867:0.003412781)0.154:5e-09,seq22243:5e-09)0.793:0.003418456)0.772:0.003432605)0.820:0.003412409)0.861:0.003397563,seq3697:5e-09)0.899:0.003397533)0.853:0.00341252,(((seq6042:0.00342706,seq5216:5e-09)0.869:0.003427067,(seq13576:0.003427089,(seq14083:0.0,seq26999:0.0):5e-09)0.123:0.003420463)0.896:5e-09,(seq2165:0.0,seq5348:0.0):5e-09)0.926:6e-09)0.862:0.003421541)0.865:0.003412398)0.836:0.003421325)0.884:0.00339749,((seq15291:0.0,seq3643:0.0):5e-09,(seq19707:0.0,seq7157:0.0):0.003412034)0.850:5e-09)0.779:0.006865104,(seq28031:0.003439711,(((seq23908:0.00691516,seq8121:5e-09)0.947:0.010378872,((seq12134:0.0,seq7845:0.0):5e-09,(seq27638:0.0,seq3341:0.0):0.00340945)0.909:5e-09)0.876:0.010343588,(((((seq2405:0.0,seq5064:0.0):0.00342044,seq4352:5e-09)0.881:0.003436125,(seq4922:5e-09,((seq16608:5e-09,(seq12375:0.006938608,(seq16404:0.003427039,seq30513:6e-09)0.774:0.003403721)0.794:0.003461138)0.486:5e-09,seq6897:0.00343611)0.862:0.003427075)0.426:5e-09)0.814:0.006946067,(((seq3684:0.003420441,((seq2620:0.0,seq4310:0.0):5e-09,seq21916:0.003420433)0.160:5e-09)0.878:0.003436108,(seq12254:0.003436089,(seq14549:5e-09,(seq27887:0.003409441,seq30076:0.003412045)0.904:5e-09)0.893:5e-09)0.414:0.003407551)0.665:5e-09,(seq15580:0.0,seq17822:0.0,seq1914:0.0,seq29299:0.0):5e-09)0.895:5e-09)0.918:0.010611932,((seq28405:0.0,seq4988:0.0):5e-09,((seq7705:5e-09,(seq2456:6e-09,(seq2842:0.010527162,(seq1513:0.0,seq2171:0.0):0.003436122)0.825:6e-09)0.931:0.003412043)0.748:0.003393149,((seq25730:0.0,seq32663:0.0):0.004926137,seq31644:0.009779922)0.926:0.013773832)0.894:0.006957956)0.943:0.017697739)0.778:5e-09)0.914:0.01041177)0.748:0.003441535)0.906:0.006858296,((seq28177:0.0,seq6180:0.0):0.001929783,(seq20889:5e-09,(seq22463:5e-09,(seq13335:0.003427063,seq16169:5e-09)0.876:0.003415594)0.911:0.003405193)0.940:0.006431504)0.783:0.001929224)0.445:5e-09,seq5926:5e-09)0.931:0.003397422,seq7172:5e-09)0.651:6e-09)0.920:0.00226626,((seq11807:0.003436098,((seq3864:0.0,seq4241:0.0):5e-09,seq7237:0.003412041)0.151:5e-09)0.920:0.002279886,((seq11500:0.0,seq27621:0.0,seq33151:0.0,seq9938:0.0):5e-09,(seq6496:0.003436092,seq35093:0.003420432)0.126:5e-09)0.920:0.00227896)0.834:0.001135548)0.920:0.002268135,((((seq34702:0.0,seq9726:0.0):5e-09,seq9787:0.003427044)0.869:0.003420437,seq9699:0.003412069)0.902:6e-09,(seq13481:0.0,seq13715:0.0,seq16325:0.0,seq3297:0.0,seq35642:0.0,seq5138:0.0,seq6865:0.0):5e-09)0.926:5e-09)0.863:0.003421598,(seq3163:0.00342706,(seq10596:0.0,seq19882:0.0,seq6721:0.0):5e-09)0.161:5e-09)0.247:0.003406063,seq29967:5e-09)0.927:0.006916188,(((seq2885:0.0,seq30443:0.0,seq3984:0.0):5e-09,(((seq3471:5e-09,((seq19669:5e-09,seq33316:0.003427085)0.401:0.003412061,(seq12711:0.0,seq12928:0.0):0.003427067)0.881:5e-09)0.886:5e-09,((seq27043:0.003420445,((seq14477:0.0,seq16999:0.0,seq29065:0.0,seq2949:0.0,seq4392:0.0):5e-09,seq12775:0.003403521)0.577:5e-09)0.856:0.003427458,((((seq16487:0.005752381,seq29098:0.005770518)0.802:0.00547827,seq36384:0.001884027)0.763:0.001883881,seq17635:5e-09)0.841:0.003436239,seq19272:0.006864366)0.284:5e-09)0.900:0.00342115)0.422:0.003412043,((((seq2157:0.0,seq24178:0.0,seq31762:0.0,seq548:0.0):5e-09,(seq23103:0.00688502,seq34633:0.003402582)0.905:5e-09)0.895:5e-09,((seq27872:0.0,seq4357:0.0,seq5098:0.0):0.00227813,seq14840:0.002278981)0.920:0.002277219)0.920:0.002273604,(seq32943:0.003427069,(seq2051:0.0,seq31732:0.0,seq6355:0.0):5e-09)0.920:0.002274958)0.920:0.002275076)0.903:5e-09)0.893:5e-09,((((((seq20243:0.003412035,(((seq13083:0.003427055,seq15907:5e-09)0.443:0.003405186,((seq13471:0.0,seq13990:0.0):5e-09,seq4661:0.003436107)0.865:0.003427068)0.885:5e-09,(seq3928:0.0,seq4328:0.0):5e-09)0.869:5e-09)0.920:0.002275593,((seq22998:5e-09,((seq11522:0.0,seq20316:0.0):0.002274724,seq9234:0.002275593)0.920:0.002273841)0.411:0.003415598,seq23029:5e-09)0.920:0.00227473)0.920:0.002273981,seq12910:0.00343611)0.243:5e-09,seq15861:0.003403912)0.463:5e-09,seq3438:5e-09)0.907:5e-09,(seq13879:0.0,seq9304:0.0):0.00342727)0.867:0.003412062)0.796:5e-09)0.948:0.006816689)0.935:6e-09,seq29059:0.017736769)0.060:0.003877689)0.960:0.020988322)0.739:0.004210795)0.969:0.022263678)0.889:0.017619275,(((seq34860:0.010369397,(seq34043:0.003352564,((seq21767:0.0,seq25389:0.0,seq29203:0.0):0.003677579,seq15768:0.013195385)0.815:0.004265066)0.770:0.003819327)0.810:0.007577752,(seq27669:0.010642503,(seq26515:5e-09,seq34523:0.006933003)0.904:0.01076068)0.768:0.006967426)0.998:0.081564813,((((((((seq10279:0.0,seq19372:0.0,seq9482:0.0):0.00164509,seq29650:0.01024614)0.756:0.001969536,(seq32003:5e-09,(((seq5650:5e-09,seq9747:0.006901924)0.741:0.003412026,(seq14169:0.006904076,seq24112:0.003408454)0.663:0.006902404)0.729:5e-09,seq37120:5e-09)0.994:0.014183983)0.795:0.003525198)0.997:0.021456378,(seq11562:0.003435378,((((((seq35235:0.006885026,seq9610:0.003420432)0.898:5e-09,seq34550:5e-09)0.894:5e-09,((seq23293:6e-09,(seq16607:5e-09,seq20537:0.003420443)0.914:0.006885058)0.255:0.003430608,(seq23307:5e-09,(seq21089:5e-09,((((seq5853:6e-09,(((seq19392:0.003427056,(seq32235:5e-09,seq32769:0.003420414)0.834:0.003420443)0.896:5e-09,seq9985:5e-09)0.906:5e-09,seq7045:0.003420437)0.845:0.003412057)0.857:0.003412029,(seq14722:6e-09,seq37174:0.003415575)0.828:0.003420443)0.880:6e-09,seq36035:5e-09)0.903:5e-09,(seq30751:0.00692921,(seq33509:5e-09,seq37505:0.003415577)0.803:0.003416952)0.769:0.003443933)0.919:0.006901965)0.914:0.006857859)0.799:0.003430661)0.891:0.006922718)0.829:0.003420432,((seq32757:0.003407558,(seq27874:0.003427043,seq6085:0.00341203)0.243:5e-09)0.898:6e-09,(seq11150:0.0,seq21215:0.0,seq21268:0.0):5e-09)0.904:5e-09)0.821:5e-09,((((seq34402:5e-09,seq25933:0.006901986)0.849:0.003412053,(seq14893:5e-09,(seq21413:0.0,seq25518:0.0):0.003420453)0.838:0.003415593)0.882:5e-09,(seq23811:0.0,seq35340:0.0,seq7638:0.0):5e-09)0.919:6e-09,(seq1336:0.0,seq9097:0.0):0.003420444)0.878:0.003420416)0.199:0.003414011,((seq2593:5e-09,(((seq19956:0.0,seq28251:0.0,seq3588:0.0):5e-09,seq22753:0.003420426)0.845:0.003412044,seq29872:0.003412056)0.867:5e-09)0.904:6e-09,seq16442:0.006933053)0.860:0.003422514)0.514:5e-09)0.990:0.014185419)0.940:5e-09,(((seq4771:0.006933041,(((((seq36835:5e-09,seq26587:0.006868249)0.834:0.003415586,(seq10165:0.0,seq30662:0.0,seq3707:0.0):5e-09)0.396:5e-09,(((seq11986:0.003471762,(seq21455:0.013196885,(seq25345:5e-09,(seq35108:0.006946355,seq37543:5e-09)0.923:0.010395332)0.867:0.009068583)0.912:0.013245284)0.684:0.00695262,((seq23591:0.0,seq26094:0.0):5e-09,(seq28138:0.02165436,seq29154:5e-09)0.970:0.010431478)0.866:5e-09)0.797:0.001933946,(((seq21337:0.0,seq7472:0.0):5e-09,((seq36718:5e-09,(seq26661:0.00914045,(seq29962:5e-09,(seq25969:0.006898258,seq30259:6e-09)0.344:0.003427046)0.836:0.004060668)0.874:0.004056981)0.918:0.010493395,seq23087:0.003426937)0.735:0.006933819)0.898:0.006885102,((seq4265:5e-09,(seq10176:0.003420448,(seq34144:0.017856376,seq6578:6e-09)0.922:0.006857929)0.534:6e-09)0.921:0.003412036,seq21178:5e-09)0.880:5e-09)0.918:0.006483524)0.797:0.001935397)0.585:0.003412513,((seq1337:0.0,seq8485:0.0):0.002282735,seq17389:0.002283604)0.924:0.002281772)0.067:6e-09,seq28332:0.003412357)0.874:0.003427305)0.555:5e-09,(((seq20244:0.0,seq28172:0.0):5e-09,(seq21272:0.006873598,(seq10801:5e-09,(seq2993:0.0,seq32371:0.0,seq9584:0.0):0.003411809)0.000:0.00341232)0.896:5e-09)0.909:5e-09,seq35708:0.003436119)0.841:0.003420436)0.943:5e-09,seq14055:5e-09)0.969:5e-09)0.860:0.003412041,((((seq22180:0.001866499,seq32116:0.001862022)0.780:0.005261083,seq19070:0.01740463)0.767:0.005316058,(seq18047:0.003412977,(seq17648:0.003435974,seq20140:0.006892895)0.496:5e-09)0.858:0.003420984)0.929:5e-09,((seq16192:5e-09,seq22502:0.003412071)0.845:0.003427088,((seq13904:0.0,seq5745:0.0):5e-09,(((seq15948:0.0,seq31093:0.0):5e-09,seq11100:0.010395324)0.831:0.003427235,((seq28221:0.0,seq4590:0.0,seq5287:0.0):5e-09,(seq17510:0.003415588,seq5660:0.006964422)0.936:5e-09)0.877:5e-09)0.889:0.003415955)0.848:0.003420429)0.872:5e-09)0.888:6e-09)0.908:0.010485005,((seq35883:0.00122662,seq21242:0.032413634)0.914:0.020771474,((seq12523:0.00709788,(seq24252:0.003350754,seq26831:0.014160215)0.846:0.006795572)0.771:0.00352596,((((seq22984:0.010140395,((seq14151:0.010455807,((seq25031:0.0,seq28118:0.0):0.00342045,seq29806:5e-09)0.877:0.007011174)0.921:0.013875784,(seq24808:0.01800286,seq26389:0.02177098)0.804:5e-09)0.756:0.010680416)0.847:0.011069812,seq27195:0.021511486)0.912:5e-09,(((seq1215:0.0,seq22253:0.0,seq33555:0.0):5e-09,(((((((seq14752:0.003412313,((((seq18689:0.003436113,(seq27176:5e-09,seq36057:0.003412038)0.565:5e-09)0.801:0.003456002,(seq3608:6e-09,(seq19890:0.003415586,(seq31812:0.0,seq3912:0.0,seq6509:0.0):5e-09)0.924:0.006945045)0.820:0.003445444)0.813:0.003462321,(seq25218:0.003463622,(((((seq15092:5e-09,seq30490:0.00341205)0.850:0.003427065,(seq17646:5e-09,seq27453:0.00341205)0.000:5e-09)0.921:0.003412036,seq30719:5e-09)0.728:5e-09,(seq13070:5e-09,seq29451:0.003420432)0.867:0.003427047)0.907:0.002268609,seq15794:0.002269618)0.807:0.002316389)0.838:0.003469911)0.816:5e-09,seq31730:6e-09)0.831:0.003412274)0.765:5e-09,(((((seq22528:0.003436121,(seq22006:0.003428585,(seq23556:0.0,seq30123:0.0):0.003430626)0.811:0.003421588)0.226:5e-09,seq26967:5e-09)0.921:0.00341203,(seq16820:0.006875346,(seq24063:0.003412039,(seq33809:0.0,seq8594:0.0):5e-09)0.938:0.006928394)0.821:5e-09)0.043:5e-09,seq2841:5e-09)0.914:5e-09,(seq28412:0.006901969,seq2182:5e-09)0.893:0.00343613)0.863:0.003427108)0.867:0.003420549,(seq33566:0.010368183,((((seq27079:0.003455675,(seq23041:5e-09,seq35816:0.010451965)0.913:0.006933926)0.885:0.006926862,seq32801:6e-09)0.945:0.01037947,seq30511:5e-09)0.960:0.006885083,(seq11263:0.0,seq4577:0.0,seq6810:0.0):5e-09)0.415:5e-09)0.870:0.003436111)0.410:5e-09,(seq2616:0.0,seq4724:0.0,seq9072:0.0):5e-09)0.941:0.003407602,seq12999:5e-09)0.412:5e-09,seq5433:0.003436108)0.856:0.00342046,(seq26087:5e-09,seq35809:0.006865848)0.001:0.003420415)0.912:5e-09)0.871:5e-09,seq26541:0.003420432)0.850:0.003404077)0.450:5e-09,(seq25235:6e-09,(seq13430:0.006903186,seq15229:0.025876613)0.890:0.010707499)0.889:0.003412538)0.958:0.010712816)0.762:0.003460012)0.596:0.003342963)0.962:0.036528581,(((seq20723:0.011239138,(seq35212:0.014401964,(seq34690:0.028376243,(seq13809:0.006207424,((seq12081:5e-09,seq13279:0.010388941)0.889:0.006917995,seq29752:0.013965666)0.641:0.000546689)0.222:0.008186062)0.908:0.013506344)0.909:0.011362892)0.745:0.002910222,((((seq30162:5e-09,(seq14547:6e-09,(seq24955:0.006900678,((seq11333:0.021423149,seq15689:0.006899358)0.884:0.010480571,seq21620:0.003434643)0.488:6e-09)0.879:0.003415603)0.973:0.010370054)0.898:0.006972168,seq32846:0.006981528)0.742:0.003419111,((((seq12321:0.00341559,seq36142:5e-09)0.750:0.003443084,(seq11830:0.003427047,(seq11621:0.00340621,seq2622:5e-09)0.865:5e-09)0.888:0.006981924)0.904:0.010299434,seq36077:0.001808609)0.757:0.001849409,(seq16887:5e-09,(seq23082:0.006932982,seq29558:5e-09)0.947:0.006928446)0.780:0.003479694)0.908:0.006955541)0.370:6e-09,(((seq17529:0.003427074,(seq25642:0.010598265,(seq19147:0.003427066,(seq21064:0.003412076,seq7410:5e-09)0.499:5e-09)0.752:0.003494483)0.768:0.003399261)0.898:5e-09,seq21826:5e-09)0.906:5e-09,(seq31188:0.006959993,seq21666:0.01794149)0.751:0.003428675)0.921:0.006846488)0.749:0.003361935)0.932:0.01504476,(((((((seq23794:0.006905358,seq4760:5e-09)0.441:0.007049193,seq12706:0.025718089)0.755:0.003392258,(seq29761:0.00343612,(seq19807:6e-09,seq7114:0.006901919)0.845:5e-09)0.724:0.003425492)0.874:0.006920482,seq33866:5e-09)1.000:0.052581795,((((seq32768:0.009033111,seq12658:0.025215592)0.855:0.00914281,(((seq954:0.003422744,(seq18820:5e-09,seq8636:0.010441942)0.796:0.003427698)0.791:0.003445489,(seq10805:0.003441952,((seq6293:0.049289098,seq22082:0.008823761)0.371:0.008935092,(((seq12574:0.003431252,(seq34211:0.005784924,seq5878:0.01161538)0.845:0.014024653)0.630:0.003395005,seq24724:0.01031622)0.813:5e-09,seq34936:5e-09)0.885:5e-09)0.806:0.003415772)0.938:0.010470985)0.866:5e-09,(seq25650:0.015741299,(seq36196:0.014095854,(seq16252:0.003415571,seq8952:5e-09)0.935:6e-09)0.436:0.010909267)0.930:0.015755771)0.117:0.003485678)0.848:0.006718679,((seq20712:0.013952974,seq8483:0.025895969)0.891:0.010942198,(seq17754:0.006924038,(seq2562:0.01048992,seq5092:0.01049522)0.747:0.003464563)0.496:5e-09)0.935:0.014479939)0.894:0.009554587,(seq12315:0.010325815,((seq13606:0.0,seq30006:0.0):0.006849714,seq9431:5e-09)0.780:5e-09)0.865:0.00950648)0.230:0.013016052)0.925:5e-09,(((seq15555:0.010440355,(seq26609:6e-09,seq36621:0.003420442)0.094:5e-09)0.412:0.003420428,((((seq8403:0.006915836,((seq15084:5e-09,((seq24024:0.003382436,seq36447:0.010555593)0.891:0.006992451,((seq27503:6e-09,seq31130:0.003420441)0.575:0.006907903,(seq16942:0.003412044,seq5833:5e-09)0.746:0.003421492)0.936:0.01044332)0.961:5e-09)0.911:5e-09,(seq1087:5e-09,(seq19281:0.010486246,seq21962:0.010364061)0.890:5e-09)0.947:0.00684462)0.917:0.006946919)0.934:5e-09,((seq17707:0.010624089,(seq18866:0.006949166,seq25898:0.003455808)0.917:0.010669933)0.825:0.004319082,(seq6417:5e-09,(seq28400:6e-09,seq22366:0.013990334)0.951:0.013897894)0.908:0.009070731)0.821:0.003883717)0.849:0.003421073,((seq15246:0.0,seq8510:0.0):5e-09,((((seq16392:0.003436044,((seq10971:0.0,seq37341:0.0,seq6107:0.0,seq8814:0.0):5e-09,seq28071:0.003405184)0.850:0.003427287)0.844:5e-09,seq30537:0.003412447)0.145:0.003410037,((seq35711:5e-09,((seq24372:0.006853996,((((seq15345:6e-09,seq30891:0.003412058)0.914:0.002274843,(((seq1365:0.0,seq7326:0.0,seq8396:0.0,seq9036:0.0):5e-09,((seq21704:0.003415574,((seq14813:0.0,seq9378:0.0):5e-09,seq24335:0.003412045)0.137:5e-09)0.203:0.003412028,(seq18775:0.010038083,seq5836:0.001828426)0.748:0.001858717)0.866:6e-09)0.906:5e-09,seq34103:0.003420428)0.914:0.00227476)0.914:0.002274614,seq5492:5e-09)0.265:0.00342046,(seq21263:0.0,seq21910:0.0):5e-09)0.857:0.00342042)0.027:5e-09,seq18123:0.003420462)0.941:5e-09)0.919:5e-09,((((seq24039:0.003420432,(seq2801:0.0,seq35028:0.0):5e-09)0.870:0.003412051,((seq25481:5e-09,((seq21362:0.0,seq7986:0.0):0.003412028,seq35372:5e-09)0.888:0.003412056)0.847:0.003415619,(seq19955:0.006885034,seq36246:5e-09)0.864:0.003436082)0.230:5e-09)0.865:5e-09,(seq2286:0.0,seq26392:0.0,seq36926:0.0):5e-09)0.905:6e-09,(seq4787:0.003419122,((seq10382:0.0,seq28509:0.0):0.003412054,seq36580:6e-09)0.896:0.006945072)0.763:0.003454654)0.846:0.003412067)0.474:5e-09)0.875:0.003412043,(seq26848:0.003415598,seq37237:0.003420433)0.219:5e-09)0.930:6e-09)0.939:5e-09)0.000:5e-09,(seq20809:0.010451159,(((((seq2856:0.0,seq28843:0.0):6e-09,(seq4718:5e-09,(seq10958:0.005574572,seq25121:0.009746934)0.787:0.005622228)0.849:0.006946336)0.827:0.003420935,(seq25675:0.006906151,(seq9829:6e-09,(seq26583:5e-09,((((seq18269:0.0,seq5453:0.0):5e-09,((seq18328:0.003427067,(seq7812:5e-09,(seq24165:5e-09,seq31491:0.003427085)0.861:0.003412056)0.543:5e-09)0.860:0.00343611,seq13703:0.003427067)0.886:5e-09)0.884:5e-09,(seq20654:0.0,seq20969:0.0):0.003420418)0.213:0.003411123,seq6154:0.003420599)0.137:6e-09)0.908:0.003412065)0.890:0.003427301)0.095:6e-09)0.925:0.006869608,seq15659:0.003427053)0.897:5e-09,(seq13756:0.0,seq32923:0.0):5e-09)0.905:6e-09)0.890:0.003420429)0.927:0.006885063)0.890:5e-09,(seq18952:0.006892254,(seq13758:0.014038964,seq34920:0.017719172)0.862:0.00701478)0.920:5e-09)0.727:5e-09)0.754:0.004259573,(seq16589:0.045809477,seq22812:0.007212183)0.930:0.01858177)0.656:0.002029637)0.890:0.021158503)0.991:0.066934618)0.860:0.021284761)0.877:0.012787181,(seq34112:0.018059292,(((seq27426:0.018812897,((seq2516:0.0,seq33961:0.0):0.011621956,((seq20683:0.006898922,seq25549:0.006964012)0.858:0.010136848,((seq23453:5e-09,seq3731:0.006866404)0.894:0.022979646,(seq13348:5e-09,((seq11828:5e-09,((seq13573:0.0,seq16425:0.0,seq542:0.0):5e-09,(seq5952:0.003415602,seq12437:0.003436094)0.230:5e-09)0.928:0.003412049)0.868:0.003420451,seq15397:5e-09)0.859:0.003407566)0.883:0.013173654)0.966:0.022808586)0.859:0.014587042)0.547:0.008736209)0.651:0.011519283,seq22065:0.033919247)0.845:0.009517013,(seq17710:0.01001294,(seq24334:0.004329772,(seq36598:0.00974442,seq7261:0.007628866)0.598:0.006969997)0.942:0.025059123)0.999:0.049692048)0.541:5e-09)0.439:5e-09)0.295:0.01094232,(seq23048:0.035746452,((((seq31820:0.015837273,seq19870:0.024845949)0.790:0.016695116,seq32247:0.021693307)0.287:5e-09,(seq30424:0.004690365,(seq19791:0.013970259,seq30336:5e-09)0.902:0.013585171)0.944:0.017849273)0.806:0.004492627,(seq26014:0.057057214,(seq13548:5e-09,(seq21642:0.024870287,seq9940:0.001790974)0.709:0.001740744)0.559:5e-09)0.684:0.002335138)0.877:0.013095133)0.985:0.037872414)0.879:0.016934395)0.960:0.026158236)0.807:0.01114346)0.870:0.018624477)0.994:0.075314891,(seq18221:0.035136088,(seq21256:0.009276705,(seq18171:5e-09,(seq14020:0.009005559,(seq35438:5e-09,(seq22617:0.032940756,(seq35927:0.005371867,(seq29513:0.031611639,(seq37221:0.032260693,seq35421:0.032210331)0.811:0.010532372)0.746:0.016705358)0.796:0.00818728)0.342:0.009386039)0.757:0.004506812)0.996:0.03265939)0.897:0.018476847)0.977:0.049227041)0.986:0.05274014)0.837:0.017965849)0.996:0.068166883,(((seq19575:5e-09,seq23855:0.013471157)0.989:0.03583637,(((seq27205:0.029810079,seq27560:0.034597981)0.573:0.000916542,((seq26784:0.004821315,(seq33130:0.033176826,seq27978:0.061185345)0.739:0.007640858)0.939:0.023582916,((seq34317:0.069366046,(seq33971:0.034157538,seq37522:0.08228292)0.377:0.039486423)0.867:0.04590551,((((seq37086:0.04924166,(seq5204:0.029155864,(((seq19607:0.013957788,seq6412:0.003541333)0.000:0.000140311,((((seq13337:5e-09,seq5105:0.003420453)0.855:0.003436121,seq16043:0.003404439)0.863:5e-09,seq745:5e-09)0.000:5e-09,seq17793:0.028948779)0.831:0.003303379)0.938:0.032563538,(seq15517:0.021547606,((seq4066:5e-09,(seq16854:0.021513353,seq9680:0.003344936)0.842:0.007036848)0.992:0.025817023,seq3898:0.007170559)0.729:0.008076211)0.898:0.036689599)0.838:0.015992936)1.000:0.186274014)0.961:0.035963322,(seq892:5e-09,((seq15893:0.003391954,((((seq10763:0.0,seq34443:0.0):5e-09,seq6323:0.032749181)0.445:0.017932646,((((seq7557:5e-09,((((seq11256:5e-09,(seq7057:0.003436109,seq8640:5e-09)0.988:0.017889642)0.920:0.006946309,seq8428:5e-09)0.737:0.003108521,(((seq6713:0.003420457,(seq3575:5e-09,seq27837:0.003409447)0.378:5e-09)0.913:0.003415596,seq4101:5e-09)0.666:5e-09,seq3647:0.003427065)0.948:0.010740035)0.841:0.008125218,seq8765:0.046574775)0.789:0.006244655)0.854:0.014452656,seq18554:0.0178364)0.979:0.025900335,seq30404:5e-09)0.756:0.003413651,seq21042:5e-09)0.952:0.018015181)0.898:0.010684263,((seq19768:0.003360982,(seq34825:5e-09,(seq3805:5e-09,(seq5879:0.003427041,seq5125:6e-09)0.872:0.003427038)0.972:0.014001032)0.942:0.010635131)0.865:0.007062183,seq32960:0.003423563)0.784:5e-09)0.878:0.006892986)0.782:0.003446425,((seq1606:0.0,seq9667:0.0):6e-09,((seq7895:0.003403236,(seq13518:0.0,seq287:0.0):5e-09)0.586:5e-09,seq18768:0.003426307)0.855:0.003420436)0.854:0.003427078)0.808:5e-09)0.861:6e-09)0.745:0.001855248,((((seq21909:0.010398649,(seq11346:5e-09,seq35803:0.006842579)0.906:5e-09)0.962:0.006898251,seq6485:5e-09)0.572:0.001255088,((((seq2188:0.003420417,(seq914:5e-09,(seq14604:5e-09,seq2747:0.003405185)0.850:0.003415593)0.699:5e-09)0.878:0.007134019,((seq35702:0.010529821,(seq16634:0.003514768,((seq17554:0.003409476,seq9887:5e-09)0.873:0.007133404,(seq14658:0.001826627,((seq10109:0.003420433,seq4871:5e-09)0.876:0.003436108,seq4475:5e-09)0.776:0.001871374)0.915:0.010152231)0.771:0.003503947)0.788:0.003453838)0.763:0.001908201,(((seq18396:0.006943507,seq6100:6e-09)0.941:0.017283459,(((seq13686:0.00341559,(seq12446:5e-09,seq5029:0.006850152)0.276:5e-09)0.939:0.006868292,(seq4530:0.0,seq5314:0.0):5e-09)0.862:0.003435737,seq13405:5e-09)0.773:0.004378547)0.952:0.017397548,seq9436:5e-09)0.911:0.006469401)0.748:0.001765859)0.916:0.010701493,(seq22865:0.003403241,(seq23587:0.0,seq33944:0.0):5e-09)0.923:6e-09)0.924:0.006928406,(seq823:5e-09,((seq17477:0.003409455,seq6625:5e-09)0.888:0.003420423,(seq7404:5e-09,(((seq12811:0.0,seq3534:0.0,seq4377:0.0,seq4507:0.0,seq5510:0.0):5e-09,(seq8887:0.003412055,((seq25407:5e-09,((((((seq7180:0.010360526,(seq11814:0.052788565,seq11316:0.003426927)0.541:0.003425823)0.747:5e-09,seq26121:0.010504135)0.850:0.006854931,seq4876:5e-09)0.920:0.002276704,seq10181:0.002279411)0.920:0.002278201,((((seq10584:0.0,seq2731:0.0,seq28285:0.0,seq6478:0.0):5e-09,seq5618:0.003427048)0.907:0.006850244,seq14559:5e-09)0.752:0.003242551,seq28808:0.02902324)0.831:0.007168674)0.816:5e-09,seq2442:6e-09)0.882:0.003412035)0.856:0.003420445,(seq12448:0.0,seq22525:0.0,seq2354:0.0,seq7636:0.0,seq8526:0.0):5e-09)0.844:0.003409475)0.888:5e-09)0.899:5e-09,seq3574:0.003427067)0.861:0.003412056)0.398:5e-09)0.920:0.003427042)0.711:5e-09)0.790:0.00586488)0.780:0.009333526,(seq12720:0.003115152,seq16773:0.007290986)1.000:0.062751228)0.700:0.004308151)0.745:0.001852649,seq2550:5e-09)0.963:0.054328696)0.374:0.004041972)0.978:0.037089191)0.878:0.011820434,seq20740:0.061217741)0.000:5e-09)0.812:0.007845138,(((seq34836:0.046989574,(seq30444:0.132854342,(seq36644:0.011096962,(seq26744:0.04083933,seq27640:0.023427859)0.849:0.016711058)0.625:0.010639327)0.932:0.028742422)0.849:0.010232023,seq15119:0.04038808)0.744:0.01097172,seq30458:0.021574831)0.720:0.00532687)0.937:0.036610301)0.411:0.024140207)0.985:0.048367858,(seq23676:0.105560566,(seq35363:0.120650412,((seq31341:0.036657439,seq37217:0.067068768)0.955:0.045929184,(((((seq4811:0.003456084,(seq19275:0.0,seq29936:0.0):0.003392355)0.546:0.006909851,(seq434:0.00689822,(seq29930:5e-09,seq5480:5e-09)0.568:6e-09)0.362:0.005215851)0.789:5e-09,seq3518:5e-09)0.963:5e-09,((seq4818:0.049011735,(((seq14605:0.013543033,(((seq7405:5e-09,seq995:0.006857853)0.841:0.003415603,(seq1461:5e-09,(seq6764:0.003406177,seq25621:0.003406191)0.943:5e-09)0.895:5e-09)0.654:6e-09,(seq10978:5e-09,((seq2136:0.001745806,(seq1017:5e-09,seq1717:0.003420443)0.762:0.001825145)0.983:0.017431342,(seq15165:0.005337941,seq24785:0.017229913)0.435:0.005478709)0.803:5e-09)0.851:0.003425457)0.911:0.011387667)0.270:0.010344784,((((seq34923:0.006870296,((seq29469:0.003427049,(seq29371:0.003406219,(seq16985:5e-09,(seq9974:0.003420464,seq16886:0.003420433)0.939:5e-09)0.700:5e-09)0.773:5e-09)0.942:0.00685795,seq9128:0.017460009)0.755:5e-09)0.347:5e-09,((seq7417:0.003436131,(seq6309:5e-09,seq16368:0.003420422)0.230:5e-09)0.871:0.003427056,(seq9962:5e-09,(seq20136:0.00694632,seq7469:5e-09)0.951:0.006870143)0.272:5e-09)0.942:0.006915236)0.821:0.003431317,(((seq15444:0.010391595,seq33185:5e-09)0.884:0.006880016,(((seq6857:0.003420443,(seq6072:5e-09,((((seq22901:6e-09,((((seq3258:0.0,seq34129:0.0):0.003409469,seq5305:5e-09)0.995:0.025209337,seq25942:0.007007526)0.769:0.003295213,seq22123:5e-09)0.976:0.010335882)0.663:5e-09,(seq35840:0.00342299,(seq14408:0.010324933,seq8619:5e-09)0.794:0.003422726)0.984:0.017650522)0.905:0.006880291,((seq32962:0.010458594,seq30497:0.003427067)0.913:5e-09,seq4765:5e-09)0.903:5e-09)0.962:0.013914169,seq25532:0.003350991)0.762:0.003489235)0.614:5e-09)0.932:0.006915164,(seq20002:5e-09,(seq1528:5e-09,seq10192:0.003415599)0.866:0.003427053)0.992:0.017519925)0.868:5e-09,seq14678:0.003403752)0.811:5e-09)0.485:0.009189061,((seq18190:6e-09,((seq10849:5e-09,seq23411:0.003427045)0.961:0.010399695,(seq14650:0.006847406,seq35197:5e-09)0.776:0.00336222)0.778:0.003438339)0.933:5e-09,seq26871:0.021316033)0.914:0.009143234)0.638:0.002394275)0.778:0.003767032,((seq12960:5e-09,(seq2846:0.003436083,seq36391:5e-09)0.873:0.003420429)0.980:0.026090343,(seq623:0.005049357,(seq24629:5e-09,(seq2077:5e-09,seq3287:0.003415586)0.970:0.01041279)0.945:0.013450937)0.842:0.00960038)0.847:0.009117244)0.812:0.005535741)0.675:0.017829159,(seq15943:0.047242875,seq26495:0.014113521)0.986:0.03837253)0.658:5e-09)0.933:0.01912002,(seq15392:0.003503026,((seq32849:0.0,seq4342:0.0):0.003430962,(seq12909:0.003433343,(seq2590:0.003420453,seq6992:6e-09)0.801:0.00341871)0.783:0.003468994)0.846:0.006876275)0.853:0.010757518)1.000:0.063020196)1.000:0.109019562,seq24126:0.013553003)0.754:0.038029782)0.972:0.051325551)0.195:0.010295407)0.740:0.005795496)0.915:0.03031549,((seq22417:0.024885073,(seq23687:0.013583557,(seq15299:0.027531638,seq23202:0.0302117)0.643:0.011061309)0.960:0.041301196)0.997:0.108166716,((((seq36141:0.039284565,seq37421:0.076800461)0.000:5e-09,(((seq36918:0.020812826,(seq10629:0.016012473,seq19403:0.034333853)0.952:0.027993363)0.899:0.028165514,(seq24670:0.01800304,seq32544:0.028285427)0.996:0.061701727)0.932:0.028831148,((seq11717:0.013465275,seq28311:0.017607445)0.968:0.030045361,((seq34122:5e-09,((seq13607:0.0,seq32739:0.0):0.008645455,seq22395:5e-09)0.966:0.013118863)0.839:0.004319419,((((((seq12382:0.004339199,seq21291:6e-09)0.976:0.017814226,((((seq15491:0.00433919,seq21914:5e-09)0.892:0.004300907,(((((seq29938:0.044032103,seq32490:5e-09)0.995:0.035303458,((seq12554:6e-09,(seq23259:0.027276646,(seq15683:0.0173337,seq34801:0.008684163)0.837:0.008393798)0.989:0.030754282)0.574:0.004031019,seq31554:0.013411495)0.863:0.008782141)0.847:0.008427269,((seq18529:0.008443945,seq23169:5e-09)0.326:5e-09,(seq35832:0.004182141,seq36763:5e-09)0.969:0.017011168)0.926:0.008452662)0.910:5e-09,seq15764:5e-09)0.000:5e-09,(seq22685:0.004369475,seq8846:0.004369933)0.788:0.004357035)0.869:0.005148106)0.000:5e-09,seq22008:5e-09)0.786:0.005174349,(seq18509:5e-09,(seq31739:0.01312554,seq22666:0.016372462)0.087:5e-09)0.947:0.016217024)0.774:0.00446353)0.000:5e-09,seq29877:0.013027941)0.954:0.013625602,(seq23123:0.0043392,(seq17569:0.008728679,seq6391:5e-09)0.000:6e-09)0.905:0.013541651)0.000:5e-09,((seq29888:0.009826367,(seq25146:0.021974126,seq32536:5e-09)0.829:0.007707335)0.525:0.005430776,(seq23592:0.025946785,(seq17197:0.004378189,(seq23060:5e-09,seq24784:6e-09)0.769:0.004334223)0.737:0.005653211)0.968:0.030974713)0.668:0.003929564)0.863:0.004357887,(seq20983:0.017576077,(seq27142:0.008743974,seq27950:5e-09)0.953:0.017549929)0.865:0.008740958)0.000:5e-09)0.857:0.020561179)0.593:0.00315101)0.938:0.027904082)0.981:0.051593784,((seq22340:0.065731417,seq29775:0.020161728)0.928:0.046509767,(seq35496:0.032435346,((seq21641:0.007027891,(seq22122:0.010890296,(seq19605:0.033676652,seq35266:5e-09)0.465:0.008023588)0.746:0.005644123)0.588:0.003520209,(seq22719:0.086779484,((seq15214:0.00861924,(seq21404:0.027195494,seq18434:0.035287338)0.519:0.006108748)0.924:0.028472494,(seq32442:0.014298303,(seq24243:5e-09,(seq23714:0.00812887,seq18251:0.021672398)0.926:0.017249367)0.943:0.026473115)0.823:0.012748675)0.895:0.025042169)0.383:0.019119772)1.000:0.129235719)0.853:0.025319804)0.993:0.09501065)0.227:0.013895339,(seq34599:0.105939679,(seq15295:0.043072735,(((seq24409:0.022728902,seq24786:0.015600527)0.736:0.004600148,(seq24067:0.020219983,seq36386:0.013059077)0.912:0.014448032)0.912:0.02152864,(seq24995:0.01180527,(seq21714:0.113640261,(seq26113:0.007131445,((seq23005:0.01900787,((seq1283:0.004566167,((((((seq24686:0.020018464,(seq30821:0.043965736,(seq2398:0.018960023,(((seq12773:0.004666416,seq7921:0.004669054)0.989:0.028870383,(seq360:5e-09,seq5322:0.004652452)0.451:5e-09)0.851:0.004656638,((seq18222:5e-09,(seq28950:5e-09,seq33616:0.004676003)0.946:0.009338837)0.862:0.004661256,(seq1070:0.00465245,seq147:6e-09)0.977:0.018976786)0.524:6e-09)0.965:0.018911725)0.931:5e-09)0.987:0.040624524)0.857:0.013856808,((((seq34108:0.004646728,(seq11612:0.004643638,seq3306:5e-09)0.432:5e-09)0.529:5e-09,((seq1913:0.014138622,(seq865:6e-09,(seq3187:0.004667143,seq921:5e-09)0.941:0.009382111)0.569:5e-09)0.778:0.004580376,((((seq9000:0.00468525,(((seq18730:0.004667138,seq21:5e-09)0.888:0.004660652,(((((seq4752:0.014151867,seq6256:6e-09)0.916:0.0093388,(seq8631:5e-09,(seq32610:5e-09,seq5544:0.009338849)0.989:0.023866723)0.899:0.009412756)0.928:5e-09,seq766:5e-09)0.875:5e-09,(seq2335:0.00466714,(seq23464:0.004649922,(seq14392:0.004652456,seq17406:0.004652453)0.482:6e-09)0.519:5e-09)0.911:0.004676006)0.866:0.004652244,seq302:5e-09)0.239:5e-09)0.884:0.004689257,(seq31681:5e-09,(seq240:6e-09,(seq24765:0.004667139,seq11838:0.004676)0.197:5e-09)0.913:0.004660653)0.393:6e-09)0.788:0.004676366)0.832:0.004707196,((seq24996:0.008249307,seq36312:0.005772886)0.732:0.009499316,((seq31830:0.0,seq8605:0.0):0.009471434,(seq533:5e-09,(seq22828:5e-09,seq2389:0.014100306)0.950:0.009362989)0.889:0.019224678)0.959:0.023220113)0.864:0.010510445)0.893:5e-09,(seq18548:0.004662321,seq36586:0.004684557)0.449:0.004668227)0.887:0.012560478,seq16318:0.017866357)0.876:0.012587695)0.778:0.009494551)0.635:0.002562505,(seq21145:0.011756433,(seq12354:0.033809565,seq3539:0.043079166)0.858:0.010996417)0.935:0.019228757)0.875:0.011693188,(seq883:6e-09,(((((seq23426:0.0,seq26038:0.0):5e-09,seq33364:0.00464808)0.969:0.014129193,((seq32357:0.014183911,(seq28:5e-09,((seq1044:0.004667144,seq4564:5e-09)0.800:0.009382079,((seq15841:0.018944421,seq32131:0.009347222)0.883:0.009381209,seq3254:5e-09)0.869:0.004667139)0.888:5e-09)0.965:5e-09)0.929:0.009350908,(seq2301:5e-09,seq5103:0.018985919)0.813:0.004673218)0.151:5e-09)0.953:0.009451345,(seq34453:0.0,seq5707:0.0):6e-09)0.880:0.004569334,(seq348:5e-09,(seq3294:5e-09,(seq32853:0.004643842,seq28316:0.00464808)0.909:5e-09)0.748:5e-09)0.948:0.009143862)0.327:6e-09)0.881:5e-09)0.872:0.009347651)0.859:0.009182198,(seq9440:5e-09,(seq32950:0.004551378,seq20745:0.013860708)0.915:5e-09)0.896:5e-09)0.878:5e-09,(((seq11628:0.002816888,seq3246:0.011358225)0.073:0.016321647,(seq14174:0.011653347,(seq1285:0.004667138,seq2906:5e-09)0.769:0.007379429)0.948:0.027296957)0.893:0.019523504,((seq7084:0.009452215,(seq28157:5e-09,seq37144:0.004666836)0.956:0.019029453)0.954:0.019142383,(seq26400:0.0,seq6842:0.0):0.004756547)0.749:0.006098771)0.755:0.008414551)0.903:0.014420404,(seq128:5e-09,(seq15289:0.004676002,(seq1773:0.004676005,seq2623:5e-09)0.093:5e-09)0.852:0.009338848)0.851:0.009304251)0.943:0.018570559,seq17276:0.012828101)0.790:0.007132109)0.890:0.009579105,(seq25380:5e-09,(seq1965:5e-09,seq4847:0.004688112)0.722:0.004660651)0.833:6e-09)0.990:0.044510419)0.897:0.017299381,seq33046:0.036888007)0.544:0.009138141)0.804:0.011013462)0.997:0.051186134)0.966:0.038721413)0.839:0.027541523)0.982:0.077656705)0.000:0.024022853)0.885:0.039882797)0.854:0.034709447)0.901:0.020493902)0.448:0.021248304,((((((((((((seq30943:0.0,seq4189:0.0):0.103390661,(((seq30808:0.004614529,seq33887:5e-09)0.912:0.019308407,((seq19815:6e-09,seq32685:0.004606487)0.000:6e-09,(seq28977:5e-09,seq36346:0.009269)0.255:0.00461453)0.960:0.02833658)0.944:0.032759348,(((seq23564:5e-09,(seq33932:5e-09,(seq19058:0.004609884,(seq14415:5e-09,seq5457:0.004602197)0.725:5e-09)0.778:0.009289119)0.944:0.009255984)0.587:0.009290896,((seq14896:0.019085853,(seq16081:0.009361808,seq4664:0.014100476)0.929:0.014323175)0.861:0.009287342,(seq15137:5e-09,(seq16834:0.0,seq27967:0.0):0.009280931)0.946:0.009266163)0.837:5e-09)0.855:0.004610615,seq25633:6e-09)0.791:0.01217646)0.851:0.035541634)0.929:0.0956925,(seq21126:0.027051963,seq29155:0.07799644)1.000:0.324148968)0.451:0.033390115,seq19207:0.174705272)0.636:0.008887389,seq13186:0.157047135)0.000:0.010533521,seq31250:0.175793716)0.563:0.021933589,(((seq31363:0.159515263,(((seq24238:0.03190346,(seq9840:0.034032521,(((((((seq13724:5e-09,(seq8726:0.004491015,(seq2855:5e-09,seq5500:5e-09)0.897:5e-09)0.881:0.004462095)0.844:0.004482873,((seq32990:5e-09,seq4093:0.00908481)0.835:0.004472554,((seq464:5e-09,(seq2232:0.004472847,(seq1617:6e-09,seq5511:5e-09)0.865:0.004463223)0.827:5e-09)0.000:5e-09,seq138:5e-09)0.913:5e-09)0.362:5e-09)0.882:0.00449102,seq6413:5e-09)0.838:0.004482883,(seq13255:0.004476918,(seq1909:5e-09,seq2880:5e-09)0.917:6e-09)0.864:0.004491041)0.909:5e-09,(seq1671:5e-09,seq11834:5e-09)0.000:5e-09)0.497:5e-09,(seq13039:5e-09,(seq2336:5e-09,seq4505:5e-09)0.845:0.004465359)0.859:0.004464113)0.800:5e-09,(seq1074:5e-09,seq3496:5e-09)0.836:0.004476923)0.926:0.029434704)0.786:0.036968763)0.973:0.078009006,(seq34008:0.014555864,seq36503:0.022479664)0.986:0.096587479)0.876:0.045825862,(seq28124:0.085068519,(seq11448:5e-09,seq17492:5e-09)0.998:0.161569556)0.675:0.032899062)0.868:0.033937464)0.971:0.045970914,((((seq15853:0.00796105,seq26316:0.046013696)0.961:0.031792767,((((((seq25761:0.023708579,((seq16000:0.0,seq36239:0.0):0.018747786,seq16715:6e-09)0.789:0.014108316)0.946:0.018810803,seq35578:0.038765948)0.867:5e-09,(seq31757:5e-09,(seq10483:6e-09,((seq28153:0.009322079,seq29104:0.01394245)0.803:5e-09,((seq31405:0.004573588,(seq10824:0.004615147,seq7883:5e-09)0.278:5e-09)0.973:0.018698858,((seq20652:0.004629995,((seq7367:6e-09,seq8696:0.014035749)0.902:0.009260074,seq18056:0.009376454)0.630:5e-09)0.869:0.004606023,(seq33766:0.004550467,(seq23989:5e-09,seq35442:0.004601485)0.884:0.009430291)0.887:0.009429322)0.294:5e-09)0.927:0.009224994)0.955:0.01390251)0.831:0.004593091)0.922:0.004568151)0.907:0.009198436,((seq14940:5e-09,(seq23395:0.004615142,(seq14324:0.009258966,seq32928:0.004621501)0.388:6e-09)0.931:5e-09)0.902:5e-09,((seq21683:5e-09,seq34336:0.004610497)0.745:5e-09,seq31799:0.018809951)0.847:0.0046302)0.686:5e-09)0.822:0.00921311,(seq36752:5e-09,(((seq11614:0.018850698,(seq10309:0.014228953,(seq27438:0.044525965,seq36624:0.004465986)0.841:0.009550288)0.961:0.019135498)0.888:5e-09,(((seq22058:0.0,seq26301:0.0):0.004614592,((seq35182:0.009291511,((seq36337:5e-09,(seq32312:0.00937537,seq5815:5e-09)0.874:0.004621503)0.768:0.004638053,(seq23793:5e-09,(seq31758:0.009256908,(seq3658:5e-09,(seq16380:0.004615143,seq32895:0.004630202)0.876:5e-09)0.923:5e-09)0.917:0.009316977)0.956:0.014142579)0.870:0.009364459)0.898:5e-09,(seq25509:0.009335479,seq8006:5e-09)0.814:0.004617584)0.773:0.009295803)0.876:5e-09,(seq34943:5e-09,seq8788:0.009375373)0.941:0.009279684)0.962:0.018817169)0.741:0.009311889,(seq15078:5e-09,(seq28789:0.019099211,seq23423:0.004682991)0.234:0.004596111)0.913:0.014106639)0.788:0.004725221)0.752:0.004677349)0.997:0.080352036,(seq23972:0.029460596,((seq24668:0.050976721,((seq23439:0.049742145,seq33011:0.004851089)0.754:0.007822208,seq19340:0.054180177)0.873:0.019646192)0.611:0.004735716,seq13181:0.013685758)0.735:0.009558277)1.000:0.115485015)0.800:0.014832727)0.873:0.019855974,(seq18252:0.023856439,seq24489:5e-09)0.993:0.053804352)0.900:0.019806885,(seq14370:0.096850207,((seq20710:0.040721519,(seq15758:0.010272787,seq19099:0.003681366)0.997:0.083564936)0.842:0.032840938,seq32936:0.090987655)0.899:0.022611611)0.689:0.003739137)0.909:0.028336577)0.331:0.012034828,((seq35324:0.131364982,((seq11625:0.0,seq30009:0.0):0.014036619,seq34766:5e-09)0.909:0.041536126)0.927:0.042682077,seq27012:0.174141069)0.917:0.035907044)0.936:0.043408038)0.915:0.032868726,(((seq18698:0.067351845,((seq13209:0.00749883,(seq13653:5e-09,seq3415:0.004791049)0.613:0.002183468)1.000:0.146000321,seq25928:0.083863156)0.253:0.034557317)0.597:0.011351807,((seq32218:0.010028801,(seq14453:6e-09,seq677:0.004799507)0.889:0.020155387)0.977:0.070712383,((seq3125:0.115107758,((seq27099:0.009631173,(seq15312:0.004808441,seq30041:5e-09)0.322:5e-09)1.000:0.182765069,seq25695:0.063633663)0.354:0.030316142)0.740:0.009950507,(seq22152:0.094201455,(seq3178:5e-09,seq5409:0.004789777)0.985:0.077820015)0.799:0.040621279)0.229:0.025518257)0.492:0.049901107)0.997:0.165326159,(((seq11343:0.015877167,seq35524:0.002166285)0.987:0.071668959,(seq11488:0.067677324,(seq11733:0.005325546,((seq31603:6e-09,seq4439:0.00879533)0.752:0.004187394,(seq21195:0.000968528,seq18256:0.02719424)0.666:0.013218398)0.884:0.013081324)0.000:5e-09)0.889:0.037875214)0.998:0.202500599,(((((seq29333:0.007308978,(((seq10885:0.003621802,seq11924:6e-09)0.850:0.0036218,seq26540:0.003621798)0.889:5e-09,seq19427:5e-09)0.000:5e-09)0.807:0.006887759,(seq34416:0.010989974,(seq6470:5e-09,(seq12351:0.002041072,seq19451:0.006828179)0.773:0.002044164)0.190:5e-09)0.869:0.007616379)0.957:0.040854197,((seq15673:0.0,seq25647:0.0):0.054161043,seq17352:0.016512355)0.984:0.042802649)0.819:0.014533685,(seq25909:0.061605621,(((seq31071:0.009066022,(seq34613:0.00455083,seq3522:0.004579759)0.000:5e-09)0.966:0.035155857,((seq37219:0.030569023,seq37409:5e-09)0.997:0.08184259,(seq30003:0.082939297,((((seq28442:0.073722382,((seq26636:5e-09,seq30716:0.022905848)0.981:0.050166065,(((seq5224:5e-09,((((((seq10493:0.0,seq5703:0.0):0.002486483,seq15969:0.002487599)0.920:0.002485328,seq22459:6e-09)0.611:0.003464512,seq12655:5e-09)0.691:0.001338608,(seq4387:5e-09,((seq21288:0.046649623,((seq17879:5e-09,seq29742:0.00185082)0.360:0.001451198,(((seq33911:0.007525159,(seq26449:0.003734123,((seq37485:5e-09,((seq11278:0.0,seq31752:0.0):5e-09,seq26954:0.003731969)0.826:0.003719139)0.876:0.003751081,(((seq27540:0.004309032,((seq31698:0.003608894,((seq28748:0.015058503,((seq31946:0.0,seq36772:0.0):0.007248479,seq37490:5e-09)0.513:0.01099366)0.893:5e-09,((seq35963:0.007755856,(seq35672:0.007541973,(seq28023:0.003709739,seq23982:0.007569183)0.469:6e-09)0.012:0.007534937)0.917:0.014667869,(((seq36009:0.007306477,(seq28217:0.00359225,seq7133:5e-09)0.947:5e-09)0.807:0.004165374,(seq18142:0.007248495,seq9057:5e-09)0.924:0.009725492)0.811:0.004549794,(((((seq21495:0.0,seq28678:0.0,seq30225:0.0,seq6252:0.0):5e-09,seq35255:0.007248479)0.786:0.003603423,(seq32135:0.007287004,seq37019:6e-09)0.875:0.007486673)0.702:0.003693613,(seq22170:5e-09,seq30146:0.011025362)0.790:0.003590933)0.779:0.003738508,(seq37531:5e-09,(((seq30343:0.003620816,(seq36341:0.003626363,(seq28495:0.003992164,(seq19793:0.005808307,seq32391:0.0057001)0.956:0.017924691)0.768:0.003989415)0.200:5e-09)0.954:0.010921,(seq25388:5e-09,seq25708:0.007235025)0.869:0.003617248)0.293:5e-09,seq20595:0.003610415)0.870:0.003606524)0.446:5e-09)0.875:0.007368958)0.814:0.004243065)0.750:0.00404389)0.821:0.003634966)0.221:5e-09,seq17708:5e-09)0.810:0.004306261)0.948:0.009742374,((seq11350:0.0,seq37239:0.0):0.003668976,seq14215:0.003620241)0.370:5e-09)0.691:0.003773195,seq34039:0.011452455)0.894:0.007422795)0.584:5e-09)0.775:5e-09)0.874:0.007466834,(seq22474:0.0,seq28225:0.0):0.011180794)0.865:5e-09,seq27315:0.01943775)0.899:0.014952617)0.784:0.003736918)0.879:5e-09,(seq15520:0.0,seq4480:0.0):6e-09)0.889:0.004042229)0.785:0.002833954)0.964:0.01457331,(((seq10829:5e-09,(seq7715:0.007528925,((seq31717:0.0,seq8317:0.0,seq9007:0.0):5e-09,seq33882:0.003739712)0.389:0.00372217)0.852:5e-09)0.968:6e-09,(((seq24680:0.003712202,seq3347:5e-09)0.859:0.00372217,(seq20246:5e-09,seq3754:0.003722166)0.093:5e-09)0.920:0.015795983,(seq3957:0.003751906,seq5736:0.00375041)0.942:0.009511012)0.942:0.009372575)0.915:0.00756936,(seq24865:0.0,seq36817:0.0):0.003725049)0.762:5e-09)0.786:0.003565217)0.971:0.018310541,(seq12119:5e-09,seq6097:0.007272597)0.782:0.00522263)0.652:0.004470266,(seq31631:0.004126437,(seq23407:0.00373716,(seq7257:5e-09,(seq26935:6e-09,seq26532:0.047955836)0.440:0.003596889)0.839:0.007265597)0.813:0.00753741)0.722:0.009453909)0.897:0.026357228)0.248:0.02301038)0.583:0.010612596,(seq26211:5e-09,((seq10211:0.03386731,seq33005:0.006562658)0.252:0.010169568,(seq19910:5e-09,(seq25817:0.009313491,(seq19354:0.007220138,seq31407:0.025650469)0.743:0.004993746)0.958:0.017326155)0.792:0.008256017)0.987:0.028751441)1.000:0.075967051)0.867:0.014093789,(((seq25686:5e-09,(((((seq10945:0.0,seq32726:0.0):5e-09,seq6716:0.007487526)0.845:0.0036928,((seq14252:0.003608892,seq8861:5e-09)0.916:0.007313117,((((seq18604:0.0,seq22012:0.0):0.003692168,seq12125:0.007297689)0.812:5e-09,seq8209:5e-09)0.864:0.003616138,seq16165:5e-09)0.911:0.007248042)0.301:5e-09)0.881:0.007353685,((seq24661:0.01089353,seq31100:5e-09)0.959:0.015157944,((seq17916:0.007380211,(seq34182:6e-09,seq21421:0.014663196)0.787:0.003610881)0.790:0.003615142,seq13733:5e-09)0.772:0.003389995)0.854:0.00760832)0.960:0.014827328,seq35249:6e-09)0.232:0.005007721)0.794:0.005074176,seq6077:0.005044771)0.867:0.015241319,(seq36922:6e-09,((seq21018:5e-09,(seq36700:0.003071585,seq20254:0.035432969)0.856:0.007937251)0.677:0.001262739,seq36759:0.00243181)1.000:0.042144663)0.870:0.014375114)0.967:0.034048623)0.783:0.018073888,seq32642:0.083260764)0.906:0.025132711)0.365:0.004991246)0.894:0.020064295)0.881:0.01986771,(seq32993:0.007396007,seq36162:5e-09)0.919:0.02198824)0.897:0.024851552)0.807:0.024216548)0.994:0.127777151,(((seq5724:0.004855177,(seq5002:5e-09,(seq35167:5e-09,(seq25184:5e-09,seq25284:0.004566886)0.890:0.004573078)0.949:0.009235789)0.941:0.023269742)0.986:0.054399323,((seq22519:0.018934506,(seq11688:0.039772626,seq8783:0.018833869)0.959:0.043128111)1.000:0.08838895,(((((seq15492:5e-09,(((((seq14353:0.0,seq2774:0.0,seq29768:0.0,seq33339:0.0):5e-09,seq33193:0.004581596)0.841:0.004454976,(seq11419:0.004582094,seq14703:0.004465725)0.351:5e-09)0.888:0.004441534,(seq15041:5e-09,seq16258:0.004429376)0.885:5e-09)0.929:0.006487859,((seq9550:5e-09,(((seq25469:0.0,seq4297:0.0):5e-09,seq32727:0.0092358)0.570:0.009275981,(seq11094:5e-09,seq20360:0.004573079)0.862:0.00457309)0.435:5e-09)0.799:0.002580328,((((seq30896:0.0,seq8493:0.0):0.004573078,seq5988:5e-09)0.879:0.004581597,(seq12149:5e-09,seq5554:0.004553582)0.646:5e-09)0.905:0.004581595,((((seq25638:5e-09,seq35844:0.004573078)0.908:0.008602162,seq8376:0.002576395)0.803:0.002579867,(seq4675:5e-09,((seq8263:5e-09,(seq17020:0.004573092,(seq16716:5e-09,seq7605:0.004581591)0.000:5e-09)0.887:0.004582022)0.121:0.004573275,seq19002:0.004582257)0.897:5e-09)0.892:5e-09)0.915:0.004553568,(seq23126:0.0,seq25040:0.0):5e-09)0.242:5e-09)0.799:0.002581967)0.916:0.005333469)0.934:0.006483329)0.959:0.028919835,seq37337:0.048107213)0.880:0.016681649,seq13970:0.009469443)0.937:5e-09,(((seq12526:0.014720718,(seq34407:0.015965083,seq37420:0.007533379)0.998:0.070128632)0.277:0.008037644,seq35973:0.01664897)0.954:0.03140445,((seq36832:0.009219093,(seq35959:5e-09,(seq19220:5e-09,(seq18970:5e-09,(seq27760:0.004592354,(seq32359:0.012246714,seq32574:0.005361342)0.810:0.005543657)0.787:0.004615845)0.911:0.004555025)0.924:0.009160724)0.749:5e-09)0.999:0.048531294,(((((seq29530:5e-09,seq8133:0.009235791)0.940:0.013876191,seq4710:5e-09)0.741:0.002496474,seq28820:0.002635553)0.833:0.008789117,seq23376:0.00448319)0.968:0.018985986,(seq21009:0.073844555,seq22155:0.063142368)0.833:0.01843558)0.156:5e-09)0.909:0.014920694)0.970:0.033472217)0.583:5e-09,(seq16876:0.076519241,(seq33049:5e-09,seq34231:0.013483488)0.911:0.019564679)0.836:0.033842888)0.922:0.030753606)0.745:0.011736578)0.294:0.027589262,(seq31486:0.165932084,(seq33951:5e-09,(seq13822:0.029009333,seq30539:0.089925769)0.986:0.083017363)0.963:0.091535547)0.783:0.042006229)0.930:0.069336048)0.954:0.10935199)0.869:0.057415042)0.969:0.068294865)0.629:0.014577787,((((seq28667:0.191283502,(((((seq29088:5e-09,(seq12567:0.004775749,(seq22645:0.0,seq29706:0.0):5e-09)0.917:0.009557193)0.935:0.025819096,(seq17814:0.009864203,seq35308:0.004522991)0.832:0.019217705)0.999:0.123583511,(seq36437:0.083481798,(seq32353:0.049621582,seq35138:0.093389568)0.061:0.011361838)0.943:0.048291765)0.241:0.006867447,((((seq24048:0.014016362,seq26593:5e-09)0.983:0.065435099,((seq33618:0.019400847,(seq11794:0.004606567,seq14943:5e-09)0.554:0.018733692)0.950:0.037349834,(seq26787:0.009154876,(seq17123:5e-09,(seq28997:0.00461453,seq35320:5e-09)0.877:0.009247823)0.978:0.02900155)0.499:0.008298766)0.394:0.035708362)0.944:0.047046726,((seq21644:0.006828536,seq23791:0.039125874)0.908:0.030975108,(seq28555:0.037825321,seq28856:0.034698022)0.918:0.031409971)0.995:0.09842478)0.617:0.017389721,((((seq19612:0.0,seq28228:0.0):0.09425116,(seq14460:0.117382515,(seq17818:0.001129267,seq19054:0.008457637)0.962:0.057984546)0.951:0.058303491)0.867:0.025083549,(((seq36819:0.108592836,(((seq25842:0.028374221,((seq14516:6e-09,(seq20527:5e-09,(seq15250:0.009483593,seq8540:0.004686873)0.592:0.00473494)1.000:0.114105065)0.014:0.004491984,(seq23768:5e-09,((seq24519:0.00471259,seq4452:5e-09)0.769:0.004728233,seq32901:0.009603765)0.821:0.009570333)0.902:0.014654096)0.984:0.038895325)0.911:0.028434904,seq35874:0.042360646)0.784:0.01241439,seq33448:0.104158587)0.782:0.022212639)0.895:0.043315724,(((seq18445:0.0,seq31495:0.0):0.004673125,(((seq8268:5e-09,seq24755:0.034527989)0.952:0.019244521,seq19583:5e-09)0.883:6e-09,(seq20940:5e-09,seq8261:0.019276748)0.994:0.039478287)0.937:0.014682713)0.873:0.012477519,((seq15918:0.038670021,seq37207:0.054425294)0.945:0.039857563,(((seq3708:0.00474088,(((seq22029:0.004721594,seq26721:0.004742895)0.907:0.022996212,((((seq18959:0.0,seq28057:0.0):0.004721604,seq25484:0.019487104)0.868:0.009691653,((seq34190:0.029182499,(seq25692:0.009538519,(seq30108:0.004709119,seq7912:5e-09)0.829:0.004715436)0.189:5e-09)0.765:0.002504338,seq35055:0.014049721)0.754:0.002549083)0.815:0.004967645,(seq28875:0.02851637,(seq3115:0.013182382,(seq23303:0.014517369,seq34910:0.0045043)0.887:0.010955347)0.419:0.009570379)0.860:0.010815485)0.609:0.002825509)0.519:0.023254597,(seq8815:6e-09,(((seq18537:0.008838532,(seq24463:5e-09,seq16356:0.004698714)0.780:0.002662921)0.780:0.002654687,seq12990:5e-09)0.951:0.009491691,((((seq19162:5e-09,seq8208:0.024160096)0.988:0.028961266,(((seq2270:0.009621895,(seq15321:0.004697056,seq9577:5e-09)0.765:0.004719881)0.931:0.0145703,seq15708:6e-09)0.843:0.004713972,seq22747:5e-09)0.272:0.002451171)0.741:0.002444252,(((seq13885:5e-09,(seq33796:0.004729677,seq17332:6e-09)0.878:0.004720609)0.915:0.00952116,seq34050:0.004700362)0.797:0.004748946,seq27866:5e-09)0.931:0.009440767)0.896:6e-09,seq506:5e-09)0.903:5e-09)0.871:0.004729671)0.793:0.004683157)0.739:5e-09)0.832:0.010372906,seq28037:0.003972249)0.965:0.050107608,seq11719:0.119854511)0.666:0.024515765)0.000:5e-09)0.807:0.018899072)0.924:0.03420818,seq24946:0.063225562)0.882:0.028295963)0.313:0.010873178,((((seq18953:0.044582069,((seq25935:0.030906557,seq36197:0.019362059)1.000:0.125646995,(seq23940:0.002675151,(((seq18737:0.0,seq34022:0.0):5e-09,seq18787:5e-09)0.769:0.006761562,(seq16570:5e-09,seq3566:5e-09)0.774:0.007284884)0.332:0.011938142)0.987:0.061634932)0.045:0.004352492)0.992:0.064725994,(seq12108:0.0,seq36577:0.0):0.023966993)0.072:5e-09,(((seq22699:0.009668886,(((((seq29564:5e-09,((seq26839:5e-09,seq32397:0.009534997)0.958:0.019437117,(seq11495:5e-09,seq32873:0.004709118)0.762:0.004695367)0.867:0.009605826)0.720:0.009718759,((seq19772:0.024115049,seq21300:5e-09)0.949:0.014345748,(seq25595:0.009443024,(((seq3843:0.004730048,(seq1264:5e-09,seq17924:0.004720603)0.923:0.00952346)0.862:5e-09,((seq26641:0.019529621,seq3598:6e-09)0.982:0.019173022,(seq16516:0.004709121,(seq12739:0.004729674,seq5999:5e-09)0.930:0.009448662)0.706:6e-09)0.970:0.019280586)0.137:0.004711055,((seq10579:0.0,seq31968:0.0):0.009491664,(seq24367:0.009443539,(seq36746:5e-09,(((((seq34984:0.00472397,seq36760:0.004718702)0.813:0.004727806,seq30264:5e-09)0.227:0.00470299,seq25797:6e-09)0.992:0.03411285,(seq32175:0.004636266,((seq28833:0.009431537,(((seq32151:0.0,seq459:0.0):0.004766045,((seq33044:0.0,seq4296:0.0):0.009525853,(seq31850:0.009547036,seq33803:0.009510889)0.778:0.004786743)0.894:0.009604265)0.886:0.00954394,((seq18431:5e-09,seq2214:0.004705577)0.870:0.004713965,(seq22258:0.004703011,(seq15994:0.004705594,(((seq11732:0.009673867,seq37017:0.009541797)0.924:0.014508759,(seq6561:0.004726274,seq4249:0.004715259)0.816:0.004710188)0.064:5e-09,seq9592:6e-09)0.858:0.004713979)0.257:5e-09)0.862:5e-09)0.558:0.009536141)0.791:5e-09)0.890:0.009575077,(((((seq27291:0.004696774,((((seq11223:0.004697793,(seq31618:5e-09,seq36050:0.014495281)0.835:0.004709479)0.447:5e-09,(seq16532:5e-09,seq25840:0.014224775)0.953:0.014305016)0.849:0.004713916,((seq19182:5e-09,seq35495:0.00944765)0.856:0.00470558,(seq2251:0.0,seq30489:0.0,seq30551:0.0):5e-09)0.475:5e-09)0.908:0.004713973,seq34592:0.009429981)0.800:6e-09)0.899:5e-09,(seq11704:0.0,seq15434:0.0,seq2570:0.0,seq31523:0.0,seq31646:0.0,seq9855:0.0):5e-09)0.892:5e-09,(seq32094:0.009519928,(seq24206:0.004729243,(seq21210:0.045113565,(seq23557:5e-09,(seq25605:0.019268498,seq7756:5e-09)0.958:0.019169799)0.318:0.014325455)0.891:0.014495568)0.533:5e-09)0.835:0.004692168)0.744:5e-09,((seq24431:5e-09,(seq9173:0.009459712,((seq32844:0.004763022,(seq7053:5e-09,seq7717:0.004720604)0.808:0.004757764)0.780:0.004725621,seq10164:5e-09)0.856:0.004729676)0.900:5e-09)0.875:5e-09,(((seq11686:5e-09,seq35332:0.009491637)0.778:0.009472108,seq30487:0.00471397)0.072:5e-09,seq14988:5e-09)0.852:0.00471397)0.917:0.004713972)0.923:0.009606422,(((((seq12273:0.004705582,((seq25081:5e-09,((((seq1564:0.004702991,seq1906:5e-09)0.860:0.004705302,(seq27532:0.014329741,seq2639:0.002201629)0.094:0.00247605)0.584:5e-09,seq1001:5e-09)0.402:5e-09,seq17933:5e-09)0.862:0.004792003)0.931:0.0144827,(seq31831:0.009476559,(seq31746:5e-09,((seq12059:0.0,seq24626:0.0):5e-09,seq33627:0.004729671)0.929:0.009455659)0.763:0.004788254)0.810:0.014358148)0.433:5e-09)0.540:5e-09,(seq30844:0.0,seq31761:0.0,seq8257:0.0):5e-09)0.709:5e-09,seq16841:0.014290215)0.786:0.004798188,(seq30786:0.004719,(seq37004:0.009455913,seq3494:5e-09)0.813:0.004724469)0.796:0.004763971)0.865:0.009684523,seq33781:0.009384021)0.849:5e-09)0.785:0.004862675)0.895:0.00974352)0.576:0.002570136)0.744:0.002497554,seq36444:0.004713976)0.912:5e-09)0.398:5e-09)0.539:5e-09)0.924:0.014968894)0.882:0.009820075)0.407:5e-09)0.956:0.019814721)0.821:0.010745019,(seq15946:6e-09,(seq32785:0.009901884,seq8247:0.004425663)0.969:0.019765605)0.772:0.008678868)0.969:0.05087574,((((seq3358:6e-09,(seq26423:0.044966594,(seq20418:0.004662165,((seq24769:0.0,seq32242:0.0):0.008185109,seq31817:0.032958682)0.940:0.027791841)0.833:0.00969754)0.234:0.004735295)0.907:0.014384637,(seq22292:0.009470131,(((seq22629:6e-09,(((seq18158:5e-09,(seq13976:5e-09,seq23166:0.004695231)0.846:0.004680446)0.852:0.004676945,(((seq13779:5e-09,((seq36129:0.004692503,seq27873:0.004687276)0.319:0.004698924,seq26144:0.014302335)0.784:5e-09)0.922:0.00469179,((seq12484:5e-09,((seq5941:0.004680444,seq6436:5e-09)0.770:0.004660482,(seq20154:0.009441542,((seq33877:0.004674383,(seq16780:5e-09,seq32252:5e-09)0.906:5e-09)0.967:0.02184166,(seq30180:0.0025846,seq35512:0.006813426)0.588:0.009465947)0.766:0.006949204)0.876:0.009634874)0.850:0.009520084)0.165:0.004705853,seq26161:0.00468717)0.785:0.004712186)0.918:5e-09,(seq652:0.0,seq8833:0.0):5e-09)0.240:5e-09)0.727:6e-09,seq37043:0.009423527)0.863:0.004698886)0.813:0.007088068,((seq27444:0.004718732,seq28759:0.009462508)0.796:0.007115886,(seq28307:5e-09,seq32535:0.004685229)0.799:0.007071214)0.221:0.004684242)0.825:0.007153937,(seq10883:0.004685732,(seq20779:6e-09,(((seq9665:5e-09,seq28860:0.019129587)0.803:0.009518604,(seq34105:0.034212206,(seq31518:0.004700743,seq9994:5e-09)0.761:0.004694586)0.762:0.00474218)0.889:0.00956695,(seq33687:5e-09,(seq11054:0.007091227,((seq27387:0.004690202,seq29360:0.004690231)0.219:0.004693924,(seq16422:0.004671176,((seq9388:5e-09,(seq28569:0.003112816,seq10734:0.003111931)0.926:0.00311353)0.930:0.004674396,seq30848:0.009433204)0.464:5e-09)0.896:5e-09)0.899:0.012921268)0.948:0.018271574)0.933:0.014402092)0.761:0.004691329)0.924:0.009446963)0.706:6e-09)0.784:0.004717596)0.761:0.00473968)0.754:0.004632055,((seq26084:5e-09,(seq34058:0.023772148,((seq26189:0.014336698,(seq27019:5e-09,(seq31880:0.00471278,((seq17414:0.0,seq26250:0.0):5e-09,(seq15027:5e-09,seq21466:5e-09)0.909:0.005852435)0.444:6e-09)0.904:0.011839666)0.191:0.005906167)0.888:0.009474328,(seq3672:5e-09,((((seq14631:0.0,seq33884:0.0):5e-09,(seq19227:0.0,seq33605:0.0):0.004685237)0.969:0.014188077,seq14756:5e-09)0.866:0.004680443,seq33424:0.014208616)0.907:5e-09)0.000:5e-09)0.749:0.002468798)0.749:0.002445802)0.266:5e-09,(seq14387:0.004685231,seq8864:5e-09)0.872:0.004685233)0.776:0.004794183)0.951:0.027822231,(seq22427:0.032366409,seq31997:0.029420242)0.900:0.017368183)0.933:0.035693837)0.996:0.095494546,(seq35754:0.010716023,seq5823:0.018806631)0.746:0.005667098)0.900:0.018673717)0.938:0.030019071,((seq33632:0.062205337,((seq29109:0.041257101,((seq4578:5e-09,(seq32051:0.004696301,(seq27757:0.057724252,((seq12068:0.0,seq4679:0.0):5e-09,seq35870:0.004698718)0.753:5e-09)0.842:0.00490485)0.351:6e-09)0.936:0.020846267,((seq32811:0.009694631,(seq22367:0.005019679,(seq12104:5e-09,seq23098:0.009380689)0.829:0.009037399)0.921:0.014317849)0.858:0.009905916,(seq6804:0.024327162,((seq33053:0.00932598,seq34307:5e-09)0.096:0.004642815,(seq18306:5e-09,seq29575:0.004614531)0.789:5e-09)0.968:0.024304503)0.814:0.008993053)0.813:0.010061126)0.971:0.032608688)0.711:0.008497825,seq28364:0.057905938)0.942:0.029793101)0.762:0.006375107,(seq24215:0.014697356,(seq30114:5e-09,seq33192:0.004702992)0.726:0.00451495)0.979:0.044688381)0.861:0.0163272)0.823:0.019345298,seq26372:0.033140027)0.837:0.011068626)0.755:0.005705938,((seq19719:0.016439114,seq21472:0.061922889)0.984:0.061952569,(seq20338:0.033671567,(seq27349:0.005465731,seq33340:0.033728964)0.991:0.059785206)0.717:0.02164562)0.865:0.023415414)0.957:0.044144255)0.941:0.043188973)0.939:0.040771225)0.723:0.021048254,((seq18034:0.009472121,seq31213:5e-09)0.959:0.055331418,((((((seq26152:0.060680285,(seq23189:0.067218789,seq30312:0.049328201)0.857:0.020199775)0.952:0.035386321,(seq29317:0.034739804,seq8097:0.031576047)0.839:0.016234008)0.642:0.002593352,(((seq30661:0.052620923,(seq26980:0.009065196,(seq25165:0.029306838,(seq30738:0.022073636,(seq2820:0.002878217,(seq1647:0.003528583,seq36733:0.006288167)0.868:0.011252655)0.288:0.009457777)0.868:0.018989302)0.836:0.023712175)0.846:0.023442561)0.961:0.036277484,(((((((seq18530:0.0,seq34349:0.0):0.032327709,((seq25268:5e-09,seq26660:0.004699724)0.939:5e-09,(seq28338:0.029826534,(seq25273:0.00474816,seq33224:0.004746481)0.939:0.014554292)0.401:5e-09)0.864:0.011567035)0.431:0.010425378,(seq29630:0.005387574,(seq10098:0.004729671,seq33850:5e-09)0.756:0.004042729)0.876:0.017204688)0.918:0.021593594,seq26690:0.028262564)0.841:0.008457702,(seq14808:0.008975213,(seq35965:0.017571528,seq36201:0.01292752)0.939:0.024145414)0.911:0.018834649)0.723:0.004338894,seq4870:0.039901053)0.822:0.009536273,seq18940:5e-09)0.780:0.009045687)0.505:5e-09,((((seq32553:0.004507455,seq32555:0.024795316)0.975:0.042286187,(seq36928:0.064044585,(seq10756:5e-09,seq20411:0.009486824)0.841:0.014396566)0.573:0.017852403)0.916:0.029875714,(seq31538:0.023234605,(((seq10865:5e-09,seq15503:0.004696223)0.986:0.050745568,(seq30561:0.064271609,((seq23379:0.004748808,(seq24748:0.0,seq27451:0.0):0.004730096)0.740:0.008409668,((seq28042:0.00951981,(seq26648:0.004709119,seq33256:6e-09)0.772:0.004729896)0.769:0.004806888,(seq10510:5e-09,seq5672:0.004713974)0.765:0.004731857)0.918:0.02635794)0.237:0.012332721)0.774:0.013706292)0.929:0.023589991,((seq16071:0.022981248,(seq26632:5e-09,(seq34612:0.014504085,seq26782:0.004689397)0.821:0.009600873)0.406:0.011305459)0.999:0.096470745,(seq29383:0.019838748,seq31286:0.040929371)0.340:0.009897582)0.862:0.017392357)0.902:0.023806424)0.894:0.016323406)0.642:5e-09,seq29236:0.024401628)0.969:0.025574685)0.447:0.010049642)0.852:0.009638575,(seq23419:0.02493754,(seq19604:6e-09,(seq13772:0.009464968,seq9674:5e-09)0.856:0.004742057)0.991:0.045635208)0.377:0.014453621)0.000:5e-09,((seq25915:0.085198233,seq30453:0.053866725)0.847:0.012589005,(seq24437:0.044985102,seq23394:0.086352763)0.683:0.00683224)0.919:0.02804075)0.694:0.013414843,seq26072:0.031575165)0.850:0.023161845)0.912:0.061205211)0.927:0.056766377)0.921:0.049676947,(((seq31769:0.099577698,(seq11168:0.090512252,seq13895:6e-09)0.987:0.151810745)0.975:0.10673441,(seq35537:5e-09,(seq33158:0.004481142,seq33139:0.01884177)0.562:0.014079351)1.000:0.297124678)0.808:0.045652982,((((((((((seq32138:6e-09,(seq15576:0.003395867,seq8827:5e-09)0.867:0.003410967)0.901:0.031905213,(seq36339:5e-09,(seq2896:5e-09,(seq18088:0.007304697,(seq7022:6e-09,(seq2190:0.003579342,seq8281:5e-09)0.447:0.003562151)0.776:0.003570032)0.839:0.007295414)0.981:0.02261852)0.616:0.002722448)0.994:0.156944347,(seq31408:0.110692892,seq7351:0.032520078)0.996:0.145222298)0.840:0.042695941,(((seq18358:0.0,seq3544:0.0):0.010342481,(((seq13393:0.004420586,(seq18922:0.009021565,seq37516:0.004686515)0.401:0.009125041)0.000:5e-09,((seq36617:0.004495053,(seq37260:0.00449937,seq8767:5e-09)0.789:0.004538911)0.058:0.004626455,seq22077:0.023537081)0.000:5e-09)0.983:0.044065703,seq35219:0.022344046)0.866:0.009832529)0.870:0.021995982,((seq15193:0.029907174,(((seq22889:0.026318056,(seq20288:0.013055369,seq36380:5e-09)0.890:0.013956931)0.810:0.008711244,seq35547:0.01771555)0.762:0.005225303,seq19462:5e-09)0.830:0.012131251)0.627:0.004406075,(seq33040:0.011253439,seq20770:0.091987358)0.404:0.018066639)0.999:0.089542868)0.850:0.015359485)0.485:0.021935616,((((seq14660:0.004492723,(seq26646:0.004527737,seq6558:5e-09)0.886:0.009227585)0.953:0.02235153,((seq15645:0.004575959,seq8975:5e-09)0.939:0.025913402,(seq23532:0.033437235,(seq22121:5e-09,seq24092:5e-09)0.000:5e-09)0.635:0.013724464)0.913:0.023643959)0.853:0.012370055,(((seq17903:0.004603369,seq3829:5e-09)0.743:0.006433156,(seq3257:5e-09,seq35826:0.004573337)0.926:0.022676501)0.991:0.050007055,((seq37398:5e-09,(seq15024:0.049343241,(seq31060:0.011232123,((seq29991:0.0,seq37256:0.0):5e-09,seq8844:0.00460337)0.938:0.022902018)0.977:0.034181485)0.736:0.004085647)0.945:0.020211599,((((seq22540:0.044331115,(seq856:0.039308475,(seq4998:0.014358367,(seq1221:0.001786178,seq20078:0.002918262)0.865:0.012097087)0.984:0.048246753)0.948:0.036679871)0.404:0.017137922,((seq13683:0.0,seq27004:0.0):0.040408465,(((seq22824:0.00744411,(seq17780:0.034054822,seq9921:0.006850415)0.986:0.035441051)0.875:0.013336529,seq16207:0.018940979)0.892:0.01494552,seq35323:0.015021667)0.896:0.023820168)0.996:0.065671727)0.725:0.004892773,seq35026:0.013673069)0.615:0.014259013,seq28296:5e-09)0.995:0.049954106)0.768:0.009763757)0.788:0.008454335)0.861:0.011260582,(((((seq26173:0.0070249,seq31615:0.021575862)0.987:0.067090485,(((seq20169:5e-09,(seq5564:0.003469919,(((seq20655:6e-09,((((seq5261:5e-09,seq36348:0.006936861)0.000:0.003467905,((seq12800:0.003486365,seq13383:5e-09)0.927:0.003469829,(seq11906:0.0,seq30290:0.0):5e-09)0.000:5e-09)0.772:0.00195812,seq28313:0.006573676)0.772:0.001948656,seq4953:5e-09)0.144:0.003454612)0.840:0.003452688,seq23068:6e-09)0.770:0.003473509,(seq29128:0.003486505,seq9065:5e-09)0.788:0.003492114)0.814:0.014288028)0.764:6e-09)0.916:0.003452783,(seq19288:0.0,seq34423:0.0):6e-09)0.507:5e-09,((((seq17763:0.008161131,seq25287:5e-09)0.913:0.008174507,seq16857:5e-09)0.685:0.00289618,((seq15010:6e-09,(seq30119:5e-09,(seq28935:0.007000399,(seq21476:0.022571924,seq27445:0.015452531)0.989:0.041352551)0.837:0.008018526)0.841:0.003664391)0.872:0.003661603,seq31689:5e-09)0.999:0.059211987)0.755:0.006667306,seq10236:0.009857128)0.995:0.031907915)0.804:0.01615038)0.978:0.055155586,((((seq34593:5e-09,seq8038:0.004433031)0.945:0.024256685,(seq18792:0.004232828,(seq22280:5e-09,seq4533:0.008880121)0.754:0.004670405)0.916:0.022690061)0.933:0.014790256,(((seq24082:6e-09,((((((seq3827:0.004998159,((seq18417:0.0,seq999:0.0):5e-09,(seq28456:5e-09,seq6195:0.00441503)0.984:0.022501576)0.793:0.004999862)0.936:0.016873432,seq30593:5e-09)0.150:0.008943058,seq20401:5e-09)0.908:0.019887288,seq17108:0.046273712)0.825:0.013393857,((seq20186:0.018018129,((((seq15427:0.0,seq18238:0.0):6e-09,seq4089:0.004425097)0.986:0.022685277,((((seq29835:0.018006298,seq22235:6e-09)0.838:0.004425188,seq7731:5e-09)0.873:0.004425095,seq37528:0.004415039)0.903:5e-09,seq901:5e-09)0.938:5e-09)0.690:0.01343563,(seq19686:5e-09,seq21545:0.0088801)0.888:0.008915716)0.748:0.004490638)0.773:0.004329933,(seq22166:0.017376965,((seq3340:0.04781078,(seq27843:0.036719515,seq6952:6e-09)0.655:0.018283755)0.984:0.037267798,(((seq13582:0.00445637,(seq20474:0.004319,seq36092:0.009217807)0.976:0.023623098)0.872:0.008956521,seq5668:0.004425962)0.909:5e-09,seq3394:0.008884387)0.830:0.018530828)0.458:0.004416983)0.782:0.00495431)0.257:6e-09)0.992:0.031974743,seq6298:0.004352582)0.710:0.008936964)0.401:0.008746117,((((((seq22087:5e-09,(seq23471:0.008927078,seq6775:0.008845834)0.937:5e-09)0.259:5e-09,(seq16463:0.008873467,seq21616:0.008900156)0.285:6e-09)0.945:0.008854591,((seq23115:0.0,seq25529:0.0):5e-09,(seq23213:0.013440648,seq4416:5e-09)0.937:0.008927114)0.905:0.00893754)0.914:5e-09,seq3062:5e-09)0.834:0.004405416,(seq11902:0.0,seq31111:0.0):5e-09)0.854:0.004409676,(((((seq1534:0.00440593,(seq24964:0.004405941,seq27235:5e-09)0.000:0.00440593)0.948:5e-09,seq5584:5e-09)0.923:5e-09,seq30991:0.004405942)0.882:0.008950146,(seq27675:0.004421605,(((seq11450:0.0,seq29617:0.0):0.013387462,(seq8524:0.017972753,seq25136:6e-09)0.907:0.008903632)0.343:5e-09,seq3536:5e-09)0.814:0.004420722)0.868:0.008913574)0.412:0.008939521,(seq36119:0.018623609,(seq16082:0.014765034,((seq24484:0.007678072,((seq16812:0.008886752,((seq11194:0.0,seq28080:0.0):0.004410188,seq26192:0.004433055)0.781:6e-09)0.768:0.005864487,seq22940:0.035314507)0.156:0.017791984)0.491:0.010577888,seq3179:0.004549081)0.775:0.007611475)0.395:0.01340804)0.865:0.013166842)0.894:5e-09)0.880:0.009122911)0.888:0.021136183,(seq22297:0.0,seq34823:0.0):0.04893554)0.984:0.049519585)0.000:5e-09,(seq17170:0.040200816,(((seq10917:5e-09,(seq16428:6e-09,seq35151:0.008918433)0.974:0.022739286)0.827:0.008918844,((seq20663:0.013330718,((seq20205:0.0,seq29291:0.0):5e-09,(seq29410:0.004391341,((seq19550:0.004402852,seq25187:0.017955923)0.758:0.004402696,seq29255:0.008848963)0.209:5e-09)0.849:0.004386567)0.907:5e-09)0.796:0.007871411,(seq14273:0.004436949,seq723:5e-09)0.772:0.004502239)0.795:0.008368048)0.769:0.005128277,seq31173:0.005499712)0.976:0.032150929)0.926:0.010522479)0.298:0.024908229)0.717:0.02882219,seq33587:0.054950477)0.180:0.015053624,(seq35644:0.009041343,(seq29415:5e-09,(seq10836:0.004465422,seq4911:0.004537156)0.894:0.009076591)0.779:0.004595542)0.926:0.023134701)0.631:0.002267129)0.760:0.012074851)0.820:0.015469754,(((seq4955:0.024055977,(seq11287:5e-09,seq30455:5e-09)0.849:0.009061124)0.765:0.004612337,(seq18057:0.019118271,((seq21595:0.0,seq25438:0.0):0.081276245,seq16885:0.015210069)0.744:0.007657607)0.870:0.00913394)0.876:0.010412835,(((seq15458:0.018167709,(seq5130:5e-09,(seq31046:5e-09,(seq9458:0.004559218,(seq24470:0.013932138,seq8371:5e-09)0.881:0.009370207)0.964:0.01896633)0.850:0.004614129)0.856:0.009370024)0.897:0.019779763,((((((seq32009:0.004558719,seq9868:0.004534052)0.884:5e-09,seq16541:5e-09)0.863:5e-09,(seq3986:5e-09,(seq25051:0.00455873,(seq35131:0.0,seq36635:0.0):5e-09)0.973:0.013783104)0.420:0.004534035)0.846:0.004558735,seq22649:5e-09)0.872:0.004558725,(seq24089:0.004544195,seq6063:5e-09)0.710:6e-09)0.843:0.008694282,((seq29421:5e-09,(((((((seq17884:5e-09,seq29056:0.013958828)0.626:0.009229642,seq8395:0.004558717)0.854:5e-09,seq33609:0.004532301)0.860:5e-09,(seq11556:0.0,seq25699:0.0,seq4290:0.0):5e-09)0.908:5e-09,(seq11052:0.003034336,seq30177:0.003022786)0.927:0.00302492)0.839:0.004526435,seq4232:5e-09)0.697:5e-09,(seq10380:5e-09,seq22126:5e-09)0.849:0.004551049)0.926:0.009148202)0.878:0.009977718,seq27227:0.114233897)0.380:0.004542842)0.842:0.01434528)0.991:0.035295925,((((seq27376:0.021625957,((((seq4483:0.003803487,seq4754:5e-09)0.922:0.011922802,((seq1232:0.0,seq6914:0.0):6e-09,seq9255:0.00734507)0.768:0.004857081)0.890:0.010276034,(seq18324:0.002396763,seq19189:0.002397869)0.783:0.002449415)0.810:0.003670103,seq4245:5e-09)0.868:0.008307665)0.885:0.011103347,(seq23541:6e-09,((seq3461:0.007342216,((seq20112:0.0,seq33022:0.0):5e-09,seq32387:6e-09)0.200:5e-09)0.913:0.003651998,seq6677:5e-09)0.846:0.003656856)0.830:0.008451876)0.817:0.008829262,((seq6185:0.007531238,((seq15197:0.0,seq36064:0.0):5e-09,seq29329:0.010829456)0.845:0.007368279)0.911:0.01109905,((seq36389:0.002842582,seq36347:0.031088601)0.469:0.019458016,(seq19822:6e-09,seq6295:0.007189229)0.436:5e-09)0.645:0.007443416)0.740:0.004821889)0.991:0.032187137,((seq2899:6e-09,(((seq16576:0.0,seq22045:0.0):0.004430239,seq8478:5e-09)0.309:0.010700276,(seq13084:0.028273504,(seq31815:5e-09,seq9738:0.013347072)0.744:0.003688646)0.928:0.01807178)0.995:0.042381072)0.524:5e-09,(((seq32118:0.013836917,(seq18808:0.011698635,seq27111:0.037109854)0.851:0.01988052)0.887:0.023902484,(seq27732:0.060889608,seq32420:0.035648987)0.868:0.018320232)0.864:0.025292895,(((((((seq2069:5e-09,seq6248:0.013094532)0.839:0.004291972,seq32914:0.004287358)0.000:6e-09,seq4974:0.004301002)0.738:0.007370854,(((seq32320:0.032105854,((seq26354:0.017707671,((seq4104:5e-09,seq9011:0.004324315)0.790:0.004283329,(seq33102:0.022304371,seq24230:0.013186534)0.764:0.004203099)0.834:0.004422346)0.899:5e-09,seq27808:0.004226993)0.716:0.008907504)0.919:0.01790066,(((seq8224:5e-09,(seq33035:0.008663466,(seq11046:5e-09,(seq19765:0.004314009,seq35787:0.004290314)0.871:5e-09)0.895:5e-09)0.861:0.004314024)0.977:0.022196898,(seq20326:0.0,seq30179:0.0):0.004314007)0.911:5e-09,seq1839:5e-09)0.000:5e-09)0.425:0.004287603,(seq4077:5e-09,seq30224:0.013124411)0.000:5e-09)0.965:0.030156983)0.758:0.024061455,(seq13868:0.005953921,seq35526:0.033202168)0.994:0.058557264)0.736:0.006919526,seq32341:0.042775602)0.865:0.013983687,(seq6384:0.049444352,((((seq35440:5e-09,(((seq22154:5e-09,((seq28838:5e-09,(seq5713:5e-09,((seq15775:0.0,seq18718:0.0):5e-09,((seq21046:0.004324318,seq8839:5e-09)0.887:0.008691921,(seq23192:0.022103215,((seq15515:6e-09,(seq21570:0.004296964,(seq8170:0.004294027,(seq1108:0.0,seq4963:0.0):5e-09)0.461:5e-09)0.891:0.004296957)0.927:0.004288339,(((seq10038:0.004286271,seq1971:5e-09)0.624:6e-09,(seq4566:5e-09,(seq36768:0.013043141,(seq7827:5e-09,(seq4092:0.004296962,(seq1713:5e-09,(seq16922:0.004296948,seq17241:0.004324321)0.231:5e-09)0.928:0.004294021)0.910:5e-09)0.904:6e-09)0.913:0.004294025)0.843:0.004296963)0.853:0.004296951,seq16205:5e-09)0.413:5e-09)0.758:0.004319066)0.544:6e-09)0.417:0.004291162)0.847:0.004300294)0.856:0.00429612)0.271:6e-09,(seq17701:0.004330057,(seq26725:6e-09,seq31127:0.004324319)0.782:0.004290917)0.875:0.008682706)0.926:0.008625379)0.850:0.004314024,seq18266:5e-09)0.794:0.004290322,((seq6199:0.008931283,seq8162:5e-09)0.933:0.013483876,(seq36394:5e-09,((seq25564:0.004288332,(seq25868:0.0,seq3637:0.0):5e-09)0.917:0.008701873,(seq1950:5e-09,(seq5397:0.004300978,(seq33389:0.0,seq443:0.0):0.004300985)0.880:5e-09)0.935:5e-09)0.903:0.008672398)0.902:0.008664473)0.750:0.004345951)0.811:0.004290241)0.910:0.004289001,seq8157:0.008665641)0.537:5e-09,seq23125:0.00432125)0.969:0.017872639,(((seq7780:6e-09,seq8457:0.008906688)0.854:0.004428143,((((seq24189:0.0,seq29964:0.0):5e-09,seq4450:0.004415029)0.834:0.004425089,(seq511:5e-09,seq6094:0.004408018)0.556:5e-09)0.832:0.004438172,(seq2538:5e-09,(seq21929:0.050835922,(seq37038:0.008900684,(seq10653:0.004433045,seq36743:5e-09)0.776:0.004393934)0.764:0.010451528)0.889:0.018325534)0.986:0.027159205)0.522:5e-09)0.772:0.004434249,((seq9644:0.050871296,(seq31119:0.066013006,((seq25780:0.037186919,(((((seq15231:0.0,seq31131:0.0):0.001560065,((seq11590:5e-09,seq35924:0.014656375)0.952:5e-09,((seq18761:5e-09,(((seq18442:0.004419283,seq10196:5e-09)0.921:0.002936655,((seq23095:5e-09,seq18014:0.00888014)0.865:0.004419056,((seq2208:0.004417638,(((((((seq25277:0.0,seq890:0.0):5e-09,((seq10477:0.004443895,seq26477:5e-09)0.156:0.004425073,seq16403:0.00444388)0.894:5e-09)0.875:5e-09,seq16200:0.008853651)0.903:0.002953689,seq15706:0.002953085)0.903:0.002952755,(seq10209:0.0,seq1421:0.0):5e-09)0.868:0.004433043,((seq4780:5e-09,seq9077:0.004443893)0.003:0.00444388,((seq14278:0.004443892,(seq9961:5e-09,(seq21629:5e-09,(seq1414:5e-09,seq18995:0.004404484)0.850:0.004408018)0.866:0.004409669)0.417:5e-09)0.904:0.004425072,seq2916:5e-09)0.882:0.004441958)0.472:5e-09)0.893:5e-09,seq3276:5e-09)0.916:6e-09)0.917:0.004406239,seq10348:5e-09)0.375:6e-09)0.921:0.002938572)0.792:0.002932969,seq4055:0.004467245)0.813:0.008958662)0.741:0.002312175,seq2158:0.002225937)0.999:0.042064745)0.988:0.030001042)0.180:0.000158615,seq20322:0.024163292)0.955:0.018434499,(((seq20020:0.007723714,seq20310:0.00748337)0.950:0.015416953,seq36200:0.002244226)0.747:0.001715559,seq22650:0.003727191)0.871:0.008864401)0.724:0.011947149,seq16762:0.0081322)0.678:0.010439128)0.843:0.009294074,(seq21239:0.004656867,((seq28468:0.002391628,(seq19761:0.019654824,seq29949:5e-09)0.937:0.021453007)0.994:0.044316423,((((seq32044:0.004366502,((seq12743:0.00615636,(seq1266:5e-09,((seq2963:0.003280729,(seq10890:0.007765893,(((((seq2073:5e-09,((seq2191:5e-09,seq5673:0.003894548)0.937:0.00790785,seq26913:0.00390528)0.565:6e-09)0.921:0.003894556,((seq18340:0.003891247,(seq22018:0.003549502,seq32716:5e-09)0.987:0.017347012)0.459:5e-09,seq7004:5e-09)0.436:5e-09)0.941:0.008502288,seq2751:6e-09)0.903:0.003582028,(seq2796:6e-09,(((((((seq2213:0.003736048,(seq777:6e-09,seq28381:0.007515036)0.434:0.003726648)0.092:6e-09,seq5906:0.003736157)0.976:0.01299293,(((seq791:0.003769294,(seq9503:0.003723894,seq20651:0.007668166)0.785:0.003855817)0.788:5e-09,(seq410:5e-09,(seq25881:0.003769297,((seq11274:0.0,seq29998:0.0):0.00377935,(seq12179:0.0,seq15640:0.0):0.003769289)0.000:5e-09)0.901:5e-09)0.904:5e-09)0.858:5e-09,((((seq4632:0.0,seq7134:0.0):5e-09,(seq8218:0.003766197,seq5574:0.003763932)0.739:5e-09)0.919:5e-09,(seq1846:5e-09,(seq25689:0.012006741,((seq15369:0.0,seq5596:0.0):5e-09,seq31398:0.003929405)0.745:5e-09)0.842:0.00394894)0.859:0.003798119)0.881:0.007580772,((seq27962:6e-09,((seq22228:0.004252134,seq8435:0.00432435)0.820:0.012208506,((seq23177:5e-09,seq28909:0.003779346)0.929:0.019565505,((seq16623:6e-09,seq23969:0.004508791)0.767:0.002499263,(seq27302:5e-09,(seq1796:5e-09,seq35224:0.009008639)0.839:0.004508795)0.767:0.002492357)0.838:0.009526556)0.543:0.010284916)0.768:0.006782644)0.922:0.011334973,(seq25646:5e-09,(seq11683:0.015077832,seq33196:0.014988933)0.877:5e-09)0.886:0.007480084)0.185:5e-09)0.910:0.007463278)0.521:5e-09)0.917:0.010572854,seq960:0.003835311)0.461:5e-09,seq6638:5e-09)0.445:5e-09,seq11537:0.003825221)0.943:0.010546761,(seq6512:0.003835315,(seq1416:5e-09,(seq13260:0.00382589,(seq2987:5e-09,(seq234:5e-09,((seq23447:0.004358592,seq26616:0.003896252)0.812:0.004343132,seq18258:0.003853927)0.163:5e-09)0.913:0.004302492)0.848:0.004288889)0.388:5e-09)0.442:5e-09)0.828:0.004301332)0.365:5e-09)0.863:6e-09)0.896:0.003596464,(seq1896:6e-09,seq2826:0.003847766)0.958:5e-09)0.780:0.003629904)0.812:0.002263501)0.837:0.00226371,((seq24343:5e-09,seq4471:0.003835318)0.908:5e-09,(seq3524:0.002444896,seq12763:0.030969354)0.683:0.001424942)0.912:0.007432672)0.763:5e-09)0.912:0.005555118)0.000:5e-09,seq6197:5e-09)0.784:0.010000859)0.799:0.010004206,seq26733:0.004486434)0.000:5e-09,((seq18903:5e-09,seq13208:0.009068793)0.152:0.003768025,seq31697:0.003676875)0.838:0.00583653)0.895:0.011077848,(seq15100:5e-09,(seq33659:5e-09,seq34085:0.012298666)0.970:0.016378139)0.254:0.004234237)0.955:0.023934992)0.292:0.003797098)0.909:5e-09)0.925:0.022431153)0.241:0.011313896)0.957:0.031474673,seq32169:0.022668346)0.131:5e-09)0.860:0.00787595)0.708:0.002309974)0.756:0.008048639)0.942:0.028059151)0.851:0.01613839)0.855:0.011846441)0.936:0.018463566)0.683:0.002976883)0.793:0.016433046)0.896:0.037685935,seq25763:0.043248958)0.905:0.038181917,(((seq6429:0.038679282,((seq27255:0.004516094,(seq20490:0.019216688,seq34490:0.011862246)0.414:0.006770628)0.892:0.03025728,((seq17919:0.009153617,(seq25498:0.01392959,seq30659:6e-09)0.737:5e-09)0.996:0.061652469,((((seq10094:0.0,seq3992:0.0):5e-09,seq19384:0.004559814)0.764:0.002576486,seq29522:0.008609022)0.764:0.002576216,seq11659:5e-09)0.783:0.011815828)0.841:0.023209654)0.829:0.024464152)0.998:0.103727865,((((seq31791:0.006868201,((seq21928:0.00862185,(seq35211:0.018942997,seq37303:0.019326879)0.818:0.014214144)0.906:0.020207741,((seq28948:0.009956944,((seq35782:0.004475073,(seq18089:0.004446821,seq752:5e-09)0.000:5e-09)0.990:0.039757451,(seq16621:5e-09,(((seq8344:5e-09,(seq22040:0.004466994,(seq29313:0.004449602,seq2326:5e-09)0.861:5e-09)0.000:0.008996594)0.139:0.013864713,(seq11275:5e-09,(seq29374:0.0138225,seq30434:0.023519425)0.435:0.004528546)0.991:0.032953989)0.704:0.004486251,(seq21228:5e-09,seq21249:0.00899659)0.758:0.004991516)0.994:0.03302154)0.930:0.022512428)0.757:0.004336012)0.842:0.009618348,(((seq19123:0.026053457,seq32324:0.021610059)0.230:0.00813844,(seq18588:0.011991714,(seq14708:0.008231511,(seq13307:0.004475094,seq2888:5e-09)0.966:0.031908867)0.860:0.014944664)0.735:0.006157144)0.951:0.024965838,((seq17203:0.004447476,seq21867:5e-09)0.918:6e-09,(seq21800:0.004506184,(seq37006:0.038405117,seq4095:0.004745595)0.787:0.004277654)0.835:0.004521007)0.982:0.038288687)0.852:0.013316136)0.970:0.03108952)0.971:0.037540333)0.765:0.007059175,(((seq4293:0.002466838,(seq11478:5e-09,seq14900:0.004461072)0.927:0.008457372)0.751:0.002531954,seq6881:0.009134925)0.757:0.00455259,seq25607:5e-09)0.763:5e-09)0.981:0.043014502,(seq17118:0.064903613,(seq22701:0.04351901,seq25358:0.010350432)0.977:0.040660435)0.774:0.011098179)0.911:0.027548057,(seq31965:0.019342305,((seq27135:0.037174132,seq36164:0.014200955)0.153:0.010207003,((seq29272:0.030996653,(seq30280:0.020681806,((seq19086:0.0,seq32748:0.0):0.032790452,seq27070:0.031041836)0.943:0.03315137)0.846:0.021039053)0.667:0.015063998,seq31221:0.039154354)0.866:0.022151835)0.976:0.050098497)0.459:0.009095284)0.984:0.071296978)0.672:0.022025519,((seq30655:0.031591488,((seq12986:0.031595727,(seq29697:0.032900654,seq7977:0.024539888)0.238:0.012119806)0.952:0.044755536,((((seq29385:0.009483597,(seq15554:0.033616645,(seq18304:0.009113081,((seq36691:5e-09,(seq21444:5e-09,(seq34263:0.013285357,((seq2275:0.004351321,seq26444:5e-09)0.801:0.004332121,(seq33942:0.004341586,(seq29024:0.00433279,seq5460:5e-09)0.787:5e-09)0.816:0.004340695)0.755:0.00441912)0.886:0.008758539)0.857:0.013220001)0.877:0.00890461,((seq11634:0.0,seq32778:0.0):5e-09,seq35410:5e-09)0.963:0.018245964)0.756:0.004018598)0.898:0.019462241)0.780:0.019768673)0.933:0.036308493,seq17996:0.0026833)0.569:0.025147627,seq3036:0.014504873)0.975:0.039686237,(seq36350:0.099792995,((seq31464:0.0,seq8671:0.0):0.001557472,(seq1472:5e-09,((seq21025:0.004338581,seq35436:6e-09)0.933:0.00869727,((seq25959:5e-09,(seq4064:0.0,seq7470:0.0):5e-09)0.543:5e-09,seq29931:0.004338597)0.256:5e-09)0.896:0.004418515)0.894:0.003375454)0.682:0.004563881)0.970:0.037879641)0.880:0.022548071)0.058:0.029443895)0.998:0.117032652,((((seq24213:0.03289924,(seq36058:5e-09,((seq15259:0.0,seq32824:0.0):5e-09,((seq18292:5e-09,(seq10328:5e-09,seq31789:0.004609071)0.306:0.009207201)0.998:0.038908133,seq22275:0.019302643)0.748:0.00409338)0.944:0.009215508)0.877:0.015933018)0.990:0.063676186,(((seq24346:0.063978101,(seq32948:0.000519403,(seq24124:0.008819034,seq12228:0.02310232)0.757:0.008772567)0.740:0.006056735)0.994:0.071652669,((seq33828:0.038782756,((seq27172:0.002817825,(seq31451:0.028911167,(seq28686:0.00469509,seq29678:0.004543392)0.903:0.014221142)0.769:0.006471857)0.984:0.038558479,(seq31805:0.004498222,(seq9435:0.009213971,(seq18259:0.004566891,seq32732:5e-09)0.202:5e-09)0.803:0.004687635)0.992:0.046695886)0.778:0.005556341)0.784:0.027329687,((((seq30350:0.0,seq31027:0.0):5e-09,(seq24702:5e-09,seq34514:0.009228214)0.873:0.004600452)0.940:0.018782023,((seq19760:5e-09,(seq19681:0.028230874,seq7277:5e-09)0.830:0.004589541)0.920:0.004587008,(seq27609:5e-09,(((seq22734:0.009279133,seq5756:0.004589542)0.929:5e-09,seq2868:5e-09)0.876:5e-09,seq22517:0.004589543)0.835:0.004589542)0.663:5e-09)0.860:0.009326729)0.848:0.009741429,((seq15923:0.004427343,(seq30199:0.0,seq34248:0.0):5e-09)0.729:0.00489681,(((seq31571:0.02341122,seq11345:5e-09)0.916:0.004589541,((seq9248:6e-09,seq14398:0.009230702)0.840:0.004578494,((seq1072:0.0,seq7384:0.0):5e-09,seq31916:5e-09)0.619:5e-09)0.274:5e-09)0.315:5e-09,(seq28086:0.013937896,(seq21017:5e-09,(seq36191:0.004582818,seq8086:0.004587402)0.808:0.004580859)0.738:5e-09)0.845:0.004594148)0.993:0.044844298)0.935:0.039903445)0.985:0.048639323)0.898:0.023793793)0.949:0.045483445,(seq30186:0.079854771,((seq17801:0.0,seq34135:0.0):6e-09,seq2977:0.018712536)0.987:0.077969505)0.948:0.045475415)0.865:0.023414769)0.969:0.046192368,(seq17935:0.026900186,((seq27353:0.033383801,((seq30651:0.004609471,((((seq18377:0.009291843,seq6672:6e-09)0.792:0.004636134,(seq19824:5e-09,seq33299:0.013955493)0.412:0.014194458)0.877:0.009353673,(seq12511:0.0,seq35656:0.0):5e-09)0.913:0.004593716,((seq32038:0.009268104,((seq19884:0.01399227,seq9352:5e-09)0.837:0.009251368,(seq13591:6e-09,((seq9309:5e-09,((seq12039:5e-09,seq4315:0.004594153)0.880:0.009384431,seq27327:0.009386211)0.786:0.004529157)0.939:0.013619251,(seq14338:0.00458372,(seq15663:0.0,seq3136:0.0):5e-09)0.767:0.002492393)0.767:0.002488311)0.969:0.013975636)0.288:5e-09)0.965:0.023477545,(seq28634:5e-09,seq9693:0.009212154)0.868:0.004610603)0.631:5e-09)0.652:5e-09)0.999:0.023572564,seq4738:5e-09)0.796:0.016141196)0.998:0.083296963,((seq31400:5e-09,(seq23489:0.004640258,seq9715:0.004551779)0.936:0.013979661)0.993:0.082754457,(seq7924:5e-09,(seq783:5e-09,seq8592:0.004583893)0.861:0.009267596)0.983:0.064986465)0.929:0.05708781)0.463:0.005002184)0.977:0.049278703)0.786:0.014178797,(((seq13304:0.009252757,((seq37393:0.070927522,(seq25485:0.009760845,(seq16388:0.004617913,((seq1508:6e-09,seq13093:0.004583722)0.411:5e-09,(seq3854:5e-09,seq9350:0.004583721)0.918:0.00924001)0.771:0.004579562)0.926:0.013573609)0.000:5e-09)0.994:0.053123289,seq31260:0.053380381)0.759:0.005933675)0.974:0.060263444,((seq26055:0.004679563,(seq12741:0.013927656,((seq1254:0.004586178,(seq22178:5e-09,(seq20051:5e-09,seq22345:0.00460045)0.824:0.004594147)0.862:0.004600454)0.889:5e-09,seq29359:5e-09)0.000:5e-09)0.884:0.00921569)0.745:0.008122055,((seq15924:5e-09,(((seq26277:0.00455846,(seq27091:5e-09,(seq21672:0.004574194,seq32898:5e-09)0.859:0.004557882)0.840:0.004574383)0.684:5e-09,seq33871:0.013949381)0.869:0.009111867,seq33646:0.009343948)1.000:0.064779682)0.996:0.074769712,((seq27670:0.004600454,(seq33938:0.00458372,seq5307:5e-09)0.800:6e-09)0.973:0.023338971,(seq22291:5e-09,seq24423:0.064667538)0.000:5e-09)0.973:0.057576045)0.972:0.062039123)0.875:0.029584428)0.918:0.038421813,(seq30043:0.040221332,((seq13156:0.004732108,(seq19566:0.004655659,seq35684:6e-09)0.780:0.004895629)0.978:0.058037695,(seq13743:0.013225148,(seq32615:0.023608864,seq33103:0.009591312)0.752:0.005445322)0.937:0.039935038)0.996:0.081979887)0.979:0.067031066)0.619:0.017088429)0.965:0.063592554)0.908:0.042121747)0.945:0.044938786)0.976:0.05533248,((seq19347:0.059333485,seq35825:0.028490273)1.000:0.148512812,((seq22120:0.004672623,(seq23608:5e-09,(seq19609:5e-09,seq24047:5e-09)0.913:0.004651741)0.714:5e-09)0.999:0.191615251,((seq36507:0.071579909,(seq32791:0.036478167,(((seq32718:0.017813078,seq4701:0.040839506)0.996:0.060911212,((seq35051:0.023629992,((seq4839:0.00462821,seq33138:0.018613721)0.862:5e-09,(seq8829:0.009396939,((seq19073:0.004607937,(seq29181:0.014039598,(seq26920:0.0,seq27219:0.0):0.004625683)0.416:5e-09)0.881:0.009378511,(seq19862:6e-09,(seq14863:0.004717893,(seq19360:0.0,seq26289:0.0):0.014127577)0.760:0.004543028)0.904:0.009375559)0.770:0.004403136)0.762:0.009395227)0.000:5e-09)0.211:0.008957262,seq30657:0.019396191)0.908:0.022093471)0.821:0.01819288,((seq33686:0.077197251,(seq30084:5e-09,seq32313:0.014313631)0.897:0.034021647)0.898:0.05148577,(seq35817:0.063362069,(seq32155:0.067718494,seq35231:5e-09)0.987:0.058947951)0.028:0.021353262)0.824:0.018569887)0.934:0.063184642)0.977:0.071080194)0.999:0.12332587,(seq35272:0.022548298,seq8757:0.021176665)0.982:0.110322086)0.878:0.050002693)0.890:0.051343833)0.802:0.023912501)0.893:0.035763246,(((seq18899:0.070222947,(seq29823:0.15603197,(((seq34832:0.014234797,(seq2663:0.014054558,seq27059:5e-09)0.972:0.028921631)0.868:0.013866001,(seq6803:0.014349014,((seq5969:0.09538725,(((seq21738:0.0,seq29326:0.0):0.009256026,seq30921:5e-09)0.922:0.018455415,(seq13023:0.049729117,seq15626:0.019247227)0.970:0.034808111)0.199:0.005619986)0.759:0.004512532,(((((seq24007:0.013888694,(((seq30025:5e-09,seq3303:0.004609886)0.925:0.00927156,seq9799:5e-09)0.735:6e-09,seq12952:0.004629585)0.981:0.02850135)0.944:0.019428382,(seq25541:0.039176424,seq32204:5e-09)0.551:0.014314143)0.841:0.009364284,seq31244:0.009568266)0.896:0.014148134,(((seq11108:0.004629582,(seq34833:0.004606485,(seq10944:0.0,seq24097:0.0,seq35935:0.0):5e-09)0.256:5e-09)0.860:0.004611533,(seq21257:0.013940809,((((seq14463:0.0,seq16672:0.0,seq23078:0.0,seq36735:0.0):5e-09,((((seq6908:5e-09,(seq12191:0.014047015,(seq13502:5e-09,seq20799:0.004629584)0.883:0.004620891)0.915:5e-09)0.896:5e-09,(seq30559:0.003065994,seq14515:0.003067733)0.931:0.003066935)0.332:0.004609885,seq33328:5e-09)0.868:0.004606486,(seq13675:0.004620889,seq22743:0.023518009)0.720:5e-09)0.840:5e-09)0.900:5e-09,seq26599:0.004614532)0.922:0.009248109,(((seq23602:0.014116651,((seq857:5e-09,(seq1559:0.004609883,seq372:5e-09)0.891:0.004600873)0.923:0.004609881,(seq3717:5e-09,((seq25986:0.0,seq8732:0.0):0.004600876,seq3737:5e-09)0.904:0.004609884)0.693:5e-09)0.874:0.009246105)0.772:0.004634665,((seq36938:5e-09,(seq35418:5e-09,seq37456:0.004600881)0.913:0.009304046)0.835:0.009275777,((seq24745:0.014104135,(seq10647:0.004604009,(seq16286:0.0,seq2470:0.0,seq26927:0.0,seq4060:0.0):5e-09)0.521:5e-09)0.154:0.009234734,(seq26312:0.004629582,(seq20439:0.004599913,(seq35998:0.0,seq5571:0.0):5e-09)0.000:5e-09)0.000:5e-09)0.990:0.033848157)0.861:0.009334938)0.788:0.009331635,(seq14609:0.004614532,(seq22246:0.0,seq29562:0.0):5e-09)0.971:0.014040796)0.788:6e-09)0.514:5e-09)0.931:0.009282813)0.472:5e-09,((seq22860:0.004604006,seq2488:5e-09)0.554:5e-09,((seq10863:0.0,seq20558:0.0):5e-09,seq18925:0.004599913)0.864:0.00462958)0.857:0.00463634)0.950:0.014031862)0.896:5e-09,(seq27574:0.004606489,seq3923:5e-09)0.898:0.009403001)0.757:0.00472053)0.987:0.02969182)0.000:5e-09)0.884:0.010340696,((seq14570:0.054979994,(seq25286:0.009372426,seq35497:0.056637076)0.901:0.03464764)0.971:0.056822119,((((seq1944:0.0,seq32532:0.0):0.020059688,((seq1470:5e-09,(seq34654:0.009310952,((seq2458:0.0,seq5122:0.0):5e-09,seq6130:0.004609885)0.000:0.004609881)0.918:5e-09)0.000:5e-09,(((seq36229:0.0,seq5688:0.0,seq7570:0.0):5e-09,(seq12151:0.004629583,(seq20742:0.0,seq29016:0.0):0.004629585)0.130:5e-09)0.910:6e-09,(seq25873:0.023080399,(seq15480:0.013367257,seq36851:0.005414589)0.226:0.007734321)0.988:0.042839764)0.919:0.00926468)0.968:0.034403207)0.977:0.041956196,((seq34559:0.027180862,seq5450:0.021456645)0.991:0.052103154,(seq27008:0.0,seq30157:0.0):0.036198125)0.896:0.020560336)0.000:5e-09,(seq33768:0.062533061,(seq27263:0.019872464,(seq29511:0.013459882,seq32922:0.007434988)0.675:0.00957103)0.181:0.020236347)0.981:0.052748911)0.814:0.012936034)0.767:0.010449379)0.925:0.038402338)0.846:0.033350944)0.853:0.038713525,seq34595:0.069038742)0.903:0.039216974,((seq33793:0.088907181,(seq36182:5e-09,(seq11782:0.014689291,seq9215:0.019646509)0.365:0.014662213)0.973:0.100456345)0.968:0.071085345,seq21427:0.055438314)0.886:0.032890758)0.963:0.053690429)0.497:0.015331012)0.856:0.017594667)0.783:0.020904828,(((seq22561:0.074305218,((seq2357:0.0,seq25601:0.0):0.186441771,(seq27365:0.126089354,seq31776:0.10899983)0.913:0.058097345)0.927:0.072924457)0.999:0.240445417,((((((((seq13065:0.004110315,seq9905:0.000380138)0.997:0.149915311,(((seq2462:5e-09,(seq29694:0.004566864,(seq15353:5e-09,seq33751:0.004550313)0.636:5e-09)0.908:0.00456689)0.000:6e-09,(seq1487:5e-09,(seq18356:5e-09,(seq1649:5e-09,seq26062:0.009275992)0.840:0.004566889)0.921:0.009184599)0.861:0.004581596)0.773:0.02039479,(((seq30517:0.004573084,seq8408:5e-09)0.639:0.001360701,(seq20884:0.043145108,(((seq14793:5e-09,(seq15002:5e-09,seq8766:0.004573078)0.836:0.004581595)0.853:0.004593221,seq4809:6e-09)0.877:0.004573088,seq4212:5e-09)0.750:0.007508391)0.548:0.025672017)1.000:0.094549346,((seq3296:5e-09,(seq21829:5e-09,seq2313:0.009275993)0.917:0.009157088)0.000:5e-09,(seq20741:5e-09,seq7564:0.009223225)0.875:0.004566873)0.770:0.021332195)0.742:0.016202398)0.984:0.086309549)0.949:0.077893552,((seq30368:0.049190793,seq32432:0.01958504)0.385:0.004385456,(seq21775:0.039437211,((seq18989:0.021001572,seq7868:0.002638501)0.903:0.016173527,(seq17341:5e-09,seq26256:0.023734871)0.697:0.004432409)0.043:0.021076514)1.000:0.231451308)0.943:0.072605339)0.775:0.020129456,(((((seq5652:0.074974914,((seq31302:0.019451434,(seq33640:5e-09,seq9140:0.018710141)0.777:0.008967309)0.883:0.014533398,((seq12275:5e-09,seq31500:0.014025168)0.135:0.008708691,seq25764:0.039799073)0.787:0.005693417)0.927:0.023422909)0.907:0.019497391,((seq13956:5e-09,seq26330:0.009202235)0.996:0.055492,(seq17227:0.039240373,((seq27683:5e-09,seq34652:0.058875636)0.969:0.04089176,(seq12055:0.008489378,seq15393:0.014917265)0.961:0.034545226)0.907:0.023756626)0.943:0.031718213)0.276:0.010205169)0.914:0.022929517,(seq31617:0.032724976,(((((((((seq4926:5e-09,(seq25682:0.004440749,seq25903:5e-09)0.914:0.004454618)0.000:5e-09,(seq20166:5e-09,seq20681:5e-09)0.804:0.00444074)0.957:0.031043224,((seq16814:0.00457308,seq27879:5e-09)0.764:0.00445335,((((seq30531:0.004601436,seq9133:0.009270246)0.801:0.004580381,seq27819:0.013461185)0.549:5e-09,((seq14157:0.0,seq6112:0.0):5e-09,(seq22756:0.004425071,(seq30522:0.00443646,seq13577:0.004593225)0.510:5e-09)0.898:5e-09)0.920:5e-09)0.924:0.008929387,(((seq946:5e-09,((seq18364:0.004431037,seq8627:5e-09)0.872:0.008355448,(seq21742:0.00444165,seq8363:0.008975325)0.764:0.002602797)0.764:0.002439117)0.553:5e-09,((seq17684:0.0,seq32979:0.0):0.002740275,seq27436:0.017982445)0.749:0.002064925)0.861:0.004430336,((seq9767:0.00444074,seq33817:0.009261728)0.933:5e-09,seq3463:5e-09)0.107:5e-09)0.922:5e-09)0.881:0.0090417)0.879:0.015746605)0.971:0.042383776,(((((seq14617:5e-09,(seq10560:5e-09,seq13469:0.004573083)0.833:0.004553578)0.895:5e-09,(seq13385:5e-09,seq34892:0.01863214)0.941:0.013903811)0.177:0.004606819,seq8221:0.004600359)0.817:0.004590151,seq5364:6e-09)0.695:0.002631731,(((seq26743:5e-09,(seq26962:0.007642418,seq33387:0.007647981)0.407:0.007663437)0.867:0.012838628,(seq28009:5e-09,seq31211:0.004581591)0.791:0.005804818)0.816:0.009616398,(((((seq19599:0.01389675,seq27701:6e-09)0.965:0.026497863,(seq25585:0.026772762,(seq13026:6e-09,seq32781:0.013983527)0.959:0.025992654)0.887:0.014456761)0.871:0.010959761,seq31184:0.005218449)0.948:0.018710181,seq36190:5e-09)0.022:0.010348022,seq28728:0.014319267)0.763:0.004821145)0.931:0.020298686)0.919:0.027085047)0.498:0.015182881,(((seq27915:5e-09,(seq11056:0.03882398,seq17349:0.005242565)0.718:0.018406123)0.984:0.043609467,(seq30979:0.035028413,seq37435:0.009304834)0.998:0.070017663)0.000:5e-09,((seq11550:0.004885484,((seq11487:0.008093793,((seq23577:5e-09,(((seq15473:0.004529862,seq6540:5e-09)0.860:5e-09,((seq3034:5e-09,seq7658:0.004554486)0.000:5e-09,seq36831:0.018354378)0.837:0.004554483)0.955:0.013565666,(((seq35891:0.023426116,(seq18833:0.00918675,((seq18102:0.0,seq29113:0.0):5e-09,seq33931:5e-09)0.926:5e-09)0.404:0.004561423)0.000:5e-09,(seq19770:0.004553854,((seq25880:0.0,seq9640:0.0):0.004621194,(((seq15021:5e-09,(seq17214:0.004546113,seq2511:5e-09)0.887:0.004554502)0.819:0.004551366,(seq30015:0.019508579,seq32804:0.02554143)0.802:0.012052036)0.737:5e-09,((seq8912:5e-09,((seq9527:5e-09,seq25857:0.004535523)0.743:5e-09,seq21956:0.009142167)0.852:0.0045545)0.889:0.004546122,(seq9563:5e-09,(seq19230:0.004554509,(seq2035:0.003018257,seq12147:0.003017015)0.940:0.003019092)0.904:6e-09)0.887:5e-09)0.810:0.004513976)0.997:0.038266117)0.769:0.004477819)0.794:0.009157938)0.993:0.038229997,seq3280:5e-09)0.741:0.002394207)0.741:0.002396314)0.791:5e-09,(((((seq17076:0.0,seq27688:0.0):0.004554495,seq24528:5e-09)0.863:0.004546112,(((((seq2241:0.004554488,seq28723:0.004554502)0.944:5e-09,seq1380:5e-09)0.807:5e-09,(seq12368:5e-09,seq8041:0.013810404)0.920:0.009168012)0.424:6e-09,(seq8873:0.004554867,((seq20571:0.009168037,seq6346:5e-09)0.907:0.009220156,(((seq12579:0.004554483,(seq10489:0.004539986,seq2156:5e-09)0.476:5e-09)0.869:0.004554483,(seq615:5e-09,((seq29528:0.002554365,(seq18623:5e-09,seq27382:0.004554494)0.913:0.008547753)0.773:0.002564805,seq4384:0.004554502)0.886:5e-09)0.889:5e-09)0.865:0.00454209,(seq11376:0.003026781,seq23905:0.003026016)0.927:0.003034559)0.814:5e-09)0.800:0.009182805)0.937:0.013876657)0.843:0.004565949,((seq3175:5e-09,(seq1226:0.003028195,seq17258:0.003026846)0.915:0.003028982)0.133:5e-09,(seq7746:0.009152228,seq9969:5e-09)0.860:0.004554502)0.921:0.009129822)0.555:5e-09)0.901:5e-09,seq6448:6e-09)0.916:5e-09,(seq22293:5e-09,((((seq7946:5e-09,(seq26621:5e-09,seq3329:0.004520115)0.946:0.009133465)0.928:0.01346514,seq309:5e-09)0.330:6e-09,seq23129:0.042076083)0.838:0.004439167,(seq2359:5e-09,seq12335:0.004565946)0.755:6e-09)0.952:0.008884183)0.853:0.004418028)0.877:0.00441475)0.921:0.030082827)0.992:0.040094608,(seq18906:5e-09,seq30480:0.004524742)0.908:5e-09)0.787:0.004228397)1.000:0.043158621,(seq25668:0.01513968,(seq34397:0.004554501,seq34583:5e-09)0.937:0.017843913)0.000:6e-09)0.678:0.012703328)0.990:0.061834835)0.796:0.020940294,(seq24026:0.019528371,(seq26944:0.004554851,seq6984:5e-09)0.999:0.087209202)0.844:0.019089874)0.947:0.034510743,((seq6508:0.006655335,(seq23302:5e-09,(((seq10906:0.004661828,seq25199:5e-09)0.936:0.009375878,((((seq16176:5e-09,((((seq27124:5e-09,((seq19241:0.004658353,(((seq27856:0.004717798,seq28213:0.004684021)0.820:0.004684325,(seq26766:0.00939347,seq30734:5e-09)0.906:0.014143082)0.897:5e-09,seq28639:5e-09)0.860:6e-09)0.857:0.004681964,(seq2172:5e-09,(seq1477:0.004658353,(seq2140:5e-09,(seq24298:0.0,seq36961:0.0):5e-09)0.643:5e-09)0.913:0.004729324)0.438:5e-09)0.854:0.009512051)0.861:0.009575147,seq8820:5e-09)0.870:0.004729173,(seq25390:0.002498042,(seq29465:0.028991992,seq33186:5e-09)0.960:0.018814711)0.732:0.002456595)0.106:5e-09,seq35835:0.023967939)0.827:0.004729059)0.383:5e-09,((seq27614:0.004666573,(seq31273:0.0,seq553:0.0,seq7048:0.0):5e-09)0.881:0.004681968,seq6046:5e-09)0.864:0.004681964)0.931:0.009485132,seq33116:0.004681962)0.927:5e-09,seq20825:6e-09)0.351:5e-09)0.674:5e-09,seq28743:0.014227891)0.952:0.014387564)0.825:0.012699582)0.993:0.085235421,((seq26555:0.032476653,(seq34026:0.020425175,(seq16725:0.0,seq29566:0.0):0.048982991)0.000:5e-09)0.979:0.058564145,(seq25265:0.067478051,(seq30142:0.019664697,((seq33666:0.008454212,(seq10055:5e-09,seq23004:0.004475236)0.786:0.002538469)0.786:0.002531025,(seq24905:5e-09,seq35257:0.004496927)0.000:5e-09)0.768:0.0085856)0.919:0.040491623)0.802:0.01580511)0.915:0.044022693)0.809:0.018297098)0.867:0.014969431,((seq20265:0.014017543,seq25713:5e-09)0.755:0.008306071,(seq25348:0.006265565,(seq2850:0.014022623,((seq5067:0.009223214,seq9409:5e-09)0.896:0.009252894,seq5621:5e-09)0.819:5e-09)0.950:0.018100277)0.899:0.020613692)0.967:0.037746817)0.774:0.012787472,(seq34710:0.029835919,(seq14249:0.016784973,seq34346:0.007105999)0.977:0.065270054)0.987:0.076359343)0.672:0.012221977)0.893:0.023195076)0.704:0.004096528,((((seq15910:0.048226123,(((((((seq28458:0.004573092,seq34458:5e-09)0.943:0.018716539,(((seq30380:0.009192622,seq36254:5e-09)0.931:0.014117315,(seq25774:0.00458159,seq26808:5e-09)0.334:0.009212595)0.330:0.009373245,seq32280:5e-09)0.884:0.014052669)0.889:0.009423282,(seq6955:5e-09,(seq11239:5e-09,seq22153:0.009202266)0.987:0.023565841)0.809:0.009241813)0.776:0.004656792,((seq5153:0.009370792,(((seq4909:5e-09,(seq36404:0.00456235,(seq1787:6e-09,seq9617:0.004566887)0.859:0.004581592)0.877:5e-09)0.913:5e-09,(seq1760:5e-09,(seq28184:0.004550633,seq32961:5e-09)0.866:0.004553579)0.877:0.004566882)0.994:0.023758701,(seq33905:5e-09,(seq17821:5e-09,(seq17039:5e-09,(seq10909:5e-09,((seq19082:5e-09,seq34789:0.004573079)0.862:0.004581592,seq5292:6e-09)0.893:0.004581594)0.844:0.004581594)0.850:0.004581594)0.725:5e-09)0.804:5e-09)0.776:0.004431253)0.911:0.009135345,seq32836:5e-09)0.764:0.004478922)0.781:0.006172659,((seq1520:5e-09,seq9439:0.004581597)0.000:5e-09,(seq24997:0.009055465,(((seq3308:0.004559026,((seq2330:5e-09,seq30983:0.009223213)0.835:0.004550812,seq987:6e-09)0.854:5e-09)0.756:0.004481714,((seq23649:5e-09,(((seq2697:0.00455662,seq2677:5e-09)0.741:5e-09,(seq19074:5e-09,(seq1857:5e-09,seq18973:0.004562352)0.839:0.004556615)0.918:0.004566889)0.918:0.009181771,seq24723:0.009140318)0.450:6e-09)0.928:0.004556634,seq28818:5e-09)0.789:0.004708363)0.119:0.004592304,seq17728:0.009105579)0.899:5e-09)0.877:0.013648097)0.411:0.007321679)0.375:0.009274797,(((seq11060:0.00257971,seq17280:0.00858841)0.781:0.002577714,seq2233:5e-09)0.868:0.004581597,(seq19966:0.0,seq31248:0.0):5e-09)0.881:0.011319424)0.701:0.011941853,(seq6058:6e-09,((((seq19142:0.0,seq6361:0.0):5e-09,seq24398:0.004566888)0.734:5e-09,seq20763:0.009197054)0.000:0.004581628,(seq32014:0.004550502,seq37453:0.004556955)0.901:5e-09)0.859:0.004573158)0.917:0.02901928)0.821:0.024976764)0.909:0.026407919,(((((seq19995:0.005007985,((seq31528:0.014543242,(((seq18535:5e-09,seq36803:0.018643355)0.911:0.013853927,(((seq26801:5e-09,seq5234:0.004556627)0.896:0.004573084,((seq18411:5e-09,(seq20715:0.009205064,(seq23063:0.0,seq28788:0.0):0.0091996)0.762:0.004577042)0.843:0.004562349,seq6663:5e-09)0.620:5e-09)0.953:0.00916871,(((seq30410:0.004559047,(seq16996:0.004550389,seq24064:5e-09)0.556:5e-09)0.848:0.004566882,seq14036:0.004562353)0.920:5e-09,seq28767:5e-09)0.895:5e-09)0.886:5e-09)0.791:0.007330663,seq34621:0.013055188)0.769:0.007182461)0.916:0.014355127,((seq13119:5e-09,((seq18990:0.0,seq37503:0.0):0.004600228,seq17930:0.004573091)0.810:0.004589609)0.814:0.004595664,(seq15154:0.013516992,(seq33184:5e-09,(seq20532:6e-09,(seq30525:0.004566877,(seq30785:0.004550388,seq4625:5e-09)0.676:5e-09)0.878:0.004566866)0.285:0.004566884)0.758:0.002475289)0.391:0.002481178)0.767:0.004954305)0.794:0.008789082)0.529:0.01442993,seq15287:0.014704419)0.935:0.030343008,((seq16549:0.012938625,(((seq15136:0.018982486,(seq17424:0.00919703,((seq15230:0.0,seq29483:0.0):0.004581593,seq35567:5e-09)0.771:5e-09)0.590:0.024659729)0.358:0.018167472,((seq3227:0.002970812,(((seq36155:5e-09,(seq1527:0.002685432,seq22022:0.008335802)0.772:0.002404148)0.982:0.013645862,(((((((seq888:5e-09,(seq6923:0.002974993,seq7654:0.003063749)0.853:0.002975661)0.073:0.004505508,seq21177:5e-09)0.883:0.004492039,seq13081:5e-09)0.883:0.004514057,(((seq4527:5e-09,(seq37301:0.004553581,seq23214:0.004573079)0.152:5e-09)0.852:0.003062958,(seq3369:5e-09,seq12195:0.00903483)0.853:0.002974644)0.853:0.002974034,(seq2226:5e-09,seq6654:0.00457309)0.741:5e-09)0.290:5e-09)0.395:0.004486911,(seq6047:6e-09,(seq1395:0.002974455,seq20426:0.003063605)0.853:0.002975169)0.845:0.004513343)0.879:5e-09,(((seq12556:5e-09,(seq13068:0.004512795,seq5132:5e-09)0.883:0.004506545)0.907:0.00450276,(seq16074:5e-09,seq23223:0.013757199)0.741:5e-09)0.930:0.009050204,(seq3121:5e-09,(seq20854:0.00920273,(seq30831:0.00456284,(seq31206:0.009151221,(seq1645:5e-09,seq18667:0.004559053)0.631:5e-09)0.863:0.004573291)0.499:5e-09)0.908:0.009194509)0.264:5e-09)0.743:5e-09)0.894:5e-09,(seq4258:0.002974155,seq17665:0.003063722)0.853:0.002974882)0.881:0.004504597)0.815:5e-09,((seq18090:0.018770295,seq34004:5e-09)0.899:0.013888144,seq1459:6e-09)0.491:5e-09)0.841:0.002980063)0.843:0.003075306,seq785:5e-09)0.947:0.027128074)0.865:0.013433537,(seq14545:0.017968446,seq17945:0.014890836)0.734:0.004995311)0.893:0.019164873)0.997:0.076559944,(((((seq19112:5e-09,((seq3795:0.009274291,(seq420:5e-09,(seq8303:0.004577767,(seq16312:0.00460057,(seq12473:5e-09,seq16766:0.009201648)0.850:0.004612296)0.561:5e-09)0.910:5e-09)0.974:5e-09)0.003:5e-09,seq17599:0.014041691)0.963:0.01861899)0.650:0.004722483,(((seq1366:5e-09,seq21529:0.004570583)0.881:6e-09,(((seq17237:0.026589474,seq35765:0.038296296)0.921:0.022001201,seq21592:0.052432408)0.725:0.006971414,((seq11114:5e-09,seq13656:0.009245473)0.890:0.009244478,(seq36726:0.00457776,seq7704:6e-09)0.460:5e-09)0.956:0.018678435)0.738:0.004666403)0.869:0.004589688,(seq11171:0.004577764,seq800:5e-09)0.545:5e-09)0.774:0.004491923)0.935:0.019210599,(((seq18672:0.004581115,((((seq16170:5e-09,((seq3123:6e-09,(seq13143:0.004575318,((seq1867:5e-09,(seq21058:6e-09,seq24897:0.00459199)0.845:0.004575312)0.016:5e-09,(((seq16369:5e-09,seq32076:0.004577762)0.156:0.00458571,seq6316:5e-09)0.917:0.003047716,seq6567:0.003046894)0.917:0.003045723)0.937:0.009222613)0.131:5e-09)0.738:0.002478592,((seq19538:0.0,seq30216:0.0):5e-09,((seq36978:5e-09,(seq16364:0.00304564,seq20716:0.003047406)0.923:0.003046497)0.890:0.008677161,(seq15992:0.004726982,(seq32870:0.00462631,seq7140:0.018846229)0.918:0.014211211)0.778:0.002571554)0.787:0.00255886)0.958:0.013550751)0.738:0.002477488)0.820:5e-09,(seq12607:0.004591984,seq19596:5e-09)0.986:0.023691913)0.901:0.009223406,((seq25230:0.0,seq34068:0.0):0.004577766,seq34460:6e-09)0.904:5e-09)0.959:0.009314774,seq30401:5e-09)0.098:5e-09)0.186:0.009036155,(seq29160:5e-09,seq22032:0.03869104)0.936:0.013797914)0.898:5e-09,(seq18682:0.009206602,seq26307:5e-09)0.949:0.019083637)0.951:0.019334806)0.874:0.009251063,seq31701:0.004913777)0.870:0.014425044,(seq28137:0.049693414,(seq28027:0.037293108,((seq29929:0.004594689,(seq30391:0.009244945,seq10759:0.014026369)0.264:5e-09)0.946:0.028139844,(seq20437:0.011653572,((((seq27303:5e-09,(seq13792:0.009245434,seq33026:5e-09)0.908:0.00457007)0.795:0.004568942,((seq28928:0.023115478,seq36915:0.006791974)0.889:0.013286515,(seq31115:0.004522188,seq36133:0.009397003)0.983:0.029538519)0.764:0.004271382)0.776:0.004641983,(seq36500:5e-09,(((seq11665:5e-09,seq13804:0.004600575)0.000:5e-09,((seq10841:0.004577762,(seq19186:0.0,seq3070:0.0):5e-09)0.910:5e-09,((seq27343:6e-09,((seq26510:0.004577761,seq28020:6e-09)0.945:5e-09,(seq36055:0.004609907,(seq28889:0.009314797,seq32500:5e-09)0.145:0.004566133)0.805:0.004572966)0.955:0.009195789)0.960:0.018760109,((seq21774:0.009393808,(seq1149:5e-09,seq34541:0.004577767)0.789:0.004625148)0.501:0.009402036,(seq20699:5e-09,(seq36972:0.009181877,(seq34988:0.009235203,(((seq37154:0.0,seq5265:0.0):5e-09,(seq13342:0.004570081,seq33597:0.00921584)0.901:5e-09)0.934:5e-09,((seq34989:0.004581116,(seq12618:0.004577762,seq3656:5e-09)0.347:5e-09)0.905:0.009346929,(seq5444:5e-09,(((((seq14502:0.0,seq25507:0.0):0.004591985,seq15079:0.004577767)0.817:6e-09,seq22509:5e-09)0.893:5e-09,((seq2464:0.003055605,(seq2279:0.003054851,seq4894:0.003055556)0.578:0.001516095)0.924:0.003054239,(seq2341:5e-09,(seq5121:5e-09,((((seq14842:0.0,seq33668:0.0):5e-09,seq28499:0.004575318)0.958:5e-09,(seq26772:5e-09,seq26255:0.018700497)0.815:0.009261573)0.912:0.00864871,((seq13020:5e-09,seq20111:0.004575317)0.802:0.002576632,(seq14468:0.0,seq26155:0.0):0.008687917)0.000:0.000610445)0.806:0.002574253)0.851:0.004577761)0.304:6e-09)0.700:0.004585705)0.757:0.009264522,(seq27881:5e-09,seq29392:0.004575312)0.895:0.009266432)0.764:0.004601356)0.798:0.004631633)0.774:0.00460283)0.923:0.009257137)0.888:5e-09)0.432:5e-09)0.899:5e-09)0.634:0.004537762)0.762:0.00463818)0.852:0.004559752)0.763:0.002512175,(seq14487:5e-09,(seq15729:0.0,seq26731:0.0):0.004591987)0.768:0.002637653)0.912:0.008531822)0.875:0.009238658)0.869:0.00943883,(seq31048:5e-09,seq33003:0.004570082)0.965:5e-09)0.941:0.011900025)0.476:5e-09)0.779:0.02423254)0.755:0.016382777)0.843:0.020862452)0.969:0.042504646)0.744:0.008551307)0.897:0.020531551,(seq11162:0.040543853,(seq34101:0.017715327,(seq2776:0.009275971,seq3787:5e-09)0.985:0.042862128)0.858:0.01249628)0.876:0.016631045)0.000:5e-09,((seq22116:0.026881961,seq26099:0.038586693)0.912:0.019439506,((seq32814:5e-09,((seq1940:5e-09,seq27768:0.004559039)0.897:0.004556626,(seq21407:5e-09,(seq14884:0.004551457,seq29318:0.004559028)0.883:5e-09)0.929:5e-09)0.746:0.009207223)0.913:0.024697693,(seq33404:0.046509456,((seq10530:5e-09,(seq1170:5e-09,seq4370:0.004559038)0.843:0.00457308)0.000:5e-09,(seq21055:0.002933336,seq7205:0.001866562)0.999:0.033542978)0.775:0.014587892)0.546:0.011713052)0.857:0.012417254)0.902:0.018318265)0.764:0.007948036)0.861:0.012111159,(seq22316:0.036207262,((seq32489:5e-09,(seq35557:5e-09,(seq18076:5e-09,seq30675:0.004562348)0.920:0.013823266)0.968:0.028318369)0.889:0.015368679,((seq24030:0.004556614,seq24825:5e-09)0.789:0.00981256,(((seq19231:0.0,seq29925:0.0):0.00455904,seq4979:5e-09)0.909:0.015365062,(seq5146:0.015261013,seq11561:0.021038451)0.817:0.014148777)0.935:0.027728429)0.811:0.013777879)0.611:0.009726982)0.967:0.035777161)0.713:0.004956158,(((((seq24659:5e-09,(seq5782:0.002472357,(seq19251:5e-09,seq9147:0.004573088)0.768:0.002644277)0.803:0.008609932)0.851:0.036963611,(((seq28750:0.029251591,((seq4741:6e-09,(seq18905:0.004573093,(seq26469:0.0,seq3775:0.0):5e-09)0.878:0.004556611)0.760:0.004574229,((seq1518:5e-09,(seq32224:0.004562334,seq27696:0.004550313)0.842:5e-09)0.899:5e-09,(seq1926:5e-09,(seq1625:0.002580264,seq529:0.008629542)0.796:0.002581843)0.910:0.00455662)0.801:0.004664507)0.869:0.009665547)0.748:0.00445798,((seq11178:0.0,seq29547:0.0):5e-09,seq20924:5e-09)0.899:5e-09)0.000:5e-09,seq11863:0.004593223)1.000:0.138950859)0.927:0.086571328,(seq32205:0.159928185,(seq10356:0.010539506,(seq27242:0.024215143,seq37441:0.016598512)0.641:0.006252399)0.838:0.028805459)0.949:0.058138304)0.750:0.012232955,seq34133:0.0581076)0.998:0.071328068,(((seq32108:0.00457919,(seq35193:0.004573831,((seq15310:0.00457308,seq28832:5e-09)0.936:0.004573091,seq25579:5e-09)0.420:5e-09)0.795:0.004592761)0.764:0.004733932,(((seq29399:0.005740316,seq5106:0.027950568)0.424:0.009484422,(seq26111:0.00927597,seq28078:5e-09)0.669:0.003409839)0.781:0.005814465,seq22173:5e-09)0.952:0.018652669)0.927:0.013841395,((seq37279:6e-09,(seq24328:0.004631095,seq26165:0.009276589)0.656:0.009274032)1.000:0.089138026,(((seq9031:5e-09,((seq8584:0.00456689,(seq6497:5e-09,((seq2883:0.0,seq7152:0.0):6e-09,((seq9657:6e-09,seq20032:0.013813041)0.526:0.009235782,(seq28190:0.004581592,seq4046:5e-09)0.213:0.004566883)0.734:6e-09)0.919:0.004556623)0.867:5e-09)0.465:0.009293862,(seq4400:6e-09,(seq7014:6e-09,(seq21084:0.004559027,(seq7366:0.0,seq937:0.0):5e-09)0.883:0.00456689)0.418:0.004556636)0.773:0.004619773)0.580:0.00457013)0.970:0.034527387,(((seq14269:0.004581592,seq5925:5e-09)0.785:0.004573472,(seq36737:5e-09,seq34764:0.018722455)0.567:5e-09)0.385:0.004689406,(seq36101:6e-09,(seq14090:0.00459573,seq26317:0.004635982)0.917:0.009375701)0.849:0.009129221)0.987:0.050043347)0.917:0.023496839,(((seq28959:0.007682029,(seq35734:0.132378286,(seq28519:0.02342486,seq31764:5e-09)0.925:0.015720016)0.032:5e-09)0.946:0.037924227,seq26802:0.026618417)0.953:0.03719585,((seq28651:0.004662357,(seq29801:0.008601977,seq7298:0.002404585)0.752:0.002744869)0.938:0.029260674,((seq27649:0.004562355,seq6178:5e-09)0.798:6e-09,(seq4284:5e-09,(seq27999:0.00459823,(seq26075:0.009223203,(seq1734:5e-09,((seq2852:5e-09,(seq14133:5e-09,seq30375:0.004581597)0.844:0.004573093)0.856:0.004566866,seq28695:0.004556637)0.872:5e-09)0.925:5e-09)0.781:0.004628743)0.793:0.004612039)0.407:0.00458159)0.969:0.043768792)0.610:0.002427324)0.901:0.019234068)0.946:0.025981792)0.697:0.003660068)0.910:5e-09)0.895:0.023835928)0.885:0.009724614)0.916:0.028203615,(((seq25778:0.01387619,seq37313:5e-09)0.795:0.006663912,(((seq17548:5e-09,seq14723:0.023482808)0.820:5e-09,seq7623:0.013914488)0.755:0.00932734,(seq25521:0.004573082,seq36475:5e-09)0.782:0.004518569)0.760:0.007640719)0.999:0.066670294,((((seq12156:0.023701321,(((seq18829:0.0029485,seq29416:0.011162158)0.925:0.020126223,((seq19809:5e-09,seq21014:5e-09)0.911:0.016664703,(seq27521:0.009214437,(seq29496:0.004562904,((seq11172:0.004550827,(seq25753:0.0,seq3443:0.0):5e-09)0.864:5e-09,seq6440:0.009163805)0.845:0.004552531)0.000:6e-09)0.819:0.013189332)0.609:0.006610231)0.844:0.010283121,(seq29960:0.016106291,(seq16338:0.004581592,seq26431:5e-09)0.986:0.040947607)0.934:0.02555907)0.826:0.013624373)0.874:0.017648249,((seq31804:5e-09,((seq12019:5e-09,((seq6608:0.002575955,(seq16637:0.004552047,(seq35906:0.004581585,seq28427:0.004556668)0.410:6e-09)0.773:0.002575134)0.875:0.00860278,seq18504:0.004581591)0.864:5e-09)0.931:0.004551964,seq14226:5e-09)0.964:0.033146984)1.000:0.098704667,((seq34758:0.004566887,((seq24452:0.0,seq26139:0.0):5e-09,seq26959:0.004581594)0.000:5e-09)0.850:0.009285165,((seq37320:0.016500262,(seq6183:5e-09,seq8379:0.004581596)0.801:0.009575932)0.893:0.016526409,((seq14378:0.0,seq35590:0.0):5e-09,(seq18086:5e-09,(seq21911:0.0,seq32709:0.0):0.004573088)0.862:0.004581592)0.887:5e-09)0.836:0.009401528)0.000:6e-09)0.673:0.007242025)0.887:0.011278029,(((seq30909:0.013028807,seq32307:0.020854973)0.952:0.033918233,((seq29779:5e-09,(seq18339:0.004553581,(seq1685:5e-09,seq19007:0.004552643)0.177:5e-09)0.926:0.009223249)0.558:0.001658917,(seq14074:0.023714468,(seq26881:5e-09,(seq12199:0.009233798,(seq28025:0.013796029,seq36479:0.004588264)0.508:5e-09)0.870:0.004555145)0.938:0.018941873)0.293:0.013136548)0.919:0.032343897)0.984:0.055010164,((seq24108:0.004947855,(seq10819:0.008968535,seq15592:0.018670728)0.000:5e-09)0.997:0.068040332,((seq18699:0.023213087,(seq19911:6e-09,(seq11611:0.004573607,seq15332:0.014079014)0.795:0.004622108)0.861:0.009873151)0.715:0.005298167,((seq19170:0.010931018,(seq26323:5e-09,seq3572:0.00922322)0.787:0.013787422)0.983:0.056647099,seq37377:0.058581669)0.710:0.007996864)0.909:0.019900911)0.900:0.027578014)0.969:0.044246585)0.538:0.005479609,(((((seq16951:0.0,seq1888:0.0):5e-09,(seq522:0.004566879,(seq344:0.004566877,seq10199:5e-09)0.001:0.004566879)0.917:5e-09)0.920:5e-09,(seq8762:5e-09,(seq15163:0.004566892,(seq26409:0.0,seq2950:0.0):5e-09)0.972:0.013939278)0.836:0.004573078)0.000:5e-09,((seq23460:5e-09,seq6799:0.00456688)0.745:0.006647979,(((seq27764:5e-09,(seq4597:0.00456689,(seq23845:0.004562355,seq2710:5e-09)0.403:5e-09)0.948:0.009185343)0.857:0.004593218,seq30272:5e-09)0.889:0.014111178,(seq1966:5e-09,(seq10770:0.00458159,((((seq12972:0.00454985,seq18100:0.009295469)0.932:0.014580743,((seq12362:0.018629678,seq25584:0.027884888)0.723:0.00444256,(seq26747:0.043206616,((seq24405:0.0,seq27362:0.0,seq8079:0.0):0.020433667,seq37183:0.007956407)0.455:0.005328148)0.754:0.004961306)0.766:0.006386868)0.914:0.014111189,(((seq13640:0.004763833,(seq13220:0.009179162,(seq2461:0.004557245,seq3002:0.00455771)0.816:5e-09)0.776:0.004434344)0.992:0.024054698,(seq18111:5e-09,((seq27414:0.004581593,((seq16266:0.0,seq3788:0.0):0.004556624,seq3943:5e-09)0.869:5e-09)0.975:0.013871317,(seq3091:5e-09,((seq10013:5e-09,seq13371:0.004559044)0.860:0.004566882,seq11037:0.004581594)0.910:5e-09)0.942:5e-09)0.949:0.004556625)0.965:5e-09)0.989:0.018553929,seq6118:5e-09)0.324:0.004579117)0.446:5e-09,(seq28650:0.0,seq7445:0.0):5e-09)0.993:0.023443237)0.107:5e-09)0.926:0.019174248)0.977:0.028767129)0.810:0.01249786)0.991:0.049717807,((seq18575:0.012430525,seq35730:0.020887256)0.999:0.082556217,((seq17736:5e-09,seq5656:0.004566883)0.996:0.066202948,((seq18810:0.009212167,(seq4247:0.004553586,(seq11790:0.0,seq26903:0.0):5e-09)0.828:5e-09)0.994:0.058430796,(seq10134:5e-09,(seq34990:0.004573378,((seq20772:0.0,seq36686:0.0):0.004562612,seq2485:0.004581777)0.000:5e-09)0.855:0.004573353)0.987:0.048395571)0.708:0.013524385)0.841:0.019425137)0.849:0.019663682)0.750:0.010662059)0.756:0.021383097)0.788:0.013981607)0.948:0.071958526)0.980:0.067710846,(((((seq3090:0.021766808,seq8455:0.03826618)0.992:0.091776078,(seq34374:0.035649184,((((seq2711:5e-09,seq9860:0.004550309)0.851:0.004567139,((((seq21925:6e-09,seq32512:0.00458159)0.851:0.004555222,(seq15155:5e-09,seq28675:0.004566865)0.851:0.004553763)0.848:5e-09,seq13067:0.004581653)0.857:0.004574153,((seq8193:0.018565766,((seq1306:5e-09,((seq19823:5e-09,(seq18172:0.033812386,seq3113:0.009001376)0.864:0.009529227)0.937:0.013842483,seq1938:6e-09)0.916:0.004555199)0.859:0.004554132,seq9228:5e-09)0.832:0.004577786)0.828:5e-09,(seq11229:0.004569001,((seq11747:6e-09,(seq20315:0.004559035,seq11812:5e-09)0.879:0.004554861)0.859:0.004554867,seq8684:5e-09)0.844:6e-09)0.913:0.009164485)0.902:0.009163291)0.071:5e-09)0.974:0.028246203,(seq24899:0.004585927,seq9274:0.004596143)0.882:5e-09)0.875:0.014451019,(seq784:0.004581595,((seq17859:5e-09,(seq1608:5e-09,seq3106:5e-09)0.857:0.004577492)0.860:0.004568994,seq1804:5e-09)0.712:5e-09)0.720:0.004177079)0.971:0.038847637)0.989:0.077072566)0.821:0.027917954,(((seq13047:0.004581595,seq3015:5e-09)0.746:0.00464349,(((seq36683:5e-09,(seq18878:0.004554866,((seq26472:5e-09,seq36114:0.004581595)0.972:0.047685931,(seq29089:6e-09,(seq21088:0.009427781,(seq1706:5e-09,seq31453:0.004562351)0.902:0.009427722)0.772:0.004506091)0.724:0.011465264)1.000:0.118391164)0.427:5e-09)0.928:0.004554587,seq17682:5e-09)1.000:0.092377236,seq28912:5e-09)0.972:0.01875447)0.926:0.014005718,((seq21152:0.018380132,seq31670:0.002424856)0.255:0.002424708,(((seq18846:0.023873275,seq2813:0.004536794)0.761:0.004676047,seq1842:6e-09)0.924:0.004573092,seq1945:5e-09)0.223:5e-09)0.000:5e-09)0.994:0.090636669)0.849:0.025280325,seq34204:0.132774372)0.932:0.047073177,((((((seq22535:0.030275947,((seq21442:0.036999521,((seq33825:0.014068709,(seq1031:0.004559048,(seq24749:0.0,seq4107:0.0):5e-09)0.883:0.009304457)0.764:0.004622398,((seq16035:5e-09,(((seq11087:5e-09,((seq6453:5e-09,seq5603:0.004562353)0.851:0.004559026,seq5474:5e-09)0.939:0.004559055)0.008:5e-09,(seq5493:5e-09,seq5945:0.004554872)0.916:0.004559039)0.968:0.013945197,((seq446:0.0,seq467:0.0):5e-09,(seq4624:5e-09,seq6451:0.004556628)0.848:0.004581594)0.000:5e-09)0.839:0.004581592)0.000:5e-09,(((seq7006:0.00304577,((seq850:6e-09,seq7274:0.00458159)0.334:0.004593222,seq7484:5e-09)0.914:0.003044689)0.914:0.003046606,seq539:5e-09)0.111:5e-09,seq16825:0.009168683)0.857:0.00458159)0.954:0.014088639)0.776:0.007641284)0.696:0.012938496,(seq10698:5e-09,seq18418:0.013969546)0.908:0.012998557)0.000:6e-09)0.992:0.07677647,(seq8302:0.034116747,(seq11385:0.058326102,seq6074:0.038847835)0.974:0.060341268)0.905:0.043368147)0.935:0.053439357,(seq14087:0.008137647,(seq21724:0.0,seq35018:0.0):0.015662974)0.999:0.103228774)0.756:0.014863804,seq15380:0.042359226)0.996:0.064784137,((seq7982:0.041696396,((seq23130:0.009253854,seq7485:0.009387332)0.932:0.019569576,(seq32159:0.01407767,((((seq33127:0.0,seq7934:0.0):5e-09,((seq14753:5e-09,seq4861:0.004581593)0.922:0.009284216,seq16232:0.014007708)0.848:5e-09)0.804:0.004590958,seq4237:0.004584068)0.792:0.004592284,seq22405:0.004556942)0.000:5e-09)0.740:0.004202069)0.848:0.011560589)0.944:0.024697377,((seq15111:0.016700884,seq8110:0.001906804)0.999:0.117297236,(seq34701:0.033883351,(seq29732:0.002699639,seq4836:0.002292855)0.890:0.013604656)0.815:0.014078599)0.950:0.040865994)0.842:0.023656782)0.801:0.016446796,((((((((seq5868:0.01360496,((seq13378:5e-09,seq33447:0.004566882)0.629:5e-09,seq29170:0.013939279)0.779:0.002476573)0.130:0.002475258,seq6434:5e-09)0.683:0.004571114,seq18994:5e-09)0.784:0.004564682,seq18821:0.093472168)0.423:0.007681694,(seq8997:5e-09,(((seq10870:5e-09,seq34031:0.004550313)0.844:0.004573088,(((seq9861:5e-09,(seq11534:0.004566877,(seq18780:0.0,seq31047:0.0):0.004566891)0.471:6e-09)0.915:0.004562355,((((seq2848:0.003027319,(seq33440:0.004611842,(seq33231:0.023113253,(seq27714:5e-09,seq29001:0.014033807)0.322:0.012139608)0.848:0.012347223)0.788:0.003053394)0.893:0.003025611,seq5698:5e-09)0.921:0.00304048,((seq7462:5e-09,(((seq26156:0.004551442,(seq30550:0.009206245,seq30024:5e-09)0.862:0.004581593)0.000:5e-09,(seq10343:0.0,seq2975:0.0):5e-09)0.917:0.004582258,(seq25850:5e-09,seq11897:0.004582109)0.253:0.004566964)0.102:5e-09)0.923:0.00456688,(seq11727:0.0,seq35741:0.0):6e-09)0.921:0.003038101)0.755:0.001510323,(seq32000:0.018631044,seq9532:5e-09)0.921:0.003039417)0.921:0.003039023)0.888:5e-09,seq1469:5e-09)0.000:5e-09)0.773:0.002572022,(seq16618:5e-09,seq25900:0.004566877)0.773:0.002570745)0.931:0.008542766)0.446:0.007427717)0.897:0.013872892,(((seq18745:6e-09,(seq18524:0.004573085,(seq2055:5e-09,((seq34645:5e-09,(seq3909:6e-09,(seq2486:5e-09,seq9691:0.004581594)0.870:0.004573616)0.415:0.00455664)0.860:0.004573662,(((((seq28331:0.0,seq4164:0.0):6e-09,seq19769:0.004562334)0.237:0.004556636,seq14455:0.004562352)0.889:5e-09,seq1354:5e-09)0.887:5e-09,((seq27066:0.004556639,seq12326:5e-09)0.912:0.003045504,((seq9612:0.009223222,((seq32578:0.0,seq3422:0.0):0.004556623,seq11663:5e-09)0.803:5e-09)0.906:0.004573081,(seq27035:5e-09,(seq12667:5e-09,(seq14762:0.00929589,seq37242:0.009298152)0.768:0.00454228)0.849:0.004562346)0.269:6e-09)0.912:0.003046201)0.912:0.003046675)0.893:0.004566891)0.898:5e-09)0.888:5e-09)0.862:0.004581591)0.698:0.005144527,((seq24743:0.019032427,((seq25327:0.004562347,seq9778:5e-09)0.949:0.018811051,((seq10177:0.004562349,(seq25229:0.0,seq26592:0.0):5e-09)0.000:5e-09,(seq4748:6e-09,(seq14905:0.004551957,seq16476:5e-09)0.883:0.004562346)0.856:0.004581594)0.186:0.004602133)0.257:0.009477821)0.737:0.004558612,(seq21436:0.028549976,(seq3488:0.018614291,((seq27134:0.004562344,seq31772:5e-09)0.964:0.032966939,(seq12742:0.013305112,((seq32780:0.009168682,(seq12202:0.004550311,seq12594:5e-09)0.972:5e-09)0.969:0.023606616,(seq22494:0.004552638,seq29058:5e-09)0.000:5e-09)0.855:0.015041919)0.945:0.021061027)0.156:0.013839307)0.568:0.001630064)0.884:0.01971126)0.952:0.028968187)0.887:0.018884201,(((seq20158:0.013983527,seq29199:5e-09)0.845:0.00457404,(seq14025:0.002584215,seq17568:0.008665827)0.790:0.002587131)0.000:6e-09,seq14736:0.004562826)0.896:0.0148932)0.982:0.03916609)0.000:5e-09,((seq23054:5e-09,seq24978:0.004581593)0.993:0.035258413,((seq13122:0.004581617,(seq23572:0.0,seq4390:0.0):5e-09)0.917:0.014124204,(seq10050:5e-09,(seq3376:5e-09,(seq12685:0.004581591,seq35304:0.018686834)0.863:5e-09)0.862:0.004557703)0.842:0.019518305)0.779:0.007611171)0.769:0.010025674)0.996:0.041167866,((((seq37203:5e-09,((seq5309:5e-09,(seq20614:0.01390131,seq34226:5e-09)0.937:0.009131105)0.839:5e-09,(seq24932:5e-09,(seq11489:5e-09,seq7476:0.004562346)0.926:0.009177853)0.858:0.004562355)0.997:0.023390337)0.907:0.032263561,((((seq24074:0.012723264,((seq18673:0.004608453,seq7125:0.004632503)0.762:0.004394461,(seq18427:0.009252878,(seq10250:0.004593223,seq14764:5e-09)0.840:6e-09)0.790:0.004837423)0.863:0.011005502)0.795:0.014499632,((((seq26719:5e-09,(seq14956:6e-09,(seq32522:0.009191611,((seq12155:0.004581592,seq9488:6e-09)0.917:0.004581592,seq4176:5e-09)0.000:6e-09)0.874:0.004581592)0.914:0.009175328)0.888:6e-09,(seq19826:0.004627721,(seq9069:6e-09,(seq15358:5e-09,(seq11546:0.009168677,seq14171:5e-09)0.914:0.004562347)0.878:0.004581594)0.780:0.004627772)0.805:0.004614268)0.972:0.014002483,seq26601:5e-09)0.961:0.013865594,(seq941:6e-09,(seq4343:6e-09,(seq25874:5e-09,(((seq24617:0.004581594,seq6958:5e-09)0.789:0.004628653,seq21964:0.004589886)0.821:0.004603834,seq15367:5e-09)0.988:0.023759351)0.964:0.018573065)0.832:0.004562926)0.736:6e-09)0.929:0.022847291)0.781:0.0104706,seq16788:5e-09)0.766:0.007285322,seq13006:0.006866475)0.819:0.010936328)0.993:0.057247542,(seq1813:0.118017052,(seq24601:5e-09,(seq10716:5e-09,seq17585:0.004581597)0.935:0.009162307)0.993:0.07651236)0.728:0.01000436)0.861:0.021307339,(((seq28592:0.009266939,(seq26851:0.004573084,seq7477:5e-09)0.933:0.018809935)0.980:0.044073266,((((seq34496:0.0,seq8339:0.0):0.00923184,(seq5164:0.013970549,(seq20594:0.009189241,seq8763:5e-09)0.901:0.009238864)0.873:5e-09)0.989:0.034389044,(seq23230:0.004420874,(seq13372:5e-09,seq16335:0.004581594)0.790:0.004814147)0.735:0.004120723)0.888:0.01451181,seq32831:5e-09)0.866:0.01600493)0.987:0.053071059,((((((seq13358:0.009296159,seq11636:0.034005689)0.898:0.014063816,((((seq6463:0.014282218,((seq32033:0.0,seq5546:0.0):0.004607802,seq3825:0.004611504)0.764:0.004851982)0.561:0.0187602,(seq377:0.002575635,(seq620:5e-09,(seq24818:0.004566866,seq29026:5e-09)0.422:0.004554867)0.798:0.002576037)0.896:0.008591251)0.878:5e-09,seq4434:5e-09)0.869:0.004567568,((seq33529:5e-09,seq34408:0.009198644)0.997:0.028422493,(seq5806:5e-09,((((((seq19758:5e-09,seq23085:0.004550313)0.856:0.004554866,(seq3396:5e-09,((seq1386:5e-09,seq7776:0.004566882)0.931:0.009168709,seq34591:0.00455663)0.918:5e-09)0.858:5e-09)0.561:5e-09,(seq24975:5e-09,(seq10975:0.0,seq31838:0.0):0.009168719)0.854:0.004581596)0.125:0.004573082,seq1852:0.004581595)0.889:5e-09,seq3462:5e-09)0.888:5e-09,seq11841:0.004566876)0.853:0.004554869)0.411:5e-09)0.848:0.00455809)0.353:5e-09)0.877:0.009281203,((seq4179:0.004582257,seq13239:6e-09)0.864:0.004573043,((seq12529:0.0,seq9235:0.0):5e-09,((seq36373:5e-09,((seq22272:5e-09,seq4798:6e-09)0.924:0.017617496,seq17131:0.01782006)0.765:0.006352408)0.973:0.018661498,seq20993:0.00458197)0.911:6e-09)0.905:5e-09)0.948:0.014045512)0.755:0.006999118,seq11504:0.022176058)0.733:0.022956982,(seq13460:0.071702308,(seq13326:0.004566887,(seq25524:0.0,seq3758:0.0):5e-09)0.950:0.03637328)0.965:0.048326661)0.000:5e-09,(seq17443:0.01339078,((seq19559:0.004559047,seq13387:5e-09)0.836:0.004581593,(seq11238:5e-09,((seq9916:0.00921052,(seq15375:0.0,seq7301:0.0):5e-09)0.026:0.004582529,(seq15577:5e-09,(seq6123:0.004581597,seq21232:0.018445376)0.875:5e-09)0.896:5e-09)0.966:0.009214341)0.506:5e-09)0.957:0.024211708)0.880:0.010341444)0.951:0.028887432)0.853:0.017623257)0.874:0.016115403)0.000:5.3397e-05)0.939:0.042520456)0.887:0.027006643)0.750:0.013006497,((seq17551:0.137056743,((seq31765:0.069329261,((seq21760:0.0,seq30993:0.0):4.6791e-05,seq24100:0.004541954)0.966:0.053464369)0.347:0.023032874,(seq28680:0.122452053,(((seq16889:5e-09,seq18968:0.00915218)0.844:0.004581593,(seq13992:0.004550823,seq7299:5e-09)0.385:5e-09)0.327:0.00455903,seq8980:6e-09)0.836:0.028541753)0.787:0.029327841)0.957:0.084480085)0.910:0.044694533,(((seq2545:0.026877831,(seq20100:0.042677432,((seq13533:0.0,seq31092:0.0):5e-09,(seq21541:0.009258828,seq7672:5e-09)0.858:0.00456689)0.979:0.049413256)0.901:0.031722556)0.365:0.014315794,((((((seq28095:0.028212336,seq7271:0.021701157)0.954:0.035637496,(((seq574:5e-09,(seq26296:5e-09,seq4402:0.004551452)0.871:0.004581592)0.979:0.039217048,((seq9986:5e-09,(seq10541:0.005384171,seq11518:0.004647598)0.981:0.027600234)0.385:0.016464441,(seq6363:5e-09,(seq4941:0.004143109,seq29433:0.023962372)0.954:0.014343525)0.984:0.043861445)0.899:0.018108467)0.866:0.011865356,((seq11757:0.002363991,(seq27394:0.004553576,seq756:5e-09)0.772:0.002473119)0.894:0.017653681,(seq17917:0.053660775,((seq14046:0.0,seq30107:0.0):0.000253034,seq15586:0.043653015)0.507:0.018540965)0.916:0.025437669)0.907:0.021346035)0.867:0.017466227)0.855:0.015475453,seq6828:0.023543221)0.681:0.003896558,(((seq7816:0.004581594,(seq1353:5e-09,seq24321:0.004573089)0.432:5e-09)0.969:0.013844058,seq2874:5e-09)0.000:5e-09,seq12078:0.004581591)0.962:0.030336585)0.948:0.030421159,seq10696:0.052881972)0.619:0.014308769,(seq17184:0.009166066,seq4538:5e-09)0.982:0.06190201)0.940:0.040896685)0.989:0.068782948,((seq27386:5e-09,(seq2026:0.002469747,(seq32872:0.009166707,(seq23965:0.004557832,seq5389:5e-09)0.823:5e-09)0.783:0.002479992)0.886:0.013462555)0.923:0.040120305,(seq11182:0.074014611,((((seq1225:5e-09,seq22882:0.004566887)0.822:0.004581592,(seq6534:0.004559037,seq845:5e-09)0.236:5e-09)0.896:5e-09,(((((seq433:0.009704802,((seq12023:0.0,seq26996:0.0):0.013819131,seq1524:5e-09)0.955:0.018726492)0.167:5e-09,(seq3601:0.002155213,(seq2175:5e-09,(seq1877:0.004573078,(seq190:5e-09,(seq6404:0.004581591,seq28039:0.004566886)0.892:5e-09)0.883:5e-09)0.842:0.004581596)0.987:0.042076133)0.972:0.042018893)1.000:0.085072096,(seq3426:5e-09,(seq7940:0.004593223,(seq10771:0.004551092,seq566:5e-09)0.554:5e-09)0.871:0.004573087)0.611:0.002208108)0.874:0.018761171,(seq25758:0.004673453,seq851:0.004505929)0.974:0.032538442)0.759:0.011716401,(seq35146:5e-09,((seq31349:0.004649549,((seq1186:5e-09,seq14948:0.004556634)0.589:5e-09,(seq13293:0.004581597,seq6447:5e-09)0.879:0.004581594)0.793:0.004524906)0.826:0.014012221,(seq1011:5e-09,(seq5971:0.002457382,((seq207:0.0,seq26565:0.0):5e-09,seq7030:0.004593219)0.756:0.00248855)0.930:0.013561853)0.438:0.004559046)0.743:5e-09)0.959:0.030955474)0.827:0.019318078)0.994:0.070674739,(seq19383:0.048709139,seq8984:5e-09)0.913:0.029890863)0.797:0.016392636)0.962:0.05064299)0.998:0.098370553)0.545:0.013497601)0.831:0.022021274)0.999:0.139854964,((seq36433:0.208698351,((((seq18640:0.201528322,((seq35699:0.014168039,((seq24399:0.018857445,seq33037:5e-09)0.853:0.014131017,(seq24850:0.004573088,(seq1574:5e-09,seq9149:0.004562337)0.000:5e-09)0.931:0.014118878)0.000:5e-09)0.842:0.018091492,((seq17150:0.009092072,seq28752:0.004745361)0.833:0.028457637,(seq19925:0.013914089,(seq30378:0.08541531,seq27029:0.043001918)0.380:0.013928677)1.000:0.166209013)0.441:0.031748992)0.990:0.083077622)0.864:0.038026415,seq35033:0.174985417)0.858:0.017233235,(((((seq13971:0.075080829,(seq17856:5e-09,seq25939:0.00458159)1.000:0.119588652)0.150:0.018658531,((((seq17849:0.005240849,(seq25200:0.004644507,seq33228:0.018733955)0.832:0.019498723)0.888:0.017584837,seq16645:0.012643804)0.690:0.006361796,seq12713:5e-09)1.000:0.104811053,seq8071:0.11307331)0.758:0.009329669)0.000:5e-09,(seq27885:0.184735115,(seq24167:0.023778769,(seq3049:0.004573081,(seq36504:0.0,seq4465:0.0):6e-09)0.996:0.073778622)0.982:0.094794344)0.971:0.076236923)0.539:0.023259197,((((seq25077:0.00867449,seq26350:0.001564951)0.731:0.003884499,(seq23183:0.004562357,(seq7499:5e-09,seq8651:0.004553586)0.000:5e-09)0.673:0.00426576)1.000:0.116712179,((seq18311:0.0102228,seq23954:0.01856892)0.981:0.052200245,(seq24589:0.044385281,seq25810:0.014895031)0.951:0.044063611)0.153:0.01476076)0.442:0.020731839,((((seq6471:0.153235191,(((((seq37385:5e-09,(((seq19464:0.004552635,seq34888:5e-09)0.770:0.004613784,seq32047:0.023572413)0.948:0.018855492,seq31497:0.004600362)0.790:0.004564365)0.854:6e-09,(seq13417:0.005130426,(seq26643:0.008784702,seq36706:0.005096054)0.401:0.004596523)0.973:0.023105175)0.905:0.023285852,(seq26629:0.00492007,(seq23619:0.01358588,(seq26865:0.00427549,seq31973:0.004960711)0.847:0.009693886)0.898:0.014321999)0.911:0.019629356)0.732:0.021854574,seq17666:0.013448068)0.995:0.09187118,((seq36509:5e-09,(seq10803:5e-09,(seq17350:0.0,seq32356:0.0):0.00456234)0.982:0.013867551)0.997:0.119467588,(seq19441:0.004659351,(seq14564:5e-09,seq923:0.004573078)0.733:0.004588594)0.897:0.040530507)0.918:0.041374267)0.500:0.018812436)0.683:0.021809888,seq34915:0.105736552)0.759:0.035049167,(seq10638:0.0,seq27202:0.0):0.098566968)0.977:0.088738688,(((((seq21908:6e-09,(seq25611:0.004565944,seq6268:6e-09)0.117:0.004554492)0.801:0.004563492,(((seq20910:5e-09,seq6671:0.004529856)0.999:0.038081499,seq1824:5e-09)0.815:0.004570311,((((seq11595:0.004554508,(seq13739:5e-09,(seq10911:5e-09,seq25338:0.004525912)0.853:0.004524748)0.530:5e-09)0.874:0.004539998,seq13092:5e-09)0.924:0.004546115,seq5675:5e-09)0.683:5e-09,seq29362:0.013855247)0.812:0.004539018)0.781:0.004634595)0.788:0.002614271,(seq23955:5e-09,(seq10318:0.004588064,seq15003:0.004578491)0.809:0.004578486)0.793:0.002524764)0.987:0.008569758,(seq11974:5e-09,seq33457:0.004554505)0.000:6e-09)0.991:0.118054189,(seq13131:0.10505465,(seq31031:0.041288835,(seq29541:5e-09,seq36296:0.004562357)0.757:0.033714613)0.941:0.073461907)0.973:0.074629005)0.927:0.052126548)0.454:0.019739694)0.939:0.046088437)0.736:0.006132722,(((seq27147:0.057751797,((((seq37202:0.020112177,(seq20375:0.006007037,seq31609:0.017240676)0.657:0.009298328)0.921:0.01795007,((seq13236:0.028093061,seq9885:0.028063575)0.821:0.012712897,(seq20604:0.03182549,seq18163:0.015917069)0.563:0.007131213)0.826:0.014265254)0.000:5e-09,(seq12953:6e-09,seq25021:0.033710304)0.364:0.005665484)0.914:0.037600096,((seq26745:0.060623406,(seq28170:0.0255391,seq32883:0.048809498)0.585:0.019538396)0.000:6e-09,(seq22665:0.067798286,(seq26275:0.013209831,(seq27818:5e-09,seq30136:0.013933401)0.856:0.015798494)0.971:0.047360121)0.903:0.027200258)0.838:0.038518129)0.962:0.055707859)0.791:0.022140418,((seq24599:0.004811683,seq26986:0.018982342)0.985:0.080399345,((((seq28603:0.014036582,(seq4221:0.0,seq7923:0.0):5e-09)0.921:0.031380354,(seq9153:0.047417638,(seq15275:0.028463107,seq5310:6e-09)0.998:0.094228568)0.984:0.074710957)0.747:0.007531838,(((seq29751:5e-09,seq31208:0.009280396)0.822:0.02777933,(seq26683:0.040641189,(seq22680:0.060396219,(((seq12196:0.046166072,((seq11097:0.002838574,seq35276:0.006392702)0.972:0.02912097,((seq14098:5e-09,seq28079:0.004566889)0.982:0.038962677,(((seq30131:0.009206245,seq31393:5e-09)0.955:0.013992016,seq8375:5e-09)0.515:0.004490314,seq21369:0.004711421)0.922:0.027048384)0.903:0.018598483)0.607:0.001341722)0.843:0.041511397,(seq35635:0.02079978,(seq20386:0.003714739,seq30660:0.05066233)0.800:0.030010439)0.862:0.022765037)0.911:0.029246857,seq21678:0.013343277)0.941:0.045573161)0.557:0.024895527)0.932:0.043421212)0.919:0.031131736,((seq10940:0.004581592,seq14130:6e-09)0.961:0.049350956,(((seq31373:5e-09,((seq27998:0.02128215,(seq24272:5e-09,seq26832:0.004566892)0.747:0.008513242)0.937:0.025512396,seq26344:0.027092246)0.795:0.02222504)0.911:0.027527595,((seq34171:0.028259007,seq34384:5e-09)0.878:0.016108073,(seq23462:0.012688197,(((seq10325:0.0,seq29445:0.0):0.004566877,seq37068:5e-09)0.773:6e-09,(seq25929:5e-09,(seq18741:0.009252872,seq37229:5e-09)0.976:0.013895289)0.852:0.004573087)0.994:0.056966352)0.995:0.062039467)0.677:0.020853325)0.355:0.014045723,(seq28741:0.003037535,(((seq3372:0.0,seq34926:0.0):0.023770225,seq8101:0.009361852)0.958:0.025389761,seq29662:0.004094351)0.947:0.024906779)0.788:0.011230219)0.995:0.087271165)0.901:0.039216718)0.947:0.039542522)0.940:0.035442292,(seq31975:0.083015979,(seq33545:0.089279865,seq9622:0.046884657)0.345:0.023924669)0.997:0.095501951)0.922:0.037429242)0.890:0.024795621)0.990:0.081498194,(seq25560:0.182017892,(seq29858:0.083140615,(seq23529:0.145535893,(seq16178:0.004582254,seq16954:5e-09)0.646:0.012026793)0.976:0.085757078)0.862:0.043280066)0.840:0.038982155)0.723:0.023765194)0.958:0.05279978)0.852:0.046621046,seq34322:0.173351671)0.225:0.018223185)0.995:0.146536702,((seq20008:0.004559029,(seq5808:0.004573085,seq8248:5e-09)0.439:5e-09)1.000:0.21161343,(((seq32388:5e-09,((seq13919:0.039054713,(seq21794:0.013842736,seq30878:5e-09)1.000:0.119377541)0.074:0.014709429,seq12835:0.045020976)0.930:0.031837724)0.897:0.02530163,seq27457:0.038610738)0.982:0.100888423,((((seq22448:5e-09,(seq15351:0.013842107,(seq19518:0.009189045,(seq34352:0.014039298,((seq31655:0.004551463,seq32419:5e-09)0.846:5e-09,(seq36450:5e-09,seq29380:0.009206233)0.912:0.009191586)0.759:0.004588389)0.749:0.004599152)0.889:0.009302983)0.945:0.013851365)1.000:0.107167415,(seq19245:0.044933129,(seq17229:0.00458159,((seq21351:5e-09,(((seq34538:5e-09,(seq27022:0.004550313,seq30495:0.004551446)0.897:5e-09)0.968:5e-09,(seq26575:0.004574575,seq29409:0.004567821)0.789:0.00459155)0.970:5e-09,(seq35430:0.014017545,seq35964:5e-09)0.950:0.014002483)0.992:0.028259305)0.845:0.00455107,seq3622:5e-09)0.000:5e-09)0.964:0.053049098)0.967:0.051567174)0.559:0.004266841,(seq35269:0.093506218,(((seq33056:5e-09,(seq32671:0.004562336,seq35746:5e-09)0.858:0.004581591)0.966:0.050486692,(seq25224:5e-09,(seq30036:0.038305122,seq32650:6e-09)0.567:0.004566886)0.856:0.020446665)0.986:0.085527257,(((seq33656:5e-09,seq36762:0.004429366)0.799:0.011305961,((seq13004:5e-09,((seq17177:5e-09,seq26729:0.004562358)0.239:5e-09,seq30856:0.004566868)0.851:0.004581592)0.877:0.004562345,((seq25036:0.004550386,(seq13987:0.004581596,seq29085:5e-09)0.868:0.00458159)0.786:6e-09,seq8930:5e-09)0.000:5e-09)0.850:0.037368884)0.516:0.023293535,(seq24771:0.08552303,(seq31030:6e-09,(seq14804:5e-09,seq21321:0.004566872)0.880:0.004572265)0.721:0.034130277)0.910:0.041242105)0.926:0.045702515)0.963:0.057324102)0.292:0.024777806)0.974:0.068140882,((((seq16134:0.029061462,seq30478:0.096872061)0.947:0.049075086,seq24853:0.167558822)0.675:0.009354589,seq15247:0.091218208)0.000:5e-09,(seq22150:0.142502832,seq26470:0.133444977)0.914:0.046886729)0.521:0.036034193)0.946:0.046595615)0.869:0.042518669)0.810:0.026171826)0.922:0.054262513)0.928:0.069894185,((seq12825:0.076709425,((seq24540:0.033059369,(seq15016:0.009329418,seq15901:0.023030889)0.935:0.030483843)0.834:0.044487686,(seq11227:0.039736815,((seq23859:0.030329617,seq34118:0.008857061)0.944:0.032172541,((seq13294:0.096553098,seq29053:0.031167153)0.949:0.073921753,(seq35773:0.062712429,(((seq32684:0.008412804,seq9020:0.019432705)0.566:0.012430876,(seq18664:0.010988684,seq23013:0.032196839)0.857:0.022884953)0.936:0.027024416,(seq25340:0.041644194,(((seq14411:0.0,seq32453:0.0):0.00806739,((seq17582:0.0,seq36505:0.0):0.004488021,seq33564:6e-09)0.567:0.005790521)0.748:0.007755171,((((((seq27157:0.004488035,seq29168:0.004461152)0.842:5e-09,seq2940:5e-09)0.875:5e-09,seq17302:0.004488014)0.779:0.004543623,seq13629:0.004421996)0.961:0.013639282,(seq27248:6e-09,(seq17631:6e-09,seq36528:0.009017579)0.836:0.004461163)0.949:5e-09)0.891:0.013574272,((seq25151:0.004415671,((seq30484:0.013029244,(((seq29306:5e-09,seq31536:0.01373702)0.907:0.009055242,((seq13676:0.003005436,(seq9708:5e-09,seq20708:0.004479889)0.757:0.002948372)0.815:0.002952809,seq20099:0.004518288)0.758:0.004488915)0.736:0.005371544,(seq35274:0.008990058,seq16555:0.023307138)0.831:0.008424892)0.883:0.013839262)0.759:0.004988519,(((seq14363:6e-09,(seq14699:0.009045017,((seq24636:0.002972479,seq28600:0.002974387)0.917:0.002973364,(seq28076:0.009061442,seq26696:0.009032951)0.938:5e-09)0.883:5e-09)0.960:0.013560131)0.628:0.004478595,(seq4405:5e-09,(((seq2572:5e-09,(((seq26107:0.0,seq8724:0.0):0.002972516,seq3791:0.002974218)0.917:0.002973392,seq35499:0.004462397)0.903:5e-09)0.917:5e-09,seq10623:0.004479887)0.753:5e-09,(seq36377:0.004488852,(seq18654:0.013575481,seq30415:0.004488091)0.083:5e-09)0.442:0.004461915)0.918:0.009061438)0.813:0.004473394)0.326:5e-09,(seq8518:0.009080094,seq8907:0.023589071)0.459:0.009217702)0.852:0.009234613)0.957:0.028685117)0.868:5e-09,((((seq28178:0.004488032,(seq36221:0.004462975,seq21105:0.004493847)0.776:0.004489271)0.789:5e-09,seq8573:5e-09)0.790:0.004529913,((seq10276:5e-09,(seq10774:0.00448802,(seq21907:5e-09,(seq14906:0.002317342,seq30647:0.017908525)0.764:0.002418255)0.440:0.004462405)0.896:6e-09)0.887:5e-09,seq31425:0.004459598)0.760:0.004467476)0.772:0.004391329,(seq31744:0.004520607,(seq25563:0.002966412,seq36777:0.002967756)0.791:0.00300837)0.881:0.009264826)0.892:0.009156987)0.872:0.009335029)0.941:0.030992067)0.946:0.028829127)0.882:0.024380092)0.742:0.006747612)0.794:0.023571431)0.002:0.006739261)0.908:0.04130703)0.940:0.042354701)0.000:5e-09)0.934:0.048130512,(((seq32321:0.008983138,seq8604:5e-09)0.000:0.003206976,(seq25581:0.020693175,(seq22619:0.002275296,((seq27257:0.0,seq8918:0.0):0.009145443,seq8036:0.004491924)0.791:0.006795038)0.675:0.009158891)0.849:0.022501737)0.945:0.069796925,(seq33955:0.046679547,((seq10656:0.000354052,(((seq19351:0.0,seq26921:0.0):5e-09,seq22103:0.004473918)0.367:5e-09,(seq4466:5e-09,(seq15709:0.004499144,(seq4163:5e-09,(seq31825:6e-09,seq25164:0.004499157)0.823:0.004488026)0.441:5e-09)0.984:0.018363952)0.791:0.009012592)0.991:0.037932289)1.000:0.153218833,seq5514:0.07041029)0.947:0.051083806)0.844:0.034855205)0.968:0.069304229)0.909:0.062829336)0.990:0.166691681)0.842:0.028086011,(seq14391:0.216326669,(seq1603:0.048674175,(seq1442:5e-09,seq15635:0.004552664)0.822:0.025240339)0.912:0.103775411)0.994:0.192378823)0.916:0.063461518)0.497:0.017219487,((((((seq29245:0.101617995,((((((seq15377:5e-09,seq4623:0.004561635)0.980:0.018504701,(seq14867:0.009247067,((((seq14203:0.009212478,seq3075:5e-09)0.913:0.014541501,(seq23365:0.018980617,((seq28218:0.018923822,(seq5880:5e-09,seq7931:0.004539287)0.862:0.009117766)0.921:0.014601104,seq18261:0.018651823)0.000:5e-09)0.581:0.008810767)0.939:0.019328136,(((seq31201:0.008848954,seq25954:0.013797663)0.341:5e-09,(seq34611:0.018860014,seq34196:0.019163339)0.895:5e-09)0.970:0.018602891,(seq25477:5e-09,seq37430:0.009122341)0.776:0.005002194)0.732:0.004093539)0.754:0.004620015,seq35202:0.013975174)0.757:0.004688999)0.777:0.00451182)0.808:5e-09,((seq20879:6e-09,seq12037:0.009195524)0.843:0.004539299,((seq18677:0.004561635,(((seq32852:0.003032912,seq7399:0.003034623)0.914:0.003033694,((seq26414:0.009128956,seq26973:0.004561637)0.900:5e-09,seq11158:5e-09)0.886:5e-09)0.801:0.004577768,((((seq5270:0.004573161,(seq35445:0.01389827,seq35742:5e-09)0.870:0.009105054)0.893:5e-09,seq5776:5e-09)0.907:5e-09,(seq21588:5e-09,((seq31633:0.009248266,((seq24892:0.0,seq28918:0.0):0.00300165,seq28333:0.003003093)0.809:0.003142889)0.758:0.002580521,((seq12016:5e-09,((seq21352:0.004530635,seq21740:5e-09)0.536:0.000101458,((seq22813:5e-09,(seq14164:0.009259788,seq22090:0.004542551)0.782:0.004617264)0.791:0.002574717,(((seq14400:0.0,seq30486:0.0):0.004573165,((seq19852:5e-09,seq29657:0.004539286)0.767:0.002572814,seq22544:0.008628918)0.141:0.002573678)0.165:5e-09,(seq20814:0.0,seq6148:0.0):5e-09)0.791:0.002575745)0.951:0.008568086)0.913:0.00918577)0.777:0.004468419,seq37400:0.023916177)0.836:0.008810638)0.789:0.002539116)0.861:0.004561634)0.920:0.003019893,seq10083:0.003019835)0.810:0.003048626)0.781:0.004567764)0.872:5e-09,seq34753:5e-09)0.902:6e-09)0.862:0.004554506)0.770:0.004201655,seq5473:0.009641239)0.705:0.00565753,(((seq35060:0.0,seq7840:0.0):0.004539276,seq6446:5e-09)0.775:0.007193511,(((seq10864:5e-09,seq14402:0.004553202)0.980:0.018439338,(seq35956:0.0,seq7838:0.0):5e-09)0.120:5e-09,seq11940:0.004561635)0.897:0.017203381)0.942:0.023559873)0.057:5e-09,(seq32840:0.046437465,(seq5984:5e-09,(seq28388:0.016568088,(seq9639:0.018860487,(seq27817:0.01445366,seq31484:0.031039469)0.843:0.012571663)0.771:0.004676724)0.769:0.007016508)0.989:0.053664766)0.726:0.018881251)0.999:0.165083198)0.985:0.121939388,((seq11511:0.0,seq28065:0.0):0.170065451,((seq7774:0.114433298,(seq24956:0.010615107,seq33771:0.012769838)0.998:0.131320332)0.923:0.080399462,(((seq23533:0.15035193,seq13196:0.142741586)0.825:0.050466015,((seq1798:5e-09,seq7753:0.004503375)0.996:0.104150865,(seq26687:0.080283456,(seq27200:5e-09,seq29354:0.009196209)0.992:0.090037308)0.971:0.071042459)0.871:0.026784138)0.643:0.024814743,((seq21634:0.081407683,(seq9856:0.007353465,((seq23511:0.021362315,seq31573:0.027205555)0.871:0.014762977,(seq26171:0.004528274,seq8333:0.01851179)0.924:0.021996368)0.689:0.006469293)0.976:0.063304156)0.389:0.030941494,((seq22383:0.007485122,((seq15385:0.053471937,((seq17371:5e-09,seq7218:0.004547057)0.931:0.013714861,(((seq25271:5e-09,(((seq20453:0.0,seq5747:0.0):5e-09,(seq4943:5e-09,seq8305:0.009162108)0.918:0.009149585)0.000:5e-09,(seq12581:5e-09,(seq8415:0.004561632,(seq10281:0.004536902,(seq31819:5e-09,seq33128:5e-09)0.578:5e-09)0.468:5e-09)0.885:0.004945607)0.862:0.004943053)0.884:0.004960017)0.953:0.010058936,(seq13458:5e-09,seq9232:0.007057178)0.458:5e-09)0.783:0.004537798,((seq22373:5e-09,((seq29472:5e-09,(seq12629:5e-09,(seq11330:5e-09,seq30167:0.004531409)0.856:0.004547064)0.002:0.004547054)0.919:0.009183034,seq27061:5e-09)0.872:0.004573163)0.755:0.002463073,((((seq17446:0.004547044,seq19211:5e-09)0.838:0.004547048,seq9279:0.004573161)0.862:6e-09,seq12956:5e-09)0.884:5e-09,seq23642:0.009158694)0.755:0.002470867)0.922:0.013592041)0.769:0.004754256)0.133:5e-09)0.940:0.026588952,(seq13805:0.022308549,(seq2768:5e-09,(seq3159:5e-09,(seq34356:0.004539286,seq7959:5e-09)0.857:0.004547054)0.944:0.009112609)0.764:0.006099919)0.840:0.017882542)0.897:0.016791459)0.791:0.014446071,seq18742:0.022621557)0.990:0.085232694)0.819:0.021073739)0.223:0.02868005)0.891:0.046281927)0.994:0.153963576)0.908:0.066229625,((((seq1637:0.00457316,seq33897:5e-09)1.000:0.114143805,(seq35462:0.040966515,(seq31669:0.018761747,(seq6276:5e-09,(seq14300:0.00453775,(seq10293:0.013730646,seq16457:6e-09)0.636:0.009155214)0.937:0.013803715)0.948:0.026376337)0.794:0.01175399)0.787:0.01171701)0.548:0.023352588,(seq35378:0.0136393,((seq13618:0.017030179,seq30805:0.011396078)1.000:0.081840786,(((seq11607:0.027491994,((seq22588:5e-09,(seq17901:0.029305084,seq14317:0.024831399)0.691:0.003596835)0.994:0.033489451,seq35757:0.005123688)0.534:0.006602601)0.916:0.018568148,(seq11913:0.064388621,(((seq14626:0.024169219,(seq19968:0.024178324,seq31598:0.003820882)0.915:0.020304921)0.984:0.045377574,seq13310:0.012657104)0.823:0.011292437,((seq29117:0.009105466,((seq25740:0.004411641,seq18026:0.018835795)0.875:0.009361619,seq30267:0.004474358)0.789:0.004675214)0.520:5e-09,seq10785:5e-09)0.827:0.004622664)0.427:5e-09)0.978:0.023874715)0.739:0.004780915,seq7441:0.018492049)0.432:0.005405314)0.867:0.01533576)0.775:0.011440375)0.971:0.070251986,(seq18520:0.106380181,(seq20162:0.09361123,((seq18576:0.033688196,seq27463:5e-09)0.966:0.063700352,(seq27695:0.009875052,((seq5151:5e-09,(seq34865:5e-09,seq36897:0.009156026)0.965:0.013821197)0.920:0.028775466,(seq28290:5e-09,(((seq15200:0.004530638,seq8468:5e-09)0.409:5e-09,seq10342:0.0045393)0.847:0.004561636,(seq12889:0.004530631,(seq3170:0.0,seq4524:0.0):5e-09)0.920:5e-09)0.850:0.004561633)0.892:0.013250669)0.701:0.004989588)0.983:0.090696777)0.969:0.091795362)0.961:0.059994722)0.219:0.017191909)0.997:0.176130869)0.802:0.038066415,(seq19613:0.166352066,(seq24990:0.005852013,(seq16117:0.015984509,(seq34151:0.040846993,(seq10590:0.033924021,seq16970:0.009462103)0.335:0.017115926)0.808:0.010843009)0.931:0.058812469)0.951:0.076654111)0.960:0.095890648)0.962:0.072397268,(((((seq21949:0.0,seq30858:0.0):0.18080942,seq26734:0.051365103)0.996:0.187267107,(seq29731:0.119551777,(seq18923:0.063059976,(seq22230:0.009489982,seq28952:0.103143095)0.974:0.0722454)0.651:0.046062523)0.968:0.110847658)0.975:0.111509959,(((seq12133:0.253907419,(seq34392:0.03529277,seq31292:0.252954421)0.703:0.056821824)0.344:0.019609939,(seq32330:0.016022217,seq36454:0.002917836)0.920:0.083749287)0.957:0.071175806,(((seq31666:0.03333458,(seq23683:0.010864208,(seq20419:0.002476765,(seq22739:6e-09,seq26031:0.009105495)0.879:0.011306144)0.991:0.034075154)0.780:0.013281871)0.985:0.10904109,(seq30988:0.036777554,(seq30230:0.032452931,seq17207:0.062520248)0.147:0.015258162)0.999:0.180400357)0.938:0.099052556,seq22192:0.300775028)0.863:0.049936518)0.828:0.041041079)0.670:0.004609402,((((seq12605:0.060010609,seq14745:0.043237878)0.982:0.079547006,((seq30332:0.142774447,(seq21999:0.013011992,seq26168:0.010647568)0.997:0.092857098)0.865:0.042558937,((seq11730:0.03998875,seq22342:0.054721326)0.998:0.136746028,(seq31627:5e-09,seq7312:0.009183049)0.998:0.127730694)0.077:0.020946466)0.892:0.053685626)0.861:0.041687522,(((seq17621:0.206301068,(seq37199:0.158611009,(((seq36172:0.009411254,(seq29871:0.009195492,(seq33048:0.0,seq8095:0.0):5e-09)0.906:0.014000301)0.656:0.006846281,seq34467:0.168579469)0.658:0.018366432,(seq26077:0.027986308,(seq17460:0.009092824,seq7743:6e-09)0.000:5e-09)0.769:0.00788783)0.899:0.023538489)0.670:0.018754359)0.928:0.026174682,(seq14777:0.054829537,(seq19511:0.0,seq30536:0.0):0.018905887)0.837:0.016369436)0.953:0.066917303,seq36019:0.18526972)0.961:0.06979717)0.990:0.118100662,(seq36438:0.112794752,(seq34459:0.036831614,(seq27129:0.067771322,(((seq37039:0.008801858,((seq14405:0.009167165,seq21290:5e-09)0.864:0.018612646,(seq29799:0.013849503,(seq22428:0.013788565,seq36899:0.00466786)0.738:0.004510646)0.929:0.027055364)0.979:0.04574486)0.750:0.007035514,(seq26979:0.016053262,(seq26051:0.013719196,seq26436:5e-09)0.782:0.007068609)0.741:0.009707885)0.948:0.037221918,((seq11656:0.0,seq26991:0.0):0.033741307,seq31612:0.074166732)0.736:0.015207802)0.824:0.022656325)0.949:0.076764942)1.000:0.248168243)0.932:0.098406675)0.821:0.040858578)0.891:0.038630336)0.682:0.014096955,(seq31205:0.159320316,(seq35411:0.075836831,(seq15973:0.040539447,(((seq25676:0.090623515,((((seq14244:0.00393472,seq33028:0.027472063)0.998:0.098580482,(seq21176:0.03650681,(((seq21382:0.0,seq28056:0.0):0.004379319,seq25798:5e-09)0.956:0.027096622,seq37226:0.053416592)0.000:6e-09)0.931:0.035358906)0.931:0.056979726,((seq30414:0.11190505,seq26942:0.082644166)0.802:0.014606444,seq20236:0.075412479)0.062:0.011108895)0.891:0.027022136,(seq31087:0.016741215,seq29809:0.142343125)0.767:0.036516585)0.938:0.042778973)0.599:0.021483639,seq24817:0.14269498)0.918:0.024748221,seq34074:0.021759725)0.879:0.022963828)0.285:0.016504387)0.749:0.094796498)1.000:0.346424204)0.444:0.026073165)0.858:0.029225647)0.992:0.149047786,(((seq19992:0.116491433,((seq34794:0.028140932,(seq32987:0.043734927,(seq24926:0.013397817,seq36862:0.05497538)0.550:0.020342369)0.884:0.029284617)0.997:0.116327099,(seq34517:0.055164565,(seq21901:0.018100608,((seq16477:0.030796305,(seq20482:0.024712511,seq36478:0.020737949)0.789:0.01745156)0.732:0.028135026,seq37286:0.043184749)0.869:0.023812968)0.000:0.015789544)0.907:0.043712874)0.668:0.024198791)0.961:0.092828948,(seq28733:0.198214889,(seq15264:0.079193973,seq26702:0.017222118)0.980:0.112484931)0.328:0.048871952)0.972:0.111577338,(((seq36335:0.105479107,(((((seq27975:0.045453892,((((seq27751:0.006479963,((seq31448:0.009793689,seq31705:0.006468189)0.765:0.003256443,((seq28223:5e-09,(seq29755:0.016846832,(seq37157:0.006465392,(seq25508:5e-09,seq27599:0.003208747)0.232:5e-09)0.866:0.006601529)0.987:0.020225877)0.987:0.01972593,seq32899:0.006464766)0.136:5e-09)0.854:0.003212443)0.700:5e-09,((seq4145:5e-09,(seq25095:0.009768039,seq32233:5e-09)0.825:0.006477127)0.889:0.00321301,((seq6660:5e-09,(seq10673:0.003208762,(seq12373:0.009732664,(seq16326:0.002136805,(seq26149:0.003213008,seq5965:6e-09)0.920:0.002135664)0.920:0.002137311)0.288:5e-09)0.893:5e-09)0.912:5e-09,(seq29741:6e-09,(seq36951:0.039290519,seq35974:0.013470478)0.737:0.003162213)0.869:0.003205606)0.635:5e-09)0.973:0.013200116)0.788:0.00319675,(((seq16505:5e-09,(seq10442:5e-09,(seq19134:0.006456858,seq33239:0.006430396)0.434:6e-09)0.897:0.003203321)0.922:0.015231635,(seq30765:0.017800001,(seq28061:0.00847637,((((seq31331:5e-09,seq36805:0.003200474)0.837:0.008276669,(seq37133:0.008401432,(((seq10645:0.0,seq31019:0.0):0.003208748,(seq16331:0.003203334,seq21072:5e-09)0.000:5e-09)0.890:0.009030648,(((seq23879:0.00321873,((seq26965:0.009831949,((seq11146:5e-09,((((((seq15083:0.003203319,((((seq14224:0.003199549,((seq21626:0.003210915,(seq28286:5e-09,seq6202:0.003213)0.396:0.003201029)0.910:5e-09,seq21692:5e-09)0.901:5e-09)0.915:0.003203318,(seq23317:0.0,seq27935:0.0):6e-09)0.879:0.003205606,((seq9736:5e-09,(seq30330:0.003203342,(seq12519:0.003203353,seq14044:5e-09)0.774:0.006450525)0.611:5e-09)0.917:0.003200445,((seq30097:0.0,seq6527:0.0):5e-09,((seq15545:0.0,seq31996:0.0):0.003199549,seq14859:0.003203355)0.928:5e-09)0.699:6e-09)0.250:5e-09)0.941:0.003201683,(seq11581:0.0,seq26538:0.0):5e-09)0.000:5e-09)0.776:0.001667677,(((((seq14452:0.006471691,(seq5134:5e-09,(seq6258:0.003213021,(seq26128:5e-09,(seq16202:0.003208535,(seq11317:0.006434878,seq16223:0.003211083)0.405:5e-09)0.910:0.003199775)0.865:0.003202183)0.872:5e-09)0.895:5e-09)0.879:0.003213008,(seq6390:5e-09,(seq17777:0.003205603,((seq24815:5e-09,seq31914:0.003213025)0.988:0.013036298,(((seq37250:0.003216955,seq8870:5e-09)0.000:5e-09,(seq28612:5e-09,(seq13094:5e-09,seq19718:0.003218867)0.922:0.006451797)0.821:0.003212628)0.961:0.006445135,seq28132:5e-09)0.859:0.006462616)0.626:5e-09)0.883:5e-09)0.904:5e-09)0.783:0.003200359,((seq18003:0.006471743,seq7722:5e-09)0.824:0.003212715,((seq17602:0.006474231,(seq12006:0.013562434,seq32035:0.01360384)0.409:0.006474996)0.314:5e-09,(seq12965:5e-09,(seq31540:0.012916103,seq24478:0.001697268)0.765:0.001705007)0.907:0.003235246)0.910:0.006461458)0.757:6e-09)0.792:0.003249963,(seq26679:5e-09,((seq3348:5e-09,(seq11743:0.00319766,seq29000:0.006465419)0.903:5e-09)0.875:5e-09,((((seq26371:5e-09,(seq27561:0.003203192,seq34005:5e-09)0.772:0.00643799)0.579:0.006445945,seq4657:0.003201653)0.956:5e-09,(seq23108:0.0,seq36154:0.0,seq7209:0.0):5e-09)0.905:5e-09,seq13450:0.003200456)0.850:0.003205631)0.867:0.003218857)0.977:0.013230469)0.744:0.003239867,((seq18479:5e-09,(seq11778:0.003204135,(((((seq17661:5e-09,(seq19564:0.003198095,seq31277:5e-09)0.940:0.003201653)0.412:5e-09,seq22014:0.003213025)0.856:0.003226847,seq18342:0.003213045)0.925:5e-09,seq17973:5e-09)0.906:5e-09,(seq14824:0.003205607,seq27179:5e-09)0.904:0.003203643)0.250:0.003200142)0.912:5e-09)0.932:5e-09,seq36158:0.00649207)0.808:0.00324942)0.773:0.001774025)0.925:0.0096466,seq20555:0.00321542)0.809:0.005899228,(((seq3359:0.003201679,seq6206:5e-09)0.944:5e-09,(seq36322:5e-09,(seq13452:0.006452223,seq37187:5e-09)0.855:0.003201674)0.973:0.00975284)0.922:0.009107624,seq28776:0.004018876)0.137:0.003154606)0.793:0.004067558,(seq18843:0.013195714,seq34066:5e-09)0.733:0.006530001)0.767:0.003263404,seq25781:0.003203331)0.892:5e-09)0.882:5e-09,(seq14847:0.001808179,(seq28239:5e-09,seq36367:0.006440219)0.940:0.006024572)0.767:0.001809411)0.786:0.003215114)0.811:0.003228066,((seq15507:0.003097862,seq35408:0.016535228)0.449:0.006586063,seq30421:5e-09)0.850:0.003205883)0.309:5e-09)0.868:0.006539168,(seq29896:5e-09,seq9368:0.009718075)0.953:0.013252218)0.857:0.007240485,seq16918:0.002531896)0.900:0.01140929)0.435:0.008867904)0.887:0.015489636)0.922:0.016246228,seq33486:0.011198641)0.931:0.019150226,seq24339:5e-09)0.959:0.018117316)0.769:0.007292725)0.379:0.006306498)0.885:0.009687632,seq36671:0.00644373)0.933:0.013433588)0.883:0.006933324,((((seq6774:5e-09,((((((seq7637:5e-09,(seq32735:0.002130714,(seq12666:0.003228549,((seq14231:5e-09,seq5567:0.003213008)0.026:5e-09,(seq11748:0.0,seq37057:0.0):0.006450532)0.822:0.003225763)0.779:0.002150508)0.910:0.002131277)0.422:5e-09,seq9346:0.003218719)0.264:0.003212772,(((seq27533:0.003217202,(seq12729:6e-09,seq34933:0.003225006)0.786:0.003247358)0.802:0.003224933,(seq16805:0.00319957,(seq19208:0.0,seq6369:0.0):5e-09)0.569:5e-09)0.855:0.003208737,seq15958:5e-09)0.953:0.009819999)0.077:5e-09,(seq12604:5e-09,(seq12058:0.003201674,seq30431:0.006465398)0.954:5e-09)0.921:5e-09)0.844:0.003213003,seq15997:5e-09)0.922:0.006465432,(seq18817:0.0,seq32028:0.0):5e-09)0.972:0.009780867)0.373:5e-09,((seq29958:0.003183876,((seq11944:0.006523878,seq31356:5e-09)0.767:0.003216893,((seq6144:5e-09,(seq27149:0.003197358,seq22007:0.006427944)0.922:5e-09)0.924:5e-09,(seq18616:0.003213035,(seq18280:5e-09,seq31993:0.003201664)0.657:5e-09)0.878:0.003213017)0.776:0.003243763)0.966:0.013283972)0.768:0.003252349,seq33370:5e-09)0.998:0.019590802)0.846:0.0031933,seq3458:5e-09)0.938:0.010141521,(seq15762:0.006557706,((((seq31395:0.003242693,seq29848:0.006574517)0.844:0.006578177,(seq29817:0.004941604,seq23455:0.049305261)0.781:0.004943943)0.820:5e-09,seq2991:5e-09)0.802:0.003218854,seq19947:5e-09)0.773:0.00317791)0.717:0.002877539)0.765:0.003362784)0.789:0.008649991)0.867:0.010463617,(((((((seq18560:0.018744031,(seq21189:5e-09,seq28996:0.003238703)0.961:0.030946017)0.967:0.032523406,(((seq33052:0.006499061,(seq18130:0.003225014,seq9203:6e-09)0.806:0.003240888)0.000:5e-09,((seq11631:5e-09,seq12854:0.013254498)0.866:0.006521238,((seq11823:5e-09,(((seq34347:5e-09,seq36845:0.003225043)0.948:0.006535763,(seq26699:5e-09,seq31410:0.003238681)0.195:5e-09)0.952:0.013107014,seq13833:0.003234367)0.718:5e-09)0.862:0.003224771,seq36018:0.003227762)0.888:5e-09)0.971:0.013369026)0.853:0.007664466,(((seq24901:0.018601127,(seq26457:0.01153995,((seq26243:0.031797647,seq27557:0.023869074)0.876:0.013629267,seq17532:0.015275925)0.740:0.003420671)0.854:0.013697543)0.870:0.012766884,(seq11547:0.023495281,((seq27850:0.00651678,((seq32910:5e-09,(seq19838:0.009992736,(seq25078:5e-09,seq25440:0.003228873)0.741:0.003219607)0.941:0.009980066)0.945:0.009837059,(((seq21864:0.001894461,(seq35620:0.003234352,(seq34448:0.003228872,seq29557:5e-09)0.294:5e-09)0.751:0.001892925)0.837:0.00457866,(seq34666:0.008069364,seq34704:0.015406244)0.806:0.006746581)0.759:0.002786285,(seq35005:0.009873479,(seq28898:0.00323435,seq34876:5e-09)0.930:5e-09)0.924:0.005534093)0.727:0.002903364)0.461:5e-09)0.748:0.001786601,(((seq31468:5e-09,seq31780:0.016751085)0.784:0.003252481,(seq30758:0.003257902,seq16630:0.009976662)0.758:0.003284134)0.789:0.003247105,(seq33266:0.001791431,(seq25403:5e-09,(seq24672:0.001862147,seq28374:0.001807491)0.910:0.006107941)0.918:0.006094666)0.790:0.001872115)0.739:0.001808021)0.823:0.006776121)0.646:0.013941872)0.947:0.026546552,seq27284:0.026383849)0.938:0.02284532)0.984:0.028804324)0.851:0.012350827,(seq25496:0.035755065,seq25897:0.045835962)0.726:0.004302399)0.914:0.017085058,seq27925:0.008740049)0.885:0.01107586,((seq28947:0.031152799,((seq31709:5e-09,(((seq26835:5e-09,seq30463:0.006512756)0.878:0.014792232,(((((seq16279:0.0,seq2508:0.0,seq9583:0.0):5e-09,seq14518:0.00322328)0.878:5e-09,((seq7243:0.002156804,seq9569:0.0021574)0.920:0.002155984,((seq5275:5e-09,(seq23152:0.003244193,(((seq15761:0.0,seq18762:0.0,seq9414:0.0):5e-09,((seq18679:0.0,seq36109:0.0):0.002156816,seq35294:0.002157324)0.920:0.002156014)0.000:5e-09,seq29440:0.003244612)0.463:0.003223015)0.900:5e-09)0.644:5e-09,(seq30352:0.013306638,seq9151:5e-09)0.836:0.003238711)0.326:6e-09)0.882:0.006497617)0.853:0.003244646,(seq34688:0.003222723,(seq30491:0.0,seq6626:0.0):5e-09)0.447:5e-09)0.871:0.003231194,seq11417:5e-09)0.879:0.008562326)0.509:0.006529431,((seq37535:0.003238682,(seq33596:5e-09,seq35043:0.003228838)0.277:5e-09)0.853:0.008837345,(seq28956:5e-09,(seq37045:6e-09,(seq36744:0.003244645,seq26112:0.003228856)0.246:5e-09)0.941:0.003227179)0.847:0.008480118)0.953:0.018723341)0.833:0.008044648)0.743:0.003303728,(seq10735:0.003225942,seq34542:6e-09)0.950:0.013276673)0.543:0.003275945)0.738:0.003392103,((((seq31479:0.027263892,(seq13087:0.016787723,(seq36157:0.00969202,(seq11298:5e-09,((seq11724:0.0,seq29810:0.0):0.003234359,seq29367:5e-09)0.859:0.00322504)0.881:0.006749517)0.222:0.003533532)0.441:0.006445801)0.850:0.006858047,(((seq33134:0.021168217,(((((seq25828:5e-09,seq35949:0.003252756)0.893:0.003238675,(seq36207:5e-09,(seq35407:0.009956849,(seq24605:5e-09,(seq13382:0.003222775,seq20673:0.003228851)0.769:5e-09)0.976:5e-09)0.946:0.006489636)0.035:5e-09)0.805:0.006490058,seq25517:6e-09)0.903:0.014837512,(seq25815:0.00324907,((seq29103:5e-09,(seq27853:5e-09,((seq23713:0.006575181,((seq27820:5e-09,(((((seq33088:0.012041782,seq25724:0.004382347)0.508:0.007880749,seq17787:0.009317907)0.766:0.005838616,seq35168:5e-09)0.833:0.006667892,seq30416:0.003188935)0.888:0.006670188,seq34215:5e-09)0.865:0.003238703)0.792:0.006489662,seq34209:5e-09)0.751:0.003233621)0.687:0.003278192,seq31557:5e-09)0.961:0.009914966)0.182:0.006532595)0.939:0.006552501,(seq32256:0.003236552,(((seq7215:5e-09,(seq34337:5e-09,seq27488:0.031047537)0.966:0.013311605)0.925:0.006447397,((seq35273:0.003262856,(seq10231:0.003196628,(seq36038:5e-09,(seq18323:5e-09,(seq19610:0.016710819,seq23914:5e-09)0.955:0.006532621)0.856:0.003238731)0.780:0.003311744)0.777:0.003320159)0.826:0.006402064,((seq10398:0.0,seq28041:0.0,seq37178:0.0):6e-09,seq28075:0.003238701)0.996:0.0313763)0.748:0.020461472)0.868:5e-09,((((seq29007:0.003238685,seq9576:5e-09)0.943:0.006544468,(seq24949:5e-09,((seq11451:5e-09,((((seq30753:5e-09,seq33123:0.0032387)0.859:0.003244159,seq24884:0.009898239)0.497:5e-09,seq7779:0.003229766)0.920:0.006478925,seq14204:0.003231164)0.891:5e-09)0.940:5e-09,seq14855:0.006532657)0.919:0.006489708)0.443:5e-09)0.779:0.003242592,((seq35627:0.003221243,(seq10898:5e-09,seq20054:5e-09)0.848:0.003209788)0.853:5e-09,(seq20165:5e-09,seq28036:0.003238701)0.942:0.006477999)0.795:0.00408764)0.282:0.004094034,((((seq13955:5e-09,seq31429:0.009859026)0.982:0.006479413,(seq12406:0.020166846,seq22128:0.003178896)0.736:0.016695777)0.401:6e-09,(((seq18987:5e-09,seq24330:0.006516779)0.799:0.006489623,(seq10713:5e-09,seq34886:0.006477547)0.832:0.003244652)0.894:5e-09,seq12434:5e-09)0.922:5e-09)0.956:0.006551805,seq17146:5e-09)0.620:5e-09)0.930:0.008128587)0.920:0.00646053)0.884:5e-09)0.633:0.003201737)0.875:0.008480422)0.871:0.016365812,(seq33662:5e-09,seq34786:0.009801296)0.845:0.013490569)0.697:0.005742271)0.748:0.005232924,((seq33608:0.006520481,((((seq19121:5e-09,seq35383:0.013254882)0.455:5e-09,(((seq33415:0.006675109,(((((seq12759:0.0,seq37244:0.0):5e-09,seq25614:0.003238693)0.951:0.009891238,seq19962:6e-09)0.918:0.00323868,seq11011:5e-09)0.851:5e-09,((seq27929:0.003205036,seq28541:0.006572155)0.747:0.003301545,(seq17378:0.009933214,(seq18750:0.009587365,(((((seq25661:0.0,seq7766:0.0):5e-09,seq30615:0.003238681)0.000:5e-09,(seq6405:0.003255812,seq9127:0.0065649)0.780:0.003236964)0.845:0.003238715,(seq26346:5e-09,(seq26390:0.003227149,(seq27274:0.0,seq9619:0.0):5e-09)0.883:0.003238679)0.848:0.003234354)0.158:5e-09,seq28281:5e-09)0.776:0.00175664)0.151:0.00180192)0.775:0.003235303)0.914:0.00658385)0.867:0.006675799)0.783:0.003209785,(seq14115:0.003238703,seq15978:5e-09)0.775:0.003274697)0.802:0.003269559,(((seq10912:5e-09,(((seq2832:5e-09,(seq16563:0.006517452,seq33879:0.003252748)0.893:6e-09)0.871:5e-09,seq22038:0.003238694)0.000:0.003238263,seq15023:0.003237537)0.885:5e-09)0.900:5e-09,(seq30306:0.016871539,seq20276:5e-09)0.852:0.003238687)0.842:0.003238732,(((((seq21710:0.006517436,(seq29258:0.003255642,(((seq5371:5e-09,seq6795:0.0032387)0.667:0.006566034,(seq29270:5e-09,(seq8853:0.003244657,seq33292:5e-09)0.941:0.003227182)0.904:6e-09)0.744:0.003252663,seq6632:0.006578564)0.774:0.003272026)0.714:0.006580557)0.900:5e-09,seq8451:5e-09)0.690:5e-09,(seq11673:0.003234331,seq15344:6e-09)0.945:0.006544514)0.415:0.003227136,seq19767:0.003244609)0.896:5e-09,seq391:5e-09)0.769:5e-09)0.301:6e-09)0.860:0.006477543)0.622:0.009954341,(seq24091:5e-09,(((seq10599:0.003244631,seq25262:5e-09)0.787:0.003729393,(seq10772:0.006440996,(seq2374:5e-09,seq31574:0.003222685)0.951:6e-09)0.779:0.003627993)0.946:0.012422648,(seq27884:5e-09,(seq31107:0.006509353,seq33467:0.003238693)0.891:5e-09)0.990:5e-09)0.973:0.009745405)0.775:0.003228289)0.765:0.003239858,((((seq26068:0.006542237,seq13969:0.009857729)0.758:0.003203958,((seq3482:5e-09,(seq12509:0.006532577,seq13356:0.003238702)0.904:5e-09)0.907:5e-09,seq36629:0.016522828)0.846:0.003236379)0.916:5e-09,seq2580:6e-09)0.890:5e-09,(seq1075:5e-09,((seq8430:0.006541481,seq8806:6e-09)0.151:0.003238175,(seq12056:0.003231168,((seq8857:5e-09,(seq34960:0.003238678,seq12877:0.003238686)0.640:6e-09)0.941:0.003227173,(seq11319:0.0,seq32595:0.0):5e-09)0.227:5e-09)0.872:0.003243625)0.596:5e-09)0.941:0.003227161)0.767:0.00322677)0.876:0.006491003)0.755:0.004151625,seq36379:0.019326583)0.693:0.006282401)0.931:0.013177715,((seq14357:0.01137817,seq20974:0.012092001)0.910:0.013249711,((seq10561:5e-09,(seq35535:0.01334828,seq14983:6e-09)0.521:0.00322715)0.961:0.009861146,(seq5539:0.003225033,seq9008:5e-09)0.000:5e-09)0.810:0.004082509)0.678:0.002795909)0.924:0.009953445)0.775:0.003298453,(seq19691:0.003231763,(((seq6811:0.003238861,seq7889:0.003234626)0.684:5e-09,((seq10777:5e-09,(seq27095:0.003223265,seq34150:5e-09)0.840:0.003228859)0.914:0.006544527,((((((((seq15453:0.0,seq35916:0.0):5e-09,seq31710:0.003238724)0.063:5e-09,seq36188:0.006497696)0.854:0.003237544,seq1788:5e-09)0.000:5e-09,seq15798:0.003224574)0.923:0.006476808,((seq5959:5e-09,(seq3543:5e-09,seq6899:0.006489608)0.832:0.003228845)0.000:0.003230922,seq35358:0.006512151)0.000:5e-09)0.726:0.001754811,((seq12158:5e-09,((seq12027:5e-09,seq23803:0.006544546)0.833:0.003238677,seq28404:0.00652929)0.000:5e-09)0.918:0.003238685,(seq14848:5e-09,seq17116:0.003228857)0.755:5e-09)0.939:0.009599341)0.726:0.00174827,(seq28905:0.0,seq4254:0.0):5e-09)0.606:5e-09)0.896:0.003244717)0.755:0.003224769,(seq23216:0.001673725,(seq30643:0.010030475,(((seq19090:0.0,seq4807:0.0):5e-09,((seq16009:0.0,seq3065:0.0,seq31881:0.0):5e-09,(((seq27665:0.003239452,((seq19703:5e-09,seq36933:0.009879452)0.846:0.003249126,(seq24779:0.003225763,(seq16882:5e-09,(seq15109:0.003262487,seq17982:0.006960145)0.750:0.003427401)0.799:0.003435209)0.421:5e-09)0.924:0.006910359)0.135:5e-09,seq13273:0.003228258)0.849:0.00346224,(seq35783:0.003238729,seq11337:0.003238691)0.000:5e-09)0.283:5e-09)0.914:0.0034363)0.853:0.003439732,seq7685:5e-09)0.737:0.003523576)0.785:0.002095279)0.765:0.00657992)0.772:0.003553684)0.752:0.003594492)0.767:0.003181135,((seq37179:0.01607273,(seq23451:0.012656258,(seq12211:0.006512774,seq21837:5e-09)0.302:0.007421879)0.908:0.013626314)0.768:0.004448745,((seq15088:0.009228787,(seq19362:5e-09,seq32253:0.003259055)0.813:0.00791389)0.991:0.031566482,seq34795:6e-09)0.922:0.010109497)0.860:0.006428616)0.768:0.003216671)0.757:0.003536484)0.954:0.014667743,seq34974:0.019349389)0.812:0.005897409,(((seq17953:0.001862813,seq8886:0.001366303)0.999:0.049949772,((seq32029:0.018532477,((seq19140:0.076868619,seq29077:0.06373084)0.425:0.01692565,((seq1996:5e-09,(seq15271:5e-09,(seq12852:6e-09,seq21670:0.006532626)0.418:0.003227177)0.862:0.003238748)0.887:0.020085659,((seq26010:6e-09,(seq30772:0.003225902,seq4219:5e-09)0.871:0.006544529)0.680:0.011683094,(seq32912:0.01493732,seq27168:0.029295189)0.343:0.009000474)0.935:0.02433367)0.934:0.025005135)0.750:0.010547464)0.918:0.024678968,(seq14532:0.02047296,((seq22732:0.07573476,seq35082:0.012863418)0.950:0.025897525,(((seq36990:0.0033899,seq6108:0.023880455)0.749:0.002982924,(seq5230:0.004537907,((seq20727:0.006487158,(seq13128:5e-09,seq8915:5e-09)0.949:5e-09)0.937:0.013232252,(seq25737:5e-09,((seq13886:0.011115281,(seq8039:0.005299868,(seq22677:0.003493188,seq7738:5e-09)0.774:0.00492235)0.288:0.009803996)0.869:0.007055517,seq5358:5e-09)0.919:0.010736999)0.328:0.003542647)0.984:0.02361403)0.880:0.009243534)0.944:0.014078746,(seq34327:0.017825724,seq9886:0.045561786)0.889:0.016639728)0.000:5e-09)0.850:0.0101945)0.731:0.006589094)0.138:0.007099642)0.953:0.020967391,seq30690:0.028065054)0.719:0.003602255)0.938:0.015960275)0.730:0.005333788,((seq12587:0.031640272,(seq14162:0.00825198,seq31749:0.008480473)0.859:0.015382866)0.701:0.024531485,((seq23135:5e-09,seq36798:0.006468317)0.924:0.026456739,(seq9295:0.015824248,seq37137:0.053279333)0.877:0.0186098)0.899:0.027679646)0.976:0.040791131)0.976:0.048129881,((seq24908:0.027878505,seq31198:0.025227338)0.970:0.043111471,((seq3182:6e-09,(seq163:6e-09,(((seq2823:5e-09,(seq10895:0.004465787,((seq2755:0.004447528,seq624:5e-09)0.413:6e-09,seq4736:0.004465802)0.842:0.004457731)0.405:6e-09)0.867:0.004447524,seq698:5e-09)1.000:0.070327824,seq13401:0.004800453)0.728:0.00419969)0.848:0.00445774)0.954:0.039639912,((seq31314:0.016658194,(((seq29265:0.018470372,((seq5188:0.053910847,seq11930:5e-09)0.967:0.028671477,seq7575:0.012909178)0.875:0.021549612)0.792:0.031683206,seq5077:5e-09)0.167:0.004498039,seq28825:5e-09)0.973:0.042492917)0.972:0.038194006,((seq19820:5e-09,((((seq18469:0.004314555,((((((seq11521:0.004451478,seq907:5e-09)0.907:0.009054445,(seq2985:5e-09,(seq4950:0.004469718,((seq30148:0.0,seq7308:0.0):5e-09,seq9645:0.004469758)0.358:0.004451138)0.860:5e-09)0.914:5e-09)0.867:0.013452408,(seq2229:0.004451476,(seq898:5e-09,(seq11260:0.004441572,seq16019:0.004469754)0.898:5e-09)0.882:5e-09)0.825:5e-09)0.936:0.009054441,((seq5876:5e-09,seq6580:0.013512653)0.921:0.008933038,seq8704:5e-09)0.668:6e-09)0.944:0.008995343,seq5670:5e-09)0.739:0.004297314,(seq21983:5e-09,seq35229:0.032640847)0.947:0.023113137)0.963:0.028587385)0.986:0.041135441,seq20951:0.030739516)0.929:0.024347552,(seq18249:0.007590942,(seq16456:0.009117764,seq5936:5e-09)0.907:0.015586562)0.868:0.013057342)0.877:0.014274377,(seq17503:0.004469767,seq20227:5e-09)1.000:0.074917609)0.857:0.012150475)0.852:0.016765141,(seq25572:0.090343096,(seq22647:0.026522209,seq5605:0.010504764)0.779:0.024008462)0.838:0.011961661)0.920:0.023866509)0.776:0.022731608)0.136:0.012671457)0.857:0.024160097)0.891:0.023870572,(seq7534:6e-09,(((((seq31306:0.004469761,(((((seq24736:0.0,seq28127:0.0):0.008742414,((seq34042:0.004446014,(seq24895:0.004441571,seq8117:5e-09)0.471:5e-09)0.904:0.009054422,(seq34639:5e-09,(seq22414:0.004455778,seq30072:0.00444601)0.864:5e-09)0.909:5e-09)0.830:0.009275225)0.997:0.058124084,(((((((((seq19250:5e-09,(seq15381:0.004461673,seq2822:0.004451473)0.265:5e-09)0.920:0.004446028,(seq14423:0.022541415,(seq27647:0.004455793,(seq24610:0.004446017,seq6114:5e-09)0.619:5e-09)0.840:0.004455778)0.719:6e-09)0.862:5e-09,seq8189:5e-09)0.967:5e-09,((seq1407:6e-09,(((seq20689:0.004455782,seq24078:5e-09)0.983:0.018083536,(seq2565:5e-09,seq7523:0.004461674)0.866:0.004469774)0.707:5e-09,(seq3248:5e-09,(seq1820:6e-09,(seq14253:5e-09,seq31216:0.008933041)0.828:0.004461689)0.891:0.004469771)0.922:0.008936483)0.790:5e-09)0.899:6e-09,(((((seq28500:0.004461692,((seq1670:0.0,seq4266:0.0):5e-09,(seq31931:0.004455786,seq837:0.004451471)0.897:5e-09)0.927:5e-09)0.909:0.004461675,seq3940:5e-09)0.303:5e-09,seq12622:0.008936454)0.848:0.004469768,seq37100:6e-09)0.891:0.008954351,seq27207:0.004462054)0.762:0.004444468)0.936:0.008933059)0.813:0.005244346,((seq20583:0.008936464,(seq34640:0.0,seq7355:0.0):5e-09)0.931:0.008921086,((seq13367:5e-09,(seq36836:5e-09,seq37517:0.013433921)0.917:0.00903811)0.923:0.008933074,(((seq32446:5e-09,((seq1455:5e-09,(seq268:5e-09,seq5937:0.004461689)0.902:0.00445578)0.920:0.009054428,(seq12131:5e-09,seq6745:0.00445578)0.361:6e-09)0.494:0.004461694)0.920:0.008986211,(seq34829:0.018193954,(seq12482:0.004469763,seq5312:5e-09)0.970:0.022831739)0.867:0.008997)0.348:5e-09,((seq36861:6e-09,seq3291:0.013468994)0.783:0.007542684,((seq31894:0.00843322,((seq20675:5e-09,seq21378:0.004455792)0.921:0.009050896,(seq981:5e-09,(seq9877:0.004461675,seq13631:0.004469766)0.879:5e-09)0.911:6e-09)0.797:0.002519558)0.797:0.002517979,seq28161:5e-09)0.791:0.007475925)0.799:0.007546705)0.931:0.008936497)0.000:5e-09)0.813:0.005274166)0.916:0.011949836,seq23295:0.004479317)0.773:0.004502953,(((seq15937:0.018349803,((seq14158:0.013581697,seq20381:0.009147296)0.905:0.018388474,(seq35834:6e-09,(seq19841:5e-09,(seq9278:0.008978226,(seq13668:0.004461677,seq2297:6e-09)0.861:0.004469761)0.398:5e-09)0.944:0.008920516)0.936:0.013509551)0.734:5e-09)0.886:0.008952001,seq8775:5e-09)0.897:5e-09,seq35354:0.004461696)0.396:0.009105926)0.761:0.004506223,seq16729:0.00894003)0.800:5e-09,seq35552:0.027540853)0.981:0.018548564)0.860:6e-09,(((seq17912:0.008979212,((seq1449:0.004451471,(((((seq28379:0.0,seq3715:0.0):0.004448307,seq3729:6e-09)0.969:0.013593924,((seq30692:5e-09,seq9289:0.004451476)0.931:0.008984218,(seq14716:0.008923019,seq4805:5e-09)0.789:5e-09)0.886:0.008999917)0.880:5e-09,(seq14486:0.0,seq34409:0.0):5e-09)0.855:0.004451472,(seq8215:5e-09,((seq20416:0.004444341,seq3249:5e-09)0.968:0.013516104,seq26129:5e-09)0.920:0.004446009)0.248:5e-09)0.866:0.004469765)0.876:5e-09,seq836:5e-09)0.932:5e-09)0.868:0.008933058,seq23996:5e-09)0.943:0.008947509,((seq32631:0.004469758,(((seq20237:0.008995344,(seq2692:0.008933068,(seq769:5e-09,((seq11049:0.0,seq28337:0.0):0.004455786,seq5154:0.00445577)0.941:5e-09)0.869:5e-09)0.573:5e-09)0.901:0.009030523,(seq23081:0.008987998,((seq8710:5e-09,(seq21237:0.004480798,(seq2085:5e-09,((seq33993:0.013497104,(seq28926:0.01815384,seq8628:5e-09)0.730:0.004472393)0.943:0.013463863,seq27516:0.022910537)0.905:6e-09)0.889:5e-09)0.877:0.004461677)0.935:0.008933049,seq21142:5e-09)0.489:5e-09)0.788:0.004462821)0.777:0.00448268,seq11616:5e-09)0.835:0.004461692)0.887:6e-09,seq12262:5e-09)0.916:6e-09)0.843:0.004476064)0.768:0.004482473,(seq20863:0.004461688,seq22698:5e-09)0.831:0.004480794)0.805:5e-09)0.565:5e-09,(seq13080:0.0,seq1341:0.0):5e-09)0.529:6e-09,seq19369:0.004443124)0.804:5e-09,(seq20653:5e-09,((((seq22786:0.018546988,(seq16536:0.054396321,seq37390:0.019784771)0.815:0.012713615)0.731:0.004372952,((((seq20300:0.009053708,(seq647:5e-09,(seq6327:0.004455791,seq15152:0.008967337)0.700:6e-09)0.911:6e-09)0.365:0.009060057,((seq18566:5e-09,seq26546:0.004441103)0.954:5e-09,seq27490:0.008921016)0.942:0.013676)0.724:0.004297157,(seq3559:5e-09,(seq19727:0.008933057,seq5744:5e-09)0.904:0.008929654)0.982:0.023112777)0.915:0.020909573,(seq34242:0.027756092,(seq17951:0.022873398,seq34822:0.009006392)0.861:0.009155113)0.906:0.020202222)0.849:0.014649141)0.945:0.01382804,(seq14977:5e-09,seq37051:0.004451455)0.984:0.022867103)0.733:0.004546455,((seq16448:0.020684255,seq26406:0.006858563)0.986:0.028566108,seq1951:0.01549018)0.750:0.007249312)0.982:0.022763797)0.853:0.004448356)0.998:0.027406834,(seq8969:5e-09,(seq24933:0.004480782,seq18106:0.027347734)0.918:5e-09)0.386:6e-09)0.733:0.004446159)0.969:0.036009863)0.933:0.05016742)0.962:0.064640161,((seq11076:0.037946473,seq36940:0.068893195)0.998:0.135673645,((seq37391:0.077186456,(seq28613:0.04773547,seq32086:0.013593977)0.941:0.047999257)0.918:0.053257053,((seq9044:0.049573804,(seq5954:0.014956281,((seq31411:5e-09,seq34694:0.004335584)0.999:0.031627199,(seq27337:0.004331495,seq3824:5e-09)0.000:5e-09)0.997:0.071591355)0.982:0.050495594)0.023:0.012439552,(seq14132:0.011212327,seq17384:0.010698055)0.883:0.023293409)0.980:0.083247481)0.246:0.052010439)0.925:0.041662523)0.828:0.032317674,((seq35024:0.016940848,(((seq32646:0.016691234,(seq17505:0.066250484,seq14349:0.040668604)0.940:0.032773281)0.851:0.011697995,(seq23266:0.027202707,seq29769:5e-09)0.990:0.039112428)0.859:0.007212408,((seq35282:0.054366571,((seq32399:5e-09,((seq23233:0.010122912,(seq31330:5e-09,(seq22473:5e-09,seq35717:0.014698992)0.942:0.018494481)0.881:0.013427181)0.779:5e-09,((seq33341:0.019561159,seq13856:0.003784949)0.552:0.006717586,seq7412:0.007184038)0.801:0.005750943)0.829:0.006390389)0.854:0.006386367,((seq14365:0.020365514,(seq19711:0.01319907,seq33507:5e-09)0.431:0.003242083)0.747:0.003321904,((seq28396:0.0034411,(seq31743:0.038891179,(seq30029:5e-09,(seq27594:0.009951188,seq36756:0.003235281)0.785:0.00325887)0.736:0.003165003)0.971:0.024437917)0.507:5e-09,seq7653:0.013305796)0.516:0.009893363)0.770:0.003424809)0.960:0.022731076)0.940:0.026360467,(((seq31859:0.00646511,((seq18913:6e-09,seq34858:0.003218943)0.989:0.022840628,((seq24856:5e-09,seq5975:0.003228723)0.871:0.006486544,(seq31906:0.00346914,((seq30476:5e-09,seq34391:0.006540132)0.239:0.003302326,(seq21273:6e-09,seq29864:0.016793997)0.907:0.010020128)0.786:0.003069064)0.783:0.003383353)0.812:0.005431038)0.829:0.005850657)0.888:0.01780891,seq33093:0.061982888)0.316:0.011095816,((seq1932:0.0,seq37268:0.0):0.007586562,seq32288:0.026844375)0.885:0.015621785)0.888:0.020097982)0.964:0.022372893)0.816:0.007903875)0.984:0.0764417,(((seq36017:0.022753156,seq33523:0.004611606)0.709:0.002899655,(seq11234:0.005161812,seq26419:0.018605782)0.821:0.007599093)0.871:0.029853147,((seq18546:0.040431275,seq7713:0.000985647)0.329:0.016076261,(((seq26411:0.005757884,(seq13925:5e-09,seq31239:0.020145536)0.988:0.030749568)0.817:0.014233571,(seq29942:0.035516035,seq35429:0.036977908)0.754:0.016594268)0.903:0.018070774,(seq33131:6e-09,((seq31925:0.014220333,seq36738:0.026447008)0.951:0.023735269,((seq26822:0.018150799,(((seq25694:0.02603113,seq37284:0.012158605)0.839:0.011308425,(seq16578:0.015469998,seq33018:0.024521712)0.971:0.030047275)0.886:0.013181335,(seq35309:0.029503456,seq35788:0.068770858)0.699:0.002446538)0.728:0.003191608)0.874:0.016094337,(seq10155:0.012197539,(seq18822:0.014337901,seq35334:0.005817931)0.942:0.019132746)0.420:0.006815523)0.681:0.002308358)0.799:0.008299498)0.933:0.025110385)0.843:0.017287167)0.916:0.041112338)0.981:0.078218606)0.181:0.014480459)0.973:0.06045807)0.978:0.080011654)0.868:0.040696286,((((seq37353:0.074340859,(((((seq24685:0.004379323,seq32192:5e-09)1.000:0.154392178,((seq33964:0.035569793,(seq14671:0.024184516,(seq31662:0.004492912,(seq16545:0.008781131,seq28246:0.008830724)0.877:0.008667327)0.944:0.026336966)0.747:0.024300496)0.979:0.064024562,seq32040:0.071679011)0.662:0.015428114)0.749:0.010979355,(seq24739:0.052286366,seq30198:0.008459768)0.968:0.034133292)0.864:0.020047716,(seq11661:0.02108928,(seq18993:0.047242082,(seq11526:0.004392838,seq6056:6e-09)0.923:0.02293196)0.924:0.026487807)0.701:0.011054175)0.732:0.03710671,((seq14041:0.022528192,seq21746:0.080603415)0.902:0.032617482,((seq20869:0.011817616,seq28376:0.029407107)0.864:0.025519754,((seq18493:5e-09,(seq27034:0.022429249,(seq18071:0.013466136,seq28740:0.00889571)0.950:0.018164566)0.876:5e-09)0.000:5e-09,(seq27092:0.027499445,(seq22328:5e-09,((seq18110:6e-09,((seq13581:5e-09,seq6245:0.004369894)0.851:0.004372115,(seq2120:5e-09,(seq31347:0.004368273,seq27450:0.004366226)0.929:5e-09)0.925:5e-09)0.860:0.004375146)0.919:0.008838313,seq30328:5e-09)0.355:0.004375151)0.767:0.004022331)0.888:0.009189037)0.973:0.04521412)0.332:0.026057896)0.088:0.016289955)0.954:0.076098553)1.000:0.284990501,((((seq31594:0.083883209,seq4758:0.04847826)0.851:0.052269059,(seq27116:0.044024453,seq37095:0.216894408)0.599:0.038412926)0.999:0.359723469,(seq9402:0.250177455,(seq23574:0.014787662,seq36632:0.097146142)0.998:0.268916143)0.971:0.127087029)0.922:0.085167252,((((seq5861:5e-09,(seq35640:0.005137074,(seq4345:5e-09,((((((seq19370:0.0,seq27623:0.0):5e-09,seq2589:0.004939839)0.864:0.004932583,((((seq1880:0.0,seq25977:0.0):0.004939845,seq5208:6e-09)0.156:0.004927285,seq7119:0.004939841)0.893:5e-09,seq3243:5e-09)0.908:6e-09)0.875:0.021033221,((seq1656:5e-09,(seq15418:0.00493984,seq11722:0.004927277)0.683:5e-09)0.777:0.00409534,(((seq35894:0.010088053,((seq10950:0.004939843,((seq32433:0.0,seq5040:0.0):5e-09,seq7149:0.004932585)0.415:5e-09)0.996:0.035467963,(((seq13285:5e-09,seq870:0.00493259)0.959:0.015020235,((seq5581:6e-09,seq18245:0.020093458)0.840:0.004932589,seq4383:5e-09)0.836:0.004939845)0.894:5e-09,seq32625:5e-09)0.904:5e-09)0.200:0.010020772)0.883:0.010209512,(seq12367:5e-09,(seq1182:0.004927284,seq7061:5e-09)0.853:0.004915095)0.947:0.015117958)0.771:0.005064597,(seq5361:0.00493984,(seq16168:0.004927277,seq2116:5e-09)0.168:5e-09)0.770:0.004843573)0.785:0.005984927)0.458:0.02641004)1.000:0.150996417,seq22353:6e-09)0.856:0.00501677,seq16411:5e-09)0.952:0.010130775)0.768:0.004853102)0.985:0.025842827)0.954:0.057641207,(seq19050:0.088865233,seq30577:0.130148439)0.867:0.0614179)0.983:0.100848963,(((seq33347:0.004236352,(((seq21835:0.004024271,(seq2255:0.0,seq29773:0.0):5e-09)0.861:0.011472038,((seq1090:0.0,seq35525:0.0):5e-09,seq2862:0.004031064)0.565:0.001278634)0.950:0.015397424,(seq29290:0.008135882,seq8520:5e-09)0.000:5e-09)0.832:0.016343157)0.915:0.038625361,(seq33504:0.073188689,((seq31457:0.003920453,seq4812:5e-09)1.000:0.129261026,(seq26076:0.03781907,(seq13696:0.003916256,seq17501:5e-09)0.858:0.017455763)0.969:0.074124563)0.670:0.030606273)0.660:0.012711497)0.995:0.100476191,((((((((seq13585:0.0,seq4014:0.0):0.01156658,seq5171:0.008879182)0.683:0.01855784,(seq7969:0.002822172,((((((seq2379:5e-09,((seq1157:5e-09,seq17263:0.004036311)0.942:0.008098572,((seq671:0.00809856,seq737:5e-09)0.899:0.008212263,seq5062:0.004047268)0.775:0.004070517)0.899:5e-09)0.108:5e-09,seq13082:0.004011951)0.653:5e-09,(seq19215:0.020746167,((((seq1393:0.0,seq26193:0.0):0.01231113,seq8920:5e-09)0.352:0.004024865,(seq4120:0.002274372,seq35633:0.007603182)0.784:0.002274742)0.855:5e-09,seq17735:5e-09)0.997:6e-09)1.000:0.025642382)0.754:5e-09,seq16263:0.016477179)0.943:0.016549605,seq35:5e-09)0.754:5e-09,seq238:0.008092743)0.974:0.026716036)0.957:0.039840964)0.744:0.022346188,(seq21133:0.016257309,(seq2567:5e-09,seq26378:0.004014486)0.000:5e-09)0.775:0.008512413)0.144:0.0135643,(seq15071:0.048861355,(seq9240:0.037659253,(seq25291:6e-09,seq9223:0.00810378)0.932:0.018020882)0.902:0.021475691)0.750:0.014309371)0.379:0.015281216,((seq564:0.011703667,(seq17467:5e-09,seq9735:0.003937157)1.000:0.094187341)0.079:0.012400806,((seq3338:0.038287992,(seq458:0.007880301,seq6646:5e-09)0.924:0.026472594)0.774:0.020518813,((((seq21948:0.008894329,((seq22501:0.046247741,seq3427:0.023439342)0.666:0.012710533,seq2356:0.019841044)0.944:0.026548961)0.316:0.004556012,seq10754:0.038199004)0.616:0.007151607,seq7568:0.055792419)0.970:0.042065062,(((seq11956:0.004263861,(seq3346:5e-09,((seq28628:0.0,seq9381:0.0):6e-09,seq24424:0.003926269)0.865:0.003920455)0.971:0.024237312)0.957:0.035890803,(((((seq25087:0.05510026,((seq10798:5e-09,(seq20397:0.031931667,seq25450:0.036400296)0.840:0.014689949)0.893:0.008346513,(seq10352:5e-09,(seq24114:0.02102387,(((seq10745:0.0,seq4487:0.0):5e-09,seq24760:0.004029701)0.771:0.004056103,((seq21120:0.0,seq2635:0.0):5e-09,seq24069:0.00401195)0.782:0.004022042)0.921:0.01230244)0.527:5e-09)0.952:0.016426948)0.632:0.001926842)0.943:0.030096399,(seq35110:0.018821072,(seq20507:0.024589904,(seq21943:0.003926269,seq5689:5e-09)0.750:0.004071119)0.963:0.02740308)0.886:0.021478195)0.874:0.019932467,seq726:0.053427551)0.912:0.036339579,(seq6271:0.028142419,seq4528:0.05035974)0.865:0.015231189)0.742:0.028991612,(seq1517:0.007796518,seq31104:0.004176691)0.733:0.005106894)0.928:0.021879558)0.907:0.027600246,seq7573:0.028467024)0.888:0.024949758)0.966:0.036472678)0.853:0.022276609)0.927:0.03352713)0.881:0.023368673,(seq6588:0.134058734,seq9285:0.08133393)0.757:0.022906856)0.923:0.039098996,(((seq23787:0.0,seq31771:0.0):0.12691095,(seq14987:0.087379704,(seq18362:0.068957701,(seq285:6e-09,((seq21825:0.0,seq28657:0.0):5e-09,((seq1356:0.0,seq214:0.0):5e-09,(seq37452:0.004133988,seq9508:5e-09)0.866:0.004140931)0.921:0.008315767)0.871:0.004133975)0.990:0.064206255)0.911:0.044044742)0.000:0.000112161)0.891:0.029790393,(((seq20935:0.001317879,seq6026:0.010636513)0.852:0.016687363,(seq4554:0.016394492,((seq4508:5e-09,seq7664:0.028888447)0.993:0.056611659,(seq3212:5e-09,seq9041:0.003926272)0.884:0.017837004)1.000:0.093695998)0.503:0.021547392)0.834:0.022810446,((seq14890:5e-09,seq5933:0.01200903)0.999:0.121792237,((seq1299:0.0,seq2316:0.0):0.001667998,seq2239:0.045493956)0.935:0.054226893)0.943:0.046567741)0.928:0.042514519)0.688:0.010987721)0.974:0.05308118)0.783:0.018567398)0.881:0.063034777,(seq23755:0.198558866,seq10136:0.247492007)0.994:0.167597112)0.998:0.199419029)0.763:0.018777907)0.743:0.034805987,(((((seq36827:0.081718021,(seq20628:0.003848003,(seq10947:0.004441295,seq31204:0.00509803)0.925:0.046738513)0.994:0.154725503)1.000:0.286452209,((seq21236:0.042079496,seq35848:0.008920019)0.990:0.123451737,((seq24563:0.028116882,seq28450:0.041871376)0.829:0.017569139,((seq23022:0.070048709,((seq21749:0.008043981,(seq35875:0.0,seq9662:0.0):6e-09)0.966:0.03753975,(seq28005:0.008556307,(seq33583:0.004018116,seq30926:5e-09)0.769:0.00357039)0.969:0.037221771)0.574:0.019048621)0.948:0.053533628,(seq32886:0.174869608,((seq18410:0.038385265,seq25863:5e-09)0.624:0.013958703,(((seq14470:0.0,seq34370:0.0):5e-09,(((seq29121:0.012209005,(seq19801:0.004043371,seq25156:0.008133236)0.853:5e-09)0.483:0.00830087,((seq10567:6e-09,(seq20928:0.008147791,(seq21097:5e-09,seq21137:0.004013307)0.768:0.003988567)0.985:0.020781707)0.426:0.004002422,seq24085:5e-09)0.921:0.016457617)0.999:0.04805128,((seq6685:0.004024681,seq7964:5e-09)0.807:0.007812272,(seq16517:0.024302541,seq22478:0.005385614)0.949:0.020200228)0.433:5e-09)0.865:0.008498574)0.857:0.004006114,seq2576:5e-09)0.813:0.020192676)0.995:0.096056455)0.362:0.032237081)0.915:0.051683315)0.189:0.030351788)0.982:0.199702135)0.368:0.096251082,(((((((seq35625:0.143300153,(((seq32273:0.051327579,seq32850:0.105232933)0.456:0.02765821,(seq28206:0.026770508,(seq27938:5e-09,seq28277:0.037348177)0.690:0.012288053)0.964:0.041710808)0.790:0.020376624,(seq33089:5e-09,seq36685:0.008043675)0.730:0.010379347)0.759:0.057621538)0.981:0.140788519,(seq26160:0.101848926,(seq33345:5e-09,seq34278:0.054124372)0.861:0.028260281)0.879:0.079143716)0.978:0.113105646,seq35241:0.243440117)0.878:0.095887034,(seq30143:0.111716621,seq29900:0.396901233)0.924:0.103487039)0.955:0.109329072,(seq21309:0.521547565,(((((((((((((seq22604:0.111491926,(seq17206:0.021368418,(seq20559:0.008652744,(seq11092:0.020379202,(seq10839:5e-09,seq32487:0.003965625)0.939:5e-09)0.473:0.015865445)0.863:0.012403033)0.962:0.040178459)0.922:0.03337158,(((seq17174:0.027368649,((((seq14150:0.0,seq30042:0.0):5e-09,seq21854:0.02047618)0.818:0.003953212,seq4049:5e-09)0.448:6e-09,(seq22558:0.0,seq30548:0.0):0.003955031)0.997:0.061128857)0.994:0.058704802,seq34413:0.003172904)0.878:0.032343675,((seq19009:5e-09,seq8130:0.007965922)0.000:5e-09,(seq27139:0.033421161,seq26879:0.020410604)0.000:5e-09)0.919:0.02900687)0.948:0.026309181)0.832:0.01555233,(seq19233:0.055713792,((seq32438:0.022463725,((seq15894:0.012599961,(seq23397:0.011428137,seq4743:0.004674191)0.818:0.016943618)0.972:0.027513177,(seq26895:0.028336276,seq9898:0.010264835)0.000:5e-09)0.914:0.026437731)0.932:0.033604129,(seq24968:0.047146154,(seq7587:0.061643192,seq20502:0.041536763)0.825:0.024470404)0.810:0.016234031)0.741:0.006840352)0.863:0.013579894)0.919:0.020662826,((seq13180:0.022116038,(seq11386:0.008571908,seq30939:0.011328562)0.952:0.025552163)0.960:0.03124995,(((seq14820:0.01616997,((seq37308:0.007979674,(seq29821:0.003948828,(seq36423:0.0,seq7408:0.0,seq9593:0.0):5e-09)0.948:5e-09)0.947:0.022401342,(seq3230:5e-09,(seq2452:0.038305017,(seq23637:5e-09,seq8692:0.00396095)0.962:0.029331034)0.888:0.020925974)0.750:0.00650453)0.966:0.028518084)0.503:0.013094289,(((seq33531:0.024868778,((seq13974:5e-09,(seq13436:5e-09,(seq31120:0.003972027,seq36833:5e-09)0.855:0.003955032)0.899:0.003972025)0.941:0.008011279,((seq13645:0.0,seq31849:0.0):5e-09,(seq15489:0.007985981,((seq27160:5e-09,seq36995:0.007846231)0.769:0.003937657,((seq21144:0.0,seq34547:0.0):6e-09,(seq31738:5e-09,((seq19714:0.0,seq26761:0.0):0.004024647,seq19598:0.012112781)0.792:0.003929602)0.920:0.008010624)0.842:0.008051781)0.779:0.007912402)0.814:6e-09)0.500:5e-09)0.814:0.011978091)0.915:6e-09,(seq19315:0.003955081,(seq21698:0.0,seq24201:0.0):0.012024296)0.887:6e-09)0.922:0.003889742,seq31422:6e-09)0.642:0.0016764)0.855:0.013986379,seq17642:0.047592065)0.891:0.020320986)0.918:0.024014399)0.884:0.038031461,(seq29559:0.0693922,((((seq9706:0.028048536,seq8165:0.067249652)0.662:0.012273398,((seq8127:0.010987164,(((seq3444:5e-09,((seq14651:0.0,seq5250:0.0):5e-09,seq35885:0.003949304)0.997:0.020420462)0.979:0.016226412,(seq18688:0.003957528,seq7265:5e-09)0.451:5e-09)0.845:0.003963612,((seq12636:6e-09,seq3056:0.016174957)0.944:0.012121442,((seq34756:5e-09,(seq23245:0.002321753,seq27164:0.002206056)0.926:0.00752905)0.995:0.028937814,((seq11768:0.038350203,(((seq11979:0.0,seq33775:0.0):0.005055714,(seq10234:0.051643746,(seq29271:0.0,seq3944:0.0):0.037550121)0.907:0.018091001)0.297:0.008369589,(((((((seq25177:0.003948498,(seq8018:5e-09,seq8299:0.003957527)0.858:0.003960941)0.755:5e-09,seq7475:5e-09)0.913:5e-09,(((seq4907:0.002636465,(seq9565:5e-09,seq12897:0.003972027)0.913:0.002636698)0.913:0.002637784,seq6753:5e-09)0.883:0.00807928,(seq29087:0.008011344,((seq6020:5e-09,(seq28579:0.003965624,((seq37069:0.0,seq6007:0.0):5e-09,((seq16845:0.003965624,seq24080:5e-09)0.900:0.008007731,seq14661:0.003984168)0.789:0.003963712)0.861:0.003965623)0.462:6e-09)0.858:0.003960937,seq9430:6e-09)0.453:0.008009017)0.758:0.004040001)0.644:0.008066839)0.721:0.003659759,(seq20943:0.003568194,(seq22097:0.037948852,((seq10438:0.004085941,(seq2102:0.004012091,(seq16459:0.003992713,((seq1688:0.0,seq26067:0.0):5e-09,seq22037:0.003955031)0.848:5e-09)0.778:0.00401581)0.790:0.003925392)0.778:0.004055977,(seq25337:0.004102734,((seq9826:5e-09,((seq34983:0.0,seq6680:0.0):5e-09,((seq21681:0.0,seq34995:0.0):5e-09,seq4006:0.008011282)0.909:0.003957519)0.977:0.012092613)0.894:0.008103212,(seq14757:0.003955032,(seq1646:5e-09,((seq17535:0.0,seq7694:0.0):5e-09,seq7914:0.003965625)0.859:0.003949682)0.477:5e-09)0.768:0.004064843)0.764:0.003848488)0.778:0.004047857)0.764:6e-09)0.953:0.020916231)0.974:0.025766104)0.971:0.029302542,((((seq23428:0.0,seq27310:0.0):0.016149679,seq2854:5e-09)0.860:0.012000612,(((((((seq23680:0.0,seq27215:0.0):0.015629327,seq9039:0.013351684)0.825:0.004373551,(seq21508:0.01176355,(((seq31614:0.025535774,seq34125:0.01643365)0.929:0.016805981,seq35426:5e-09)0.796:0.00790565,(((seq11160:5e-09,(seq3188:6e-09,(seq35519:0.008024116,(seq5939:6e-09,((seq8155:5e-09,(seq1081:6e-09,seq20468:0.003957525)0.925:0.007979675)0.859:0.00397471,(seq1295:5e-09,(((seq12171:0.0,seq33252:0.0):0.003972024,((seq33412:0.012034643,(seq23702:0.001996415,seq13439:0.020159448)0.762:0.002146333)0.909:5e-09,(seq2769:0.0,seq35023:0.0):5e-09)0.894:5e-09)0.948:0.007948516,seq22444:0.012082106)0.958:5e-09)0.909:5e-09)0.993:0.020476195)0.428:0.003972032)0.783:5e-09)0.905:0.003955024)0.422:5e-09,(seq22480:6e-09,seq24040:0.003972036)0.904:0.003957523)0.947:0.007948515,seq20979:5e-09)0.997:0.038818765)0.863:0.014586101)0.896:0.013918428)0.820:0.00442428,seq28013:0.019844613)0.864:0.009174673,((((((((seq30840:0.0,seq7198:0.0):0.012078379,seq36516:5e-09)0.952:0.008028628,(seq6863:5e-09,(((seq16764:0.012067891,seq27822:5e-09)0.959:0.012152097,seq37089:5e-09)0.948:0.011736714,seq9937:0.002153335)0.760:0.002141085)0.590:5e-09)0.822:0.003989806,(((seq23221:0.008181139,seq23467:0.012034215)0.919:0.015105994,(((seq19698:0.007989055,(seq16446:5e-09,seq37215:0.0039502)0.970:6e-09)0.903:0.008097984,((seq21487:0.0,seq25409:0.0):5e-09,((seq13494:5e-09,(seq9519:5e-09,(seq33979:5e-09,seq34739:0.012036965)0.842:0.003960946)0.853:0.003960938)0.531:6e-09,(((seq28004:0.003955035,(seq29560:0.016161047,(seq10090:0.0,seq28664:0.0):6e-09)0.848:0.003972032)0.868:5e-09,(seq13487:0.0,seq2072:0.0):5e-09)0.898:5e-09,((((((((((seq35371:0.0,seq4256:0.0):0.003950193,(((seq27992:0.003960952,(seq5764:0.003955028,(seq7000:5e-09,(seq29717:0.003972028,seq9841:0.003950197)0.895:5e-09)0.868:5e-09)0.855:0.003965623)0.369:5e-09,(((seq22365:0.0,seq28437:0.0):5e-09,((seq18635:5e-09,((seq3156:0.003963244,(seq8314:6e-09,seq13727:0.003955037)0.252:6e-09)0.864:0.00397469,seq1989:0.008028627)0.906:5e-09)0.924:5e-09,((seq11374:0.0,seq29095:0.0):5e-09,seq7163:0.003950909)0.924:0.007968302)0.841:0.003950194)0.642:5e-09,seq34534:0.008001833)0.834:0.003955036)0.913:5e-09,(seq24318:0.0,seq33991:0.0):5e-09)0.906:5e-09)0.814:6e-09,(seq13732:6e-09,seq16109:0.016251466)0.770:0.00795093)0.860:0.003961865,(seq25075:0.003960944,seq25361:5e-09)0.806:0.007994902)0.854:6e-09,seq6934:0.003950202)0.932:5e-09,seq1746:5e-09)0.948:5e-09,((seq13872:0.0,seq2503:0.0):0.003960941,((seq20113:0.0,seq3730:0.0,seq9820:0.0):5e-09,seq22596:0.003948443)0.621:5e-09)0.926:0.003972021)0.633:5e-09,(seq23450:6e-09,(((seq1057:6e-09,(((seq1457:0.0,seq8404:0.0):6e-09,(seq12204:6e-09,seq19081:0.003972033)0.857:0.003960939)0.471:5e-09,(seq4264:5e-09,seq13583:0.003972027)0.841:0.003972031)0.843:0.003972033)0.827:0.003967895,seq1133:5e-09)0.390:5e-09,((seq10230:5e-09,seq19972:0.007957952)0.807:0.003999656,seq21049:0.003999764)0.789:0.003998719)0.927:0.012119873)0.908:0.008019699)0.921:0.008028603,seq17480:0.007967851)0.719:5e-09,(seq11057:5e-09,(seq11308:0.003965627,(((seq22402:0.0,seq33498:0.0):5e-09,(seq2480:5e-09,((seq18125:0.0,seq26369:0.0):5e-09,seq29439:0.00396095)0.964:0.011965004)0.840:0.003957525)0.844:0.003955027,seq2249:5e-09)0.860:0.003960938)0.143:5e-09)0.848:0.003957889)0.832:0.003961543)0.884:0.003975515)0.908:0.007960253)0.801:0.003984834)0.763:0.005370977,seq11574:0.00671111)0.161:0.003966131)0.538:0.009420903,(seq16506:0.003957526,seq21896:5e-09)0.881:6e-09)0.896:0.007979649)0.780:5e-09,(seq27809:0.024695309,seq5430:5e-09)0.939:0.012064181)0.934:0.012042715,(seq14126:0.00397203,(seq20747:0.0,seq29022:0.0):5e-09)0.964:0.016246684)0.843:5e-09,(seq16897:6e-09,seq23104:0.007960887)0.887:0.003992291)0.868:0.010786344,((((seq26914:6e-09,((seq26972:0.003964211,((seq18582:0.0,seq30526:0.0):0.00396414,seq23697:5e-09)0.401:0.003979143)0.887:0.008052737,seq5687:0.004006423)0.792:0.003970919)0.856:0.003962211,(seq28424:0.016491247,(seq21607:0.008065146,seq33891:5e-09)0.907:0.012253667)0.768:0.003945093)0.777:5e-09,((seq24499:0.00395503,seq4687:5e-09)0.876:0.00797029,(seq16421:5e-09,((seq10793:0.003992717,seq1721:5e-09)0.927:0.008024115,((seq13786:0.012066201,seq35553:5e-09)0.843:0.003972035,(seq22198:0.003948442,seq4921:5e-09)0.573:5e-09)0.878:0.003960938)0.640:5e-09)0.758:0.003957502)0.876:0.007970797)0.851:0.009699688,seq22955:0.019310776)0.215:0.007965754)0.885:0.009660763)0.887:5e-09,((((seq25657:0.012016586,seq34896:5e-09)0.852:0.008488604,(seq10059:0.007944793,((((((seq3619:6e-09,(seq36945:0.003965618,((((seq26586:0.002263041,(seq25489:0.002281634,seq9703:0.002252434)0.941:0.006861361)0.779:0.002260628,(seq8446:5e-09,(seq16651:0.003965628,seq34035:0.003957529)0.928:5e-09)0.880:5e-09)0.325:5e-09,seq26694:0.003960944)0.945:0.01168888,(seq13470:0.003987298,seq32185:0.01209556)0.745:0.002220773)0.752:0.00206151)0.426:5e-09)0.000:5e-09,(((seq22470:0.011994113,(seq34700:0.003967353,(seq25719:0.004008106,seq34320:0.003967671)0.795:0.004025221)0.783:0.003973547)0.178:5e-09,seq26485:0.003957599)0.799:5e-09,(seq28269:0.016147574,seq19504:6e-09)0.896:0.003992687)0.894:0.008011285)0.758:0.00202438,seq16230:0.002235038)0.909:0.011540309,seq22136:0.002130427)0.758:0.002155941,(seq15763:0.0,seq6131:0.0):5e-09)0.916:0.008035306,seq23585:0.00801184)0.871:6e-09)0.827:0.024737307)0.888:0.012863253,((seq26458:0.016228946,(seq17695:0.003960944,((seq1618:0.0,seq19013:0.0):6e-09,seq34505:0.007943153)0.474:5e-09)0.843:0.008171075)0.942:0.016600491,(((seq18131:5e-09,((seq21957:0.003990431,((seq1544:0.016462732,seq20000:0.003935435)0.923:0.01251839,seq36430:0.012359082)0.858:0.008038275)0.764:0.006731668,((seq6082:5e-09,(seq29486:5e-09,seq6843:0.003960938)0.724:5e-09)0.960:0.0217981,seq31139:0.010946969)0.662:0.008248095)0.901:0.013447087)0.966:0.023862743,((seq10990:0.004552693,seq31438:0.015801276)0.843:0.008362505,(((seq17437:0.01204974,(seq14978:5e-09,(seq11070:0.007967765,seq20588:0.003965627)0.889:5e-09)0.962:5e-09)0.921:0.012225338,(((seq7771:0.008027022,(((seq35473:0.007959402,((seq13003:5e-09,(((seq10400:0.003961137,((((seq7784:5e-09,((seq11246:0.016242362,(seq19971:0.007979689,seq33949:5e-09)0.941:0.012144667)0.758:0.003838253,(seq18296:5e-09,(seq32498:5e-09,((seq15739:0.003972026,seq602:5e-09)0.868:0.003957523,(seq2271:5e-09,((seq11177:0.003960947,seq1408:5e-09)0.842:0.003972023,(((seq1105:5e-09,seq16727:0.003972034)0.833:0.003957524,seq184:5e-09)0.537:5e-09,seq380:0.003972029)0.823:0.007948507)0.901:5e-09)0.904:6e-09)0.891:0.003960944)0.852:0.003960945)0.852:0.003972027)0.924:5e-09)0.482:5e-09,((seq14091:0.003953204,seq18874:5e-09)0.796:0.003977761,(seq8810:5e-09,seq8893:0.007994922)0.803:0.003963268)0.787:0.003987248)0.733:6e-09,(seq17771:0.003965631,seq23480:5e-09)0.866:0.003972027)0.861:0.007948514,(seq10986:5e-09,(((seq1579:5e-09,((seq12052:0.0,seq22210:0.0):0.003972027,seq34059:0.003949031)0.874:5e-09)0.924:5e-09,((((seq13657:0.0,seq6547:0.0,seq7324:0.0):5e-09,(seq12762:0.003972027,seq28291:5e-09)0.890:0.003972023)0.856:0.00396095,((seq10132:0.0,seq30888:0.0,seq4339:0.0):5e-09,seq21067:0.0039502)0.651:5e-09)0.756:0.003986587,seq16677:0.016325289)0.879:0.008050235)0.850:0.003960944,(seq19396:0.012182203,seq27364:0.012162262)0.756:0.003921667)0.925:5e-09)0.904:6e-09)0.920:0.007981626)0.000:5e-09,(seq22516:5e-09,seq27017:0.003953209)0.903:0.00396112)0.898:0.007961353,seq18496:0.003965626)0.901:5e-09)0.924:6e-09,(((seq31298:0.0,seq5998:0.0):5e-09,seq4184:0.0079485)0.973:0.016296295,(seq34510:0.003947559,seq13799:0.007976885)0.750:0.004061026)0.777:0.003919324)0.936:0.008024117)0.143:6e-09,seq12145:5e-09)0.804:5e-09,(seq10721:0.008054506,seq15324:0.003965472)0.725:0.004004831)0.700:0.008028072)0.748:0.003974002,(seq2234:0.003965619,seq6792:5e-09)0.807:0.003965006)0.795:0.003986504,(seq29191:5e-09,((seq7099:5e-09,((seq6308:0.002636662,(seq6894:5e-09,seq24980:0.003972035)0.913:0.002635946)0.913:0.002637661,(seq28383:0.003951879,seq3796:5e-09)0.237:5e-09)0.856:0.003955024)0.915:0.007960898,(seq36486:0.012101321,(seq10497:5e-09,seq19548:0.003948684)0.943:0.008028613)0.873:5e-09)0.940:6e-09)0.898:5e-09)0.863:0.008048082)0.930:0.016601679,(seq29438:0.012904158,(((seq24931:0.00399272,(seq1175:5e-09,(seq20029:0.0074669,(seq21888:0.007977191,seq30218:0.003978177)0.744:0.002252233)0.761:0.002214211)0.953:0.008028617)0.840:5e-09,seq3413:5e-09)0.906:5e-09,seq37085:0.024664219)0.689:0.011649277)0.750:0.003711111)0.755:0.004157351)0.879:0.014470141)0.851:0.012137017,(seq33538:0.021047884,(seq31129:0.006907052,(seq27282:0.02006456,seq7976:0.050683269)0.238:0.012704827)0.720:0.014689313)0.847:0.011499247)0.960:0.021381001)0.731:0.003984837)0.946:0.020808978,(((seq16470:0.01213699,(((seq29638:0.00396095,(seq34530:0.0,seq5006:0.0):6e-09)0.006:5e-09,(seq17633:5e-09,(seq10628:0.00395091,seq1767:5e-09)0.865:0.003972023)0.927:0.007943141)0.796:0.003975021,((seq3514:0.007973443,seq33349:0.012112104)0.612:5e-09,((seq19929:0.003960943,seq24269:5e-09)0.853:0.003960944,(seq31266:5e-09,((seq36232:6e-09,(seq14725:6e-09,((((seq22785:0.0,seq8667:0.0):0.003960945,(seq8286:0.0,seq9242:0.0):5e-09)0.047:5e-09,seq21709:0.016288436)0.912:0.00796089,(((seq9307:5e-09,(seq11307:0.003960944,(seq24514:5e-09,seq7879:0.003960949)0.000:5e-09)0.877:0.00397202)0.862:0.00396562,(seq4323:0.012130339,((seq23923:0.003955031,(seq14004:5e-09,seq27931:0.003950909)0.853:0.003960944)0.892:5e-09,seq2976:5e-09)0.978:6e-09)0.870:0.012153542)0.898:6e-09,(((((seq3403:5e-09,((seq2972:0.003972035,seq5592:5e-09)0.849:0.003965632,seq3736:0.003972033)0.896:6e-09)0.918:5e-09,(seq2809:5e-09,seq22447:0.007979683)0.856:0.003960941)0.696:0.007994914,seq4532:0.003960939)0.919:5e-09,(seq13708:0.003965627,(seq8228:5e-09,(seq2490:5e-09,(seq18325:0.00264289,seq21171:0.002644328)0.926:0.002641488)0.893:0.003960951)0.842:0.003960947)0.894:5e-09)0.987:6e-09,seq2735:5e-09)0.922:5e-09)0.902:5e-09)0.901:0.003960948)0.851:0.003950912)0.861:0.003972033,(seq3766:0.003955034,(seq1672:5e-09,(seq36458:0.003972031,seq7996:0.003950201)0.872:5e-09)0.871:5e-09)0.880:0.003972026)0.890:5e-09)0.899:5e-09)0.767:0.007949685)0.782:0.003975589)0.866:0.008320197)0.881:0.008191861,((seq22337:0.0,seq35728:0.0):0.017302234,((seq10035:5e-09,seq16104:0.003950197)0.775:0.004661908,(seq26497:0.00901373,(seq29126:0.008306511,seq8741:0.012326845)0.702:0.002771198)0.916:0.012398273)0.864:0.008397338)0.705:0.002816515)0.890:0.008314908,(seq7725:0.02399471,(seq30283:0.025106568,seq31001:0.007642127)0.947:0.020215478)0.846:0.010033283)0.440:5e-09)0.757:0.012115265)0.786:0.003956469,seq16567:5e-09)0.768:5e-09)0.940:0.01662746,seq12378:0.008058902)0.764:0.009142025)0.773:0.008234362,(((seq15404:0.012237942,(seq19064:0.002601928,seq35918:0.002602872)0.791:0.002784963)0.810:0.003946515,(seq34377:0.016023034,seq25034:5e-09)0.850:5e-09)0.840:0.008043962,(seq20337:6e-09,(((seq37014:5e-09,(seq1840:0.012268857,seq36471:0.008087647)0.777:0.0039881)0.837:0.007773334,((((seq21682:0.004946121,seq23094:0.032579987)0.185:0.006797367,((seq11540:0.020771823,((seq14313:0.012036394,(seq14531:0.012049343,seq7046:0.020787919)0.670:0.008244994)0.788:6e-09,seq37266:0.004023252)0.851:0.008170473)0.949:0.021361821,seq28622:0.034441279)0.694:0.005143637)0.860:0.012301111,((seq2471:5e-09,(seq10061:0.003972026,seq6443:0.003960949)0.867:5e-09)0.963:5e-09,(seq32862:0.008002121,(seq22085:0.00396892,((seq34785:0.0,seq7132:0.0):6e-09,seq31621:0.007967283)0.328:0.003960299)0.499:5e-09)0.935:0.007968122)0.966:0.012331652)0.678:5e-09,(seq9713:0.007994917,(seq10691:6e-09,(seq11933:0.003960951,seq9623:5e-09)0.923:0.003960939)0.679:5e-09)0.936:0.016112174)0.954:0.016503499)0.751:0.004105395,(seq18981:0.003957521,seq30461:6e-09)0.871:0.008341465)0.967:0.020745789)0.731:0.008169263)0.770:0.004037819)0.877:0.025293847,seq18910:0.056946236)0.698:0.004180011)0.709:0.003570854)0.770:0.004373697,seq32988:0.020475367)0.756:5e-09)0.637:0.012013276)0.000:5e-09)0.770:0.005795226)0.901:0.020373102,(seq8070:0.064412299,(((((seq1636:0.003934814,seq2560:5e-09)0.930:0.007962321,((((seq9144:5e-09,((seq30697:0.0,seq3387:0.0):0.007994917,(seq14347:0.0,seq28189:0.0,seq2861:0.0):5e-09)0.910:0.003957529)0.930:0.00396562,(((seq10899:0.0,seq12521:0.0,seq15232:0.0):0.00797149,seq10557:0.003956214)0.787:0.003966408,((seq1079:0.0,seq13147:0.0):6e-09,(((seq22505:0.0,seq7305:0.0):0.003965721,(((((((seq20672:0.003965632,(seq17965:0.00801151,((seq11536:0.003965625,seq34930:5e-09)0.864:0.003961169,(seq21325:5e-09,seq5014:0.003965623)0.833:0.003961223)0.325:5e-09)0.838:0.003965764)0.660:5e-09,(seq334:0.0,seq934:0.0):6e-09)0.905:5e-09,seq2773:0.00803745)0.055:0.003966434,(((seq19818:0.0,seq31348:0.0):5e-09,seq8349:0.00397203)0.920:0.007931228,seq1219:5e-09)0.812:0.003969634)0.833:0.003974122,(seq13685:0.0,seq1905:0.0):5e-09)0.000:5e-09,(seq10987:5e-09,((seq16914:0.0,seq6079:0.0):5e-09,seq37163:0.003965626)0.860:0.003992718)0.860:0.003972027)0.000:6e-09,seq1640:0.003965631)0.259:0.003959019)0.872:5e-09,(seq18911:0.007986135,(seq18334:0.003972021,((seq10041:0.0,seq5036:0.0):5e-09,((seq1439:0.0,seq6431:0.0):0.002635324,seq8874:0.002636738)0.925:0.002633977)0.827:5e-09)0.843:0.008011268)0.943:5e-09)0.976:5e-09)0.925:5e-09)0.690:5e-09)0.932:0.007960879,(seq12385:5e-09,((((seq6344:5e-09,(seq2595:5e-09,(seq10871:0.0,seq17687:0.0):0.003965631)0.437:0.003953202)0.927:0.007982172,(seq1876:5e-09,seq33219:0.003953208)0.743:5e-09)0.902:0.003960952,((seq13161:0.0,seq2928:0.0,seq6515:0.0):5e-09,((seq18848:0.003953199,(((seq29892:6e-09,(seq5873:5e-09,(seq18105:0.003965625,seq27166:0.016173142)0.825:5e-09)0.950:0.0039532)0.959:0.016335094,seq19516:0.008011134)0.862:0.008044611,(seq16832:5e-09,(seq35614:0.003965627,seq31512:5e-09)0.950:0.003953215)0.943:6e-09)0.930:0.007977105)0.949:5e-09,(seq32819:0.003972033,seq13510:0.003992715)0.898:5e-09)0.716:5e-09)0.912:5e-09)0.844:0.00395753,seq29563:0.003965624)0.933:5e-09)0.906:5e-09)0.922:0.003955029,((((seq18897:0.003953214,seq22019:5e-09)0.862:0.003960952,seq31856:0.003965633)0.261:6e-09,seq10832:5e-09)0.861:0.003957523,(seq5609:0.003965622,seq8959:5e-09)0.900:0.003960938)0.268:6e-09)0.789:5e-09)0.906:0.003935778,(seq24652:5e-09,seq4074:0.003965631)0.000:5e-09)0.772:0.004350014,(((seq4042:5e-09,seq12405:0.007967616)0.687:0.001524059,(seq8206:6e-09,(seq2790:0.011662826,((((seq26513:5e-09,(seq13496:5e-09,seq32008:0.007989071)0.949:0.00395321)0.874:0.008098205,(seq19597:0.008091828,seq24756:0.005920638)0.880:0.011630559)0.868:0.008949557,seq20950:5e-09)0.882:0.008835488,seq31541:0.00799328)0.750:0.002420182)0.750:0.002333072)0.782:0.003057115)0.928:0.011820688,(seq10124:0.003957525,seq3102:5e-09)0.000:5e-09)0.662:0.003594352)0.872:0.010834241,((seq36911:0.008027783,((seq34844:0.0,seq8008:0.0):0.003960937,(seq36900:0.0,seq7645:0.0):5e-09)0.767:0.004039294)0.771:0.004540794,((seq15516:0.00399041,((seq14104:0.003957534,seq1466:5e-09)0.867:0.00502937,(seq19234:0.008384657,(((seq18144:0.0,seq5117:0.0):5e-09,((seq11138:0.0,seq28904:0.0):0.002635324,seq19625:0.002636736)0.925:0.002633977)0.504:5e-09,(seq10126:0.003972028,seq9601:5e-09)0.892:0.003960946)0.774:0.003776509)0.810:0.004906737)0.917:0.010525867)0.000:5e-09,(seq10665:0.003965632,(seq20093:0.007947534,seq2437:5e-09)0.738:5e-09)0.799:0.007991956)0.764:0.003511908)0.870:0.009612298)0.686:0.003598266)0.941:0.021528203)0.871:0.015225248)0.635:0.009202322,((((seq30087:0.00806504,((seq14138:5e-09,((seq8402:0.012049742,(seq13831:5e-09,seq26970:0.003965624)0.745:5e-09)0.938:0.012178603,(seq5568:5e-09,(seq22862:0.008226219,seq36236:0.003890356)0.874:0.008230208)0.778:0.003966964)0.786:0.00399954)0.932:0.00799895,(seq34873:5e-09,(seq27971:0.003960949,(seq10514:5e-09,seq16174:0.003965632)0.858:0.003965632)0.893:6e-09)0.906:5e-09)0.766:5e-09)0.960:0.021362062,((seq21571:0.060045616,seq25691:0.177334181)0.861:0.037097224,((seq11230:0.024652276,((seq26342:0.004077729,(seq22204:5e-09,seq36952:0.012034642)0.997:0.033472172)0.925:0.012171912,((((seq11679:0.028715393,(((seq11832:0.027556084,(seq26001:0.012176452,(seq24662:0.01218659,seq9016:5e-09)0.890:0.018242073)0.547:0.010935478)0.922:0.020895784,(seq31202:6e-09,(((seq13658:5e-09,seq26474:0.016095564)0.812:0.012023134,(seq10139:5e-09,(seq12294:0.0,seq32062:0.0):0.003992719)0.775:0.003972671)0.748:0.003940393,seq19489:0.02926803)0.677:0.004005534)0.896:0.013509773)0.350:0.009535494,seq27504:0.044409818)0.094:6e-09)0.921:0.021397728,(seq18941:5e-09,seq33247:0.016255165)0.899:0.013989131)0.909:0.015078458,((((seq14662:0.003965624,(((((seq20931:5e-09,(((seq17046:5e-09,(seq3504:0.003965628,seq35144:5e-09)0.894:0.003955031)0.854:0.00395188,(seq10744:0.002634885,((seq18855:0.0,seq35215:0.0):5e-09,seq34609:0.003950914)0.911:0.00263416)0.911:0.00263588)0.892:5e-09,seq12945:5e-09)0.930:5e-09)0.788:6e-09,((seq23000:0.012067839,seq23551:0.007996772)0.374:5e-09,((seq17783:5e-09,(seq21224:5e-09,seq21797:5e-09)0.861:0.003927894)0.818:0.003949517,seq30769:0.003978982)0.382:0.003954659)0.867:5e-09)0.917:0.003927691,(seq30318:5e-09,(seq31658:5e-09,(seq12563:0.003972031,seq11273:0.003960939)0.908:5e-09)0.893:6e-09)0.876:5e-09)0.000:5e-09,((seq14556:5e-09,((seq10852:0.008015987,(seq32431:0.003950909,seq37272:5e-09)0.777:0.003962305)0.790:0.003988668,seq35550:0.003992723)0.905:5e-09)0.751:5e-09,seq31768:5e-09)0.859:0.003927691)0.952:0.007890283,(seq4020:6e-09,(seq8625:0.003948821,(seq16381:0.00396562,seq12633:0.003992727)0.425:5e-09)0.808:5e-09)0.960:5e-09)0.917:0.007913936)0.345:5e-09,((((seq33772:6e-09,seq26009:0.020482306)0.446:0.003965629,(seq21030:0.008068699,seq34767:0.004006564)0.877:0.008073222)0.898:5e-09,seq22162:0.003948835)0.921:5e-09,seq11195:5e-09)0.917:5e-09)0.777:5e-09,seq28893:0.024852129)0.873:0.007875139,((seq28273:0.003984214,((seq22025:0.0,seq27125:0.0):5e-09,seq32206:0.003953212)0.981:0.016158827)0.746:0.003853387,(seq16871:0.003992724,(seq23822:0.007964063,seq24928:5e-09)0.739:6e-09)0.974:0.020312079)0.868:0.008144572)0.868:0.012124333)0.799:0.013754898,(((seq10157:0.003965624,(seq12891:0.003960936,(seq14886:0.0,seq23513:0.0):5e-09)0.426:5e-09)0.941:0.012082205,(seq28043:0.003964377,(seq34899:0.003968902,(seq24115:5e-09,seq34172:0.00397203)0.775:0.003971073)0.799:0.003974586)0.150:5e-09)0.988:0.028922973,(seq25770:0.003879762,seq8361:0.008096218)0.952:0.016556742)0.759:0.006187031)0.772:0.005486714)0.917:0.012116037)0.920:5e-09,(seq26415:0.042648497,((seq17167:0.016924647,((seq21515:0.004006007,(((seq20448:0.0,seq33843:0.0):0.013401934,(((seq10087:0.024097135,seq12251:0.010130934)0.933:0.015076308,seq24857:5e-09)0.991:0.020727792,seq11125:5e-09)0.765:0.006812143)0.600:0.010459259,(seq14276:0.003948439,seq4013:5e-09)0.875:0.014409422)0.930:0.020251472)0.698:0.003956277,(seq6874:5e-09,seq7700:0.003972028)0.800:6e-09)0.567:0.016064107)0.986:0.034759371,((seq6358:5e-09,((seq19365:0.0,seq25712:0.0,seq3808:0.0):0.003984415,seq7233:0.003974941)0.801:0.003992299)0.846:5e-09,(seq20302:0.020727791,(seq1165:5e-09,((seq32091:0.003972031,seq913:5e-09)0.788:0.003987508,(seq14726:0.002636839,seq5824:0.002638218)0.781:0.002647391)0.801:0.003990484)0.795:5e-09)0.899:0.012126172)0.737:0.003888386)0.938:0.020945069)0.865:0.025542828)0.765:0.01579342)0.482:0.00448867)0.863:0.019315357,(seq1716:0.021763538,((seq14096:0.03186351,seq24838:0.005543519)0.976:0.043745458,(seq17942:0.003972026,seq3293:5e-09)0.870:0.01860869)0.884:0.021508171)0.746:0.007851452)0.768:0.017125593,((((seq2211:5e-09,seq5197:0.00399271)0.700:0.002747544,(seq15114:5e-09,seq504:0.020547809)0.959:0.017379217)0.990:0.061488696,(((seq15366:0.007593858,seq17603:0.029623376)0.926:0.015902218,(seq12293:6e-09,((seq8801:0.016181417,seq35887:5e-09)0.833:0.003957526,((((((seq2494:6e-09,((seq12467:5e-09,(seq5423:0.015407136,seq8875:0.005843202)0.862:0.010967807)0.844:0.003950908,seq3606:5e-09)0.869:0.003957531)0.847:0.003953202,seq7156:5e-09)0.871:0.003960947,(seq31086:0.003953207,seq12470:5e-09)0.638:5e-09)0.782:0.003961389,(seq18368:0.0,seq34436:0.0):0.003987627)0.966:0.016260868,(seq15963:0.003960879,(seq14054:5e-09,(seq18999:0.003957534,(seq19759:0.0,seq36729:0.0):5e-09)0.884:0.003960952)0.846:0.003958437)0.836:5e-09)0.744:0.003669403,seq8653:0.016736441)0.379:0.008404102)0.748:5e-09)0.747:0.005623762)0.876:0.02058857,((seq36702:0.011986084,(seq32905:5e-09,seq36237:0.007994905)0.887:5e-09)0.984:0.047864746,((seq34273:0.000317248,seq36920:0.007850371)0.767:0.006422426,(seq12508:0.0125749,(seq23182:0.0,seq9554:0.0):0.035097377)0.432:0.009924511)0.915:0.01965777)0.920:0.026813192)0.592:0.024795953)0.964:0.051729218,((((((seq19201:5e-09,(seq21706:0.003960938,(seq20596:0.01203049,seq4819:5e-09)0.866:0.003992716)0.879:5e-09)0.916:5e-09,(seq10037:5e-09,seq25666:0.003955028)0.899:0.003960948)0.911:0.008011265,(((seq13267:5e-09,(seq22167:5e-09,(seq482:0.004020866,(seq13334:5e-09,seq34038:0.003948442)0.798:0.003982339)0.775:0.00400851)0.836:0.003960941)0.561:5e-09,(seq27905:0.002302849,(seq9143:0.029736021,(((seq1212:0.0,seq28914:0.0):5e-09,seq9119:0.003962495)0.862:0.008236306,(seq30565:0.004288031,(seq19794:0.004236573,seq8895:0.028839878)0.451:0.008150039)0.809:0.007647563)0.881:0.012493315)0.973:0.029015553)0.716:0.001822999)0.933:0.007982222,(seq1899:6e-09,(((((seq11895:5e-09,(seq20374:0.003968019,((((seq7104:0.008011278,seq14957:0.003972032)0.055:6e-09,seq27148:0.007979684)0.890:5e-09,seq22999:5e-09)0.899:5e-09,(seq3442:0.002637365,((seq28478:0.007972787,(seq37444:5e-09,(seq19534:0.003992721,seq10274:0.007972794)0.758:5e-09)0.942:5e-09)0.879:0.007994926,(seq9400:5e-09,((seq30507:0.0,seq4627:0.0):5e-09,seq9590:0.003951879)0.844:0.003957525)0.079:5e-09)0.921:0.002638075)0.921:0.00263551)0.790:0.003970724)0.785:0.003966782)0.839:0.00795721,seq1139:5e-09)0.940:0.007967757,((((seq10417:6e-09,seq8454:0.012059229)0.208:0.008011283,(((seq32678:6e-09,(seq12606:0.003972031,seq11949:0.008011278)0.618:6e-09)0.910:0.003960938,seq29025:0.00398078)0.852:5e-09,seq24169:5e-09)0.954:5e-09)0.981:0.012078378,(seq21897:5e-09,(seq30062:0.003960945,seq13655:0.003949689)0.874:5e-09)0.910:5e-09)0.914:0.003957533,(seq11630:5e-09,((seq10515:0.003960944,(seq26713:0.0,seq36792:0.0):5e-09)0.756:0.008011276,seq33969:0.003960953)0.920:5e-09)0.480:5e-09)0.754:5e-09)0.936:0.007994919,((seq4493:5e-09,(seq16120:0.003955035,seq22831:0.003949687)0.886:5e-09)0.904:5e-09,(seq21348:0.003992713,seq2391:6e-09)0.350:0.003960937)0.862:0.003995465)0.714:6e-09,(seq1593:5e-09,(seq4619:0.003995474,seq13036:0.007950072)0.530:6e-09)0.910:0.003962714)0.867:5e-09)0.956:5e-09)0.000:5e-09)0.925:0.05067737,((seq21159:5e-09,seq36107:0.037755601)0.818:0.043134047,seq8301:0.038169733)0.911:0.052865973)0.769:0.019135509,((((((((((seq12716:6e-09,seq19933:0.020521946)0.935:0.012582217,(seq15785:0.038648849,(seq10768:0.033298337,seq24016:5e-09)0.992:0.034524151)0.733:0.003503146)0.929:0.016415948,seq29442:0.047630714)0.738:0.003871971,(seq35819:0.020587299,(((seq17971:5e-09,(seq9907:0.003924412,seq33909:0.003928247)0.799:0.003932939)0.327:5e-09,(seq35540:6e-09,(seq36417:0.01190551,(seq34561:5e-09,(seq22983:5e-09,seq592:5e-09)0.842:0.003915501)0.985:0.016220452)0.477:6e-09)0.917:0.003927696)0.792:0.003954025,(seq33586:0.003934374,(((seq20484:0.007881645,(seq9608:0.003954272,((((seq24823:5e-09,(seq24462:0.003919739,(seq14095:0.006645533,(seq26708:5e-09,seq35494:5e-09)0.788:0.006624514)0.797:0.006622347)0.906:5e-09)0.909:5e-09,(seq34558:0.007909276,((((seq24144:0.03394554,seq24187:0.00399013)0.864:0.008282734,((seq22764:0.012152098,seq35727:5e-09)0.928:0.01212026,(seq18749:0.003960945,(seq20756:0.0,seq25738:0.0):5e-09)0.893:0.008055254)0.757:0.004034091)0.915:0.018922653,seq20415:0.01232275)0.728:0.005961187,((((seq10113:0.0,seq29220:0.0):5e-09,((seq21796:0.016189527,seq27519:0.011975183)0.791:5e-09,(((seq23928:6e-09,(seq24770:0.012248543,((seq10009:0.007951215,(seq31984:5e-09,(seq18028:5e-09,(seq22921:0.008015586,((seq15509:6e-09,((seq9598:5e-09,(seq33240:5e-09,seq25744:0.020076739)0.833:0.003927691)0.437:6e-09,seq20690:0.020068872)0.847:0.003933972)0.760:0.003903006,seq21593:0.003961691)0.937:0.012164312)0.862:0.007896828)0.948:0.011942191)0.974:0.024475669)0.920:0.016082051,seq35492:6e-09)0.352:0.007977833)0.953:0.016476248)0.189:0.00390322,((seq10907:0.0,seq2733:0.0):5e-09,(((seq13100:0.0,seq6956:0.0):5e-09,seq36909:0.003921115)0.983:0.020506614,seq35237:0.00796283)0.772:0.003980321)0.888:0.007962429)0.945:0.012008988,(seq10095:5e-09,((seq22048:0.003923103,seq11082:5e-09)0.833:0.003954275,seq30430:0.01189534)0.539:5e-09)0.284:5e-09)0.943:0.012160838)0.858:0.008068902)0.767:5e-09,(seq35939:0.003938145,(seq19178:0.016109629,((seq12522:5e-09,seq24548:0.011944364)0.938:0.011907658,seq36616:0.003919257)0.799:5e-09)0.945:0.012042251)0.452:0.007967087)0.876:0.00370862,(seq31896:0.00726062,seq19478:0.023464761)0.890:0.012998493)0.470:5e-09)0.936:0.013161004)0.271:5e-09)0.913:0.003924447,(((((seq15666:0.0,seq28391:0.0):5e-09,(((seq33903:0.004037022,(seq36607:0.004046149,(seq5632:0.004027675,seq9326:5e-09)0.929:0.01239105)0.874:0.008265198)0.893:0.008222314,seq3185:5e-09)0.355:6e-09,seq23640:5e-09)0.912:0.008006956)0.956:0.012123662,(seq3515:0.016161625,(((seq15945:0.003864174,seq20270:0.008334652)0.960:0.016751069,(seq36308:0.020108821,(seq18943:0.003961148,seq8633:0.00796478)0.659:5e-09)0.950:0.012137203)0.780:5e-09,(seq32762:0.012100043,(seq8620:0.012003518,((seq23483:0.0,seq25808:0.0):0.003945195,(seq16988:0.003917067,seq20572:0.011931551)0.778:0.003953571)0.878:5e-09)0.929:0.023194472)0.864:0.009138912)0.836:0.0044441)0.893:6e-09)0.751:0.003879521,((((seq580:0.001999526,((seq35778:5e-09,(seq22241:0.003957531,seq25444:6e-09)0.925:0.00799848)0.622:0.001303556,seq22312:0.06133621)0.966:0.027658171)0.743:0.002162525,((seq37300:5e-09,seq6818:0.00395752)0.920:0.016009909,((seq22757:0.0,seq31472:0.0):0.016242607,(seq12472:0.004008316,((seq10461:5e-09,seq5774:0.003972035)0.788:0.003967158,(seq1071:6e-09,(seq10526:0.024556411,seq10773:0.002102499)0.727:0.002027023)0.787:0.003994055)0.922:0.01223997)0.757:0.004165266)0.956:0.021466644)0.844:0.008693795)0.801:0.004037651,((seq18464:0.010469594,(seq30608:5e-09,(seq28194:0.007986138,seq31595:5e-09)0.954:0.024991808)0.938:0.015444113)0.787:0.010815491,((seq27860:0.0,seq4410:0.0):0.003957525,seq29294:5e-09)0.910:0.008024634)0.777:5e-09)0.473:5e-09,(seq36927:0.004029225,(seq20508:0.0,seq30077:0.0):0.029505861)0.140:0.008142375)0.969:0.025197516)0.770:0.012200737,((seq15228:0.016884694,(seq9692:0.008028633,(seq4665:5e-09,seq8753:0.003957525)0.874:5e-09)0.965:0.025475017)0.947:0.024710033,((((seq27332:0.0,seq6182:0.0):0.007965912,(seq28212:0.003950908,(seq3072:0.0,seq5279:0.0):5e-09)0.907:5e-09)0.000:0.008078904,(seq30799:0.006602205,(((((seq37111:6e-09,seq4753:0.024647463)0.841:0.003972032,seq5468:5e-09)0.000:6e-09,((seq13437:5e-09,seq23784:0.016065243)0.572:0.001523402,seq15921:0.015653593)0.861:0.011252093)0.000:5e-09,(seq4098:5e-09,(seq19344:0.012358744,(seq20819:5e-09,(seq11077:5e-09,seq35422:0.003972027)0.800:0.008028627)0.957:0.025415441)0.829:0.007808509)0.991:0.024824955)0.513:0.00790968,((seq6589:5e-09,(((seq31110:5e-09,(seq25430:0.020619943,(seq15064:5e-09,seq16919:0.008024102)0.909:0.012211355)0.854:0.007995205)0.131:5e-09,((((seq23546:0.007939065,(seq19970:0.029034524,seq31109:0.008077618)0.747:0.003981955)0.912:0.013140515,(seq16930:0.020355301,(seq22667:0.019876919,seq26314:0.019404866)0.876:0.015691491)0.719:0.008678158)0.680:0.00312458,(seq20729:6e-09,(((((((seq15741:5e-09,(seq28522:5e-09,(seq8712:0.0,seq9777:0.0):0.003957527)0.942:0.007964063)0.941:0.012335904,seq31794:0.003946269)0.952:0.012295282,(seq15702:5e-09,(seq13775:0.00395033,(seq15221:5e-09,(seq20916:0.003957528,seq17419:5e-09)0.858:0.003972032)0.776:0.004000501)0.890:0.008023907)0.761:5e-09)0.758:0.003819628,(((seq26103:0.020436155,((seq21844:0.003957528,seq3875:5e-09)0.859:0.00397202,((seq37442:0.007979683,seq13769:0.003972027)0.907:5e-09,(seq19706:0.0,seq2469:0.0):5e-09)0.877:5e-09)0.755:0.003931395)0.876:0.008040482,seq6557:5e-09)0.891:0.0081522,seq34487:0.008103572)0.780:0.004213227)0.967:0.021626826,seq24966:0.003390621)0.954:0.034552105,seq16983:5e-09)0.980:0.024846866,(seq4640:6e-09,(seq29622:5e-09,(seq9299:5e-09,((seq5356:5e-09,(seq34949:0.012402095,seq9010:0.003746389)0.878:0.008285975)0.971:0.016177702,(seq33265:5e-09,seq7571:0.003957534)0.871:5e-09)0.992:0.020214848)0.613:0.020385015)0.973:0.016075149)0.745:0.004011396)0.915:0.01220773)0.748:0.003971865)0.834:5e-09,(((seq13384:5e-09,(seq3283:5e-09,((seq10792:0.0,seq26270:0.0):0.003972033,(seq3234:5e-09,seq3610:0.003972036)0.366:0.003957523)0.154:5e-09)0.919:0.003957525)0.263:5e-09,(seq9062:0.007465273,seq7212:0.002237538)0.793:0.002240583)0.851:0.003972034,((seq1538:0.0,seq7702:0.0):5e-09,(seq25157:0.003949684,(seq33896:0.003965618,(seq3991:5e-09,seq6035:0.003972034)0.922:0.007972789)0.876:5e-09)0.909:5e-09)0.901:5e-09)0.446:5e-09)0.926:0.007856444)0.950:0.011903184,(seq9213:5e-09,(seq37492:0.003972027,(seq26507:0.003965618,seq6360:6e-09)0.980:0.01630024)0.913:5e-09)0.954:6e-09)0.942:0.007954378)0.914:0.007907872,(seq32437:0.003934023,(seq22341:0.012037535,(seq18029:0.003966063,seq17557:0.020447771)0.164:5e-09)0.902:0.008090957)0.887:0.00808804)0.000:5e-09)0.946:0.015605666)0.783:0.006368356)0.870:0.008573338,seq30678:0.011832727)0.883:0.012189678)0.809:0.004535388)0.879:6e-09)0.220:5e-09,(seq9345:0.011900051,(seq23672:5e-09,seq24976:0.003919739)0.700:5e-09)0.938:0.007902955)0.831:0.003970936)0.128:5e-09)0.349:5e-09,(seq10291:0.0,seq18915:0.0):5e-09)0.520:5e-09,((seq25486:0.016146906,(seq30733:0.00797052,(seq31322:5e-09,(seq22779:0.016174135,(seq30780:5e-09,seq33576:0.012004542)0.776:0.003962155)0.785:0.003925466)0.790:0.003916232)0.856:0.007974633)0.869:6e-09,seq27627:0.003926902)0.913:0.007939119)0.539:5e-09)0.797:0.004040719)0.769:0.003719441)0.884:0.008349532)0.700:0.002853111,((seq17082:0.003859759,seq34708:0.016420497)0.978:0.025842026,(seq14879:0.029407597,((((seq16437:0.027542883,(seq14788:5e-09,seq18633:0.024201552)0.864:0.012212463)0.903:0.017965644,((seq20623:5e-09,seq7856:5e-09)0.811:6e-09,(seq7171:5e-09,seq4832:0.00802863)0.760:0.003965624)0.741:0.011305421)0.248:0.005277468,(seq31610:0.0,seq6529:0.0,seq7635:0.0,seq9281:0.0):5e-09)0.949:0.01990471,((((seq7640:0.007928052,((((seq23441:5e-09,seq4025:0.003925088)0.984:0.016075142,((seq15828:0.0,seq18285:0.0,seq32170:0.0):5e-09,seq23338:0.003912554)0.848:0.003933976)0.718:5e-09,seq1064:5e-09)0.894:5e-09,(((seq3014:5e-09,((seq10265:0.003912559,seq2146:6e-09)0.430:5e-09,((seq1010:5e-09,(seq28993:0.011988814,(seq21053:0.0,seq31485:0.0):5e-09)0.927:0.00391255)0.790:0.003937941,(seq25991:0.024916925,(seq31911:0.012295061,seq32083:0.008123674)0.865:6e-09)0.159:0.00397781)0.771:0.003923093)0.871:0.003927697)0.857:0.003912551,seq34193:5e-09)0.856:0.003912562,(seq2166:6e-09,(seq10685:0.003919751,(seq26209:5e-09,(seq11279:0.015929199,(seq20992:5e-09,seq4085:0.003919747)0.873:0.003933979)0.000:5e-09)0.931:0.003933968)0.902:6e-09)0.941:5e-09)0.880:0.007912145)0.863:0.007902342)0.946:5e-09,seq18413:5e-09)0.922:5e-09,(seq15865:5e-09,seq18437:0.004042701)0.968:0.016408237)0.827:0.011986127,(seq11972:0.008168585,((seq14234:5e-09,seq5394:0.024585241)0.974:0.020995497,((((seq15443:0.008055522,seq25170:0.003956948)0.771:0.004036381,seq28821:0.012020849)0.782:0.00400588,seq21146:0.008015495)0.755:0.004359249,(seq10681:0.007912056,seq21882:0.016652087)0.750:0.003958448)0.847:0.008091237)0.849:0.008019393)0.767:0.004087912)0.749:0.004388445)0.932:0.015871709)0.857:0.008742315)0.888:0.012135148)0.844:0.009383628,(seq16171:0.025424426,seq16562:0.025585139)0.718:0.003390169)0.883:0.008564482,(seq36163:0.012306438,seq6307:0.0485521)0.970:0.030117548)0.625:0.001997323,seq17085:0.044445424)0.855:0.010065387,seq29765:0.071375041)0.406:0.008796409,((seq26463:0.01475168,(seq19280:0.031824572,(seq19304:0.041682423,seq25591:0.027941359)0.973:0.047186511)0.982:0.05485902)0.438:0.015853061,(seq7866:0.020482305,(seq6110:6e-09,(seq16935:5e-09,((((seq13982:0.003951041,seq15455:0.008078306)0.948:0.012181859,seq20479:5e-09)0.867:0.003966005,seq19019:5e-09)0.934:0.012339973,(seq12232:0.0,seq30390:0.0):0.01229905)0.760:0.003833236)0.959:0.012103205)0.000:5e-09)0.988:0.045329981)0.744:0.005308415)0.987:0.036895853)0.358:0.006361319,((((seq18151:0.032435174,((seq1695:0.016319302,seq938:5e-09)0.662:0.010270084,(seq4585:0.00820053,(seq36004:5e-09,(seq1453:5e-09,seq28763:0.003937281)0.861:0.003945303)0.896:0.012052514)0.882:0.014486996)0.902:0.021779355)0.847:0.020580695,seq23796:0.030779725)0.875:0.051291871,((seq15437:0.014545293,(((((seq21585:0.0,seq31055:0.0):0.002936333,seq25623:0.013294926)0.735:0.009779081,((((seq24077:0.008036552,seq36539:0.003964397)0.801:0.008035734,seq6250:6e-09)0.926:0.012040116,seq25913:5e-09)0.704:0.004942995,(seq15749:0.003986318,(seq11970:0.008065899,(seq20467:0.005282057,(seq27185:0.008011285,seq7186:5e-09)0.957:0.005281524)0.924:0.005397329)0.764:0.004023402)0.851:0.011337305)0.513:0.008935621)0.953:0.02047623,seq8955:0.011701869)0.774:0.007430568,(seq25071:0.0,seq5781:0.0):0.076085202)0.695:0.003922909)0.981:0.036750241,(seq25888:5e-09,seq34427:0.008108871)0.927:0.02512468)0.954:0.032022203)0.000:5e-09,((((seq13532:0.007960896,seq787:5e-09)0.338:5e-09,(seq20153:6e-09,seq801:0.007960886)0.963:0.011998584)0.993:0.032078153,((seq14290:5e-09,seq5696:0.003993121)0.970:0.027702875,(seq30479:0.0,seq8201:0.0):0.048086638)0.828:0.012330579)0.596:0.004033975,(seq7456:5e-09,(seq35216:5e-09,(seq24821:5e-09,seq36720:0.016250269)1.000:0.051250043)0.981:0.020229638)0.943:0.010669935)0.911:5e-09)0.966:0.030143502)0.948:0.018999815)0.686:0.004073066)0.853:0.019318731)0.731:0.01313606,(((seq30934:0.012078875,(seq37467:0.004015047,(seq19047:5e-09,seq9263:0.016257105)0.885:0.012033753)0.000:5e-09)0.931:0.029873364,(seq20765:0.043881721,seq28714:0.037405156)0.778:0.012683888)0.884:0.018138907,(seq29146:5e-09,seq37273:0.029234871)0.889:0.015835811)0.837:0.019440928)0.842:0.032428841)0.995:0.081706755)0.000:6e-09,seq36046:0.095883018)0.145:0.040523081,(seq35772:0.009034318,(seq22072:0.012017854,((seq32635:6e-09,seq9627:0.012017854)0.971:0.01632252,seq33105:5e-09)0.189:5e-09)0.825:0.011163825)0.945:0.052580507)0.979:0.083013757,((seq37122:0.062944742,(seq18419:0.088432957,(seq21098:0.035503368,(seq32251:0.055419287,(seq24869:0.008309325,(seq12664:5e-09,(seq23035:0.003957534,seq4983:5e-09)0.947:0.012152099)0.801:0.007830846)0.870:0.023659504)0.930:0.028483936)0.882:0.029970131)0.991:0.10676185)0.969:0.064567814,seq28533:0.241636645)0.691:0.021037319)0.534:0.0425851,(seq18545:0.032065819,(seq29064:0.014557858,seq29568:0.009960564)0.000:5e-09)1.000:0.206782433)0.792:0.032948833,((seq25497:0.080953928,(seq17757:0.002015063,((seq24105:0.0,seq34799:0.0):0.007973013,seq20223:5e-09)0.513:0.002050483)0.999:0.131863409)0.851:0.036160187,(seq34713:0.138465537,seq28069:0.12999771)0.870:0.038443019)0.799:0.020579014)0.974:0.080989128,((seq32798:0.096265461,((((seq32451:0.025636042,((seq15668:0.029291447,(seq27912:0.010489779,seq37355:0.01448556)0.964:0.04782442)0.953:0.045113178,(seq17581:0.032748917,((seq22713:5e-09,seq9786:0.007979681)0.609:0.001530549,(seq15597:0.037805745,(((((seq29614:0.008039625,seq28795:0.012188336)0.741:0.004015548,(seq19574:0.003962865,(seq24111:0.0,seq8934:0.0):0.012100792)0.894:0.008009463)0.783:5e-09,seq9725:0.003958161)0.916:0.00796646,seq22798:5e-09)0.945:5e-09,((seq22410:0.016073971,(seq17273:5e-09,(seq29785:0.00394931,seq34205:0.003950202)0.577:5e-09)0.909:5e-09)0.873:0.003992711,(((seq17124:0.004208002,(seq33604:0.011509754,(((((seq18430:0.0,seq20954:0.0):0.016315636,seq24734:0.004010201)0.881:0.008019026,seq11375:5e-09)0.853:0.007923057,seq28314:0.025024646)0.879:0.011793285,seq19626:0.004617674)0.456:0.008240483)0.730:0.004409098)0.933:0.01654119,(seq28240:0.00393629,seq37524:0.003989716)0.954:0.020599558)0.852:0.008101208,(seq24922:0.0,seq31084:0.0):5e-09)0.369:5e-09)0.945:0.012034628)0.742:0.003701982)0.907:0.019169699)0.957:0.035264455)0.915:0.025572224)0.882:0.025046133)0.775:0.049041558,(seq14491:0.05789536,seq21711:0.093726845)0.172:0.022430916)0.998:0.126245457,(seq28103:0.025926148,((seq30820:5e-09,(seq24766:5e-09,seq11016:0.024624846)0.824:0.011992996)0.911:0.01217037,(seq15258:5e-09,(seq25834:0.007989406,((seq12730:0.0,seq29992:0.0):5e-09,seq19742:0.008001835)0.889:0.007961102)0.963:0.020259283)0.796:0.007927174)0.831:0.011630659)0.938:0.021609522)0.871:0.017458145,seq35457:0.034025121)0.777:0.024449899)0.807:0.030817724,((seq16614:0.151030012,((seq16002:6e-09,seq37052:0.028684545)0.907:0.012177665,((seq32820:0.003953206,(seq11295:5e-09,(seq33078:0.012140705,seq32790:0.003951878)0.936:5e-09)0.891:5e-09)0.904:0.012334671,seq36890:0.069391142)0.825:0.007892111)0.877:0.019084183)0.783:0.010908865,(seq11955:0.047841781,seq32210:0.021862454)1.000:0.107005185)0.879:0.025481972)0.000:0.023738157)0.387:0.037646274,(seq19595:0.108336684,((((seq32885:0.069252729,((seq15574:0.014472795,seq33281:0.036402641)0.926:0.033394753,(seq18812:0.040139498,(seq3466:5e-09,((seq26617:0.0,seq3525:0.0):5e-09,(seq12911:5e-09,seq6375:0.003965624)0.870:0.003972031)1.000:0.047285907)0.896:0.019641707)0.651:0.032262873)0.787:0.026571092)0.871:0.023253091,((((seq23772:0.037518698,(seq12973:5e-09,seq23498:0.042523403)0.969:0.036120994)0.957:0.026777732,(seq36949:0.025657497,(seq31577:0.020080034,(seq6724:0.030395125,seq11458:0.050111137)0.918:0.025869841)0.752:0.00704374)0.895:0.014111954)0.855:0.008545052,((seq24550:0.005492438,seq8945:0.011188544)0.926:0.018446132,((((seq27325:0.0,seq6779:0.0):5e-09,seq21019:0.046831139)0.812:0.007755193,((seq22837:0.025033099,(seq18085:5e-09,(seq2169:0.0,seq8843:0.0):0.008035496)0.767:0.003990104)0.877:0.00828366,(seq9895:0.012112351,(seq17060:0.003297656,seq20695:0.008774238)0.984:0.030350064)0.894:0.012518963)0.877:0.008401493)0.751:0.00387104,seq9489:0.01263218)0.945:0.019314805)0.938:0.021662588)0.861:0.00928424,((((seq22322:0.018870196,(((((seq24841:0.016588824,(seq17800:5e-09,((((seq13887:0.007983429,seq25326:5e-09)0.855:0.016234448,(((seq15647:5e-09,(((seq15892:5e-09,(seq18371:0.003953208,seq9869:5e-09)0.925:0.003972027)0.661:5e-09,(seq26355:6e-09,(seq13317:0.016393099,seq27103:5e-09)0.866:0.003953211)0.988:0.02047619)0.834:0.003993105,(((seq10490:5e-09,seq17111:0.01605092)0.359:5e-09,(seq22637:0.008138633,((seq23102:0.0,seq35348:0.0):0.003777325,seq34062:0.016587987)0.922:0.012566367)0.784:0.003879923)0.772:0.003929455,(seq18039:0.0,seq28532:0.0):0.004063673)0.882:0.008097468)0.901:5e-09)0.867:6e-09,seq16213:0.00397202)0.908:0.007960901,seq19984:6e-09)0.934:5e-09)0.005:0.008073793,seq26210:0.012124036)0.927:0.01208066,seq30363:0.004028226)0.988:0.029038531)0.950:0.016455363)0.764:5e-09,seq25742:0.038189687)0.841:0.007814501,(seq33495:0.034364371,(seq24701:0.016810992,((seq24513:0.046363132,(seq31052:0.009006361,seq35597:0.007198594)0.815:0.013388958)0.775:0.019487207,(seq6658:0.017939101,(seq14434:0.021930366,seq25891:0.002591918)0.897:0.016256805)0.886:0.017205062)0.782:0.011033757)0.778:0.012749494)0.702:0.003341854)0.000:5e-09,(seq11945:0.028532277,(seq28694:0.016358227,(((seq12319:0.012101322,((seq26829:0.0,seq3498:0.0):0.003953212,seq32956:5e-09)0.909:5e-09)0.907:0.01214775,seq21492:0.004095723)0.942:0.012175725,seq21443:5e-09)0.862:0.008004005)0.893:0.014841326)0.941:0.019386928)0.397:0.004206383,((seq9656:0.052514832,((seq33075:5e-09,(seq4708:0.0,seq5642:0.0):0.012125847)0.988:0.043879001,(seq19690:0.023924338,seq9237:0.013097844)0.960:0.030714242)0.690:0.005709033)0.994:0.056358773,(seq17829:0.01673255,seq8227:0.016251236)0.988:0.038542729)0.550:0.00043146)0.948:0.018328505)0.822:0.008430256,((seq28414:5e-09,seq4130:0.01635944)0.727:0.004354075,((seq24681:0.0,seq26143:0.0):6e-09,((seq18394:0.0,seq25074:0.0,seq31866:0.0):0.016348519,((seq25697:0.011910259,seq32632:0.033806793)0.966:0.02081704,seq30729:5e-09)0.754:0.003897464)0.978:0.020795257)0.944:0.024202988)0.805:0.013950309)0.932:0.018475858,((seq29867:0.0,seq9245:0.0):0.003987008,((seq28145:0.004066152,(((seq13468:0.001991434,seq12046:0.011856868)0.749:0.002185921,(seq3252:0.0,seq36554:0.0):0.004114457)0.362:0.004024536,(((seq9486:5e-09,(seq20085:0.01220612,(((seq10085:0.0,seq9635:0.0):6e-09,(seq20599:6e-09,seq36650:0.012048777)0.897:0.016359509)0.828:0.003957523,seq19044:5e-09)0.859:5e-09)0.908:0.007973418)0.789:0.003976758,seq30807:0.00807752)0.400:0.004015341,seq17615:5e-09)0.919:0.007950394)0.894:5e-09)0.954:0.01204306,((seq13526:0.003957529,seq22225:5e-09)0.769:0.007417667,(seq17706:0.014300754,(seq10275:0.014343493,seq11291:0.01441984)0.572:0.004092863)0.756:0.005297069)0.796:0.00536511)0.000:5e-09)0.957:0.016353875)0.788:0.004670963,(seq29613:0.020586106,(seq22560:0.003948496,seq25887:5e-09)0.000:5e-09)0.993:0.032949493)0.414:0.004784821)0.827:0.014378529)0.925:0.019962609,seq13836:0.067646292)0.821:0.009274093,(((((seq11751:0.0,seq6935:0.0):5e-09,(seq20286:0.003972035,seq18606:0.003948439)0.789:5e-09)0.914:5e-09,((seq12649:0.007741416,((seq26826:0.003960949,((seq20292:0.0,seq20607:0.0,seq3019:0.0):5e-09,seq13651:0.003957532)0.204:5e-09)0.659:0.000750722,seq20796:0.016170638)0.812:5e-09)0.907:0.007741291,(seq26002:0.00397202,seq31956:5e-09)0.434:5e-09)0.941:0.011983326)0.990:0.069597995,((seq12417:0.0,seq20658:0.0):0.072412768,(seq14870:0.044980988,(seq22047:0.060017934,(seq13301:0.003958645,seq34434:5e-09)0.495:0.025803903)0.906:0.030624134)0.837:0.022768837)0.806:0.018987815)0.790:0.020768258,seq22655:0.173486185)0.913:0.036074359)0.967:0.049752334)0.920:0.056319859)0.457:0.030114421,((seq17340:0.314207832,((seq14187:0.048248973,(seq13199:0.103479545,(((seq5662:0.031644591,((seq10053:0.008263172,(seq31203:0.007967276,((seq32077:0.007974964,seq4197:0.012241965)0.914:0.012278667,(seq23494:5e-09,(seq24500:0.003966576,(seq394:5e-09,(seq2127:5e-09,seq31715:0.003972025)0.950:0.00806504)0.908:0.008031414)0.870:0.008036042)0.968:0.012113643)0.781:6e-09)0.855:0.007909412)0.900:0.012350426,((seq14295:0.008037419,(seq1014:5e-09,seq4542:0.012152098)0.911:0.007968455)0.876:5e-09,(seq32620:0.013834244,seq20006:0.03967498)0.648:0.002247731)0.694:0.008235793)0.929:0.022538126)0.936:0.025937669,seq21282:0.008413917)0.784:0.013081101,seq17956:0.037344479)0.185:0.030357514)0.842:0.037979845)0.982:0.127585109,((seq17563:0.01774598,(seq21322:0.007709325,(seq28032:0.0,seq4337:0.0):0.020896488)0.868:0.020995152)0.994:0.124112973,((seq21841:0.041240814,(seq19494:0.075825362,(seq24598:6e-09,(seq19677:0.008067134,seq29481:0.004021519)0.801:0.003964006)0.840:0.025389456)0.793:0.015750726)0.936:0.079511726,((((seq22351:0.010593397,(seq12115:0.007979686,seq16577:5e-09)0.591:0.001631414)0.939:0.020470774,(((seq20071:0.052355563,(seq24389:0.020335461,seq25191:0.004049473)0.933:0.021347006)0.747:0.008309083,((seq15540:0.0115991,(seq13432:0.003983162,(seq16298:0.007989847,(seq13984:5e-09,(seq22213:0.007926209,seq24921:0.024820214)0.863:0.008126095)0.865:5e-09)0.857:0.008036885)0.742:0.004468333)0.125:0.008098078,(seq15126:0.012698463,seq24989:0.003378136)0.921:0.016675877)0.820:0.008839336)0.973:0.025537947,(seq13671:0.021245922,(seq13320:0.011691286,seq19630:0.021183985)0.851:0.008501962)0.832:0.008119118)0.845:0.012427752)0.462:0.008898186,(seq18032:0.000325683,seq20883:0.016151269)0.862:0.016097973)0.789:0.016504697,((((seq13011:0.0,seq34417:0.0):0.015781282,seq15430:0.034956059)0.749:0.006521192,((seq14494:0.046632933,(seq19003:0.0378544,((seq20846:0.003965629,seq23274:5e-09)0.986:0.050609284,(seq15038:0.006176014,(seq20262:5e-09,(seq7584:5e-09,(seq8051:0.0,seq9779:0.0):0.008065038)0.923:0.008001826)0.765:0.006326332)0.876:0.022752558)0.947:0.030171131)0.939:0.035005974)0.893:0.044620543,(((seq20704:0.012626726,seq27449:0.066682199)0.966:0.031098804,seq22857:0.058080214)0.733:0.006161828,seq21299:0.016955094)0.870:0.022306532)0.874:0.029621941)0.601:0.030280557,(seq22608:0.044877912,seq36459:0.020011283)0.966:0.042130071)0.902:0.031650761)0.944:0.061359943)0.857:0.062074457)0.977:0.096782295)0.899:0.053918288)0.842:0.031254879,(((seq22569:0.147325009,seq30356:0.172086442)0.958:0.063917541,((((seq7369:0.011951851,seq9336:5e-09)0.387:0.037989049,(seq6722:0.005835037,(seq18962:6e-09,seq32182:0.003961121)0.838:0.018705064)1.000:0.195173847)1.000:0.123143628,((seq6423:0.008022929,(seq37156:5e-09,(seq10341:0.007953589,seq8417:6e-09)0.781:0.003932999)0.875:5e-09)1.000:0.172680152,(seq23641:0.106440802,(seq18017:0.095187366,seq33021:0.055859586)0.941:0.052582289)0.773:0.039498577)0.734:0.019763065)0.966:0.08488103,(((((seq10659:0.0,seq31787:0.0):0.032122507,(seq6394:0.003957524,(seq21614:5e-09,((seq15097:0.0,seq24927:0.0,seq3165:0.0,seq36414:0.0):5e-09,((seq37063:0.0,seq7891:0.0):5e-09,((seq22603:5e-09,(seq20987:0.008024116,seq9047:6e-09)0.910:0.003957518)0.832:0.003987378,(seq5170:0.012074252,(seq25210:5e-09,seq3292:0.007994906)0.426:0.003970123)0.563:5e-09)0.996:0.020566653)0.991:0.028792985)0.854:0.003955034)0.000:5e-09)0.945:0.039581263)0.970:0.052699734,((((((((seq16040:5e-09,(seq17351:0.003973877,(seq17133:0.003972036,((seq12318:0.003972032,(seq14196:5e-09,seq28975:0.003950909)0.627:5e-09)0.941:0.003972032,seq7201:5e-09)0.794:6e-09)0.790:0.003975928)0.888:0.008031908)0.192:0.016228427,(seq15968:0.008713398,seq15908:0.056889474)0.843:0.009929555)0.745:0.004603556,seq28242:0.001664917)0.998:0.045709609,(seq16860:5e-09,seq8840:0.007948498)0.913:5e-09)0.891:0.025010449,seq7187:5e-09)0.715:0.006286374,(((seq5788:0.008198702,seq9459:0.011894866)0.901:0.01816281,(seq22219:0.036940542,((seq4206:0.003949021,seq7001:5e-09)0.944:0.012212751,(seq21011:5e-09,seq18018:0.007977612)0.462:5e-09)0.979:0.036092692)0.853:0.020326219)0.981:0.045092375,seq13194:0.111862988)0.834:0.04118095)0.000:6e-09,((seq17636:0.026578639,(seq16722:0.003987062,(seq1131:5e-09,seq4615:0.007997553)0.000:5e-09)0.971:0.05777949)0.999:0.162455902,(((((seq555:5e-09,(seq23675:0.003953203,seq593:5e-09)0.663:0.003963967)0.985:0.073379173,((seq28616:0.0,seq4185:0.0):0.014852309,seq7602:0.086307778)0.977:0.073939212)0.635:0.018439955,(seq6702:0.058932052,((seq24522:0.069945782,(seq2971:5e-09,seq3261:0.00802383)0.997:0.095005597)0.789:0.033659848,(((seq21359:0.011987071,(((seq1684:0.003957533,((seq27397:0.0,seq4711:0.0):0.003953199,seq5318:5e-09)0.605:5e-09)0.986:0.020777247,seq9705:0.004066806)0.869:5e-09,seq29572:0.007915524)0.952:0.016080072)0.733:0.003980622,seq6780:5e-09)0.998:0.100894902,(seq5262:0.004821444,seq5412:0.003607271)0.916:0.040809204)0.408:0.03027546)0.958:0.051623462)0.767:0.017745796)0.956:0.038165909,(seq5016:0.074746861,seq8884:5e-09)0.996:0.088490569)0.779:0.022709432,(seq10173:0.059714101,((seq12520:0.002631155,seq15821:0.001433351)0.967:0.052171875,((seq13197:0.0,seq1560:0.0):0.003957518,(seq28709:0.0,seq3936:0.0):5e-09)0.990:0.056701352)0.914:0.038875282)0.921:0.03928694)0.990:0.113553239)0.987:0.093916483)0.994:0.083347774,seq12586:0.102943605)0.969:0.057541739)0.665:0.014884673,(((seq10100:5e-09,seq15738:0.02870859)0.981:0.059143838,((seq21345:0.021170197,(seq21269:0.00207999,(seq25032:0.003995958,((seq15859:0.0,seq33191:0.0):5e-09,seq25369:0.008059677)0.213:0.004019717)0.715:0.002151066)0.912:0.016273185)0.036:0.020121632,(((seq18528:0.003960949,(seq4484:0.0,seq4825:0.0):6e-09)0.873:0.015299705,(seq18316:6e-09,seq24110:0.003960949)0.744:0.005040886)0.978:0.031713577,((seq13492:0.00399271,seq22142:5e-09)0.408:0.010800968,(seq14625:6e-09,seq15694:0.012093739)0.993:0.053817687)0.920:0.026452949)0.000:5e-09)0.976:0.058968587)0.824:0.024597782,seq28725:0.253770459)0.759:0.031400805)0.931:0.05334786,seq36866:0.162912098)0.787:0.026028358)0.960:0.043873096)0.934:0.050748048,(((seq25782:0.030040377,(seq33144:0.004232102,(seq16358:5e-09,seq30873:0.016343388)0.956:0.01647938)0.774:0.007898018)0.998:0.181210293,seq34201:0.166718167)0.946:0.094207068,(seq10799:0.022082771,(seq25604:0.027496805,(seq35115:0.028268954,(seq22420:0.003972031,seq7391:6e-09)0.931:0.02760819)0.376:0.015997661)0.897:0.035046015)0.997:0.13485283)0.713:0.05981907)0.710:0.011752868)0.809:0.020865651)0.917:0.064496128)0.763:0.02669723)0.957:0.072190921,((((((seq20688:0.023581831,(seq21026:5e-09,(((((seq15548:0.019108919,seq36856:0.0100527)0.931:0.022496089,(seq36906:5e-09,(seq35992:0.016130544,(seq22922:5e-09,seq35895:0.011800053)0.856:0.007878461)0.628:0.007957475)0.913:0.01836705)0.866:0.011456626,(seq21128:0.032624061,(seq16580:0.013329337,seq19232:0.022626809)0.775:0.008257448)0.677:0.011973972)0.850:5e-09,(seq23842:0.008233493,seq18270:0.019864465)0.775:0.007900181)0.738:0.004233762,seq22067:0.015945479)0.926:0.007877615)0.699:0.004921055)0.996:0.083302915,((((((((seq9575:0.029639923,(seq16234:5e-09,seq18231:0.003933017)0.950:0.016800739)0.019:0.003246923,(((seq18555:0.020236984,seq13944:5e-09)0.839:0.007968901,seq13705:0.016275871)0.856:0.00808816,seq18305:0.00794721)0.704:5e-09)0.928:0.012172244,(seq13014:0.011947026,seq26904:5e-09)0.881:0.00803618)0.742:0.002401572,(((seq19980:0.003890031,((seq29127:0.007861573,(seq16075:0.0,seq36298:0.0):5e-09)0.857:0.003933025,seq13388:5e-09)0.882:0.003912924)0.606:5e-09,(seq5669:5e-09,((((seq9106:0.041599706,(seq16215:0.003964828,seq30619:0.003951717)0.434:0.002894448)0.712:0.001151185,seq7348:5e-09)0.917:0.0078313,((((seq26203:0.003898861,((seq5789:0.00258227,((seq14883:5e-09,((seq31797:0.007876371,((seq7196:5e-09,seq35053:0.00783131)0.910:0.00260295,(seq11192:0.003916432,(seq27826:0.003914374,(((seq8867:5e-09,(((seq10627:6e-09,(seq4272:5e-09,seq5607:0.0078313)0.890:0.003912934)0.906:0.011943153,seq22132:0.003912936)0.279:5e-09,(((seq32165:0.011954113,((seq20425:5e-09,(seq17001:5e-09,seq31160:0.00391293)0.908:0.007883083)0.715:0.007892186,(seq16037:0.002157037,seq30237:0.007423077)0.778:0.002240221)0.804:0.003965876)0.135:5e-09,(seq11776:5e-09,seq12746:0.028600614)0.969:0.016064245)0.890:0.007934091,(seq24615:5e-09,seq13826:0.020268227)0.766:0.003920819)0.900:0.007934786)0.490:5e-09)0.959:5e-09,seq35263:0.003898852)0.947:0.005284903,(seq29970:0.003912922,seq34147:5e-09)0.944:0.005223657)0.947:0.005290536)0.057:5e-09)0.916:0.002634016)0.916:0.002635902)0.000:5e-09,seq32603:5e-09)0.851:0.003937168)0.796:0.003946819,(seq17404:0.003913636,seq30552:0.003905938)0.801:0.00393103)0.808:0.002644375)0.883:0.002613564,seq33997:0.003912938)0.000:5e-09)0.569:5e-09,seq36636:0.007831314)0.796:0.003945564,(seq10750:5e-09,seq28702:0.003890031)0.789:0.003963384)0.287:0.003969439,seq18823:5e-09)0.939:0.01212074)0.527:5e-09,seq7100:0.003898849)0.594:5e-09)0.453:5e-09)0.000:5e-09,((((seq12381:0.002205462,(((seq23089:6e-09,((seq34169:5e-09,((seq21973:0.0,seq25855:0.0,seq34841:0.0):5e-09,((((seq19180:0.003912929,(seq2118:5e-09,seq6673:0.003890408)0.885:5e-09)0.926:0.007892244,((seq12050:0.0,seq20645:0.0):5e-09,(seq7353:0.011559628,seq37015:0.002069758)0.746:0.002142807)0.948:0.007831307)0.936:5e-09,(seq24507:0.0,seq6474:0.0):5e-09)0.871:5e-09,seq13858:0.003902172)0.854:0.003912933)0.852:0.00392143)0.865:0.003912933,seq5149:5e-09)0.852:0.003912923)0.944:0.007909113,seq19520:5e-09)0.929:0.007921635,(((seq10086:0.0,seq31907:0.0):0.007831304,seq4881:5e-09)0.916:0.003898855,seq4210:6e-09)0.939:5e-09)0.904:0.007382244)0.808:0.002207649,seq7206:5e-09)0.917:0.002615924,seq7025:0.002614144)0.180:0.001293355,seq4105:0.002614874)0.917:0.002614335)0.702:0.001651596)0.941:0.020306379,((((seq25904:0.003964083,(seq33140:5e-09,(seq26276:5e-09,seq31807:0.00389242)0.956:0.012029578)0.828:0.007895511)0.876:0.007910344,seq17444:0.007904285)0.000:5e-09,seq12290:0.007877264)0.973:0.016375962,(seq20945:0.0,seq29446:0.0):0.007610418)0.000:5e-09)0.992:0.05864442,((seq12413:0.059734279,seq25379:0.010506054)0.993:0.054479429,(((seq18522:0.015499258,((((seq13745:5e-09,(seq15269:0.007831307,seq5911:6e-09)0.899:0.003896429)0.785:0.003982824,(seq24704:0.007951984,((seq10022:0.0,seq32122:0.0):5e-09,seq17405:0.003933028)0.883:0.007990315)0.578:0.003799647)0.894:0.008290583,(seq30257:0.025049769,seq36747:0.012274254)0.814:0.007595812)0.888:0.00789206,(seq26475:0.003906429,seq36959:0.016034606)0.000:5e-09)0.883:0.010963825)0.732:0.005345823,((seq34444:0.020541234,(((seq13918:0.007931854,((seq16701:0.011999503,(seq23204:0.003917691,seq33900:0.003924801)0.826:5e-09)0.919:0.015767934,((seq27567:0.011542775,seq34681:0.002075141)0.748:0.001939441,(seq22226:0.00393302,(seq10062:5e-09,seq26345:0.016079801)0.318:5e-09)0.970:0.020231256)0.926:0.015981239)0.560:0.000297399)0.761:5e-09,seq24282:5e-09)0.917:0.01186611,seq18949:0.015760644)0.328:5e-09)0.963:0.016517213,seq21138:0.008091868)0.762:0.004301629)0.827:0.007435029,(((((seq34560:0.020141911,seq21319:6e-09)0.744:0.004300897,((seq28617:5e-09,(seq15189:0.016231076,(seq12968:0.006575441,((seq3017:0.003913221,(seq10930:0.003844302,seq25086:5e-09)0.837:0.003920392)0.469:5e-09,((seq24572:5e-09,(seq10372:0.002205945,(seq31255:0.003896428,seq28445:5e-09)0.778:0.002206837)0.903:0.007368991)0.797:0.002203924,(((seq19401:5e-09,seq21942:0.003902166)0.852:0.003912926,(seq28271:0.003906716,seq9393:5e-09)0.853:0.003898854)0.314:5e-09,seq10260:5e-09)0.797:0.002204223)0.913:0.007347413)0.769:0.006619357)0.787:0.006755372)0.758:0.003953366)0.912:0.003924265,seq21918:6e-09)0.837:0.007570858)0.945:0.012099723,(((seq10633:0.011026914,seq20422:0.000743441)0.987:0.037596092,(seq24162:0.046019524,(seq20420:5e-09,seq5877:0.015800381)0.761:0.008745535)0.886:0.017100867)0.103:0.012782604,seq27889:0.032616325)0.812:0.008706414)0.000:5e-09,(seq23332:0.028427804,seq12533:0.004042571)0.979:0.024601739)0.886:0.015600861,(((seq35896:0.012013915,seq24058:0.028543113)0.896:0.011819544,seq14623:0.019945328)0.000:5e-09,seq14569:0.007913278)0.870:0.008340651)0.744:0.004661206)0.981:0.045369742)0.500:0.004880077)0.963:0.042998807,(seq14201:0.02369407,((((((((seq12998:5e-09,seq23913:0.007831292)0.974:5e-09,(seq5889:5e-09,((seq4460:0.0,seq8745:0.0):0.007826086,seq7263:5e-09)0.930:0.0078313)0.993:0.020386002)0.982:0.020007487,(seq1255:5e-09,seq7624:0.007892253)0.955:0.015837405)0.723:5e-09,seq30598:5e-09)0.986:0.058484683,((seq9420:5e-09,(seq13647:0.005060599,seq11508:0.020130651)0.902:0.015670076)0.865:5e-09,((((seq25254:5e-09,seq4037:0.028737542)0.899:0.007845435,seq23231:0.003908024)0.177:5e-09,(seq11915:5e-09,(seq21805:0.003918536,(seq25884:0.003912935,seq598:6e-09)0.783:0.003937453)0.800:0.003942443)0.907:0.007945234)0.882:0.003921408,((seq1194:0.0,seq2791:0.0):5e-09,(seq9879:0.003933028,seq15700:0.00389885)0.876:5e-09)0.912:6e-09)0.880:0.01608334)0.863:0.031479345)0.930:0.031086003,(((seq10860:0.0,seq25552:0.0):0.003898845,seq30258:5e-09)0.000:5e-09,(seq24616:5e-09,(seq7435:6e-09,seq9078:0.00783131)0.830:0.003933019)0.929:0.007909113)0.848:0.003886466)0.758:5e-09,((seq24440:0.020213334,seq25771:5e-09)0.931:0.0078423,((seq10903:0.015965851,seq13123:0.020185809)0.855:0.00805696,(((((seq10084:5e-09,seq14898:0.01202958)0.762:0.004035527,((seq28503:0.012071139,(seq25141:5e-09,(seq14340:0.003921428,seq21069:5e-09)0.822:0.011889127)0.984:0.033063851)0.930:0.01609157,((((((((seq29153:0.024543558,(seq21445:0.033257074,seq7660:6e-09)0.230:0.008058704)0.922:0.016042614,(seq21684:0.0,seq33874:0.0):6e-09)0.864:0.003932977,seq17115:5e-09)0.958:0.023553366,seq6889:0.006523793)0.829:0.011067679,seq10421:0.015736552)0.888:0.012757328,((seq10892:0.003967849,(seq2694:5e-09,((seq4706:0.003912937,(seq2866:0.00783131,seq629:5e-09)0.482:5e-09)0.870:0.010687772,seq3203:0.002565192)0.912:0.010642054)0.913:0.011874048)0.961:0.016131129,((seq36561:0.028449076,(seq5762:0.007835642,seq5838:0.0078663)0.594:5e-09)0.771:0.004538653,(seq16678:0.004592737,seq22199:0.015317745)0.956:0.020287852)0.822:0.007476929)0.748:6e-09)0.983:0.020130743,((seq35467:5e-09,seq3861:0.003912922)0.986:0.016167147,(seq26732:5e-09,seq3963:0.003912935)0.992:0.020137512)0.819:5e-09)0.961:0.019999831,(seq22894:0.003898854,seq28871:5e-09)0.903:0.015882405)0.865:5e-09)0.755:0.003858822)0.898:0.012669086,seq4976:0.020595193)0.804:0.010248844,(seq22278:0.007164074,(seq6651:0.023864211,((seq22354:0.003890401,seq5228:5e-09)0.978:0.040990509,(((seq31165:0.007843783,((seq20150:0.0,seq23646:0.0):5e-09,((((seq14246:0.033024203,seq905:0.011917813)0.866:0.020218278,(seq27831:0.037962944,(seq19594:6e-09,seq7737:0.015947223)0.951:0.020782278)0.934:0.024140687)0.647:5e-09,seq19222:5e-09)0.982:0.015981132,seq4324:6e-09)0.928:0.003902024)0.807:5e-09)0.903:0.007920181,(seq14213:0.015966206,(seq27491:0.007878118,seq17991:0.011865582)0.370:0.007921665)0.908:5e-09)0.989:0.019989427,((seq22075:0.003913178,((seq28822:0.007838971,(seq10941:0.003902175,seq19682:5e-09)0.798:0.003902276)0.788:0.003899855,(seq11252:5e-09,(seq18161:0.007904716,(seq9945:5e-09,(seq10229:5e-09,((seq23157:0.003902163,seq8811:5e-09)0.942:0.007854883,(seq27196:0.0,seq4721:0.0):5e-09)0.886:0.003902171)0.957:0.007904717)0.754:0.011851903)0.954:5e-09)0.772:5e-09)0.898:0.007893931)0.782:0.003915312,seq5907:5e-09)0.000:5e-09)0.875:0.013022145)0.311:0.014124704)0.997:0.074231865)0.923:0.028442406)0.943:0.022021465,seq22542:0.015392651)0.875:0.00889857)0.912:5e-09)0.986:0.020041747)0.892:0.008179323,((seq33565:0.007825408,seq5054:6e-09)0.944:0.018235381,(seq21507:0.018284826,((seq10374:6e-09,(seq11784:0.024493808,seq23609:5e-09)0.688:0.003898929)0.985:0.023969732,((((seq3702:0.007870686,(((seq15559:0.016274175,((seq2775:0.003906709,seq6311:5e-09)0.895:0.00390217,seq6917:5e-09)0.763:0.003770829)0.894:0.005625467,(seq28479:6e-09,(seq24419:5e-09,seq7350:0.011947026)0.843:0.003906709)0.917:0.00515913)0.917:0.005156021,(seq10539:5e-09,(seq33351:0.007885927,((seq22692:0.0,seq9714:0.0):0.003912934,seq3646:5e-09)0.797:0.003919131)0.774:0.00390219)0.650:6e-09)0.919:0.007892256)0.965:5e-09,seq6315:5e-09)0.899:5e-09,seq17242:0.007825386)0.913:0.007865213,seq26930:5e-09)0.767:0.005012199)0.825:0.009099442)0.844:0.008352795)0.868:0.009705279)0.774:0.009565941)0.901:0.036145174)0.903:0.04602399,(seq16246:5e-09,(seq26534:0.05368745,seq23853:0.037577817)0.949:0.03298601)0.997:0.095378889)0.745:0.029788962)0.156:0.013157896,(((((seq24279:5e-09,(seq15400:0.011736473,((seq22958:0.011858304,seq7356:5e-09)0.979:0.031186243,(seq31362:0.015976468,seq18381:5e-09)0.442:0.011518241)0.973:0.031934034)0.867:0.012287483)0.910:0.013746971,(((((((seq14445:0.0,seq25261:0.0):0.003891239,seq2222:5e-09)0.784:5e-09,((seq11185:6e-09,(((seq17395:0.003891233,((seq1486:0.0,seq31097:0.0,seq5799:0.0):5e-09,(seq6122:0.003896429,seq37396:0.003890032)0.897:5e-09)0.917:5e-09)0.954:5e-09,(seq21765:5e-09,(seq18798:5e-09,seq3635:0.003912929)0.944:0.011945418)0.913:0.00792163)0.932:0.007843322,(seq9160:0.006360975,seq2802:0.011142293)0.783:0.006428508)0.951:5e-09)0.954:5e-09,seq31587:0.011884357)0.400:0.007831301)0.866:0.007848037,(((((seq36310:0.020175343,(((((((seq12246:0.0,seq29581:0.0):0.011941969,(seq23224:0.003890594,seq431:5e-09)0.916:0.011903788)0.895:0.00795108,((seq18818:0.003977985,((seq11596:0.0,seq32734:0.0):0.003968863,(seq10603:0.003890603,seq19030:5e-09)0.902:0.00792254)0.882:0.007917603)0.933:0.012112247,seq33854:0.007751948)0.885:0.008034139)0.931:5e-09,seq16697:0.007861162)0.916:0.007818666,(((seq24717:0.01178711,(((((seq15533:0.0,seq35715:0.0):5e-09,((seq30046:0.0,seq7204:0.0):5e-09,((seq606:5e-09,(seq7648:0.003902167,(((seq18782:0.002603431,seq9948:0.002604795)0.915:0.002602087,(seq36224:5e-09,(seq1492:0.003898852,seq9664:5e-09)0.923:0.003902169)0.401:5e-09)0.864:0.007909096,(seq3765:0.003902169,(seq16296:0.0,seq35991:0.0):5e-09)0.612:5e-09)0.856:0.003912924)0.917:5e-09)0.907:5e-09,seq28524:0.003896428)0.946:0.007831303)0.922:0.007883079)0.830:0.003912931,(seq3052:5e-09,seq8963:0.003906707)0.319:6e-09)0.905:0.007892656,(seq7788:5e-09,(seq22467:5e-09,seq3420:0.003906722)0.974:0.015915625)0.775:0.00789598)0.781:0.003892299,(seq24486:5e-09,seq9642:0.003890606)0.957:0.011859284)0.829:5e-09)0.414:0.007697966,(((seq14071:5e-09,seq4652:0.007819872)0.905:0.008001193,(((seq5362:5e-09,((seq2845:0.003912931,((seq16240:0.0,seq417:0.0):5e-09,(seq19701:0.003902169,seq25739:5e-09)0.922:0.003892425)0.886:5e-09)0.847:0.009791471,seq3895:0.024201718)0.921:0.015254823)0.947:0.016405077,seq11153:0.007555784)0.964:0.016157959,(seq28596:0.004069001,((((seq2531:0.0,seq4288:0.0):0.007866199,(seq10135:5e-09,seq16129:0.011909259)0.933:0.011912828)0.978:0.024319632,((((seq30396:0.016317221,seq5786:0.007753369)0.955:0.01633917,seq6983:5e-09)0.803:0.007860856,seq22033:5e-09)0.970:0.011810319,(seq21904:5e-09,((seq35295:0.0,seq7930:0.0):0.011521706,seq8769:0.002104276)0.765:0.002113329)0.908:5e-09)0.834:0.003945051)0.603:5e-09,((seq28062:0.0,seq9323:0.0):0.003923577,seq31889:0.003916051)0.765:0.016082284)0.960:0.020162841)0.676:0.001871324)0.721:0.00197927)0.924:0.012033103,(seq11560:6e-09,(seq36849:0.00781503,seq8513:5e-09)0.847:0.003892911)0.894:0.007880697)0.837:0.008195911)0.973:0.020311148,((((seq17719:5e-09,(seq1586:5e-09,(((seq31124:0.0,seq3149:0.0):0.003912925,seq5590:5e-09)0.927:0.007883093,(seq18713:0.0,seq26078:0.0):0.003912923)0.380:5e-09)0.949:0.007843319)0.000:6e-09,(((seq12534:0.0,seq795:0.0):0.002025109,(seq2410:0.0,seq33706:0.0):0.036728068)0.724:0.001981859,(seq30125:0.0,seq7835:0.0):5e-09)0.958:0.011858306)0.743:0.002118941,seq4831:0.002102259)0.912:0.011716013,(seq23227:5e-09,seq25805:0.003912937)0.992:0.029027956)0.733:0.003816818)0.770:0.003939192)0.786:0.00391677,(((((seq256:5e-09,(seq12777:6e-09,seq4783:0.003890596)0.976:0.011844457)0.969:0.012060862,seq23664:0.020335021)0.334:5e-09,((seq21424:0.0,seq26716:0.0):0.015980567,((((((seq15368:0.003907522,(seq32673:0.011884073,(seq19525:5e-09,seq12528:0.003891233)0.857:5e-09)0.767:0.003925017)0.800:0.003925034,seq2529:5e-09)0.830:5e-09,((seq5920:0.007906574,((seq13726:0.0,seq29966:0.0):0.007863272,seq743:5e-09)0.967:0.020311716)0.934:0.012025874,(seq3668:0.011909482,(seq22046:5e-09,seq22936:0.01202313)0.958:0.011864792)0.827:5e-09)0.983:0.012019398)0.891:0.007967788,(seq24149:5e-09,(seq1833:5e-09,seq29733:0.003890407)0.921:0.007917025)0.058:0.003940437)0.879:0.008026823,seq27041:0.00391765)0.920:0.011793357,(seq1411:0.0,seq4759:0.0):0.008242745)0.895:0.012134605)0.902:0.012167118)0.770:0.003782762,(((((((seq14995:0.007828691,seq16525:5e-09)0.000:5e-09,(seq12054:0.004877866,seq22164:0.036850895)0.763:0.003535675)0.895:0.012071356,(((seq19522:0.00387464,seq33002:0.020209589)0.781:0.00395327,seq13038:6e-09)0.000:5e-09,((seq15172:0.003912929,seq30882:5e-09)0.947:0.00783129,seq31378:5e-09)0.577:0.003912926)0.915:0.016482448)0.824:0.00757267,((seq23710:5e-09,(seq12338:0.0,seq25392:0.0):0.007831298)0.000:5e-09,((seq10174:0.003912934,seq23785:5e-09)0.927:0.007886472,((seq26383:0.011816239,seq37003:5e-09)0.724:0.006071125,seq28946:0.010933066)0.882:0.0109315)0.000:5e-09)0.863:0.008300944)0.778:0.008802327,seq22970:0.04728074)0.945:0.024696642,(seq23076:0.052513547,(seq15394:0.011668632,seq4336:0.048050372)0.372:0.023083516)0.947:0.029803554)0.953:0.030016027,((seq20390:5e-09,((seq18602:0.0,seq29664:0.0):0.003863162,((seq10269:0.0,seq32308:0.0):0.003902167,seq5893:5e-09)0.856:0.007913111)0.966:0.01599785)0.988:0.02820664,(((seq33536:0.003894654,(seq12940:0.003898843,seq17153:0.015886183)0.653:5e-09)0.929:5e-09,(seq262:0.0,seq3837:0.0):5e-09)0.944:5e-09,((seq3882:5e-09,(seq26488:5e-09,(seq32966:0.0,seq5949:0.0):0.007842533)0.228:0.00782978)0.925:0.007842964,seq22863:0.011907974)0.969:6e-09)0.895:5e-09)0.000:5e-09)0.774:0.003859485)0.978:0.020613005,seq28941:0.007767501)0.749:0.004097995)0.753:0.003787151,(seq17891:0.015890768,seq9822:6e-09)0.998:0.032951722)0.885:0.008084265)0.865:5e-09,(seq28984:0.026283031,(seq6550:0.022738299,(seq12083:5e-09,((seq17525:0.003912937,seq339:5e-09)0.947:0.017988226,seq1445:0.006826409)0.900:0.006831361)0.822:0.009710251)0.038:0.00530215)0.918:0.017009347)0.795:0.003789419,(seq6013:0.010558916,(((seq20264:0.01597963,((seq13421:0.0,seq8443:0.0):5e-09,seq18175:5e-09)0.914:5e-09)0.859:0.004009666,seq18663:5e-09)0.770:0.004117424,(((seq18791:0.003912933,seq23247:5e-09)0.922:0.003906716,(seq37483:0.0,seq4638:0.0):5e-09)0.304:5e-09,seq3770:0.003912927)0.748:0.003808649)0.869:0.010779145)0.621:0.002755889)0.807:0.00410151,(seq33220:5e-09,seq36801:0.01182188)0.787:0.003879497)0.765:0.004078042,(((((seq15848:0.012232271,seq8256:0.016088539)0.831:0.016214887,seq36117:5e-09)0.901:0.016163953,seq15133:0.003876146)0.945:0.018896565,(seq36590:0.007921901,seq37379:0.007953628)0.770:0.005374726)0.884:0.008153195,(seq12771:0.00792842,seq16342:0.007969494)0.907:0.013490929)0.781:0.006483597)0.930:0.01243226)0.893:0.011456738,(seq1616:0.025594351,(seq12935:5e-09,seq21489:0.007843327)0.974:0.023943229)0.919:0.015878388)0.645:5e-09,((((((seq24556:0.015791185,(seq27759:0.003896428,seq561:5e-09)0.451:5e-09)0.930:0.00784332,(seq4193:0.003891241,seq34441:6e-09)0.864:0.003912929)0.813:5e-09,seq14282:5e-09)0.910:5e-09,seq15091:0.020137294)0.691:0.012092698,seq9837:0.007854555)0.941:0.016296477,seq23525:0.016257325)0.742:0.004772881)0.775:0.007906044,seq17236:0.021001606)0.914:0.014783672)0.970:0.029493277,((seq7129:0.011956482,((seq13399:5e-09,(seq35409:5e-09,(seq22477:0.016102547,(seq15338:5e-09,(seq13616:0.016975388,(seq22229:0.004104226,(seq17256:0.012295527,((seq16807:0.0,seq35233:0.0):0.003931829,seq22796:5e-09)0.902:0.011750297)0.689:0.004071209)0.947:0.022115605)0.928:0.022074921)0.873:0.011953325)0.861:0.007934967)0.842:0.003927406)0.696:5e-09,seq25336:0.003886098)0.375:5e-09)0.974:0.015869542,seq17680:5e-09)0.976:0.025730111)0.871:0.009807042,(seq26875:0.003890863,seq8238:5e-09)0.985:0.032546819)0.937:0.031452954,(((seq13028:5e-09,(((seq11639:0.003912936,(seq21387:0.003894658,seq3817:5e-09)0.865:6e-09)0.854:0.011989489,((seq897:5e-09,((seq31824:0.007921617,seq8624:5e-09)0.881:0.007944717,(seq12021:5e-09,seq5826:0.003898849)0.895:0.007944431)0.773:0.003848686)0.939:0.007904714,(seq2339:5e-09,(seq37186:0.003896432,(seq3181:0.003898846,seq19754:0.003898856)0.462:5e-09)0.722:5e-09)0.981:6e-09)0.410:5e-09)0.960:0.020151089,((seq19659:5e-09,seq24804:0.003894657)0.978:0.024372475,((((seq31810:0.0,seq7200:0.0):5e-09,(((seq20909:0.003898856,((seq1448:0.0,seq19653:0.0):5e-09,((seq21258:0.003898844,seq9474:5e-09)0.856:0.003898852,((seq37389:0.003898855,seq19438:5e-09)0.251:5e-09,(seq6217:5e-09,(seq1406:5e-09,(seq26288:0.0,seq4810:0.0):0.011926605)0.845:0.003921427)0.846:0.003912929)0.861:0.003902169)0.885:5e-09)0.873:5e-09)0.855:0.003912927,((seq1023:0.003904993,(seq25588:0.003890032,seq5528:5e-09)0.571:5e-09)0.921:0.003896809,(seq571:5e-09,(seq20332:0.003902266,seq8125:0.003898849)0.931:5e-09)0.894:5e-09)0.816:5e-09)0.808:0.007904712,(seq16763:0.003890031,seq648:5e-09)0.841:0.003912935)0.907:5e-09)0.990:5e-09,seq6530:0.011834419)0.980:0.015896129,((seq24871:0.0,seq34424:0.0):5e-09,(seq30407:0.01185455,(seq12853:0.0,seq34839:0.0):0.003898854)0.902:5e-09)0.937:6e-09)0.932:0.016223211)0.822:0.008028617)0.832:0.008016681)0.970:0.02028468,seq32583:5e-09)0.138:0.006023288,(((seq20510:6e-09,((seq20291:0.003902162,seq6489:5e-09)0.993:0.015892084,((((seq7833:0.0,seq8929:0.0):5e-09,seq12168:0.015971071)0.847:0.003890608,(seq11378:0.003898844,seq17246:5e-09)0.909:0.00784333)0.872:5e-09,seq8842:5e-09)0.916:5e-09)0.850:0.00392143)0.989:0.02032322,(seq27563:0.011876618,seq29600:5e-09)0.854:0.007936179)0.533:0.003895348,seq1515:5e-09)0.925:0.023055502)0.958:0.031662374)0.666:0.006069802)0.838:0.030214535,(seq13954:0.025407684,seq21430:0.019866682)1.000:0.183942473)0.000:0.029451789,((seq13238:0.007876648,seq7808:6e-09)1.000:0.196240407,(((seq21732:6e-09,seq22671:0.003894654)0.991:0.111125153,(seq15986:0.149942844,(seq20369:5e-09,((seq28925:0.008355649,seq34957:0.012690021)0.848:0.008369214,(seq9017:5e-09,seq37434:0.020826486)0.892:5e-09)0.937:0.03410649)0.975:0.13997279)0.995:0.173052206)0.892:0.063133065,(((((seq31539:0.057419857,((seq13368:0.042022174,(seq8944:6e-09,(seq6805:0.011519466,(seq12440:0.0,seq16341:0.0):0.049836764)0.917:0.017247117)0.614:0.025582208)0.941:0.03326566,((seq1151:0.011235959,(seq16931:0.015655323,((seq25421:0.001825545,((seq6806:0.003933075,((((seq11300:5e-09,(((seq10896:0.0,seq1347:0.0):0.002546955,seq2450:0.00254823)0.913:0.002545731,seq920:5e-09)0.728:5e-09)0.857:0.002512192,(seq2988:5e-09,seq8035:5e-09)0.857:0.002513247)0.890:0.002566876,seq5177:5e-09)0.739:5e-09,seq28432:0.003836171)0.963:0.015832608)0.872:0.007820714,seq33535:0.003853927)0.762:0.002285159)0.933:0.014525092,(((seq11325:0.007734853,seq21550:0.00388355)0.924:0.01488006,(((seq11923:0.0,seq21054:0.0):0.003825822,seq22436:5e-09)0.772:5e-09,seq10463:0.019693647)0.833:0.00984652)0.978:0.023492266,seq15677:5e-09)0.737:0.005538147)0.944:0.018946953)0.581:0.001621954)0.742:0.012363327,(((seq7649:0.006418967,((seq3167:0.0,seq33770:0.0):0.011827858,seq22942:0.024302321)0.888:0.007110975)0.929:0.017713793,seq28927:0.003857804)0.881:0.007855154,((seq13249:0.0,seq15885:0.0,seq27039:0.0):5e-09,(seq26815:0.011401547,(seq33326:0.009206703,((seq16196:0.003836172,seq23139:5e-09)0.930:0.015643828,seq32771:0.022704224)0.496:5e-09)0.917:0.017875719)0.876:0.014423586)0.748:0.003729796)0.885:0.015797883)0.800:0.014180042)0.767:0.013352609)0.943:0.060556098,(seq24212:0.016240065,(((seq2053:5e-09,seq3744:0.003856474)0.000:5e-09,((((seq27499:0.0,seq7267:0.0):0.00382583,seq9029:5e-09)1.000:0.05046084,(seq13945:0.003840213,seq3388:5e-09)0.844:0.003856478)0.000:5e-09,seq10137:5e-09)0.938:0.011844051)0.883:0.025284027,(seq21158:0.007796218,seq27890:5e-09)0.997:0.068522744)0.494:0.033121584)0.935:0.052992452)0.864:0.096645826,((seq20901:0.080130043,(seq13760:0.003008663,(seq21331:0.02026687,(((((seq10866:0.0,seq31969:0.0):5e-09,((seq10650:0.00389885,(seq13423:5e-09,seq33260:5e-09)0.913:5e-09)0.989:0.020335238,seq11538:0.020249282)0.888:5e-09)0.994:0.028444442,(seq15571:5e-09,((seq18104:0.007861572,(seq17079:5e-09,seq13864:0.003912936)0.000:5e-09)0.864:0.003912938,(seq23292:0.007944439,(seq17858:0.007892244,seq22879:5e-09)0.929:0.007876377)0.474:5e-09)0.941:5e-09)0.908:6e-09)0.630:6e-09,(seq18676:0.003958679,((seq10979:0.0,seq25108:0.0,seq2609:0.0,seq35395:0.0):0.007892264,seq5182:5e-09)0.933:0.011977189)0.893:0.007913022)0.872:0.008167347,seq13287:0.020512603)0.741:0.003823114)0.816:0.009210328)0.847:0.041506763)0.985:0.104823186,(((seq14312:0.0,seq20803:0.0):0.09890726,(seq32660:0.068352053,(seq5623:0.062043498,(seq16526:0.080007919,(seq15624:0.024737694,((seq15148:6e-09,(seq22577:0.003912924,(seq15485:6e-09,(seq22265:0.003933021,seq4103:5e-09)0.948:0.007831287)0.737:5e-09)0.996:0.020385986)0.893:0.003891239,seq4417:6e-09)0.000:0.003585331)0.927:0.038343165)0.422:0.034204978)0.924:0.041712685)0.191:0.025786686)0.900:0.048613064,((seq27559:0.016211615,((seq8690:5e-09,(seq10432:5e-09,((seq12390:0.0,seq34944:0.0):0.003933019,seq8615:5e-09)0.935:0.007876364)0.912:0.007892258)0.799:0.003922244,((seq16680:0.0,seq30387:0.0):0.003921427,seq20088:5e-09)0.726:0.00394018)0.000:5e-09)0.992:0.09691891,((seq14058:0.091992942,(((((seq18198:0.003933028,seq2518:5e-09)0.779:0.003973195,((seq23788:0.0,seq30852:0.0):0.003933016,((((seq22615:0.0,seq32390:0.0):0.003902176,(((seq7342:0.003912936,(seq2180:0.002597391,(seq1117:5e-09,seq7432:0.00392142)0.923:0.00259663)0.923:0.002598341)0.902:5e-09,seq188:5e-09)0.909:5e-09,((seq1047:0.003902167,seq2216:5e-09)0.725:0.002188379,seq23474:0.032789899)0.725:0.001847882)0.995:0.020247659)0.065:5e-09,(seq35795:0.0,seq8168:0.0):5e-09)0.928:0.00390533,seq14858:5e-09)0.558:6e-09)0.770:0.003871016)0.902:0.007919513,seq30000:5e-09)0.980:0.03979758,(seq11775:0.045772831,(seq10825:0.015298096,((seq18386:0.00458499,(seq17138:0.007871432,seq27734:5e-09)0.879:0.011287349)0.576:0.02701052,seq8150:0.028435073)0.650:0.016061753)0.964:0.047564903)0.856:0.025286758)0.955:0.033021656,(seq20407:0.058889888,seq29849:0.010243344)0.631:0.013230474)0.728:0.007882422)0.927:0.056751477,(seq5910:0.139676637,(((seq3509:5e-09,seq771:0.0038906)0.907:5e-09,(((seq1482:5e-09,((seq16980:5e-09,seq20615:0.00389003)0.844:0.003898855,seq19590:0.00389003)0.901:5e-09)0.914:5e-09,seq2836:0.003890598)0.880:5e-09,(seq4329:5e-09,seq9804:0.0038906)0.912:0.003902176)0.958:0.007883077)0.728:0.019422558,(((seq2586:5e-09,seq604:0.003892421)0.791:0.00783745,(((((seq35469:0.01185831,seq7652:5e-09)0.963:5e-09,(seq12419:0.006841411,(seq24475:5e-09,((seq34235:0.0,seq7546:0.0):0.002277119,seq8583:0.001998831)0.948:0.011509044)0.946:0.021531025)0.907:0.016303034)0.980:0.020299556,seq17091:5e-09)0.591:0.001390192,seq1007:0.011186632)0.897:0.015270833,(seq3851:0.007728456,(seq35665:0.012004157,(seq21197:5e-09,(seq37525:0.024415253,(seq27423:5e-09,(seq19812:0.003890413,seq4139:5e-09)0.871:0.01189423)0.066:0.00782129)0.760:0.004001369)0.000:5e-09)0.937:0.012013626)0.911:0.012474294)0.947:0.020798386)0.725:0.017861017,(seq492:5e-09,seq9771:0.032793629)0.882:0.019565945)0.969:0.047576386)0.943:0.067066124)0.858:0.047152495)0.584:0.054838324)0.944:0.070328277)0.934:0.066487168)0.994:0.127098322)0.783:0.041783187,(((seq9567:0.015311183,(seq12865:5e-09,seq17308:0.011970613)0.913:0.016904924)0.850:0.017930135,(seq16226:0.044415774,seq8747:0.034508132)0.903:0.042259078)1.000:0.200323636,((((seq11112:5e-09,((seq4307:5e-09,seq4322:0.0078287)0.911:0.00789225,seq2585:0.003906713)0.000:5e-09)0.805:0.004118804,(seq15870:0.003906706,seq3903:5e-09)0.805:0.003996241)0.989:0.051248826,((seq16695:0.003898849,seq22352:5e-09)0.881:0.020864456,(seq7960:0.001053278,(seq34344:0.003890028,seq4157:5e-09)0.910:0.015464257)0.840:0.011122601)0.084:0.031468328)0.947:0.030559732,(((seq12411:6e-09,((((seq2804:5e-09,(seq18497:6e-09,seq30893:0.003906721)0.848:0.007843324)0.861:0.007957691,seq7515:0.016195036)0.773:0.003902991,seq6019:5e-09)0.629:6e-09,seq19969:0.003912934)0.949:0.015957203)0.920:0.016090404,seq14633:6e-09)0.723:0.001758512,(((((seq20781:0.003912934,(seq20115:5e-09,(seq16705:5e-09,seq3662:0.003902174)0.983:0.015824758)0.981:0.020388)0.000:5e-09,(seq37413:0.0,seq9607:0.0):5e-09)0.851:0.007700527,(seq35738:0.016099133,seq7809:0.050365603)0.000:5e-09)0.928:0.018141853,seq7103:0.009854823)0.866:0.012240595,((seq2784:0.013333036,seq28565:0.01402817)1.000:0.159156508,(seq14039:0.00266292,(((seq21344:0.025300684,(seq13983:0.029276068,seq19611:0.017194215)0.432:0.000445584)0.877:0.014795144,((seq1253:0.0,seq31038:0.0):0.015358732,(seq12549:0.007644325,(seq23368:0.003759843,(seq28200:0.011482692,seq29114:0.035950998)0.078:5e-09)0.880:0.007665757)0.931:0.016461771)0.758:0.007485929)0.984:0.031319335,seq20356:0.004504338)0.641:0.012258152)0.387:0.001736674)0.992:0.103443593)0.794:0.008346118)0.000:5e-09)0.859:0.029040426)0.983:0.067379871)0.842:0.017401094,((((seq20367:0.012131074,seq8275:0.007987188)0.867:0.008044184,(seq6215:5e-09,(seq36753:0.011945417,seq7593:0.003896425)0.906:6e-09)0.898:5e-09)0.486:0.003933624,seq3621:6e-09)0.999:0.117266851,(seq23571:0.057401044,((seq4376:0.003894651,(seq15879:0.015781449,(seq27046:0.0,seq9919:0.0):6e-09)0.000:5e-09)0.899:0.047597509,(seq14535:0.090414865,(seq23878:0.01259703,seq34452:0.024876146)0.937:0.036569051)0.958:0.055671994)0.998:0.125641181)0.921:0.058144757)0.037:0.038752813)0.854:0.030689709)0.241:0.020067355)0.892:0.029062686)0.848:0.01185598,(seq3853:0.125079385,(((seq5767:0.088531261,((seq28653:0.051931888,((seq17828:0.01866903,(seq28773:0.059727766,(seq16967:0.019706976,(seq22106:0.031836237,(seq17620:5e-09,(seq11452:0.02457139,seq34878:0.012127348)0.014:0.007690569)0.829:0.00841734)0.975:0.042064791)0.896:0.028428384)0.498:0.011408725)0.626:0.032367548,((seq7618:0.014269231,(((seq15714:0.007791152,(seq16488:5e-09,(seq13923:0.011957877,seq4698:0.007884203)0.780:0.003902065)0.962:0.011878684)0.000:5e-09,seq3549:0.00387949)0.904:0.011859809,(((seq26227:0.0,seq9476:0.0):0.007847351,(seq25206:0.003879529,(seq12976:0.003882301,seq9922:0.003896266)0.753:0.003947258)0.940:0.01193736)0.000:5e-09,seq35413:5e-09)0.953:0.019657296)0.606:0.002229785)0.991:0.063476827,((seq29018:0.002066276,(seq9729:0.027174039,(seq16511:5e-09,(seq5317:0.003892424,seq6432:5e-09)0.863:0.003890605)0.734:0.006626886)0.900:0.021728679)0.953:0.044690176,((seq30359:5e-09,(seq19407:0.007895216,seq19998:0.003861699)0.785:0.016019332)0.992:0.044369178,(seq19409:6e-09,seq36745:0.024242568)0.812:0.023062536)0.848:0.014052526)0.746:0.019936189)0.729:0.013345563)0.913:0.031876414)0.808:0.012756403,((seq23931:0.016705943,(seq24013:0.0,seq29918:0.0):0.007396733)1.000:0.090131921,(((((seq28908:0.028584065,seq9221:5e-09)0.751:0.003282793,(seq18040:0.011979205,seq36573:0.025659399)0.870:0.012061957)0.969:0.020802688,seq11774:5e-09)0.759:0.012166253,seq7586:0.020215)0.964:0.025335615,seq34045:0.012647343)0.873:0.025005878)0.316:0.013768259)0.868:0.027113474)0.879:0.038523665,(((seq18287:0.046424347,((seq31502:0.003934479,(seq32723:0.0,seq9185:0.0):5e-09)0.883:0.007900676,((seq21186:0.003890867,seq23286:5e-09)0.510:0.011909501,seq8994:5e-09)0.932:0.01188477)0.893:0.016130596)0.000:5e-09,(((((((((((seq22844:0.007816083,(seq1444:5e-09,seq25283:0.007822703)0.846:0.003902163)0.670:5e-09,seq24587:0.003894755)0.912:0.003910535,seq36518:0.019860776)0.097:5e-09,(seq16145:0.042028298,seq7304:0.00429461)0.894:0.015883002)0.968:0.016218179,(seq13624:0.003894661,seq17662:6e-09)0.776:0.003871203)0.903:0.007975078,seq23745:5e-09)0.944:0.019395207,((seq12802:0.015824411,(((seq21733:0.004014888,seq23507:0.020178347)0.768:0.01606756,seq25225:5e-09)0.970:0.016266056,seq18007:0.003622439)0.874:0.008136712)0.935:0.016275773,seq29389:5e-09)0.735:0.004739971)0.745:0.008639474,(seq11463:0.049089922,seq25690:0.013121386)0.788:0.008355501)0.953:0.022502971,(seq37232:0.0,seq9427:0.0):0.016404943)0.739:0.00913516,seq22625:0.017345537)0.926:0.026293228,(seq25062:0.007663961,seq9912:0.012269477)0.995:0.058532363)0.239:0.027573475)0.995:0.110195472,(seq22216:0.031568384,(seq25330:0.056129848,seq25839:0.061737339)0.934:0.037381342)0.912:0.046315828)0.978:0.084414049)0.333:0.011971718,((seq22876:0.058960479,(seq12546:0.016551204,seq20895:0.020410226)0.733:0.006144584)0.582:0.0166929,(((seq18877:0.0,seq37431:0.0):0.039959766,seq9139:0.014624921)0.936:0.026044638,(((seq33332:0.01134841,((seq27972:0.020526647,(seq19128:5e-09,seq24283:0.023852638)0.928:0.016467166)0.710:0.029217683,((seq26117:5e-09,(seq22961:0.003902163,seq21572:0.00789225)0.928:5e-09)0.905:5e-09,((((((seq15108:0.010914191,((seq10884:0.0,seq29434:0.0):0.007924817,seq14667:0.007949021)0.943:0.017391219)0.394:0.007845503,seq32477:0.004877438)0.770:0.005598006,seq30044:0.00680967)0.896:0.010133285,seq12656:0.007909136)0.147:5e-09,((seq16282:0.003893369,seq32304:5e-09)0.917:0.010509069,seq20480:0.004655618)0.805:0.004660554)0.887:0.00785479,(seq18424:5e-09,seq12895:0.024359542)0.928:0.007853607)0.771:0.003867918)0.863:6e-09)0.698:0.009213353)0.728:0.004671978,(seq33853:0.0,seq6027:0.0):0.018475398)0.779:0.010735749,(((((seq18839:0.011854558,seq28544:5e-09)0.928:0.007313139,((seq18021:0.0,seq37359:0.0):5e-09,seq19724:0.024517356)0.791:0.002197684)0.791:0.002199237,seq9792:5e-09)0.901:0.011846368,(seq22407:0.008060971,seq33549:0.057738079)0.957:0.026393706)0.734:0.006485269,(seq15786:0.054724209,(((seq14645:0.009971156,(seq14512:0.014573159,seq29286:0.016525379)0.929:0.019891282)0.968:0.022234743,((seq23588:0.00392143,seq31159:5e-09)0.698:0.006559377,(seq21040:0.028696101,(seq19624:0.006339229,seq3999:0.022857558)0.981:0.033167418)0.809:0.010307317)0.929:0.01742666)0.876:0.013355772,seq34338:0.022379453)0.028:0.009733904)0.876:0.020943799)0.903:0.018657629)0.905:0.020367065)0.751:0.005149173)1.000:0.17453553)0.776:0.023481916)0.751:0.008671743)0.865:0.022344959)0.815:0.023608872,(seq12311:0.156741833,(seq22397:0.028148792,(seq25377:0.008138934,seq4181:0.007667769)0.921:0.03213826)1.000:0.162426569)0.453:0.012754541)0.993:0.165030945)0.835:0.048150786,((seq24733:0.055216686,(seq16020:0.091892663,(seq31057:0.050458585,seq35194:0.063441403)0.247:0.035894733)0.952:0.038539104)0.801:0.038281873,(seq12705:0.153251009,seq18404:0.125209428)0.539:0.02398342)1.000:0.28595661)0.740:0.023200997,(((((seq35025:0.011933138,((((((seq16702:0.0,seq26717:0.0):5e-09,seq11262:0.029818015)0.941:0.010794144,((seq16538:0.0,seq32511:0.0):0.003521322,(seq19366:0.003482601,(seq23723:0.0,seq31745:0.0):5e-09)0.786:0.003503975)0.749:0.003435229)0.884:0.007150992,((((seq12761:0.0,seq36013:0.0):0.003501048,seq14885:6e-09)0.850:0.003507069,(seq29677:0.007059389,(((seq14185:0.003492298,(seq16105:0.0,seq36468:0.0):5e-09)0.558:5e-09,seq16799:0.017933758)0.841:0.003506168,(seq14749:5e-09,(seq35017:0.003506929,seq35318:0.003500961)0.882:5e-09)0.913:5e-09)0.809:0.007120518)0.419:5e-09)0.235:5e-09,(seq17732:0.0,seq34019:0.0):5e-09)0.976:5e-09)0.976:0.010554811,seq29902:5e-09)0.958:5e-09,seq31191:0.021636505)0.943:0.054000753)0.999:0.261249456,((((((seq30546:0.010564306,(seq15292:5e-09,seq16094:0.003508509)0.000:5e-09)0.912:0.030603678,(seq7178:0.030609277,(seq29250:0.003424073,seq8372:5e-09)0.762:0.009709012)0.970:0.069524655)0.988:0.062418465,((seq20777:0.095902036,(seq24022:0.01892417,(seq25232:5e-09,(seq21488:0.003063911,seq6566:0.007247016)1.000:0.040140879)0.837:0.021642457)0.999:0.128044337)0.834:0.044645667,((seq16333:0.04806854,seq25019:0.044778492)0.869:0.035491555,((seq20948:0.001022852,seq31368:0.06429585)0.997:0.147827628,seq2090:0.274874775)0.204:0.042917434)0.824:0.026897068)0.722:0.010561059)0.981:0.065601575,(((seq23433:0.088577297,((seq8144:5e-09,(seq14514:5e-09,seq6848:0.014057037)0.435:0.003393227)0.970:0.051588274,((((seq13258:0.003381012,seq21478:5e-09)0.600:0.001561466,seq14008:0.076569386)0.861:0.018895037,(seq17235:5e-09,(seq12740:0.003381267,seq23206:5e-09)0.908:0.003380296)0.568:0.001017554)0.878:0.018979988,seq14109:0.010099321)0.992:0.060742878)0.889:0.021829556)0.828:0.027909651,((((((seq27194:0.044526485,(seq30776:0.013522232,(seq14850:0.003424099,seq26204:5e-09)0.860:0.007576697)0.859:0.007283479)0.895:0.014802071,(((((seq16926:0.003417468,((((seq30601:0.010475786,seq22628:0.0034065)0.928:5e-09,seq21539:5e-09)0.946:6e-09,(seq33824:5e-09,seq34678:0.006878788)0.974:0.013964713)0.852:0.003402226,seq27469:5e-09)0.867:6e-09)0.916:0.006910956,(((((((((seq31461:0.01040575,((seq26136:0.003401498,((seq37042:0.006866993,seq5469:0.010349616)0.077:5e-09,seq14286:5e-09)0.919:0.003412644)0.873:6e-09,seq31588:5e-09)0.943:5e-09)0.715:0.006835624,seq34879:0.006908988)0.171:5e-09,(seq32139:0.006848249,seq20778:0.003412642)0.364:5e-09)0.946:0.006832923,(((seq32013:0.0069062,(seq1871:5e-09,seq2534:0.003402246)0.746:6e-09)0.859:0.003409068,(seq36781:0.006908735,seq3455:5e-09)0.859:0.003402663)0.917:5e-09,seq2426:5e-09)0.883:5e-09)0.206:5e-09,(seq18776:6e-09,seq37020:0.003402241)0.943:0.006836397)0.925:0.00689569,((seq26302:0.0,seq4962:0.0):5e-09,(seq7665:0.003409072,seq15185:0.003409535)0.905:5e-09)0.918:5e-09)0.801:5e-09,(seq31345:0.020176546,seq37288:0.01098986)0.924:0.015974625)0.857:0.007096978,seq27241:0.006775183)0.956:0.014163152,(seq34590:5e-09,(seq4177:5e-09,seq6631:0.003424081)0.931:0.003402227)0.995:0.017874989)0.768:5e-09)0.844:0.003415105,seq28047:5e-09)0.878:5e-09,(seq13776:5e-09,seq27152:0.0176468)0.996:0.025505005)0.792:0.003429305,(((seq25667:0.004737002,(seq30708:0.010390118,seq31967:0.010557596)0.970:0.021009341)0.943:0.016743809,(seq29526:0.018065379,seq33111:0.003486932)0.748:0.01010769)0.555:0.000611216,(seq27799:0.003328158,(seq7107:5e-09,(seq37065:0.006862346,(seq28139:5e-09,seq30019:0.00683845)0.285:5e-09)0.860:0.003424054)0.894:0.006944096)0.900:0.007092509)0.939:0.010467425)0.472:5e-09)0.910:0.017642062,(seq34916:5e-09,(seq16893:5e-09,(seq33284:5e-09,(seq31842:0.014063256,(seq17432:0.003417453,seq24381:5e-09)1.000:0.060647346)0.910:5e-09)0.928:0.003407612)0.952:0.006865372)0.992:0.031735433)0.000:5e-09,seq26108:0.023290603)0.953:0.02519483,(seq26175:0.045492739,((seq20273:0.0,seq37499:0.0):0.100789236,seq26845:0.101477848)0.952:0.074179368)0.188:0.010369103)0.946:0.023654337,(((seq30554:0.003411088,(seq24062:0.006925157,(seq34379:0.0,seq8516:0.0):0.010475697)0.693:5e-09)0.970:0.025138955,((seq20306:0.003404598,seq28415:5e-09)0.876:0.007051502,(seq29658:0.021715526,seq14238:0.021647199)0.887:0.010695764)0.930:0.017890501)0.620:0.017704579,seq6591:0.055722868)0.742:0.004179361)0.906:0.01842035)0.000:5e-09,((seq27346:0.011683804,(seq35749:0.025856742,(seq36964:0.020168157,(seq22401:5e-09,seq24200:0.007044943)0.877:0.009125619)0.621:0.009206537)0.730:0.018237972)0.991:0.055980131,(((seq35518:0.010121015,((seq32278:0.003660016,((seq27250:0.003584634,(seq13202:0.003645707,seq21073:5e-09)0.778:0.003716612)0.868:0.007495283,(seq13079:0.003704934,seq36765:0.007337661)0.855:0.00733712)0.839:0.007505918)0.763:0.003772716,(seq12488:0.00362039,(seq23373:5e-09,seq37067:0.00362303)0.976:0.019031728)0.902:0.011280554)0.822:0.012740627)1.000:0.095716077,((((seq28829:0.003427339,seq35176:0.006901807)0.792:5e-09,(seq26483:0.017866474,seq17090:0.017884743)0.652:0.006972236)0.825:0.005943638,(((seq15319:0.0,seq25398:0.0):6e-09,(seq25674:6e-09,(seq33745:0.006891978,seq8881:5e-09)0.855:0.003417469)0.957:0.010474733)0.902:0.013303596,(seq21335:0.00253443,seq32947:0.001062824)0.989:0.030677462)0.870:0.007897224)0.839:0.007424403,((((seq28309:6e-09,((seq11998:0.0,seq37351:0.0):5e-09,seq15526:0.013972905)0.843:0.003418162)0.928:0.012506412,(((seq28527:0.003340285,(seq11132:0.040825045,seq32616:0.003555222)0.243:0.010595975)0.976:0.026621509,(seq17148:0.003386326,seq35898:0.010486685)0.904:0.015201046)0.733:0.004990662,seq31156:0.041418847)0.830:0.007140445)0.756:0.004666142,((seq23840:0.027554558,seq32384:0.019236166)0.869:0.010533471,((((((seq14375:0.0,seq9551:0.0):6e-09,((seq19993:0.0,seq28681:0.0):6e-09,seq35136:0.006856805)0.926:0.006829315)0.857:0.003409104,seq27733:5e-09)0.709:0.002535461,seq26032:0.026157735)0.937:0.015070623,(seq34778:0.014165775,seq26969:0.01066517)0.774:0.002903515)0.749:5e-09,(seq16925:0.003438666,(seq11995:0.003409106,seq32465:5e-09)0.899:0.006898855)0.896:0.007137417)0.856:0.006757921)0.885:0.007249908)0.000:6e-09,(seq19199:0.00692495,seq22181:0.017691023)0.877:0.007165628)0.938:0.01558906)0.869:0.014676713)0.840:0.01258244,((seq36042:0.102213245,seq36060:0.007967072)0.135:0.015769162,(((((seq24073:0.006960993,seq24262:5e-09)0.965:0.026451334,((seq32052:0.025092763,(seq27446:5e-09,(seq22288:0.00354814,((seq33222:0.013578575,(seq15537:0.003412174,(((seq15528:0.003433118,((seq18715:0.003417464,seq30654:5e-09)0.862:0.006909115,((seq15539:0.003424068,(seq16956:5e-09,((seq12873:0.0,seq33029:0.0):0.003424066,seq13224:0.014086963)0.726:6e-09)0.950:0.006847784)0.684:5e-09,seq24360:5e-09)0.911:5e-09)0.909:0.006909125)0.614:5e-09,((seq16472:0.0,seq24985:0.0):0.006847786,seq33226:5e-09)0.921:0.003417466)0.777:5e-09,(seq29802:5e-09,((seq26963:0.005643863,seq24137:0.006062517)0.791:0.006054841,seq25102:0.007099054)0.868:0.007081038)0.929:0.007020092)0.225:0.007112134)0.761:0.004090604)0.766:0.01094824,seq16051:0.017670784)0.702:0.003769491)0.932:0.010618835)0.819:5e-09)0.584:0.003712261,seq30202:0.010423248)0.822:0.011719633)0.895:0.017032189,(seq26089:5e-09,seq32784:0.010207002)0.995:0.029117276)0.000:6e-09,seq29182:0.054717136)0.768:0.011552543,(((seq26422:0.017610623,(seq11531:0.006908824,seq22578:5e-09)0.725:0.003698134)0.988:0.025516768,((((seq26146:0.013857255,((seq25662:5e-09,(seq23659:5e-09,(seq22949:0.010206965,seq8104:0.003351208)0.748:6e-09)0.921:0.003336816)0.000:5e-09,(seq22892:0.01047244,(seq22910:0.006701476,seq37149:5e-09)0.839:0.006693055)0.966:0.014066523)0.767:0.003331325)0.724:0.00391026,(((seq24656:0.014123548,seq29703:0.010765635)0.962:0.017977264,seq4560:5e-09)0.642:0.001066909,seq20848:0.030774295)0.841:0.023495796)0.986:0.038597462,(((seq18894:0.01139776,((seq29839:5e-09,seq7325:0.003424104)0.942:0.014215001,seq31200:0.007139505)0.635:0.002564813)1.000:0.094406576,seq35897:0.01285422)0.228:0.009008865,seq30203:0.006975117)0.832:0.015657359)0.000:0.005731287,((seq29640:0.010889811,(((seq20460:5e-09,seq37514:0.003463828)0.549:5e-09,((seq17315:0.006989183,((((seq17390:5e-09,((seq10456:0.007007398,seq25950:5e-09)0.867:0.006948363,((((seq11799:0.003463812,seq12079:5e-09)0.540:5e-09,seq17560:0.014343587)0.914:0.002307743,seq30245:0.002308635)0.914:0.00230922,(seq21104:0.0,seq32222:0.0):5e-09)0.110:5e-09)0.871:0.003472447)0.758:0.003001619,seq31321:0.007688777)0.874:0.007778074,(seq26131:0.014206096,seq7877:0.014645219)0.876:0.00786997)0.846:0.004007658,((seq19629:0.011105131,(seq26313:0.017922536,seq26130:0.009397448)0.751:0.005322321)0.786:0.003954127,(seq30688:6e-09,(seq11618:0.003463845,seq20067:5e-09)0.914:0.003472448)0.749:5e-09)0.914:0.004962886)0.924:0.004964547)0.307:5e-09,seq31357:5e-09)0.847:0.007382545)0.665:0.00752435,(seq13897:0.001742575,(seq23762:0.010491907,seq16574:5e-09)0.919:0.006534977)0.767:0.002107148)0.970:0.019245604)0.745:0.003173203,((seq19256:0.007116682,((seq24435:5e-09,seq25644:0.006908837)0.969:0.019764034,((seq18785:0.006891992,(seq18974:5e-09,(seq31909:0.006908907,(seq35822:0.0,seq9461:0.0):0.006873562)0.946:5e-09)0.896:5e-09)0.994:0.034622541,seq8847:0.015802053)0.796:0.007235812)0.831:0.008505048)0.963:0.017806566,seq25349:5e-09)0.992:0.030070656)0.968:0.022315537)0.000:5e-09)0.960:0.013942473,(((seq13813:0.010147071,seq25137:0.024165238)0.782:0.009703614,(seq9628:0.006341453,(seq28486:0.010660515,seq30138:5e-09)0.754:0.004232678)0.982:0.028847284)0.143:0.004051606,((((seq26821:0.00320759,(seq11418:0.011419204,((seq19465:5e-09,(seq16719:5e-09,seq31947:0.010010827)0.997:0.021377251)0.983:0.022544277,(seq9862:0.002190989,seq19499:0.034247202)0.857:0.007367933)0.890:0.010698189)0.930:0.013455848)0.779:0.014501141,(((seq31000:0.007039198,((((seq13746:0.0,seq28324:0.0):0.006874986,((seq25351:0.029715859,seq35403:0.011302169)0.867:0.010712002,(seq31105:0.010456055,(seq27988:5e-09,((seq18241:0.0,seq34610:0.0):0.003424057,seq9302:5e-09)0.918:0.003409067)0.903:5e-09)0.296:0.006749114)0.906:0.010927713)0.776:5e-09,seq35020:5e-09)0.789:0.003473001,(seq13002:5e-09,seq28283:0.01790188)0.821:0.003504405)0.762:0.003341216)0.084:0.010562409,seq36643:0.021038522)0.944:5e-09,seq9831:5e-09)0.755:5e-09)0.868:0.003438693,((seq26133:5e-09,(seq22838:5e-09,((seq19265:0.0,seq36006:0.0,seq4478:0.0):0.003403218,seq32759:6e-09)0.863:0.003409101)0.960:0.010456057)0.954:0.01392285,((seq13793:0.004695923,(seq16362:0.013136696,((seq16217:0.0,seq19148:0.0):5e-09,(seq22347:0.0,seq32031:0.0):0.021247407)0.822:0.008092399)0.838:0.014109428)0.936:0.017087856,(seq29106:5e-09,(seq22760:5e-09,seq29687:0.00340029)0.902:0.003401525)0.758:0.003622245)0.623:0.006841058)0.653:5e-09)0.896:5e-09,(((seq26956:0.012209821,(seq35214:0.028026598,seq32906:0.005067706)0.735:0.008698436)0.931:0.013512468,(seq30320:5e-09,(seq12575:0.010724197,seq31064:0.010834855)0.809:0.010650021)0.903:0.013922363)0.761:5e-09,(seq23992:0.01409724,(seq14412:6e-09,((seq15617:0.025085645,seq13141:0.0091041)0.470:0.008980827,seq12545:5e-09)0.950:0.010386214)0.743:0.00336991)0.901:0.007026521)0.905:0.006937159)0.936:0.016489285)0.912:0.012923065)0.689:0.004239982)0.834:0.008023894)0.900:0.015157817)0.636:0.003132777)0.957:0.021678423)0.886:0.018132437)0.922:0.030311527,((seq21932:0.060196154,seq25129:0.035590791)0.987:0.126489854,(seq25597:0.085603661,((((seq29435:6e-09,(seq19722:0.003047139,seq23300:0.010767061)0.992:0.01807913)1.000:0.163841671,seq35928:0.013324275)0.134:0.017474682,seq30869:0.074398233)0.953:0.041054717,(((((seq20677:0.023915799,((seq18669:5e-09,seq35066:0.006869088)0.969:0.03306386,(seq15191:0.017671973,((seq26958:0.028952948,(seq34802:0.006818756,seq36807:0.007063531)0.877:0.021025113)0.938:0.022735794,(seq16531:0.035981741,seq36979:0.000701552)0.991:0.044285925)0.764:0.010785848)0.919:0.021991217)0.982:0.029138758)0.821:0.007432316,(seq23162:0.025062315,seq27798:0.058384181)0.943:0.02290707)0.864:0.010131883,seq19138:0.035168235)0.811:0.008340135,((seq32665:0.021123771,(seq21653:0.016328065,seq33161:0.026757244)0.936:0.015125085)0.677:0.020919816,(((((seq11236:5e-09,((seq10484:0.003433126,((((seq28698:0.014313383,((((seq22140:0.007015466,seq29239:0.006873732)0.937:0.010520301,((seq33940:0.016843843,seq33958:0.024867029)0.883:0.01254281,((seq17096:0.00691616,((seq31793:0.054752745,seq19535:0.008796327)0.012:0.005487101,seq25687:0.018475141)0.806:0.006497163)0.902:0.007007776,seq31851:0.017717473)0.633:5e-09)0.014:0.007012279)0.000:5e-09,seq32231:0.010429483)0.822:0.010412547,seq19127:0.00347484)0.755:0.003233238)0.922:0.010888491,(seq18440:0.013904328,seq31750:5e-09)0.743:0.006960453)0.867:0.006959595,seq26753:5e-09)0.753:0.004005131,((seq14136:0.009552249,(seq20311:0.060114977,seq7029:0.041633303)0.935:0.035134283)0.756:0.009502553,(seq21304:5e-09,seq26995:0.017509705)0.990:0.029694658)0.880:0.01649808)1.000:0.041267272)0.857:6e-09,seq17114:5e-09)0.924:0.003402223)0.000:6e-09,seq8838:0.003424079)0.821:0.022363344,(seq14836:0.074160262,(seq30481:0.003286822,(seq30211:0.010578306,(seq26932:0.003577255,(seq33683:0.013740951,seq18393:0.030021707)0.894:0.011148008)0.946:0.013835776)0.053:0.003647928)0.956:0.049196401)0.663:0.03569388)0.975:0.057639445,((seq21842:0.019275658,seq34608:0.01364163)0.887:0.021099405,(seq28373:0.010255297,(seq32136:0.050316787,seq32093:0.042621442)0.862:0.023606951)0.993:0.077512519)0.850:0.021574492)0.816:0.015584093,(seq13275:0.040439696,(seq35225:0.068395352,(seq18519:0.01797472,((seq17316:6e-09,(seq36408:0.010485447,seq23132:0.003411969)0.893:0.006929399)0.761:0.003622519,(seq26138:0.035467704,seq33465:0.013456881)0.836:0.013084696)0.968:0.018088266)0.877:0.0145656)0.726:0.006989195)0.876:0.008427481)0.000:5e-09)0.906:0.016785483)0.947:0.02863555,(((seq23016:0.0,seq25483:0.0):5e-09,(seq14309:0.033923572,seq37299:0.037783295)0.762:0.005622699)0.883:0.01626733,seq36623:0.001436891)1.000:0.061439059)0.798:0.013999051)0.824:0.016174813)0.970:0.072480142)0.963:0.0669973)0.723:0.019145734,seq31009:0.28759702)0.962:0.119866894)0.979:0.115369644,((seq32775:0.272648981,(((((((seq17265:0.004962888,seq18207:0.094757758)0.745:0.005944933,seq27993:0.009240131)0.864:0.010047254,(seq19869:0.149486288,seq27766:0.166201002)0.967:0.074050951)0.720:5e-09,((seq35091:0.025549895,(seq21729:5e-09,(seq30201:0.004988594,seq31257:0.005030039)0.897:0.01008513)0.782:0.005022175)0.727:0.004204253,(seq10700:0.0,seq37128:0.0):0.01597993)0.787:0.005050085)0.919:0.028842827,(seq12339:5e-09,(seq11311:5e-09,seq29915:0.015234787)0.916:0.010041826)0.696:0.007906186)0.980:0.104468598,((seq35611:0.051800036,(seq28885:0.053561214,(seq14447:0.01051057,(seq22301:0.0,seq29175:0.0):0.025434665)0.889:0.021329168)0.865:0.037414561)0.989:0.122346845,(seq31062:0.17757194,(seq20611:0.002090695,seq22372:0.012946542)1.000:0.34947071)0.958:0.166820395)0.819:0.033851981)0.947:0.115983034,((seq19153:0.217420006,((seq26279:0.004942678,seq31474:5e-09)0.738:0.006416669,(seq16781:0.045253275,(seq27802:0.007915086,((seq12934:0.0,seq35543:0.0):0.004972136,seq25433:0.004970264)0.932:0.017522775)0.426:0.010118613)0.752:0.005928621)0.905:0.060484217)0.983:0.13540457,(((((seq24822:0.12467998,(seq27189:0.038625863,(seq10298:0.037456039,seq36863:0.048188969)0.981:0.051243211)0.710:0.010659863)0.865:0.020635523,((seq35419:0.019789878,((seq29321:0.004396023,seq29539:0.01077627)0.962:0.044825437,(((((((seq3590:5e-09,(seq11578:6e-09,seq35090:0.010004619)0.849:0.00500068)0.445:6e-09,(seq13841:0.015211228,seq4235:5e-09)0.458:0.005008134)0.942:0.015137274,((seq22208:0.004995232,seq6993:5e-09)0.957:0.021183144,(((seq13455:0.010463288,((seq6480:0.031218036,(seq13162:0.004981103,seq4747:5e-09)0.934:6e-09)0.963:0.020789252,seq9481:0.005056633)0.925:0.015798141)0.705:0.003796366,(seq3139:5e-09,((((((seq24674:0.0,seq26749:0.0):0.010094896,(seq15219:0.015217015,seq15728:5e-09)0.898:0.010083993)0.780:0.005041658,seq24746:0.004988333)0.899:5e-09,seq15732:5e-09)0.900:6e-09,((seq30828:0.009995034,seq13216:0.005008182)0.533:5e-09,(seq8260:0.00500084,seq23176:0.020495228)0.807:5e-09)0.926:0.004985823)0.864:0.010176043,(seq26407:0.010036803,(seq18148:0.004982696,seq32641:5e-09)0.949:5e-09)0.901:0.010182582)0.883:0.010132781)0.924:0.016360902)0.970:0.026943424,(seq26086:0.005299777,(seq22069:0.010052327,seq30723:5e-09)0.297:0.009933642)0.953:0.021339747)0.742:0.00454306)0.477:0.026271696)0.927:5e-09,(seq17343:0.005009826,((seq37236:0.042289491,(((((seq14875:0.0,seq25714:0.0):0.015371641,(seq1622:5e-09,seq28361:0.025562242)0.399:0.004898429)0.880:0.010220057,(seq11499:6e-09,(seq23595:5e-09,seq9881:0.005005042)0.856:0.005017836)0.858:0.005008134)0.000:5e-09,seq36604:5e-09)0.948:0.02012089,(seq12157:6e-09,(seq7164:0.020127985,(seq27990:0.0,seq9053:0.0):5e-09)0.878:0.004985781)0.939:0.015528556)0.734:0.0045418)0.930:0.01558884,(seq10498:5e-09,(seq9118:0.015180067,(seq22688:5e-09,seq28108:0.009997854)0.872:0.010077472)0.716:0.010106798)0.853:0.010459791)0.765:0.004630371)0.538:0.0100567)0.992:0.047222889,((seq27858:0.038108672,(seq23973:0.034841115,seq11040:0.06932952)0.853:0.016046022)0.891:0.019241991,((((seq16723:0.030827028,seq4495:5e-09)0.976:0.042268053,seq31779:0.0423405)0.894:0.015978207,(seq21065:0.010166588,seq29297:0.004921205)0.861:0.010197212)0.303:0.004940349,(((seq16054:0.0,seq29345:0.0):0.005000681,seq5502:5e-09)0.860:0.005000683,(seq21477:0.010066617,seq16483:5e-09)0.349:5e-09)0.999:0.063100811)0.699:5e-09)0.945:0.020915368)0.922:0.019849326,seq22972:6e-09)0.959:0.041929826,(seq15470:0.0,seq25789:0.0):0.030974863)0.935:0.04157024)0.872:0.020947405)0.910:0.025535246,((((seq34183:0.073543178,((seq19602:0.002136362,seq22904:0.009552025)0.748:0.003826065,((seq10206:5e-09,(seq25093:5e-09,(seq25768:0.005040089,seq6052:0.005045643)0.398:5e-09)0.909:0.00503307)0.000:5e-09,seq29049:0.005045643)0.768:0.004829329)0.748:0.011933592)0.902:0.024462379,(seq32426:0.06347519,(((((((seq36804:0.111338452,(seq8096:0.092527807,(seq14849:5e-09,seq5239:0.031071959)0.972:0.071782999)0.813:0.03796626)0.934:0.06696211,(seq22264:0.028281536,(seq11297:0.025784775,seq12031:5e-09)0.944:0.047349519)0.340:0.020170303)0.753:0.015489046,((((seq26183:0.0,seq9241:0.0):0.026054959,(seq23150:0.009665138,(seq24711:5e-09,(seq28357:0.009969369,(seq20452:5e-09,seq17616:0.036016985)0.370:0.020689762)0.885:0.015462867)0.833:0.017057184)0.962:0.040192539)0.075:5e-09,((seq24676:0.005810109,((((((seq26688:5e-09,seq33085:0.004983609)0.034:0.009965181,seq29680:0.025628675)0.842:0.010179768,(seq16679:5e-09,(seq25251:0.005000681,(seq11444:0.005000685,seq12253:5e-09)0.930:0.010036807)0.908:5e-09)0.000:5e-09)0.000:5e-09,(seq15201:0.064245658,(seq16384:5e-09,(seq23403:0.0,seq30321:0.0):0.01521123)0.000:5e-09)0.880:0.009993529)0.906:0.022985781,(seq20565:0.005000677,seq33774:6e-09)0.837:0.016507448)0.653:0.016743985,(seq21452:0.038895487,(seq23536:0.0,seq27180:0.0):0.033626815)0.901:0.023583287)0.755:0.007235096)0.668:0.010351031,((((seq11591:6e-09,((seq14526:0.0,seq22769:0.0):0.020236434,seq23075:6e-09)0.858:0.004995225)0.895:0.010190653,((seq17173:6e-09,seq17264:0.015099344)0.419:5e-09,((((seq19540:5e-09,(seq1583:5e-09,(seq26471:0.0,seq8439:0.0):0.005008133)0.855:0.004986206)0.962:6e-09,(seq18600:0.004986207,seq4494:5e-09)0.991:0.025406618)0.959:0.020672991,((seq20472:0.005018328,seq5030:5e-09)0.926:0.004986288,(((seq10577:0.0,seq27251:0.0):5e-09,(seq13701:5e-09,(seq21103:0.010096389,(seq6483:5e-09,seq23210:0.005018332)0.000:5e-09)0.866:0.00501833)0.934:0.010076703)0.949:0.009994539,(seq27591:0.029430522,(seq25471:0.038265733,seq7701:0.018991474)0.760:0.010065715)0.761:0.006523127)0.787:5e-09)0.930:5e-09)0.955:0.015071143,((seq8171:0.00500068,(seq7592:5e-09,((seq5857:5e-09,((((((seq12635:5e-09,((seq16736:5e-09,(seq5227:0.010017154,((seq15873:0.0,seq9770:0.0):5e-09,(seq19842:0.0,seq36495:0.0,seq6274:0.0):0.005000675)0.461:5e-09)0.874:0.005018325)0.248:0.00273985,(seq15244:0.0,seq25925:0.0):0.025407154)0.731:0.002521462)0.889:0.005018331,seq12915:6e-09)0.870:0.005018322,seq8298:0.005000685)0.885:5e-09,seq10266:5e-09)0.925:5e-09,(((seq23563:0.0,seq27178:0.0):5e-09,(seq20417:0.025889564,(((seq14628:0.0,seq5963:0.0):5e-09,((seq15667:5e-09,(seq12261:0.020419198,seq8964:5e-09)0.901:0.009996192)0.845:0.005018324,(seq2078:5e-09,seq9920:0.004980806)0.851:0.005000675)0.917:5e-09)0.912:6e-09,(seq26300:5e-09,(((seq16011:5e-09,seq19529:0.004980716)0.937:5e-09,seq5589:0.02575359)0.909:0.020662963,seq12937:0.015233539)0.982:5e-09)0.926:0.004986208)0.827:0.010017154)0.987:5e-09)0.896:5e-09,(((seq1056:0.0,seq4492:0.0,seq7373:0.0):0.004982697,seq35586:5e-09)0.887:0.004983532,seq6069:5e-09)0.858:0.005000685)0.948:0.009994533)0.941:0.010055687,seq23042:0.020637618)0.588:6e-09)0.941:0.010028824,seq10575:0.009996183)0.931:6e-09)0.914:5e-09)0.924:0.010025774,((seq18432:5e-09,seq33245:0.010116636)0.805:0.00861244,(seq31648:0.006675165,((((((((seq1850:5e-09,((seq33695:0.015140175,(seq10576:0.004988114,(seq27595:5e-09,(seq8309:0.010037531,(seq14241:0.005018326,seq3094:5e-09)0.847:0.005018331)0.456:5e-09)0.945:0.009995533)0.529:5e-09)0.841:0.005016582,seq37306:5e-09)0.891:0.005018323)0.775:0.00497678,((((seq2695:5e-09,(seq5822:5e-09,(seq3748:0.015188261,(seq15234:5e-09,((seq3417:5e-09,((seq28033:0.005000675,(((seq11788:0.0,seq18850:0.0):5e-09,seq26606:0.004980715)0.858:0.004988336,seq2869:5e-09)0.638:6e-09)0.845:0.004998483,(seq3392:6e-09,(((seq25643:6e-09,(seq10158:0.015123438,((seq32854:0.0,seq8754:0.0):0.015058554,seq19864:5e-09)0.592:5e-09)0.973:0.015218195)0.836:0.004987294,(seq16987:0.005017725,seq37518:0.015175805)0.478:6e-09)0.941:0.010057659,(seq1889:5e-09,((seq29860:5e-09,(seq37265:5e-09,seq37376:0.005008138)0.881:0.009996194)0.960:0.015278344,seq32584:0.005000681)0.911:5e-09)0.912:5e-09)0.912:0.005000636)0.372:0.004985786)0.886:5e-09)0.924:5e-09,(seq19523:5e-09,(seq12192:5e-09,seq18387:0.020292023)0.912:0.010041831)0.928:0.010101663)0.923:0.00999453)0.875:0.005000676)0.821:5e-09)0.926:0.004986205)0.438:6e-09,seq17272:0.005018333)0.920:0.005000685,seq34457:5e-09)0.899:0.010072131,seq14880:5e-09)0.256:0.00512195)0.867:0.01011884,seq12753:0.005425663)0.772:0.008249078,seq9892:0.020225503)0.751:0.007649349,seq29296:0.005161381)0.855:0.013316581,(seq16077:0.026648554,(seq11976:5e-09,(seq16969:0.004581892,seq23728:0.015917818)0.968:0.026490357)0.955:0.033798411)0.776:0.018217558)0.879:0.01252587,(seq28425:0.005000651,(seq27547:0.010082113,seq37326:0.015148228)0.889:0.01013314)0.779:0.005298579)0.542:0.001551687,seq36631:0.036079199)0.836:0.017939406)0.186:0.004892693)0.887:0.011725252)0.399:5e-09)0.861:0.010113758)0.921:0.015407756)0.695:0.004959391,((((seq10138:5e-09,seq21356:0.015150827)0.922:0.010055684,seq7943:5e-09)0.911:0.01011664,((seq14077:0.043419306,(seq17872:0.025838484,(((seq5470:0.014034087,(seq6667:5e-09,seq9863:0.005018326)0.995:0.067607559)0.253:0.012913506,seq21576:0.029625035)0.860:0.011443506,seq16849:0.020298705)0.915:0.020682454)0.973:0.037831932)0.988:0.060007981,(seq9587:5e-09,((seq27704:5e-09,((seq5852:5e-09,seq9867:0.010017156)0.920:0.009994536,(seq12234:0.010017156,(seq12701:5e-09,seq9403:0.004995229)0.385:6e-09)0.857:0.005000677)0.905:5e-09)0.941:5e-09,(seq25809:5e-09,(seq10936:0.002819568,(seq14261:0.004983525,seq3226:5e-09)0.773:0.002820751)0.931:0.009397231)0.925:0.010012878)0.930:0.010055694)0.000:5e-09)0.879:0.010027358)0.582:5e-09,seq19368:5e-09)0.852:5e-09)0.396:0.010250814,(seq32198:0.054070247,(seq5583:5e-09,(seq15112:5e-09,(seq28209:0.020558526,((seq31406:0.0,seq5398:0.0):5e-09,(seq13104:5e-09,(seq1504:5e-09,(seq18420:5e-09,seq28382:0.00500813)0.856:0.005000686)0.858:0.005018327)0.846:0.005000679)0.865:0.005000686)0.681:5e-09)0.952:0.009996191)0.746:0.004725962)0.873:0.015810094)0.978:0.032664222)0.949:0.030309587)0.959:0.037529823,(seq5612:0.03869595,(seq21552:0.065999818,((seq19908:0.026264731,seq30327:0.004441189)0.917:0.020462697,(seq10097:0.015260359,seq8709:0.004884549)0.832:0.010912098)0.993:0.055839676)0.817:0.014054081)0.895:0.024863885)0.869:0.025829881)0.395:0.011857544,((seq24870:6e-09,seq30718:0.020628428)0.871:0.02137429,(seq37240:0.046471174,seq18561:0.115922265)0.759:0.026875883)0.762:0.007119122)0.000:6e-09,(((seq27211:0.015269157,((seq25405:0.037866217,seq30712:0.039355986)0.687:0.009999185,(((seq12173:0.0,seq36692:0.0):0.005018324,seq26524:5e-09)0.950:0.032478206,(seq21449:5e-09,(seq16977:0.025651578,seq32063:5e-09)0.870:0.01007671)0.978:0.043958701)0.875:0.025190559)0.996:0.078562235)0.798:0.01435179,(((((seq3450:5e-09,((seq20229:0.004514971,seq28726:0.021338307)0.877:0.021219256,((seq12242:5e-09,seq20761:5e-09)0.662:5e-09,(seq10324:0.020301379,((seq10684:5e-09,((seq6582:0.005008138,(seq4127:5e-09,seq9663:0.00499125)0.529:5e-09)0.862:0.005018323,(seq4793:5e-09,seq7079:0.00501833)0.792:0.010037539)0.880:5e-09)0.902:5e-09,(seq24382:5e-09,seq7226:0.010070521)0.994:0.030781793)0.806:0.010041317)0.883:0.010062938)0.908:5e-09)0.103:0.004990286)0.857:0.005002603,(seq1305:0.005008135,(seq3010:5e-09,(seq34798:0.005000676,(seq13055:5e-09,((seq29553:0.0,seq9794:0.0):5e-09,(seq30471:0.005018332,seq3349:5e-09)0.886:0.005000677)0.859:0.005008144)0.835:0.00498621)0.896:5e-09)0.881:5e-09)0.797:5e-09)0.787:0.009289536,((seq30710:0.031154891,seq34276:0.01500919)0.991:0.061289019,(seq28226:0.010299036,((seq23055:0.0,seq26079:0.0):0.020268161,seq30247:0.005063365)0.943:0.020509299)0.950:0.037121069)0.902:0.022032623)0.946:0.021069867,(seq21125:0.090148392,(seq9485:6e-09,((((seq4433:5e-09,(seq22752:0.005018325,(seq23058:0.0,seq33132:0.0):5e-09)0.969:0.020427339)0.801:0.010093989,(seq19192:0.005018329,seq27398:5e-09)0.778:0.004968956)0.814:0.005048266,seq22563:5e-09)0.996:0.031312751,((seq10289:6e-09,((seq33978:5e-09,(seq17075:5e-09,(seq29824:0.004991243,seq5385:5e-09)0.868:0.004995223)0.920:0.004983521)0.968:0.015091733,seq8781:5e-09)0.979:0.01505411)0.847:0.004952655,seq20568:5e-09)0.917:5e-09)0.901:0.009978947)0.861:0.014692907)0.825:0.009924088)0.989:0.060486902,(((seq16681:0.0242582,((seq10637:0.026969121,seq30464:0.042497835)0.859:0.019188534,(seq3826:0.028279154,seq31690:0.070902529)0.000:0.006478234)0.973:0.042751072)0.839:0.021436824,((seq9827:0.012193574,(seq21868:0.018563186,(seq13078:0.050490752,(seq25239:5e-09,seq29943:0.004986212)0.898:0.018924063)0.860:0.012709024)0.963:0.044684523)0.978:0.054934538,((seq24722:0.037445431,seq26870:0.014343644)0.881:0.017766235,((seq37548:6e-09,(seq25192:5e-09,seq10925:0.020303433)0.950:0.010036805)0.987:0.049336607,((seq30679:0.007605305,((seq32069:0.042618524,(seq28797:0.004552648,seq16522:0.01056653)0.000:5e-09)0.485:0.017785845,seq27648:0.056090712)0.928:0.021405348)0.859:0.020431312,((seq25104:0.0,seq33470:0.0):0.0314901,seq29906:0.01047383)0.882:0.018217245)0.956:0.037712719)0.992:0.050419306)0.251:0.005525195)0.936:0.031781646)0.901:0.03617363,((seq29163:0.039013481,(((seq26135:0.078196566,(seq10150:0.048792781,seq9250:0.057353332)0.624:0.016586516)0.997:0.059235703,seq27373:0.009772783)0.812:0.01580466,seq26730:0.006478591)0.942:0.037892857)0.940:0.048145554,((seq18827:5e-09,seq29838:5e-09)0.880:0.018301928,(seq21364:0.024318055,seq15297:0.051482453)0.872:0.014188768)0.038:0.019953921)0.291:0.045824028)0.866:0.017254938)0.956:0.042377678)0.860:0.023925177,((seq24054:0.0,seq31657:0.0):0.07669766,(((((((((seq21339:0.007315757,(seq20789:0.069385383,seq7772:0.051068283)0.327:0.025075722)0.976:0.049894439,(seq17321:0.005377619,seq7979:0.009570155)0.964:0.058662743)0.697:0.00612315,((seq12542:6e-09,(seq3397:0.015092663,(((seq17791:0.004956883,((seq19519:0.009949632,seq884:5e-09)0.848:0.004986483,((seq20211:0.004952122,seq4351:5e-09)0.859:0.004986487,(seq1104:5e-09,seq28552:0.00495213)0.846:6e-09)0.905:0.009953845)0.666:6e-09)0.056:5e-09,((seq13277:5e-09,((seq17355:0.0,seq4072:0.0):5e-09,(seq10121:0.004986495,(seq24354:5e-09,(seq18067:5e-09,seq32796:0.015033464)0.852:0.00498649)0.862:0.00995385)0.614:5e-09)0.931:0.004959977)0.444:5e-09,(seq10620:0.002472729,(seq2986:0.002796771,seq31101:0.012264199)0.771:0.010135394)0.863:0.012651618)0.928:0.009936345)0.910:0.009967575,(((seq23970:6e-09,((seq16600:0.004810269,seq33027:0.0152987)0.990:0.030756934,((((seq16156:5e-09,(seq33410:0.010012659,(seq22788:0.009983996,seq5157:5e-09)0.046:5e-09)0.883:0.004976422)0.922:0.003308353,(seq17065:0.00495477,((seq15687:0.0,seq18165:0.0,seq26876:0.0):5e-09,seq28120:0.004953239)0.174:5e-09)0.922:0.003310461)0.922:0.00330944,((seq11405:5e-09,((seq7371:5e-09,(seq9997:0.004986487,seq7540:0.004952119)0.890:5e-09)0.902:5e-09,((seq29701:0.00495687,seq37445:5e-09)0.222:6e-09,((seq3235:5e-09,seq13149:0.004956868)0.416:6e-09,seq29017:0.020196774)0.866:0.004959744)0.891:0.004976429)0.932:0.009953841)0.102:6e-09,((seq13217:0.0,seq36681:0.0):5e-09,seq27244:0.009949635)0.840:0.00497642)0.452:0.004960427)0.229:6e-09,(((seq14119:0.0,seq37243:0.0):0.005034875,seq32658:0.010079217)0.890:0.010087411,((((seq29853:5e-09,seq18556:0.004956877)0.922:0.003310362,seq14015:0.003309777)0.922:0.003308721,(seq12122:0.004949347,seq5313:5e-09)0.389:5e-09)0.931:0.004959739,seq14929:5e-09)0.397:5e-09)0.867:0.004986505)0.950:0.009935171)0.950:5e-09)0.991:6e-09,seq19819:0.015003197)0.987:0.0255129,(seq15173:5e-09,(seq36304:0.0099898,seq6959:0.004955586)0.906:0.009989537)0.989:0.02014355)0.189:5e-09)0.770:0.004952962)0.793:0.004989339)0.841:0.00495483,(seq19771:0.0,seq23370:0.0,seq33030:0.0):5e-09)0.431:5e-09)0.863:0.004957572,(seq8735:5e-09,(seq17983:0.004949347,seq21510:0.004954771)0.876:5e-09)0.927:5e-09)0.945:0.020291477,((seq12888:0.015257466,((seq11878:0.0,seq28688:0.0):5e-09,((seq18248:0.0,seq30629:0.0):0.010072086,seq31017:5e-09)0.930:0.010018677)0.980:0.025656072)0.735:0.004989231,seq11904:6e-09)0.923:5e-09)0.958:0.031453842,((seq24439:0.010071189,((seq8652:5e-09,((seq15628:5e-09,(seq23708:0.030683038,seq15523:0.025360975)0.993:5e-09)0.970:5e-09,(seq10162:6e-09,seq30886:0.030584069)0.970:0.020571087)0.789:0.010068165)0.993:0.025634158,(seq16619:5e-09,(seq5725:0.010064044,seq3161:5e-09)0.737:6e-09)0.937:5e-09)0.683:0.020127962)0.994:0.04704021,seq21599:0.004842204)0.968:0.031671619)0.907:0.015583557,(seq29268:0.015104284,(seq9817:0.014397609,((seq36761:0.015205259,(seq20867:5e-09,((seq29253:0.009926777,(seq18852:0.009999283,(seq26093:0.0,seq6962:0.0):5e-09)0.959:0.020679636)0.937:0.020664309,(seq32285:0.005001386,(seq36256:0.0,seq4722:0.0):5e-09)0.901:0.004981512)0.935:6e-09)0.971:5e-09)0.428:0.015175376,((seq11737:0.0,seq37010:0.0):5e-09,(seq27063:0.00500132,seq9522:0.005001596)0.815:0.005022659)0.914:5e-09)0.991:0.052041431)0.915:0.023324733)0.865:0.010544662)0.862:0.014475311,seq20443:0.026743506)0.988:0.073802072,(((seq5368:5e-09,(((seq35588:0.052741026,(seq35070:0.059745955,seq26195:0.110323962)0.395:0.036254606)0.908:0.051313519,(seq21927:0.004906274,(((((seq26836:5e-09,(seq35831:0.00499184,(seq8758:5e-09,((seq31958:0.0,seq5766:0.0):0.005018325,seq10474:0.010026679)0.896:6e-09)0.894:5e-09)0.875:0.004972892)0.862:0.004972879,((seq3117:0.005015698,((seq15363:0.010026667,seq21586:5e-09)0.950:0.009990344,(seq16494:0.004995222,seq12237:5e-09)0.079:5e-09)0.778:0.005021224)0.781:0.005015379,((seq7801:5e-09,(seq17141:5e-09,(seq12954:5e-09,((((seq17786:0.0,seq19168:0.0):0.004995223,seq24245:5e-09)0.945:0.009996186,(seq20128:5e-09,(seq17834:6e-09,((seq5993:6e-09,(seq4369:5e-09,seq14495:0.005000676)0.853:0.004986208)0.727:5e-09,seq7851:0.010066618)0.842:0.004995222)0.865:0.005000682)0.000:5e-09)0.846:0.005000674,((seq9548:6e-09,(seq30923:0.005008544,seq31446:0.004998811)0.802:0.005011775)0.693:5e-09,(seq18725:0.005000677,((seq734:5e-09,(seq18341:0.005000675,(seq8995:5e-09,((seq28936:0.0,seq7126:0.0):0.005000683,(seq1707:5e-09,((seq32497:0.005018328,(seq13857:0.004995233,seq8368:5e-09)0.215:5e-09)0.846:0.00500068,((seq3099:0.004991244,seq8532:5e-09)0.891:0.005000681,(seq1726:5e-09,(seq22158:0.005018327,seq26367:0.005000678)0.897:5e-09)0.880:5e-09)0.000:0.005000674)0.000:5e-09)0.923:0.005000675)0.475:5e-09)0.918:0.004991242)0.919:5e-09)0.560:5e-09,(seq30144:0.0,seq6262:0.0):0.004995229)0.453:5e-09)0.873:0.005000681)0.981:0.02553977)0.417:5e-09)0.884:0.004995231)0.857:0.005000686)0.852:0.005000681,seq28370:5e-09)0.125:5e-09)0.848:0.0
[truncated: 894,907 more chars]
