# Supplementary material for: Transgressive hybrids as hopeful holobionts
Source: Microbiome. 2025 Jan 22;13:19. doi: 10.1186/s40168-024-01994-8 (PMC11752726; doi:10.1186/s40168-024-01994-8)
Supplement: Supplementary file 12 — Additional file 11: BIOM files, read counts, taxonomy assignments, microbial phylogenies, and lizard metadata for gut and skin samples used in this study. [file 40168_2024_1994_MOESM11_ESM.zip › biom_files/Gut/rooted_tree_out/tree.nwk]

(((seq7186_size=387_counts=85:0.003280993,(seq9460_size=388_counts=55:0.00328098,seq17677_size=387_counts=14:5e-09)0.000:1.04e-07)0.987:5.989094642,((seq3867_size=384_counts=209:2.110871146,seq12859_size=350_counts=32:1.653038115)0.374:1.891840123,((seq6265_size=370_counts=105:5.988439615,seq12800_size=352_counts=32:5.993491147)0.889:5.905597822,(seq15378_size=389_counts=22:0.001643752,seq19013_size=383_counts=11:0.005543113)0.941:5.992615382)0.838:4.501766013)0.000:3.328877535)0.639:0.41215854449999867,((seq16784_size=310_counts=17:2.040274584,(seq6949_size=326_counts=89:5.988649277,(seq15927_size=355_counts=20:0.008097992,seq16749_size=308_counts=17:0.029575325)0.981:5.99387191)0.382:3.704678647)0.952:5.989585938,(seq1935_size=411_counts=549:5.991687298,(((seq5485_size=405_counts=127:0.012029583,seq11927_size=405_counts=37:0.022333985)0.993:0.153894571,(seq10421_size=422_counts=47:0.080036437,seq12629_size=422_counts=33:0.212604347)0.919:0.071968004)0.394:0.116138308,(((seq14704_size=425_counts=24:0.10166007,(seq17777_size=426_counts=14:0.036069557,((seq10632_size=426_counts=45:0.004019631,(seq15770_size=426_counts=20:0.012343983,seq16621_size=426_counts=17:0.011863439)0.874:0.01091405)0.992:0.042297055,((seq16271_size=426_counts=18:0.009082749,(seq12163_size=426_counts=36:0.007081759,(seq4783_size=426_counts=156:0.0,seq10190_size=426_counts=49:0.0):0.016326071)0.291:0.000990987)0.953:0.020443308,(seq9882_size=426_counts=51:0.012821609,seq13594_size=426_counts=29:0.018757416)0.809:0.006891314)0.802:0.013701359)0.574:0.013100161)0.971:0.046105542)0.745:0.018018111,(((((seq1631_size=402_counts=688:5e-09,seq14438_size=402_counts=25:0.019735241)0.736:0.002804502,((seq6510_size=402_counts=99:5e-09,(seq16220_size=402_counts=19:5e-09,(seq13135_size=402_counts=31:6e-09,(((seq18647_size=402_counts=12:0.009907137,((seq16590_size=402_counts=18:0.003223664,(seq9553_size=402_counts=54:5e-09,seq2476_size=402_counts=394:0.013144065)0.804:0.006454355)0.294:5e-09,(seq1915_size=402_counts=555:5e-09,(seq17921_size=402_counts=14:0.009714193,((seq9280_size=402_counts=57:5e-09,seq18950_size=402_counts=11:0.013046875)0.833:0.003229323,seq18263_size=402_counts=13:0.009808288)0.468:5e-09)0.900:6e-09)0.875:6e-09)0.738:0.003187128)0.796:0.00990986,((seq14696_size=402_counts=24:0.006477518,seq18171_size=402_counts=13:5e-09)0.643:0.003213451,((seq8991_size=402_counts=60:6e-09,seq18656_size=402_counts=12:0.006473926)0.876:0.003217248,(((seq4068_size=402_counts=195:0.006442738,(seq10672_size=402_counts=45:0.02381308,seq17253_size=402_counts=16:0.010035829)0.076:0.013254324)0.921:0.01675206,((seq15832_size=402_counts=20:5e-09,(seq2339_size=402_counts=427:0.003219526,(seq1090_size=402_counts=1176:0.003219526,seq18092_size=402_counts=13:5e-09)0.137:0.003216503)0.806:5e-09)0.900:5e-09,(seq4935_size=402_counts=149:5e-09,seq5312_size=402_counts=133:0.006481897)0.860:0.003219523)0.947:0.013127404)0.398:5e-09,((seq10908_size=402_counts=43:0.013221391,((seq16160_size=402_counts=19:5e-09,((seq11235_size=402_counts=41:5e-09,(seq17931_size=402_counts=14:0.003223664,seq6167_size=402_counts=107:0.003216503)0.232:5e-09)0.916:0.003212681,(seq17387_size=402_counts=15:0.006509797,(((seq13218_size=402_counts=30:5e-09,((seq15585_size=402_counts=21:0.003223665,seq16313_size=402_counts=18:5e-09)0.928:0.006501457,((seq12554_size=402_counts=34:0.0,seq13715_size=402_counts=28:0.0):5e-09,seq12839_size=402_counts=32:0.003219526)0.143:5e-09)0.916:0.006454353)0.916:0.006454784,seq18579_size=402_counts=12:0.003213158)0.033:5e-09,((seq16107_size=402_counts=19:5e-09,(seq10696_size=402_counts=45:5e-09,seq17349_size=402_counts=15:0.003229323)0.848:0.003219526)0.422:5e-09,(seq13955_size=402_counts=27:5e-09,(seq8997_size=402_counts=60:0.012965858,(seq6588_size=402_counts=97:0.003216503,(((seq6084_size=402_counts=109:0.0,seq14262_size=402_counts=26:0.0):0.003229324,(seq9741_size=402_counts=52:5e-09,seq10746_size=402_counts=45:0.003229324)0.150:0.003223665)0.910:5e-09,seq4194_size=402_counts=187:5e-09)0.780:5e-09)0.765:5e-09)0.856:0.003229324)0.927:0.003219526)0.867:0.006454699)0.913:0.006501187)0.796:5e-09)0.962:6e-09)0.972:5e-09,seq13354_size=402_counts=30:0.006441092)0.874:0.006437639)0.758:0.003594052,((((seq6631_size=402_counts=96:5e-09,(seq10276_size=402_counts=48:0.003223665,(seq1148_size=402_counts=1098:5e-09,(((seq16747_size=402_counts=17:0.006454921,((seq15315_size=402_counts=22:0.00894836,seq13361_size=402_counts=30:0.022053572)0.810:0.009251642,seq18614_size=402_counts=12:0.01297219)0.909:5e-09)0.046:0.006475086,(seq11578_size=403_counts=39:0.030423389,(seq1746_size=402_counts=632:0.00323624,((seq16006_size=402_counts=19:0.00266814,(seq706_size=402_counts=1945:5e-09,(seq5199_size=402_counts=138:0.006449608,(seq5039_size=402_counts=145:5e-09,seq10522_size=402_counts=46:0.003211504)0.711:5e-09)0.916:0.006454254)0.920:0.020662069)0.961:0.020441549,((seq9760_size=402_counts=52:0.006481896,(seq1627_size=402_counts=690:5e-09,((seq11107_size=402_counts=42:6e-09,(seq15955_size=402_counts=19:0.003227803,seq16214_size=402_counts=19:0.003235523)0.785:0.003233052)0.843:0.003229323,seq12827_size=402_counts=32:0.003211504)0.869:5e-09)0.951:5e-09)0.914:0.006451979,seq2578_size=402_counts=372:5e-09)0.906:0.00650844)0.858:5e-09)0.969:0.013253937)0.887:6e-09)0.860:0.006491703,(seq12270_size=402_counts=35:0.002144734,seq17717_size=402_counts=14:0.002145262)0.894:0.002144236)0.748:6e-09)0.417:0.00323646)0.915:5e-09)0.358:5e-09,seq16587_size=402_counts=18:0.003210018)0.922:5e-09,(((seq16887_size=402_counts=17:0.002841958,seq6137_size=402_counts=108:0.003634544)0.465:0.006530282,seq7978_size=402_counts=72:0.001947922)0.704:0.001694403,seq4023_size=402_counts=198:5e-09)0.986:0.013127486)0.766:0.003583373,(seq12605_size=402_counts=33:5e-09,seq16255_size=402_counts=19:0.006462038)0.901:0.009497382)0.911:0.010104188)0.897:0.009389499)0.973:0.013351408)0.526:6e-09)0.868:5e-09)0.911:0.003226737,(((((seq12275_size=402_counts=35:0.019771749,seq13706_size=402_counts=28:0.003216503)0.896:5e-09,((seq17205_size=402_counts=16:0.009786852,(seq10360_size=402_counts=47:5e-09,seq11382_size=402_counts=40:0.009808288)0.830:0.009780582)0.963:5e-09,seq3276_size=402_counts=266:5e-09)0.391:6e-09)0.801:5e-09,((seq5120_size=402_counts=141:0.003214294,seq13447_size=402_counts=29:5e-09)0.930:5e-09,seq16979_size=402_counts=16:0.023458454)0.941:0.013132383)0.777:0.001780782,((seq5449_size=402_counts=128:0.020012064,seq10193_size=402_counts=49:5e-09)0.979:0.009752001,seq12826_size=402_counts=32:5e-09)0.894:0.006055352)0.769:0.001851588,seq8237_size=402_counts=69:0.00322771)0.879:0.009770812)0.771:5e-09)0.894:0.003228924)0.864:0.003224691)0.774:5e-09,seq8337_size=402_counts=67:0.006501456)0.981:0.023790104)0.973:0.030327472,(((seq374_size=403_counts=3749:5e-09,seq1893_size=403_counts=564:0.003224187)0.738:0.00508908,((seq7287_size=403_counts=83:0.0,seq18348_size=403_counts=13:0.0):0.039505531,seq16508_size=402_counts=18:0.02841647)0.317:0.0076335)0.496:0.019216972,(((seq10373_size=404_counts=47:0.029700305,seq15323_size=403_counts=22:0.011341324)0.996:0.036226257,(seq9596_size=402_counts=54:0.005262136,(seq10829_size=402_counts=44:0.020297428,((seq8975_size=402_counts=60:6e-09,((seq6531_size=402_counts=98:0.003216503,(seq3792_size=402_counts=214:5e-09,(seq17685_size=402_counts=14:0.003229324,seq12476_size=402_counts=34:0.003210645)0.880:5e-09)0.929:5e-09)0.955:0.006509796,((seq2970_size=402_counts=303:5e-09,(seq4360_size=402_counts=178:0.003216502,seq7952_size=402_counts=73:0.003229324)0.881:5e-09)0.943:5e-09,seq5424_size=402_counts=129:0.006509796)0.820:0.009725915)0.943:5e-09)0.000:5e-09,(seq710_size=402_counts=1935:0.009755691,seq7967_size=402_counts=72:5e-09)0.936:0.006454353)0.817:0.006561156)0.869:0.022907953)0.975:0.028686599)0.892:0.012444135,((((seq12951_size=403_counts=32:5e-09,seq13615_size=403_counts=29:0.003206424)0.539:5e-09,(seq16026_size=403_counts=19:0.003224187,(seq2326_size=403_counts=429:5e-09,seq13329_size=403_counts=30:0.003203911)0.564:5e-09)0.880:0.003218546)0.859:0.003224184,(seq2046_size=403_counts=508:5e-09,(seq13277_size=403_counts=30:0.006510634,seq8564_size=403_counts=65:5e-09)0.912:0.003218546)0.794:5e-09)0.974:0.034953465,(seq15939_size=402_counts=20:0.024231001,(seq5089_size=402_counts=143:0.003229929,seq14349_size=402_counts=26:5e-09)0.995:0.046294679)0.966:0.025241902)0.869:0.010421263)0.000:6e-09)0.959:0.035817845)0.892:0.025548102,((((seq6261_size=425_counts=105:0.011493132,((((((seq7058_size=424_counts=87:0.002518763,(seq2522_size=424_counts=382:0.00768032,seq13366_size=424_counts=30:0.002561803)0.875:0.005141204)0.729:0.002560199,(seq8116_size=424_counts=70:6e-09,(seq5885_size=424_counts=114:0.002523241,(seq14599_size=424_counts=24:5e-09,((seq11851_size=424_counts=38:6e-09,((seq14797_size=424_counts=24:0.005037982,seq15783_size=424_counts=20:0.002508528)0.781:0.002503769,seq14167_size=424_counts=26:6e-09)0.891:0.002511927)0.895:0.002500051,seq11408_size=424_counts=40:0.005063356)0.878:5e-09)0.884:5e-09)0.403:0.002505894)0.794:0.002541494)0.784:0.002560798,(seq9687_size=424_counts=53:0.005129645,seq14533_size=424_counts=25:0.002561481)0.758:0.002497784)0.825:0.002550285,((seq15258_size=421_counts=22:0.030545081,((seq12706_size=424_counts=33:0.005039969,(seq12246_size=424_counts=35:5e-09,seq13216_size=424_counts=30:0.010272412)0.925:0.007642214)0.916:0.007731773,((seq12527_size=424_counts=34:5e-09,seq16825_size=424_counts=17:0.002505906)0.959:0.005035413,(seq5201_size=424_counts=138:0.00250005,seq13958_size=424_counts=27:5e-09)0.943:5e-09)0.746:0.002443127)0.891:0.005654091)0.673:0.002016261,((((seq11255_size=424_counts=41:0.010525046,seq18670_size=424_counts=12:0.005271298)0.640:0.001211069,seq8253_size=424_counts=68:0.007457036)0.735:0.001216358,((((seq12317_size=424_counts=35:0.00336413,((seq9387_size=424_counts=56:0.005066722,(((seq16801_size=424_counts=17:0.009804622,seq19004_size=424_counts=11:0.008174801)0.959:0.018686565,seq15582_size=424_counts=21:0.00445525)0.855:0.008380001,seq11147_size=424_counts=42:0.002513909)0.745:0.002548829)0.775:0.002506041,((seq8196_size=424_counts=69:0.007670042,seq14304_size=424_counts=26:5e-09)0.885:0.005083937,seq18139_size=424_counts=13:0.01024301)0.772:0.002485238)0.790:0.004315907)0.598:0.002879631,seq17959_size=424_counts=14:0.014057637)0.917:0.014331566,(seq18576_size=424_counts=12:0.013338782,seq16875_size=424_counts=17:0.016192938)0.728:0.002550679)0.836:0.005051211,seq12230_size=424_counts=36:0.007573732)0.765:0.002739798)0.769:0.002585364,((seq5222_size=424_counts=137:0.011388277,(seq13347_size=424_counts=30:0.031579312,((seq18724_size=424_counts=12:0.013413259,(seq11503_size=424_counts=39:0.011029738,(seq8779_size=424_counts=62:0.014781285,seq19050_size=424_counts=11:0.033849491)0.903:0.016311128)0.962:0.019213128)0.829:0.008157275,((seq5093_size=424_counts=143:0.006610111,seq14554_size=424_counts=25:0.00460123)0.826:0.004538637,(seq8028_size=424_counts=71:0.002508101,seq11420_size=424_counts=40:0.012474751)0.575:0.000204472)0.967:0.019059036)0.931:0.016715655)0.895:0.010938834)0.800:0.009507468,(((seq7877_size=424_counts=74:5e-09,(seq17113_size=424_counts=16:0.010214132,((seq9576_size=424_counts=54:0.005089551,seq16426_size=424_counts=18:5e-09)0.938:0.005034375,seq15774_size=424_counts=20:5e-09)0.899:0.002501671)0.915:5e-09)0.849:5e-09,(((seq9271_size=424_counts=57:5e-09,(seq751_size=424_counts=1839:0.005060127,seq7244_size=424_counts=84:6e-09)0.912:0.002501675)0.533:5e-09,(seq8891_size=424_counts=61:0.002522117,(seq8728_size=424_counts=63:0.005036381,seq10030_size=424_counts=50:5e-09)0.791:0.002522617)0.798:0.002525572)0.796:0.00250589,((((seq9586_size=424_counts=54:0.007604116,((seq17987_size=424_counts=14:5e-09,(seq11988_size=424_counts=37:0.004287273,seq18358_size=424_counts=13:0.004244074)0.801:0.004243329)0.792:0.002500422,(seq17103_size=424_counts=16:0.002505891,seq18197_size=424_counts=13:5e-09)0.753:0.00250811)0.890:0.005047368)0.384:0.002507769,seq10596_size=424_counts=46:0.007637864)0.436:5e-09,seq13859_size=424_counts=28:5e-09)0.511:0.002541648,seq15765_size=424_counts=20:0.007678289)0.484:0.005059022)0.749:5e-09)0.844:0.002519732,(((seq12627_size=424_counts=33:0.007873921,(seq10566_size=424_counts=46:0.00264045,(seq10735_size=424_counts=45:0.005247478,(seq6957_size=424_counts=89:5e-09,seq12612_size=424_counts=33:0.007622684)0.865:0.005040884)0.891:0.008028172)0.321:0.005384901)0.792:0.005321773,(seq3780_size=424_counts=215:6e-09,seq16416_size=424_counts=18:0.002500946)0.900:5e-09)0.835:0.002523334,(seq9725_size=424_counts=53:0.002501559,((seq13116_size=424_counts=31:0.002523472,seq14439_size=424_counts=25:0.005071146)0.764:0.002511618,(seq11603_size=424_counts=39:0.002505901,((((seq12925_size=424_counts=32:0.010385635,seq17396_size=424_counts=15:0.005059319)0.680:0.005131221,seq10020_size=424_counts=50:0.010239984)0.362:5e-09,((((seq10857_size=424_counts=44:0.001671565,seq13973_size=424_counts=27:0.001671191)0.914:0.001672061,seq9366_size=424_counts=56:0.002501611)0.809:5e-09,seq7963_size=424_counts=72:5e-09)0.863:6e-09,(seq12742_size=424_counts=33:6e-09,((seq2703_size=424_counts=345:5e-09,(seq16485_size=424_counts=18:0.005089573,seq8670_size=424_counts=63:5e-09)0.835:0.002501683)0.913:0.0077535,seq17255_size=424_counts=16:0.007694738)0.907:0.007708057)0.872:0.005025943)0.808:0.002516916)0.851:5e-09,seq474_size=424_counts=2986:5e-09)0.893:5e-09)0.795:0.00251922)0.788:0.002526238)0.502:5e-09)0.835:0.002520414)0.747:6e-09)0.979:0.012893516)0.738:0.005106969)0.000:5e-09)0.430:0.005429402,(seq17088_size=424_counts=16:0.029518044,(seq18722_size=424_counts=12:0.008415398,((seq17494_size=424_counts=15:6e-09,((seq10956_size=424_counts=43:5e-09,seq15914_size=423_counts=20:6e-09)0.777:0.002455014,(seq10258_size=424_counts=48:0.0,seq12903_size=424_counts=32:0.0):0.007805017)0.894:0.005177122)0.563:5e-09,seq1778_size=424_counts=614:0.005112133)0.886:0.009559159)0.806:0.015949953)0.730:0.00276287)0.837:0.00887414,(((seq16434_size=427_counts=18:0.032036206,((seq17675_size=424_counts=14:0.005102362,(seq8902_size=424_counts=61:0.005048443,seq14205_size=424_counts=26:6e-09)0.000:5e-09)0.734:0.002575161,(((seq14873_size=424_counts=23:5e-09,(seq18161_size=424_counts=13:0.012762326,(seq14843_size=424_counts=23:0.005024578,seq1466_size=424_counts=802:5e-09)0.542:5e-09)0.888:0.002504023)0.935:0.00860718,seq13212_size=424_counts=31:0.004252818)0.711:0.002061594,(seq8106_size=424_counts=70:0.001365468,seq2045_size=424_counts=508:0.014183306)0.817:0.007897266)0.857:0.005484321)0.977:0.018832135)0.697:0.001784879,(seq7262_size=425_counts=84:0.026082143,((((seq7603_size=424_counts=77:0.0,seq15488_size=424_counts=21:0.0):5e-09,(seq10046_size=424_counts=50:0.002506575,(seq8154_size=424_counts=70:6e-09,seq12570_size=424_counts=34:0.00250589)0.213:0.002504318)0.890:5e-09)0.993:5e-09,seq12776_size=424_counts=33:0.002499408)0.943:0.021219866,(seq4250_size=424_counts=184:0.007778153,(seq6319_size=424_counts=103:0.002502681,seq6686_size=424_counts=95:5e-09)0.964:0.023122833)0.929:0.019788031)0.960:0.025385355)0.922:0.021361767)0.181:0.000509365,seq7271_size=425_counts=83:0.055142197)0.963:0.021205324)0.825:0.006343346)0.408:0.010785534,seq18575_size=424_counts=12:0.011652071)0.949:0.024268544,(seq7030_size=425_counts=88:0.028657344,(((seq12067_size=425_counts=36:5e-09,(seq16068_size=425_counts=19:0.007546579,seq19125_size=425_counts=11:5e-09)0.932:0.007513759)0.874:0.005407008,(seq15092_size=425_counts=22:0.004405821,(((seq10703_size=425_counts=45:5e-09,((((seq7086_size=425_counts=86:5e-09,seq19042_size=425_counts=11:0.007574263)0.996:0.015751145,(((seq13586_size=424_counts=29:5e-09,(seq11265_size=424_counts=41:0.002516044,seq12900_size=424_counts=32:0.002526373)0.924:0.005092686)0.981:0.012968078,(seq8000_size=425_counts=72:0.007574221,seq17795_size=425_counts=14:5e-09)0.767:0.002477054)0.933:0.007674411,(((seq7515_size=425_counts=79:6e-09,(seq5688_size=425_counts=120:5e-09,seq10804_size=424_counts=44:0.002505912)0.861:0.002493795)0.996:0.015286795,seq18934_size=425_counts=11:5e-09)0.980:0.007574264,seq13207_size=425_counts=31:5e-09)0.230:5e-09)0.869:0.007584543)0.989:5e-09,seq8985_size=425_counts=60:5e-09)0.881:5e-09,seq8617_size=425_counts=64:0.002487841)0.958:0.007536096)0.384:0.005090665,(seq4817_size=425_counts=154:5e-09,(seq12348_size=425_counts=35:0.002493804,seq9486_size=425_counts=55:5e-09)0.364:0.002484677)0.776:0.002425551)0.854:0.008511661,seq15394_size=425_counts=21:0.009613778)0.866:0.013014991)0.864:0.008107738)0.622:0.002469236,((((seq7050_size=425_counts=87:0.007536089,(seq1908_size=425_counts=558:5e-09,((seq5028_size=425_counts=145:0.002483696,seq18742_size=425_counts=12:5e-09)0.337:6e-09,(((((seq7469_size=425_counts=80:0.005018536,seq14632_size=425_counts=24:0.002504079)0.782:0.002536959,(seq10526_size=425_counts=46:0.00504037,(seq6665_size=425_counts=95:0.0050463,seq17813_size=425_counts=14:0.00503745)0.750:0.002550599)0.732:0.002446546)0.904:0.005045588,(seq11862_size=425_counts=37:5e-09,((seq6846_size=425_counts=91:5e-09,(seq7624_size=425_counts=77:6e-09,(seq8627_size=425_counts=64:5e-09,(seq1680_size=425_counts=658:5e-09,(seq19144_size=425_counts=11:6e-09,(seq12310_size=425_counts=35:5e-09,seq10608_size=425_counts=46:0.005016053)0.832:0.002483686)0.765:0.005001278)0.979:0.01294086)0.915:0.007589056)0.847:0.002482898)0.103:6e-09,seq18079_size=425_counts=13:0.002483688)0.861:0.002493146)0.006:5e-09)0.884:0.004997908,(seq9940_size=425_counts=51:0.002494264,seq11652_size=425_counts=39:0.002485676)0.768:6e-09)0.518:0.007455932,(seq16248_size=425_counts=19:0.010627602,(seq2999_size=425_counts=300:0.002487839,seq12343_size=425_counts=35:5e-09)0.764:0.002190879)0.761:0.003604448)0.956:0.012646989)0.834:0.002484663)0.877:5e-09)0.918:0.007870799,seq17284_size=425_counts=16:0.013240215)0.711:0.002262819,seq10686_size=425_counts=45:5e-09)0.944:0.010600191,seq17063_size=425_counts=16:0.010023388)0.883:0.007720833)0.879:0.013178515)0.728:0.011761571)0.817:0.009574653,(seq19194_size=424_counts=11:0.03031578,(seq12899_size=424_counts=32:0.048633963,seq14036_size=424_counts=27:0.015735965)0.933:0.029048794)0.967:0.030195276)0.712:0.015562691)0.994:0.082655654,(seq11109_size=403_counts=42:0.0921574,(seq6177_size=402_counts=106:0.026268283,seq17507_size=403_counts=15:0.042451347)0.999:0.08174609)0.878:0.024865325)0.876:0.041113661)0.971:0.061277649,(((((((((seq1282_size=426_counts=972:0.015038389,seq3046_size=426_counts=293:0.044329559)0.994:0.127318548,(seq19048_size=427_counts=11:0.05693212,((seq4313_size=427_counts=180:0.026623242,seq12051_size=427_counts=37:5e-09)0.801:0.018939822,((seq12922_size=429_counts=32:0.020855094,seq17815_size=427_counts=14:0.015386473)0.998:0.05354821,(seq14917_size=427_counts=23:0.03728966,(seq14877_size=427_counts=23:0.022828378,seq16753_size=427_counts=17:0.003856736)0.934:0.016574672)0.721:0.00486719)0.865:0.010506325)0.838:0.024286229)0.890:0.061414808)1.000:0.247447637,(seq14514_size=427_counts=25:0.161623508,((seq16230_size=427_counts=19:0.019755492,(seq14363_size=427_counts=25:0.096610428,(seq14587_size=427_counts=25:0.02088994,seq16428_size=427_counts=18:0.011539954)0.667:0.00376801)0.880:0.015508252)0.902:0.033677043,(seq18626_size=428_counts=12:0.118594319,(seq13837_size=427_counts=28:0.022524373,seq15973_size=427_counts=19:5e-09)0.984:0.077574617)0.965:0.065026324)0.749:0.061142414)0.999:0.190537499)0.724:0.018674939,(seq13109_size=424_counts=31:0.165169734,(seq8188_size=424_counts=69:0.037886683,(seq13466_size=424_counts=29:0.043757018,(seq4700_size=424_counts=160:0.012730009,seq4959_size=424_counts=148:0.030793909)0.961:0.038138394)0.909:0.037767849)0.973:0.110909751)0.977:0.101650078)0.921:0.046781522,((seq9129_size=404_counts=58:0.20816713,(seq3876_size=404_counts=208:0.257032054,(seq16735_size=406_counts=17:0.081038481,seq17446_size=403_counts=15:0.350953938)0.959:0.125829147)0.905:0.086629693)0.612:0.049879972,((((seq18762_size=386_counts=12:0.047439079,(seq5565_size=386_counts=124:0.019507196,(seq15180_size=386_counts=22:0.007495175,(seq5474_size=386_counts=128:0.003707347,(seq15643_size=386_counts=21:0.003733494,seq17751_size=386_counts=14:5e-09)0.865:0.003720375)0.000:5e-09)0.878:0.010987474)0.225:0.009723091)0.968:0.194027772,(((seq14889_size=384_counts=23:0.02747287,(seq3631_size=384_counts=229:5e-09,seq4007_size=384_counts=199:0.007528047)0.925:0.03409903)1.000:0.181777009,(seq11606_size=384_counts=39:0.004077009,(((seq10851_size=384_counts=44:0.007507744,seq11488_size=384_counts=40:5e-09)0.930:0.00752931,(seq8193_size=384_counts=69:0.003743113,seq13875_size=384_counts=27:5e-09)0.897:5e-09)0.861:0.011443596,(seq16823_size=384_counts=17:0.003750155,seq17116_size=384_counts=16:0.003744941)0.000:5e-09)0.778:0.003441541)1.000:0.155081799)0.108:0.043287375,((seq6758_size=384_counts=93:0.042565566,seq8083_size=384_counts=71:0.067722443)0.977:0.081011474,seq1194_size=384_counts=1057:0.181299984)0.531:0.034750481)0.997:0.317399533)0.397:0.13927059,((seq6954_size=384_counts=89:0.178627775,((((((seq13280_size=384_counts=30:0.042069417,(seq10985_size=384_counts=43:5e-09,(seq13186_size=384_counts=31:0.003767691,(seq1079_size=384_counts=1194:5e-09,(seq9958_size=384_counts=51:0.003778277,(seq3653_size=384_counts=227:0.003744744,seq4519_size=384_counts=169:5e-09)0.846:0.003750002)0.867:5e-09)0.878:5e-09)0.854:0.003744755)0.900:0.014216685)0.077:0.007502166,seq10762_size=384_counts=44:0.011432013)0.849:0.014510563,(seq4712_size=384_counts=159:0.036066605,(((seq16913_size=384_counts=17:5e-09,(seq3258_size=384_counts=268:5e-09,seq3301_size=384_counts=263:0.003739646)0.932:0.003739646)0.997:0.027477638,seq16035_size=384_counts=19:0.061944763)0.806:5e-09,((((seq6334_size=384_counts=103:0.003767675,(seq1233_size=384_counts=1019:5e-09,seq8615_size=384_counts=64:0.003738915)0.883:5e-09)0.852:0.007551528,(((seq777_size=384_counts=1753:5e-09,seq10313_size=384_counts=48:0.003767669)0.843:0.003754172,(seq15889_size=384_counts=20:0.0,seq18949_size=384_counts=11:0.0):5e-09)0.462:5e-09,(seq12966_size=384_counts=32:5e-09,(seq7171_size=384_counts=85:0.003759864,(seq4567_size=384_counts=167:0.00373995,seq1467_size=384_counts=801:5e-09)0.545:5e-09)0.889:0.003754177)0.863:0.003767683)0.879:0.003767652)0.908:6e-09,seq7384_size=384_counts=81:5e-09)0.898:5e-09,(seq12082_size=384_counts=36:0.003760835,(seq15667_size=384_counts=20:0.003744647,(seq17224_size=384_counts=16:0.011403267,(seq14747_size=384_counts=24:5e-09,(seq12208_size=384_counts=36:5e-09,seq4897_size=384_counts=150:0.003741046)0.831:0.003759886)0.787:5e-09)0.929:0.011496191)0.775:0.003794937)0.831:0.003781764)0.986:0.019310165)0.372:0.007521317)0.762:0.005778929)0.939:0.017743919,((seq15553_size=384_counts=21:0.00374312,(seq8837_size=384_counts=61:5e-09,(seq8523_size=384_counts=65:5e-09,seq12759_size=384_counts=33:0.003759874)0.855:0.003739075)0.870:5e-09)0.945:0.021817707,(seq7457_size=384_counts=80:0.008096769,(seq11801_size=384_counts=38:0.011411444,((seq5796_size=384_counts=116:5e-09,(seq4138_size=384_counts=190:5e-09,seq17611_size=384_counts=15:0.00373892)0.930:0.007625424)0.792:0.005808845,(seq10642_size=384_counts=45:5e-09,(((seq1611_size=384_counts=699:5e-09,(seq8554_size=384_counts=65:0.003739644,(((seq9307_size=384_counts=57:6e-09,((seq5040_size=384_counts=145:0.003759871,seq1605_size=384_counts=704:5e-09)0.909:0.003740415,seq15244_size=384_counts=22:0.011316346)0.853:5e-09)0.911:0.003739077,seq1577_size=384_counts=720:5e-09)0.906:0.003750008,seq12818_size=384_counts=32:0.00750887)0.738:5e-09)0.000:6e-09)0.926:0.003754016,seq17681_size=384_counts=14:5e-09)0.874:0.00374042,(seq11339_size=384_counts=41:0.003754204,(seq19087_size=384_counts=11:0.007542291,(seq6395_size=384_counts=102:5e-09,((((seq2854_size=384_counts=322:0.003744779,seq11295_size=384_counts=41:5e-09)0.838:0.003740482,((seq1013_size=384_counts=1308:5e-09,seq2851_size=384_counts=322:0.003746968)0.450:0.00374484,(seq7400_size=384_counts=81:0.002113768,seq14635_size=384_counts=24:0.007037483)0.762:0.002113817)0.432:5e-09)0.864:5e-09,seq4763_size=384_counts=156:5e-09)0.913:5e-09,seq9870_size=384_counts=51:0.007510316)0.837:0.003739952)0.779:0.00373633)0.793:0.003762203)0.792:5e-09)0.892:0.00373912)0.800:0.005492412)0.450:0.006400349)0.772:0.012729732)0.955:0.022487444)0.591:0.01385938)0.769:0.004826815,(seq14357_size=384_counts=25:0.003739968,(seq1496_size=384_counts=779:5e-09,seq12418_size=384_counts=34:0.003740414)0.813:5e-09)0.453:0.011490824)0.791:0.005572501,seq7103_size=384_counts=86:0.00229455)0.876:0.066387532)1.000:0.457032222,(seq7549_size=387_counts=78:0.346051547,seq8865_size=387_counts=61:0.150840969)0.986:0.216819006)0.570:0.087078335)1.000:1.042085543,seq18413_size=415_counts=13:1.376611514)0.910:0.240697137)0.478:0.114535008)0.662:0.003676808,seq18150_size=427_counts=13:0.658167243)0.962:0.051157622,(((((seq13865_size=420_counts=27:0.009817174,(seq4591_size=420_counts=166:0.053428018,(seq5779_size=420_counts=117:0.003063678,seq11329_size=420_counts=41:5e-09)0.996:0.045618487)0.891:0.017967978)0.963:0.065649591,((seq6679_size=420_counts=95:0.006129361,seq16169_size=420_counts=19:0.009380022)0.969:0.02970045,((seq7450_size=420_counts=80:5e-09,(seq11261_size=420_counts=41:0.003092743,(seq14738_size=420_counts=24:5e-09,(seq6786_size=421_counts=92:0.032889701,(seq9678_size=420_counts=53:6e-09,(seq17435_size=420_counts=15:0.00306368,seq16914_size=420_counts=17:0.003054854)0.892:5e-09)0.936:5e-09)0.943:0.0061527)0.794:0.003077729)0.815:0.003086906)0.505:0.003066683,seq17166_size=420_counts=16:5e-09)0.913:0.023064813)0.258:0.016472845)0.998:0.16564907,(((((((seq5334_size=422_counts=132:5e-09,seq9845_size=422_counts=52:0.002982106)1.000:0.136517142,((((seq12135_size=422_counts=36:0.120105886,((seq16048_size=422_counts=19:0.045979591,(seq1342_size=422_counts=902:0.020906382,(seq9062_size=422_counts=59:0.018074902,(seq15066_size=422_counts=23:0.003067877,seq17243_size=422_counts=16:0.024973265)0.904:0.024022015)1.000:0.085333751)0.943:0.031488616)0.994:0.080414977,((((seq9008_size=422_counts=60:5e-09,seq8413_size=422_counts=66:0.041586489)0.979:0.015123154,seq16056_size=422_counts=19:5e-09)0.935:0.012080223,seq12303_size=422_counts=35:5e-09)0.882:0.016658425,seq3078_size=422_counts=289:0.135171582)0.151:0.021259522)0.577:0.023564686)0.000:0.016830257,((((seq13507_size=422_counts=29:0.009048979,seq16976_size=422_counts=16:5e-09)0.941:0.018617924,((seq18162_size=422_counts=13:0.002940953,(seq445_size=422_counts=3190:0.00599551,seq2846_size=422_counts=323:0.005987796)0.886:0.006087494)0.969:0.018641729,(seq2347_size=422_counts=425:0.007793454,((seq4840_size=422_counts=153:5e-09,seq17758_size=422_counts=14:0.002973743)0.844:0.008897336,(seq1237_size=422_counts=1014:5e-09,seq9806_size=422_counts=52:0.002971161)0.513:0.000182998)0.952:0.01674547)0.879:0.007400382)0.793:0.00678382)0.953:0.027092787,((seq15738_size=422_counts=20:0.02137915,seq17897_size=422_counts=14:0.010753986)1.000:0.068982428,(((seq15960_size=422_counts=19:5e-09,(seq1213_size=422_counts=1038:0.015349113,((seq3209_size=422_counts=272:0.0,seq4822_size=422_counts=154:0.0,seq14601_size=422_counts=24:0.0):0.002967901,seq12649_size=422_counts=33:6e-09)0.614:5e-09)0.862:0.002971938)0.993:0.038642555,(seq6135_size=422_counts=108:5e-09,seq7581_size=422_counts=78:0.00599273)1.000:0.066522651)0.633:0.004863384,(((seq16980_size=422_counts=16:0.005824869,(seq11502_size=422_counts=39:0.002982106,((seq7040_size=422_counts=87:0.0,seq18023_size=422_counts=14:0.0,seq18706_size=422_counts=12:0.0):5e-09,seq17835_size=422_counts=14:0.002977275)0.428:5e-09)0.941:0.01240918)0.905:0.02188582,(seq6713_size=422_counts=94:0.009133423,seq7123_size=422_counts=86:0.002957491)0.900:0.006167776)0.849:5e-09,(seq19090_size=422_counts=11:0.006186121,seq19047_size=422_counts=11:0.02144947)0.870:0.006080853)0.921:0.013819488)0.879:0.01125671)0.768:0.005177509)0.841:0.020116919,((seq1085_size=422_counts=1186:5e-09,seq3953_size=422_counts=202:0.002977275)0.975:0.04409787,((seq6737_size=422_counts=94:0.002682548,seq8450_size=422_counts=66:0.000511184)0.985:0.062873101,(seq9907_size=422_counts=51:5e-09,(seq9314_size=422_counts=56:5e-09,(seq7633_size=422_counts=77:5e-09,(seq4636_size=422_counts=163:0.002971163,seq15509_size=422_counts=21:5e-09)0.841:0.002977276)0.937:0.009026073)0.945:0.006009488)0.896:0.024699735)0.882:0.023260073)0.971:0.048673366)0.997:0.084581264)0.871:0.02024849,((seq18793_size=422_counts=12:0.151529887,seq13181_size=422_counts=31:0.090444202)0.952:0.048276646,(seq4928_size=422_counts=149:0.186026067,((((seq11610_size=422_counts=39:5e-09,(seq1723_size=422_counts=640:5e-09,(seq4934_size=422_counts=149:5e-09,seq14108_size=422_counts=27:0.002966897)0.840:0.002977276)0.865:0.002966897)0.993:0.063581912,(((seq2933_size=422_counts=309:0.031717819,(seq1449_size=422_counts=817:5e-09,seq3048_size=422_counts=293:0.002982106)0.973:0.046553176)0.998:0.067927103,((seq4054_size=422_counts=196:0.021254443,((seq17771_size=422_counts=14:5e-09,seq18282_size=422_counts=13:0.002967902)0.978:0.03686795,seq14120_size=422_counts=26:0.04494723)0.589:0.016661894)0.948:0.037369971,seq14322_size=422_counts=26:0.053227677)0.986:0.039203612)0.745:0.009199276,((((seq15088_size=422_counts=22:0.002976433,seq13685_size=422_counts=28:6e-09)0.735:0.002389588,((seq14513_size=422_counts=25:0.0,seq16729_size=422_counts=17:0.0):5e-09,(seq7282_size=422_counts=83:5e-09,seq10471_size=422_counts=47:0.002964403)0.853:0.002978826)0.735:0.000668544)1.000:0.056761872,((((seq5937_size=422_counts=112:0.005992733,(seq1218_size=422_counts=1035:5e-09,seq8600_size=422_counts=64:0.002973744)0.393:6e-09)0.981:0.019673899,(((seq806_size=422_counts=1682:0.0,seq4103_size=422_counts=193:0.0,seq12683_size=422_counts=33:0.0):0.002982106,(seq6964_size=422_counts=89:0.002967903,seq8715_size=422_counts=63:5e-09)0.796:5e-09)0.998:0.033170712,((((seq5027_size=422_counts=145:0.002977276,seq9235_size=422_counts=57:5e-09)0.960:0.014827314,(seq1684_size=422_counts=655:5e-09,seq15410_size=422_counts=21:0.002973743)0.757:0.004080466)0.920:0.0126307,(((((seq1126_size=422_counts=1123:0.0,seq1791_size=422_counts=608:0.0,seq15788_size=422_counts=20:0.0):6e-09,(seq12949_size=422_counts=32:0.002982107,((seq915_size=422_counts=1482:0.0,seq1027_size=422_counts=1272:0.0):5e-09,((seq19262_size=422_counts=11:5e-09,seq1942_size=422_counts=547:0.009058832)0.911:0.006016648,(seq15306_size=422_counts=22:6e-09,seq18610_size=422_counts=12:0.005999978)0.471:0.002982108)0.412:5e-09)0.909:0.00297702)0.890:5e-09)0.915:6e-09,((((seq1955_size=422_counts=544:0.002977276,seq17821_size=422_counts=14:5e-09)0.937:0.009081532,(seq11185_size=422_counts=42:0.00295829,(seq3575_size=422_counts=235:0.002988708,(seq1554_size=422_counts=736:5e-09,seq3113_size=422_counts=285:0.002973743)0.549:5e-09)0.896:0.006013692)0.757:0.00304102)0.767:0.002968177,((seq16238_size=422_counts=19:0.049833573,seq17593_size=422_counts=15:0.051208569)0.994:0.046347526,(seq10741_size=422_counts=45:5e-09,seq13861_size=422_counts=28:0.005968695)0.992:0.015296585)0.602:5e-09)0.444:0.00297781,seq817_size=422_counts=1648:5e-09)0.991:0.015345195)0.847:0.002994458,((seq8172_size=422_counts=69:0.012122986,(((seq2419_size=422_counts=407:0.0,seq6801_size=422_counts=92:0.0):5e-09,((seq2471_size=422_counts=395:0.0,seq2676_size=422_counts=351:0.0):0.002977276,seq9714_size=422_counts=53:0.002988709)0.850:5e-09)0.966:5e-09,(seq16582_size=422_counts=18:0.003030465,((seq4806_size=422_counts=155:5e-09,((seq9546_size=422_counts=54:6e-09,seq14666_size=422_counts=24:0.002988709)0.909:0.002973743,(seq9513_size=422_counts=54:0.003001789,seq18954_size=422_counts=11:0.002978096)0.886:0.006049859)0.455:5e-09)0.638:6e-09,seq11280_size=422_counts=41:0.002973743)0.796:0.002959465)0.955:0.009163759)0.934:0.006023673)0.787:6e-09,(seq8641_size=422_counts=64:0.003026533,(seq5771_size=422_counts=117:0.00601543,seq8849_size=422_counts=61:5e-09)0.901:0.006010447)0.216:0.003004158)0.868:0.005973828)0.756:6e-09,(seq16515_size=422_counts=18:5e-09,((seq13209_size=422_counts=31:0.003000649,seq18685_size=422_counts=12:0.002992466)0.775:0.002962814,(seq2310_size=422_counts=432:5e-09,seq7910_size=422_counts=73:0.012254259)0.295:0.003000685)0.777:0.002992536)0.847:0.005985969)0.937:0.011647728)0.754:0.002975698,(seq18028_size=422_counts=14:6e-09,(seq15698_size=422_counts=20:5e-09,((seq14326_size=422_counts=26:0.002977277,(seq7627_size=422_counts=77:0.002964482,seq7803_size=422_counts=74:6e-09)0.000:5e-09)0.780:0.001685907,seq17733_size=422_counts=14:0.005607138)0.780:0.001680118)0.883:0.002982108)0.845:0.005921999)0.887:0.009314361)0.888:0.009684064)0.734:0.00470967,((seq10261_size=422_counts=48:0.003028053,seq16991_size=423_counts=16:0.002963113)0.704:5e-09,(((seq1294_size=422_counts=961:0.002982108,seq2169_size=422_counts=470:5e-09)0.938:0.005992734,((seq661_size=422_counts=2092:5e-09,(seq1146_size=422_counts=1102:0.002977277,seq8280_size=422_counts=68:5e-09)0.877:0.002982106)0.842:0.002966896,seq15309_size=423_counts=22:5e-09)0.950:6e-09)0.945:0.005993474,((seq3604_size=422_counts=232:5e-09,seq4210_size=422_counts=187:0.003027895)0.752:5e-09,seq13857_size=423_counts=28:0.002962567)0.939:6e-09)0.931:0.005978505)0.752:0.004205783)0.553:0.005054509,((seq1257_size=422_counts=993:5e-09,seq10314_size=422_counts=48:0.002977275)0.976:0.009762081,(seq14315_size=422_counts=26:0.013953198,seq4311_size=421_counts=180:0.039937821)0.831:0.00711961)0.121:5e-09)0.835:0.01253169)0.916:0.014571464,seq7199_size=422_counts=84:0.052083039)0.327:0.013609671)0.416:0.02201417)0.882:0.018423845,(((((((seq7023_size=422_counts=88:0.005598518,seq2123_size=422_counts=484:0.001676627)0.003:0.000315185,(seq1167_size=422_counts=1077:5e-09,seq3203_size=422_counts=273:0.018385095)0.764:0.0016078)0.931:0.008743432,(seq3496_size=422_counts=244:5e-09,seq14294_size=422_counts=26:0.002982107)0.920:0.002971162)0.629:6e-09,seq934_size=422_counts=1442:5e-09)0.930:0.002967902,(seq2341_size=422_counts=427:5e-09,(seq5154_size=422_counts=140:0.002982107,seq14379_size=422_counts=25:0.002973744)0.924:5e-09)0.886:5e-09)0.832:6e-09,seq2540_size=422_counts=379:0.005967682)0.977:0.04494306,((seq12126_size=421_counts=36:5e-09,seq18036_size=421_counts=14:0.009103771)0.999:0.115684616,(seq7336_size=423_counts=82:0.002964922,(seq6815_size=423_counts=92:0.002969088,seq9415_size=423_counts=55:5e-09)0.411:5e-09)0.977:0.057473182)0.537:0.041862081)0.678:0.028772445)0.995:0.073448066,((seq13340_size=421_counts=30:0.068066306,((((seq11970_size=424_counts=37:5e-09,(seq6498_size=424_counts=99:0.002977056,(((seq12192_size=424_counts=36:0.001982732,seq17064_size=424_counts=16:0.00198384)0.914:0.001982995,seq13067_size=424_counts=31:6e-09)0.000:5e-09,seq13647_size=424_counts=28:0.005981512)0.824:0.005989215)0.773:0.002984414)0.000:5e-09,((((seq18364_size=424_counts=13:5e-09,(seq17034_size=424_counts=16:0.009042961,seq10452_size=424_counts=47:0.002980951)0.647:5e-09)0.924:0.002978551,(seq8077_size=424_counts=71:0.002976382,seq18081_size=424_counts=13:5e-09)0.833:5e-09)0.889:0.005589049,seq7205_size=424_counts=84:0.001683399)0.766:0.001681999,seq6749_size=424_counts=93:5e-09)0.882:0.005979657)1.000:0.166024762,((seq2097_size=421_counts=491:5e-09,(seq10446_size=421_counts=47:5e-09,seq17098_size=421_counts=16:0.002850066)0.850:0.005761631)1.000:0.23818967,((seq15431_size=421_counts=21:0.015853745,((seq16536_size=422_counts=18:0.005981807,seq18237_size=422_counts=13:6e-09)1.000:0.096041499,seq18915_size=421_counts=11:0.017300483)0.569:0.008795626)0.952:0.037286088,(((((seq1081_size=421_counts=1191:5e-09,seq1299_size=421_counts=958:0.002992765)0.756:0.001578453,(seq490_size=421_counts=2921:5e-09,((seq572_size=421_counts=2533:0.0,seq9658_size=421_counts=53:0.0):0.002992767,seq3007_size=421_counts=299:5e-09)0.892:0.002992767)0.756:0.001543159)0.931:0.016132621,(((seq14892_size=421_counts=23:5e-09,(seq6144_size=421_counts=107:0.0060189,seq16692_size=421_counts=17:5e-09)0.931:0.01216527)0.775:0.008047394,((seq10161_size=421_counts=49:0.0,seq15523_size=421_counts=21:0.0,seq18601_size=421_counts=12:0.0):0.030409455,(((seq388_size=421_counts=3659:6e-09,seq2269_size=421_counts=445:0.006016441)0.853:0.002979437,(seq728_size=421_counts=1894:5e-09,(seq1209_size=421_counts=1040:0.002997649,(seq2505_size=421_counts=387:5e-09,seq11057_size=421_counts=43:0.002997648)0.134:0.002992765)0.916:5e-09)0.000:5e-09)0.000:5e-09,seq18910_size=421_counts=11:0.002979656)0.992:0.050656553)0.961:0.03312227)0.288:0.01443087,(((seq9211_size=421_counts=58:6e-09,(seq3183_size=421_counts=276:5e-09,((seq839_size=421_counts=1612:0.0,seq4326_size=421_counts=179:0.0,seq5266_size=421_counts=135:0.0,seq5409_size=421_counts=129:0.0):5e-09,seq14640_size=421_counts=24:0.002983295)0.847:0.002997648)0.922:0.002980604)0.951:0.020154733,((seq3880_size=421_counts=208:5e-09,(seq6176_size=421_counts=106:0.00298659,seq6684_size=421_counts=95:5e-09)0.894:0.002984685)0.416:5e-09,((seq2503_size=421_counts=387:0.0,seq6022_size=421_counts=110:0.0):0.001987414,seq7227_size=421_counts=84:0.001988478)0.923:0.001987635)0.991:0.037900856)0.929:0.018019491,(((((((seq13650_size=421_counts=28:0.009082226,((seq1224_size=421_counts=1027:0.0,seq2276_size=421_counts=442:0.0):5e-09,(seq17264_size=421_counts=16:5e-09,(seq2859_size=421_counts=320:5e-09,seq14203_size=421_counts=26:0.002983295)0.978:0.009082223)0.941:0.009040713)0.324:5e-09)0.858:0.002992719,seq17367_size=421_counts=15:5e-09)0.850:0.009558888,(((seq14896_size=421_counts=23:0.00288607,((seq9612_size=421_counts=54:0.00298659,(((seq3309_size=421_counts=263:0.0,seq15300_size=421_counts=22:0.0):5e-09,(seq3970_size=421_counts=201:0.00298659,seq10536_size=421_counts=46:5e-09)0.870:0.00298228)0.847:0.002983294,seq9971_size=421_counts=50:6e-09)0.607:5e-09)0.944:0.009118833,((seq5241_size=421_counts=136:5e-09,seq11691_size=421_counts=38:0.006017008)0.848:0.002986589,(seq1507_size=421_counts=767:5e-09,(seq5960_size=421_counts=112:0.002997647,seq11769_size=421_counts=38:0.00298228)0.914:5e-09)0.881:5e-09)0.820:5e-09)0.890:0.006103187)0.786:0.003048394,((seq4097_size=421_counts=193:5e-09,seq12262_size=421_counts=35:0.002980604)0.913:5e-09,((((seq16608_size=421_counts=17:6e-09,(seq4407_size=421_counts=175:5e-09,seq3779_size=421_counts=215:0.006028619)0.855:0.002997649)0.927:0.006014541,seq12181_size=421_counts=36:6e-09)0.855:0.002987405,(((seq13018_size=421_counts=31:5e-09,(seq2980_size=421_counts=302:0.002980604,seq4227_size=421_counts=185:5e-09)0.891:0.00298659)0.865:0.002997649,((seq13294_size=421_counts=30:0.002997648,(seq4688_size=421_counts=160:5e-09,(seq3671_size=421_counts=225:5e-09,(((seq391_size=421_counts=3643:0.0,seq8487_size=421_counts=65:0.0):5e-09,(seq15176_size=421_counts=22:0.002984685,seq16481_size=421_counts=18:0.006024754)0.938:5e-09)0.903:5e-09,seq15007_size=421_counts=23:0.002997648)0.857:0.002989197)0.859:0.002989197)0.085:6e-09)0.940:0.00397868,(((seq12789_size=421_counts=33:0.0,seq18024_size=421_counts=14:0.0):5e-09,((seq3110_size=421_counts=285:0.001991647,(seq4478_size=421_counts=171:5e-09,seq8277_size=421_counts=68:0.002986589)0.909:0.001989943)0.909:0.00199207,(((seq995_size=421_counts=1343:0.0,seq10060_size=421_counts=50:0.0):0.001987417,seq13684_size=421_counts=28:0.001988465)0.923:0.001987637,(seq651_size=421_counts=2131:0.0,seq2758_size=421_counts=335:0.0,seq3062_size=421_counts=292:0.0):5e-09)0.299:5e-09)0.895:0.002984686)0.775:0.002994179,(((((seq1065_size=421_counts=1219:0.0,seq2431_size=421_counts=404:0.0,seq5783_size=421_counts=117:0.0,seq7465_size=421_counts=80:0.0):5e-09,(seq2314_size=421_counts=432:0.001990607,(seq1469_size=421_counts=798:0.0,seq14279_size=421_counts=26:0.0):0.001991706)0.909:0.001990843)0.451:0.002984685,(seq12692_size=421_counts=33:0.001990607,(seq13836_size=421_counts=28:0.0,seq16772_size=421_counts=17:0.0):0.001991707)0.909:0.001990843)0.876:6e-09,seq7275_size=421_counts=83:5e-09)0.926:5e-09,(seq18057_size=421_counts=14:0.006006761,seq16194_size=421_counts=19:5e-09)0.856:0.002984685)0.955:0.009087662)0.940:0.004013534)0.940:0.003974792)0.918:5e-09,seq18453_size=421_counts=13:6e-09)0.895:6e-09)0.800:0.002989541,(seq18458_size=421_counts=12:0.002991751,(((seq1407_size=421_counts=848:0.0,seq11334_size=421_counts=41:0.0):5e-09,(((seq4191_size=421_counts=188:0.0,seq6192_size=421_counts=106:0.0):5e-09,seq15756_size=421_counts=20:0.002984686)0.359:5e-09,seq16085_size=421_counts=19:0.006006761)0.857:0.002986589)0.608:6e-09,seq10226_size=421_counts=48:0.002992766)0.900:0.006015516)0.756:0.003013656)0.914:0.006026717)0.849:0.006087483)0.784:0.003172896,(((seq4015_size=421_counts=198:0.0,seq9557_size=421_counts=54:0.0):0.00118685,((seq2965_size=421_counts=304:0.0,seq17613_size=421_counts=15:0.0):5e-09,seq14659_size=421_counts=24:0.002992766)0.802:0.002008905)0.904:0.008753494,seq5114_size=421_counts=142:0.003181261)0.871:0.00909335)0.919:0.013564862)0.826:0.017069916,((((seq2704_size=421_counts=345:0.002997568,(((((seq17832_size=421_counts=14:5e-09,(seq16852_size=421_counts=17:0.005616137,seq18651_size=421_counts=12:0.001681913)0.775:0.001690431)0.923:0.007918681,(seq17773_size=421_counts=14:0.002996942,(seq1551_size=421_counts=738:0.001986971,(seq12748_size=421_counts=33:0.002989198,seq4547_size=421_counts=168:5e-09)0.895:0.001988375)0.794:0.002002221)0.780:0.003590946)0.807:0.003525933,((((seq19157_size=421_counts=11:0.00601986,seq17047_size=421_counts=16:5e-09)0.908:0.002989197,seq4893_size=421_counts=151:5e-09)0.855:0.002989196,seq4477_size=421_counts=171:0.002980605)0.914:5e-09,seq1052_size=421_counts=1233:5e-09)0.871:5e-09)0.822:5e-09,(seq1747_size=421_counts=631:5e-09,seq4128_size=421_counts=191:0.002989198)0.837:0.002997648)0.989:0.015319993,seq8746_size=421_counts=62:5e-09)0.758:5e-09)0.868:0.006146527,seq4375_size=421_counts=176:0.002855407)0.968:0.012256536,(seq18015_size=421_counts=14:0.001548508,(seq16512_size=421_counts=18:0.012067919,((seq18013_size=421_counts=14:0.00298822,(seq1910_size=421_counts=556:5e-09,(seq19079_size=421_counts=11:0.006016922,((seq4334_size=421_counts=179:6e-09,(seq1293_size=421_counts=962:6e-09,seq11125_size=421_counts=42:0.002983295)0.865:0.002989197)0.922:0.001991934,(((seq1018_size=421_counts=1297:0.0,seq11569_size=421_counts=39:0.0):0.002991744,((seq18302_size=421_counts=13:0.00298228,seq9755_size=421_counts=52:5e-09)0.546:5e-09,seq3520_size=421_counts=240:0.002992765)0.145:0.00299039)0.165:5e-09,(seq4531_size=421_counts=169:0.0,seq18696_size=421_counts=12:0.0):5e-09)0.922:0.001991648)0.922:0.00199008)0.833:5e-09)0.918:0.002981044)0.884:5e-09,seq14114_size=421_counts=26:5e-09)0.992:5e-09)0.996:0.024750801)0.723:0.001541625)0.445:0.002982909,(((seq12751_size=421_counts=33:0.009055218,((seq758_size=421_counts=1822:0.0,seq2852_size=421_counts=322:0.0):5e-09,seq16578_size=421_counts=18:0.002984684)0.264:5e-09)0.922:0.005993253,(seq1347_size=421_counts=899:0.001989229,((((seq1759_size=421_counts=625:0.0,seq5487_size=421_counts=127:0.0,seq14898_size=421_counts=23:0.0):5e-09,(seq1413_size=421_counts=844:0.00298659,seq18786_size=421_counts=12:5e-09)0.922:0.002980603)0.853:6e-09,((seq6290_size=421_counts=104:0.008782552,(seq4196_size=421_counts=187:0.0,seq4873_size=421_counts=151:0.0):0.001611587)0.768:0.001619237,(seq12465_size=421_counts=34:5e-09,(seq9338_size=421_counts=56:5e-09,seq10006_size=421_counts=50:0.00298659)0.849:0.002980603)0.662:5e-09)0.930:0.009146125)0.834:0.003008928,(seq7959_size=421_counts=72:0.001989093,((seq1495_size=421_counts=780:0.0,seq4263_size=421_counts=183:0.0):5e-09,seq1543_size=421_counts=743:0.002997649)0.913:0.001988306)0.805:0.002008032)0.802:0.00200803)0.922:0.001988208)0.502:5e-09,(((seq11323_size=421_counts=41:0.0,seq13788_size=421_counts=28:0.0):6e-09,((seq17947_size=421_counts=14:0.0,seq18089_size=421_counts=13:0.0):5e-09,seq13687_size=421_counts=28:0.00600676)0.861:0.002984684)0.367:5e-09,seq17137_size=421_counts=16:0.00598781)0.854:0.002986596)0.830:5e-09)0.985:0.012180298)0.898:5e-09,seq12539_size=421_counts=34:5e-09)0.781:0.003006621,((seq764_size=421_counts=1784:0.0,seq2091_size=421_counts=492:0.0):5e-09,((seq3267_size=421_counts=267:0.0,seq7190_size=421_counts=85:0.0):0.001987385,seq4950_size=421_counts=148:0.00198848)0.923:0.001987642)0.753:0.002987912)0.923:0.011510638,((((seq4669_size=421_counts=161:0.002992765,((seq1651_size=421_counts=678:0.0,seq3974_size=421_counts=201:0.0):5e-09,(((seq4133_size=421_counts=190:0.0,seq9246_size=421_counts=57:0.0):5e-09,((seq2799_size=421_counts=330:5e-09,(((seq17348_size=421_counts=15:5e-09,(seq977_size=421_counts=1372:0.001987348,seq10733_size=421_counts=45:0.001988583)0.923:0.001987628)0.761:0.006047091,seq2207_size=421_counts=460:5e-09)0.923:0.001987632,seq4999_size=421_counts=146:0.001987405)0.923:0.001988502)0.292:5e-09,seq11449_size=421_counts=40:0.002979657)0.847:0.003004319)0.923:0.001987627,(seq5383_size=421_counts=130:0.0,seq12106_size=421_counts=36:0.0):0.001987414)0.923:0.001988514)0.094:5e-09)0.910:0.00298228,seq7903_size=421_counts=73:5e-09)0.986:5e-09,(((seq3133_size=421_counts=282:0.0,seq4598_size=421_counts=165:0.0):5e-09,(((seq4962_size=421_counts=148:0.0,seq8243_size=421_counts=69:0.0):5e-09,seq15672_size=421_counts=20:0.006010171)0.923:0.001988673,seq7630_size=421_counts=77:0.00198791)0.923:0.001988123)0.814:5e-09,seq10584_size=421_counts=46:0.006047092)0.994:0.01531999)0.999:0.03685116,(((seq1867_size=421_counts=572:0.0,seq5927_size=421_counts=113:0.0,seq8800_size=421_counts=62:0.0,seq11648_size=421_counts=39:0.0):5e-09,(seq5627_size=421_counts=122:0.0,seq5790_size=421_counts=117:0.0,seq12140_size=421_counts=36:0.0):0.002986589)0.967:0.021624773,((seq4586_size=421_counts=166:0.0,seq6474_size=421_counts=100:0.0,seq12782_size=421_counts=33:0.0):5e-09,(seq3973_size=421_counts=201:0.002992767,(seq2957_size=421_counts=305:0.00298659,(seq5509_size=421_counts=126:0.0,seq14474_size=421_counts=25:0.0):5e-09)0.000:5e-09)0.848:0.00298659)0.741:0.003574967)0.912:0.015990584)0.748:0.003870563)0.000:5e-09)0.996:0.036301212)0.734:0.005047722)0.976:0.02751221,(seq3531_size=421_counts=239:0.002994626,((seq457_size=421_counts=3101:0.0,seq997_size=421_counts=1340:0.0):0.002989196,(((seq2544_size=421_counts=378:0.0,seq9183_size=421_counts=58:0.0):5e-09,(seq7625_size=421_counts=77:0.002989196,((seq1119_size=421_counts=1132:0.00298659,((seq1030_size=421_counts=1269:0.0,seq14231_size=421_counts=26:0.0):5e-09,(seq473_size=421_counts=2987:0.002980106,seq7651_size=421_counts=77:0.002992767)0.876:5e-09)0.901:5e-09)0.876:0.002989198,(((seq396_size=421_counts=3616:0.0,seq6860_size=421_counts=91:0.0):5e-09,((seq15140_size=421_counts=22:0.002986589,seq18380_size=421_counts=13:6e-09)0.851:0.002989198,seq1607_size=421_counts=703:0.00298659)0.923:6e-09)0.879:5e-09,(seq1753_size=421_counts=628:6e-09,((seq5411_size=421_counts=129:5e-09,seq12556_size=421_counts=34:0.00298659)0.870:0.00298659,seq3990_size=421_counts=200:5e-09)0.874:0.002984685)0.858:0.00298659)0.453:6e-09)0.992:0.015319986)0.921:6e-09)0.354:5e-09,((seq414_size=421_counts=3481:0.0,seq6731_size=421_counts=94:0.0):0.002989198,seq904_size=421_counts=1503:5e-09)0.848:0.00298659)0.822:5e-09)0.339:0.002992968)0.909:0.015016559)0.267:0.003845671,(((((seq3264_size=421_counts=267:0.0,seq6198_size=421_counts=106:0.0):5e-09,((seq9560_size=421_counts=54:0.0,seq18619_size=421_counts=12:0.0):0.001987408,seq15371_size=421_counts=22:0.001988478)0.923:0.001987637)0.502:5e-09,(seq7233_size=421_counts=84:0.001991638,(seq10437_size=421_counts=47:5e-09,seq15964_size=421_counts=19:0.002986589)0.912:0.001991937)0.912:0.001990077)0.219:0.002997647,(seq6293_size=421_counts=104:5e-09,(seq13469_size=421_counts=29:0.002992767,((seq7853_size=421_counts=74:0.0,seq12896_size=421_counts=32:0.0):5e-09,seq17513_size=421_counts=15:0.002992767)0.250:0.00298659)0.163:5e-09)0.784:5e-09)1.000:0.099488038,(((((seq1309_size=421_counts=947:0.0,seq8570_size=421_counts=65:0.0):5e-09,seq17576_size=421_counts=15:0.00298228)0.776:5e-09,((seq952_size=421_counts=1413:6e-09,((((seq1223_size=421_counts=1029:0.0,seq8040_size=421_counts=71:0.0):5e-09,seq3132_size=421_counts=282:0.002984685)0.921:0.001993222,seq12703_size=421_counts=33:0.001994407)0.921:0.001993942,(seq1389_size=421_counts=863:0.0,seq3526_size=421_counts=239:0.0):5e-09)0.857:0.002980613)0.860:0.002997647,(seq986_size=421_counts=1357:0.0,seq7057_size=421_counts=87:0.0):5e-09)0.833:0.002985828)0.966:0.038083415,((((((seq483_size=421_counts=2954:0.0,seq1314_size=421_counts=932:0.0,seq1894_size=421_counts=564:0.0,seq5330_size=421_counts=132:0.0):5e-09,((seq619_size=421_counts=2269:5e-09,seq13291_size=421_counts=30:0.002979657)0.885:0.002992767,(((seq334_size=421_counts=4182:0.0,seq1971_size=421_counts=539:0.0,seq2301_size=421_counts=436:0.0,seq2601_size=421_counts=367:0.0):5e-09,((seq7936_size=421_counts=73:0.0,seq10044_size=421_counts=50:0.0):5e-09,seq13126_size=421_counts=31:0.003004319)0.832:0.002992767)0.406:5e-09,(seq2915_size=421_counts=311:0.0,seq7738_size=421_counts=75:0.0,seq8207_size=421_counts=69:0.0):0.002997649)0.928:0.006018902)0.892:5e-09)0.873:5e-09,seq2717_size=421_counts=343:0.002997648)0.910:0.00298228,seq11241_size=421_counts=41:5e-09)0.960:0.025364031,(seq6060_size=421_counts=109:0.033926066,(seq11835_size=421_counts=38:5e-09,(seq11274_size=421_counts=41:0.002997648,(seq1125_size=421_counts=1124:5e-09,seq4844_size=421_counts=153:0.002992767)0.115:6e-09)0.311:0.002992767)0.795:0.011596674)0.922:0.013904422)0.939:0.022955182,((((seq3944_size=421_counts=203:5e-09,(seq6030_size=421_counts=110:0.002989197,(seq7138_size=421_counts=86:0.001984275,seq5661_size=421_counts=121:0.001985369)0.917:0.001984546)0.882:5e-09)0.000:5e-09,(((seq7307_size=421_counts=83:0.001984273,seq4283_size=421_counts=182:0.001985354)0.917:0.001984549,seq3045_size=421_counts=293:6e-09)0.909:6e-09,seq12389_size=421_counts=35:0.015297775)0.808:0.002997648)0.786:0.003087048,seq5372_size=421_counts=130:0.003225048)0.983:0.02712911,(((seq1132_size=421_counts=1112:0.0,seq5185_size=421_counts=139:0.0):5e-09,(((seq8306_size=421_counts=68:0.002983295,seq3272_size=421_counts=266:0.003004319)0.882:5e-09,((seq733_size=421_counts=1874:0.0,seq1035_size=421_counts=1264:0.0):5e-09,((seq1976_size=421_counts=537:5e-09,(seq2607_size=421_counts=366:0.002991744,(seq1150_size=421_counts=1093:5e-09,seq2968_size=421_counts=304:0.002992765)0.413:0.002980905)0.000:5e-09)0.909:0.002991745,((seq5700_size=421_counts=120:0.002981539,(seq1047_size=421_counts=1241:5e-09,seq6522_size=421_counts=99:0.002980998)0.000:5e-09)0.404:5e-09,seq2570_size=421_counts=374:0.002993534)0.402:0.002985221)0.898:6e-09)0.704:5e-09)0.910:6e-09,seq18228_size=421_counts=13:0.048495919)0.822:0.002981539)0.906:6e-09,(seq5935_size=421_counts=112:0.002992766,(seq2762_size=421_counts=335:5e-09,(seq2012_size=421_counts=524:0.0,seq4116_size=421_counts=192:0.0):0.00298154)0.554:5e-09)0.861:0.002997648)0.950:0.016970417)0.168:0.010388876)0.274:0.024573777)0.857:0.025248815,(seq8125_size=421_counts=70:0.013867569,seq13671_size=421_counts=28:0.014688378)1.000:0.086573658)0.794:0.015845374)0.860:0.01814809)0.821:0.014691122)0.220:0.043395245)0.957:0.062460725)0.814:0.019233292,(((seq15824_size=422_counts=20:0.0,seq16058_size=422_counts=19:0.0):5e-09,(seq17642_size=422_counts=15:6e-09,(seq13846_size=422_counts=28:5e-09,seq16127_size=422_counts=19:0.006024195)0.842:0.002973328)0.871:0.005976612)1.000:0.161195468,((seq5183_size=422_counts=139:0.002995977,seq18007_size=422_counts=14:5e-09)0.975:0.076543065,(seq3210_size=421_counts=272:5e-09,seq7505_size=421_counts=79:0.005999681)0.979:0.073109351)0.964:0.070282374)0.943:0.061135374)0.876:0.020631089)0.351:0.01573602,((((seq1527_size=422_counts=750:0.0,seq1770_size=422_counts=618:0.0,seq8775_size=422_counts=62:0.0,seq8994_size=422_counts=60:0.0):6e-09,seq2925_size=422_counts=310:0.005971398)0.221:0.007883654,(((seq14437_size=422_counts=25:0.00602462,(seq5576_size=422_counts=124:0.0,seq12133_size=422_counts=36:0.0):0.002989009)0.389:0.002989605,seq4298_size=422_counts=181:6e-09)0.922:0.006032305,(seq3141_size=422_counts=281:0.0,seq5764_size=422_counts=117:0.0):6e-09)0.892:0.013721539)0.992:0.059863181,((((seq3483_size=423_counts=245:0.005976563,seq18771_size=423_counts=12:5e-09)0.626:0.00351672,(seq13433_size=423_counts=29:0.008397493,seq727_size=423_counts=1894:0.004825132)0.682:0.004356983)1.000:0.185364187,(seq9933_size=423_counts=51:0.005020798,(seq3375_size=423_counts=255:0.000579139,seq8588_size=423_counts=64:0.005726445)0.770:0.003629811)0.991:0.115090536)0.963:0.068559881,(((((seq11717_size=402_counts=38:0.06037221,(seq17736_size=402_counts=14:0.053013591,(seq8189_size=402_counts=69:0.064121762,seq18073_size=420_counts=13:0.065362516)0.886:0.049692756)1.000:0.202565959)0.996:0.091642887,(((((seq6206_size=422_counts=106:0.012254406,(((seq1454_size=422_counts=813:0.0,seq3858_size=422_counts=210:0.0):5e-09,((seq2584_size=422_counts=370:0.0,seq2994_size=422_counts=300:0.0,seq5005_size=422_counts=146:0.0):5e-09,seq16678_size=422_counts=17:0.002967902)0.854:0.002971162)0.909:0.001980556,(seq2934_size=422_counts=309:0.0,seq7527_size=422_counts=79:0.0):0.001980336)0.909:0.001981423)0.434:5e-09,seq3857_size=422_counts=210:5e-09)0.940:0.005962137,seq4223_size=422_counts=186:5e-09)0.739:5e-09,(((seq1969_size=423_counts=540:5e-09,seq12875_size=423_counts=32:0.002963007)0.661:0.002516222,((seq3171_size=423_counts=277:0.0,seq12417_size=423_counts=34:0.0):5e-09,(seq7182_size=423_counts=85:0.005992768,seq7700_size=423_counts=76:5e-09)0.903:0.002963007)0.776:0.003471188)1.000:0.071125418,((seq12411_size=422_counts=34:0.0,seq18303_size=422_counts=13:0.0):0.027780417,((((seq7447_size=422_counts=80:0.002964595,(seq4245_size=422_counts=184:0.002973744,(seq1596_size=422_counts=709:0.002971164,seq2477_size=422_counts=394:6e-09)0.863:0.002982107)0.584:5e-09)0.822:6e-09,(seq1988_size=422_counts=532:0.0,seq6247_size=422_counts=105:0.0):5e-09)0.919:6e-09,seq1960_size=422_counts=543:0.002971162)0.873:0.002973743,(seq2784_size=422_counts=332:0.002971163,seq4710_size=422_counts=159:5e-09)0.758:5e-09)0.986:0.031286299)0.690:0.003990761)0.991:0.03499634)0.909:0.00197371,seq8590_size=422_counts=64:0.001984681)0.898:0.001972986)0.700:5e-09,((((seq4898_size=422_counts=150:5e-09,seq9939_size=422_counts=51:0.002977275)0.921:0.001984167,((seq1873_size=422_counts=570:0.0,seq7338_size=422_counts=82:0.0,seq9322_size=422_counts=56:0.0):5e-09,seq6335_size=422_counts=103:0.002977275)0.921:0.001983887)0.921:0.001982298,(seq3229_size=422_counts=270:0.002964594,((seq1215_size=422_counts=1037:0.0,seq3067_size=422_counts=291:0.0,seq5788_size=422_counts=117:0.0):5e-09,((seq3196_size=422_counts=274:0.0,seq4081_size=422_counts=194:0.0):0.002982106,(seq16097_size=424_counts=19:0.001829019,(seq14868_size=424_counts=23:0.0075734,(seq13905_size=424_counts=27:5e-09,(seq11443_size=424_counts=40:0.002946628,seq12221_size=424_counts=36:0.002946038)0.806:0.005929524)0.894:0.005439564)0.000:5e-09)0.963:0.009008481)0.900:6e-09)0.425:5e-09)0.834:0.002970411)0.870:5e-09,((seq247_size=422_counts=5392:0.0,seq315_size=422_counts=4407:0.0,seq1373_size=422_counts=876:0.0,seq3180_size=422_counts=276:0.0,seq5123_size=422_counts=141:0.0):5e-09,(seq12362_size=422_counts=35:0.002966897,(seq9676_size=422_counts=53:0.002973744,seq15757_size=422_counts=20:0.0029679)0.234:5e-09)0.905:5e-09)0.646:5e-09)0.869:5e-09)0.960:0.029272963,(seq8626_size=422_counts=64:0.042031032,((((seq499_size=422_counts=2868:0.002958406,seq1067_size=422_counts=1215:0.006073778)0.884:0.006078755,(seq11116_size=422_counts=42:0.006034267,(((((seq2103_size=422_counts=489:5e-09,(((((seq13554_size=422_counts=29:5e-09,(seq11829_size=422_counts=38:0.002982107,(((seq2900_size=422_counts=313:0.0,seq3211_size=422_counts=272:0.0):5e-09,seq5964_size=422_counts=112:0.002982107)0.856:0.002982107,(seq2844_size=422_counts=324:5e-09,seq7954_size=422_counts=73:0.002982108)0.000:5e-09)0.862:0.002982107)0.636:5e-09)0.921:0.002971162,seq2439_size=422_counts=402:5e-09)0.807:0.00300804,(seq19001_size=422_counts=11:0.005906947,(seq14553_size=422_counts=25:0.00164088,((seq6482_size=422_counts=99:0.003976907,seq8001_size=422_counts=72:0.00397743)0.920:0.004099953,(seq2507_size=422_counts=386:6e-09,(((((seq1961_size=422_counts=543:0.0,seq8864_size=422_counts=61:0.0):5e-09,seq8671_size=422_counts=63:0.002988708)0.860:0.002982107,((seq5947_size=422_counts=112:0.002967902,seq6103_size=422_counts=108:0.002964954)0.897:6e-09,(seq3004_size=422_counts=299:0.0,seq4958_size=422_counts=148:0.0):5e-09)0.928:5e-09)0.420:5e-09,seq2261_size=422_counts=446:0.002988709)0.959:0.004001343,(seq15202_size=422_counts=22:0.00298871,(seq1149_size=422_counts=1095:5e-09,seq15496_size=422_counts=21:0.002982106)0.421:6e-09)0.959:0.004001496)0.959:0.003999332)0.787:0.006060046)0.774:0.001691682)0.944:0.005534214)0.547:0.000127889)0.802:0.005991547,(seq1358_size=422_counts=888:5e-09,seq6874_size=422_counts=90:0.002982108)0.861:0.00298291)0.795:5e-09,(seq5800_size=422_counts=116:0.002981208,seq1292_size=422_counts=962:6e-09)0.762:0.002971651)0.757:6e-09)0.944:6e-09,(seq6094_size=422_counts=109:6e-09,(seq8903_size=422_counts=61:0.002973744,(seq923_size=422_counts=1462:0.0,seq3336_size=422_counts=259:0.0):5e-09)0.885:0.002971161)0.864:0.002982108)0.883:0.002980921,seq3093_size=422_counts=287:5e-09)0.972:0.012099469,seq3612_size=422_counts=231:0.001592583)0.755:0.001572949,((((seq763_size=422_counts=1793:0.0,seq926_size=422_counts=1456:0.0):5e-09,(((seq1618_size=422_counts=697:0.0,seq4376_size=422_counts=176:0.0):0.002988708,seq2625_size=422_counts=363:5e-09)0.131:0.002982108,((seq702_size=422_counts=1960:0.0,seq1569_size=422_counts=726:0.0):5e-09,seq13283_size=422_counts=30:0.002965629)0.847:0.002988709)0.909:5e-09)0.616:5e-09,seq12277_size=422_counts=35:0.002971163)0.885:5e-09,(seq8844_size=422_counts=61:0.004001535,(seq3287_size=422_counts=265:0.002988709,(seq802_size=422_counts=1694:5e-09,(seq5125_size=422_counts=141:0.002982106,seq11119_size=422_counts=42:0.002982108)0.880:5e-09)0.912:5e-09)0.959:0.004002243)0.959:0.003999974)0.930:0.005966175)0.295:5e-09)0.969:0.009065145)0.247:5e-09,seq75_size=422_counts=15438:5e-09)0.000:5e-09,((((((((((seq1609_size=423_counts=703:0.002950289,seq10290_size=423_counts=48:6e-09)0.923:0.001963516,seq1258_size=423_counts=993:0.001963279)0.923:0.001964334,seq7573_size=423_counts=78:0.002947075)0.903:5e-09,seq2320_size=423_counts=430:5e-09)0.924:5e-09,((seq2052_size=423_counts=505:0.002971562,seq5356_size=423_counts=131:0.002959577)0.792:0.002968563,((((seq8740_size=423_counts=62:5e-09,(seq5227_size=423_counts=137:0.002950289,seq9866_size=423_counts=51:5e-09)0.892:0.002967591)0.856:0.00295029,(seq1503_size=423_counts=768:5e-09,(seq3010_size=423_counts=299:0.005938139,seq5900_size=423_counts=113:0.00296108)0.413:5e-09)0.909:0.002956318)0.000:5e-09,seq13848_size=423_counts=28:5e-09)0.848:0.00295029,seq5148_size=423_counts=140:5e-09)0.861:0.002961082)0.882:5e-09)0.941:5e-09,(seq5678_size=423_counts=120:5e-09,(seq5202_size=423_counts=138:5e-09,(seq9663_size=423_counts=53:5e-09,((((seq8258_size=423_counts=68:6e-09,(seq7376_size=423_counts=82:0.002952835,(seq2850_size=423_counts=322:0.00295029,seq7781_size=423_counts=75:5e-09)0.225:5e-09)0.897:0.002961782)0.134:0.002956837,seq6416_size=423_counts=101:0.002960438)0.824:5e-09,seq3263_size=423_counts=267:6e-09)0.923:0.001964116,((((seq3658_size=423_counts=227:0.00196462,((seq6590_size=423_counts=97:0.00296108,(seq3060_size=423_counts=292:0.002950289,seq6989_size=423_counts=88:5e-09)0.384:5e-09)0.890:0.002956318,seq3678_size=423_counts=225:5e-09)0.923:0.001963443)0.923:0.001964353,seq3842_size=423_counts=210:5e-09)0.464:5e-09,(seq3807_size=423_counts=213:0.001969938,(seq4727_size=423_counts=159:5e-09,seq5730_size=423_counts=119:0.002956317)0.927:0.001970216)0.927:0.001968299)0.847:0.00295029,seq3554_size=423_counts=237:5e-09)0.923:0.00196441)0.923:0.001964502)0.096:0.00296108)0.946:0.005938141)0.912:0.005920075)0.982:0.005989261,(((seq16124_size=423_counts=19:0.002959435,(seq1205_size=423_counts=1047:5e-09,(seq11940_size=423_counts=37:0.002961081,(((seq2875_size=423_counts=317:0.002961081,seq10251_size=423_counts=48:5e-09)0.923:0.001962652,(seq6204_size=423_counts=106:6e-09,(seq2132_size=423_counts=482:0.002961082,(seq3026_size=423_counts=296:0.001968931,seq9608_size=423_counts=54:0.001969948)0.927:0.001969118)0.698:5e-09)0.923:0.001964415)0.923:0.001964487,seq2166_size=423_counts=470:5e-09)0.382:5e-09)0.891:0.002950289)0.771:0.00295192)0.627:0.005951244,(seq9381_size=423_counts=56:5e-09,(seq4061_size=423_counts=195:5e-09,seq1954_size=423_counts=544:0.00296108)0.846:0.00295029)0.485:0.00295029)0.765:5e-09,((seq6937_size=423_counts=89:0.002950289,seq6308_size=423_counts=103:0.002961081)0.915:5e-09,seq3985_size=423_counts=200:5e-09)0.904:5e-09)0.917:6e-09)0.774:0.005585785,(seq3940_size=422_counts=203:0.009950949,(((seq7433_size=423_counts=81:0.009051659,seq11479_size=423_counts=40:5e-09)0.948:0.005954596,(seq8006_size=423_counts=72:0.002950289,seq12402_size=423_counts=35:5e-09)0.556:6e-09)0.786:0.003119823,(seq3293_size=423_counts=264:6e-09,seq14837_size=423_counts=23:0.002961082)0.778:0.002831601)0.352:0.005677852)0.952:0.016317883)0.987:0.025885517,seq16932_size=422_counts=16:5e-09)0.476:0.007315574,((seq12313_size=422_counts=35:5e-09,(seq15589_size=422_counts=21:0.051849161,(seq12491_size=422_counts=34:0.005952263,((seq113_size=422_counts=11141:0.0,seq175_size=422_counts=7385:0.0,seq484_size=422_counts=2944:0.0):5e-09,(seq1244_size=422_counts=1006:0.002973744,seq15828_size=422_counts=20:0.002973744)0.942:6e-09)0.906:5e-09)0.874:5e-09)0.946:0.005980924)0.750:0.004911082,((((seq841_size=422_counts=1612:0.0,seq1733_size=422_counts=638:0.0):5e-09,(seq2761_size=422_counts=335:0.0,seq3525_size=422_counts=239:0.0):0.002971161)0.902:0.010684801,(seq5529_size=422_counts=126:5e-09,(((seq7283_size=422_counts=83:6e-09,seq11004_size=422_counts=43:0.002982106)0.912:0.005962137,(seq1420_size=422_counts=836:0.0,seq1692_size=422_counts=653:0.0):5e-09)0.798:5e-09,((seq407_size=422_counts=3557:0.0,seq870_size=422_counts=1559:0.0,seq5486_size=422_counts=127:0.0,seq7046_size=422_counts=87:0.0):5e-09,(seq3233_size=422_counts=270:0.0,seq11396_size=422_counts=40:0.0):0.002982108)0.863:0.002982106)0.974:0.012128282)0.883:0.011178357)0.879:0.012315817,(seq17305_size=422_counts=15:0.050940468,((seq10082_size=423_counts=50:0.00296108,((seq978_size=423_counts=1371:0.0,seq8216_size=423_counts=69:0.0,seq8304_size=423_counts=68:0.0):6e-09,(seq1256_size=423_counts=994:0.0,seq3747_size=423_counts=218:0.0):0.002956317)0.437:5e-09)0.976:0.018131965,((seq14001_size=423_counts=27:0.0,seq15875_size=423_counts=20:0.0):0.0029428,(((seq3737_size=423_counts=219:0.0,seq4582_size=423_counts=166:0.0,seq5460_size=423_counts=128:0.0):5e-09,(((seq4976_size=423_counts=147:5e-09,seq18730_size=423_counts=12:0.002945362)0.542:5e-09,(seq8526_size=423_counts=65:0.002961082,seq11585_size=423_counts=39:5e-09)0.882:0.002967591)0.851:0.002961082,seq7638_size=423_counts=77:0.002961081)0.887:5e-09)0.872:6e-09,(seq17698_size=423_counts=14:0.005945112,seq8666_size=423_counts=63:5e-09)0.053:0.002967591)0.966:0.009003057)0.000:5e-09)0.961:0.027332537)0.922:0.022020986)0.964:0.024973633)0.751:0.016740374)0.879:0.011965567)0.940:0.025832023)0.923:0.03266238)0.854:0.016290122,(((seq13705_size=422_counts=28:0.05566053,seq18568_size=422_counts=12:0.10629249)0.957:0.042574225,((seq1909_size=422_counts=556:0.049123868,((seq539_size=422_counts=2696:5e-09,((seq1353_size=422_counts=891:0.002967902,seq6859_size=422_counts=91:5e-09)0.874:0.002982107,(seq1484_size=422_counts=790:6e-09,((seq4095_size=422_counts=194:5e-09,(seq3561_size=422_counts=236:0.002967901,((seq52_size=422_counts=19184:5e-09,(seq7897_size=422_counts=73:0.002964595,seq4664_size=422_counts=162:0.002965239)0.905:5e-09)0.879:5e-09,(seq4526_size=422_counts=169:0.002964301,seq270_size=422_counts=4929:0.002982107)0.891:5e-09)0.898:5e-09)0.989:0.012009937)0.896:5e-09,(seq6027_size=422_counts=110:0.002965238,(((seq2948_size=422_counts=306:0.002976431,seq4774_size=422_counts=156:5e-09)0.866:0.002965491,(seq2822_size=422_counts=327:0.002977301,seq1973_size=422_counts=539:0.002982108)0.559:5e-09)0.501:6e-09,seq155_size=422_counts=8401:5e-09)0.905:5e-09)0.862:0.002982108)1.000:0.028561269)0.400:0.002969278)0.735:5e-09)0.932:5e-09,(((((((seq1432_size=422_counts=828:5e-09,(seq1028_size=422_counts=1270:5e-09,seq17011_size=422_counts=16:0.00599052)0.923:0.006032306)0.851:0.002982106,seq2659_size=422_counts=355:0.002967902)0.902:5e-09,seq1178_size=422_counts=1068:5e-09)0.934:6e-09,(seq2681_size=422_counts=350:0.006032304,seq8384_size=422_counts=67:5e-09)0.941:0.005950819)0.937:0.005962134,(seq4828_size=422_counts=154:0.005962136,(((seq229_size=422_counts=5821:0.00296524,seq295_size=422_counts=4636:5e-09)0.898:0.002971161,((seq2561_size=422_counts=375:0.0,seq3454_size=422_counts=247:0.0):5e-09,(seq2355_size=422_counts=422:0.002971163,((seq1232_size=422_counts=1022:0.0,seq1441_size=422_counts=824:0.0,seq1500_size=422_counts=774:0.0):5e-09,(seq3964_size=422_counts=202:0.002973744,seq11312_size=422_counts=41:0.002965239)0.889:5e-09)0.901:5e-09)0.868:0.002965238)0.924:0.006032306)0.946:6e-09,(seq81_size=422_counts=13910:5e-09,(((seq2783_size=422_counts=332:0.002966164,seq7669_size=422_counts=77:0.002971162)0.251:5e-09,seq2116_size=422_counts=486:0.002965238)0.000:5e-09,((seq1786_size=422_counts=609:5e-09,(seq62_size=422_counts=16709:5e-09,seq14742_size=422_counts=24:0.002969278)0.857:0.002983661)0.442:0.00296564,seq1916_size=422_counts=555:5e-09)0.848:0.002980939)0.000:5e-09)0.907:5e-09)0.952:5e-09)0.921:0.012020418)0.929:6e-09,(seq1050_size=422_counts=1237:0.0,seq4204_size=422_counts=187:0.0):5e-09)0.949:5e-09,(((seq15380_size=422_counts=22:0.00320779,((((((seq532_size=422_counts=2715:5e-09,seq8496_size=422_counts=65:0.002964954)0.853:0.002965237,((seq725_size=422_counts=1896:0.0,seq3601_size=422_counts=232:0.0,seq8510_size=422_counts=65:0.0):5e-09,(seq5141_size=422_counts=141:0.002973744,seq7124_size=422_counts=86:0.002966164)0.875:5e-09)0.888:5e-09)0.921:0.001984166,((seq4291_size=422_counts=182:0.002964301,((seq206_size=422_counts=6384:0.0,seq323_size=422_counts=4339:0.0,seq579_size=422_counts=2508:0.0,seq15626_size=422_counts=21:0.0):5e-09,(seq16722_size=422_counts=17:0.002964954,seq5108_size=422_counts=142:0.002966163)0.906:5e-09)0.897:5e-09)0.137:6e-09,(seq8469_size=422_counts=66:0.001981494,((seq784_size=422_counts=1732:0.0,seq823_size=422_counts=1638:0.0,seq3119_size=422_counts=284:0.0,seq3232_size=422_counts=270:0.0):5e-09,(((seq2637_size=422_counts=359:0.0,seq3713_size=422_counts=222:0.0,seq6288_size=422_counts=104:0.0,seq7973_size=422_counts=72:0.0):0.001689746,seq2861_size=422_counts=319:0.001677847)0.960:0.005621654,seq18060_size=422_counts=14:0.021430398)0.838:5e-09)0.915:0.001981464)0.915:0.001980464)0.921:0.001983887)0.921:0.001982295,(((((seq5103_size=422_counts=142:5e-09,seq18521_size=422_counts=12:0.002977275)0.921:0.001983988,(((seq458_size=422_counts=3084:0.0,seq3578_size=422_counts=234:0.0,seq10284_size=422_counts=48:0.0,seq10592_size=422_counts=46:0.0):5e-09,seq5011_size=422_counts=146:0.002973743)0.232:5e-09,((seq1567_size=422_counts=726:0.0,seq3930_size=422_counts=204:0.0,seq7568_size=422_counts=78:0.0):5e-09,seq2462_size=422_counts=397:0.002971163)0.856:0.002977275)0.921:0.001983995)0.921:0.001982977,((((seq7994_size=422_counts=72:0.002966164,(seq10315_size=422_counts=48:0.0,seq13933_size=422_counts=27:0.0,seq14965_size=422_counts=23:0.0):0.002977276)0.362:5e-09,((seq1928_size=422_counts=552:0.0,seq8562_size=422_counts=65:0.0):5e-09,seq4985_size=422_counts=147:0.002977275)0.854:0.002964953)0.843:6e-09,(seq1985_size=422_counts=534:0.0,seq3567_size=422_counts=235:0.0,seq4257_size=422_counts=184:0.0,seq7149_size=422_counts=85:0.0,seq7181_size=422_counts=85:0.0):5e-09)0.898:5e-09,seq11362_size=422_counts=40:0.002964595)0.825:5e-09)0.930:0.006032307,((seq603_size=422_counts=2359:0.0,seq744_size=422_counts=1856:0.0,seq1277_size=422_counts=976:0.0):5e-09,(seq4124_size=422_counts=191:0.0,seq4408_size=422_counts=175:0.0):0.002977275)0.900:0.002964954)0.072:5e-09,(((seq2366_size=422_counts=420:0.0,seq8385_size=422_counts=67:0.0,seq10961_size=422_counts=43:0.0,seq12458_size=422_counts=34:0.0):0.002977276,seq9225_size=422_counts=57:0.002969278)0.892:6e-09,(seq257_size=422_counts=5161:0.0,seq380_size=422_counts=3710:0.0,seq1649_size=422_counts=679:0.0,seq3147_size=422_counts=281:0.0,seq6855_size=422_counts=91:0.0,seq7641_size=422_counts=77:0.0):5e-09)0.910:5e-09)0.000:5e-09)0.905:0.014374939,(seq13378_size=423_counts=30:0.012896967,seq17066_size=422_counts=16:0.009820199)0.930:0.019152625)0.437:0.017163468,seq17128_size=422_counts=16:0.040796901)0.916:0.020507832)0.971:0.032843879,(((seq782_size=422_counts=1744:0.0,seq18921_size=422_counts=11:0.0):5e-09,seq3801_size=422_counts=213:0.002969278)0.988:0.031299943,((seq14208_size=422_counts=26:0.022141066,((((seq1029_size=422_counts=1270:0.002982107,((seq172_size=422_counts=7405:0.0,seq4241_size=422_counts=185:0.0):0.005962138,(seq663_size=422_counts=2089:0.0,seq1025_size=422_counts=1273:0.0):5e-09)0.706:5e-09)0.966:0.01228017,((seq156_size=422_counts=8375:5e-09,seq5717_size=422_counts=119:0.002964301)0.908:0.005962137,(seq525_size=422_counts=2757:0.0,seq1122_size=422_counts=1126:0.0,seq3283_size=422_counts=265:0.0):5e-09)0.706:5e-09)0.858:0.002982085,(seq1269_size=422_counts=983:0.0,seq2130_size=422_counts=482:0.0):5e-09)0.971:0.019704132,((((((seq10233_size=422_counts=48:5e-09,(seq2729_size=422_counts=341:0.001982891,seq5733_size=422_counts=119:0.001983909)0.925:0.001983069)0.218:5e-09,(((((seq7274_size=422_counts=83:5e-09,seq14498_size=422_counts=25:0.002971163)0.911:0.002971163,((seq7035_size=422_counts=87:0.0,seq9983_size=422_counts=50:0.0):5e-09,(((seq800_size=422_counts=1695:0.0,seq1660_size=422_counts=674:0.0):6e-09,(seq451_size=422_counts=3144:5e-09,((seq1403_size=422_counts=850:5e-09,seq2510_size=422_counts=386:0.002969278)0.925:0.001983771,seq1187_size=422_counts=1062:0.00198322)0.925:0.00198355)0.890:0.002971162)0.861:0.002982107,((((seq12115_size=422_counts=36:0.002982106,seq2883_size=422_counts=316:5e-09)0.919:0.002971162,(seq2652_size=422_counts=357:0.0,seq8464_size=422_counts=66:0.0):6e-09)0.387:6e-09,(seq2456_size=422_counts=398:0.0,seq3065_size=422_counts=291:0.0):0.002982106)0.925:0.001984167,(seq6879_size=422_counts=90:5e-09,((seq1941_size=422_counts=547:0.0,seq11289_size=422_counts=41:0.0):5e-09,seq3844_size=422_counts=210:0.002973744)0.861:0.002982108)0.925:0.001983887)0.925:0.001982298)0.897:5e-09)0.889:5e-09)0.947:0.005950817,((seq1459_size=422_counts=810:5e-09,seq5463_size=422_counts=128:0.002982107)0.850:0.002971162,(seq4426_size=422_counts=174:0.0,seq4454_size=422_counts=173:0.0,seq8700_size=422_counts=63:0.0):5e-09)0.540:5e-09)0.925:0.001984437,seq4811_size=422_counts=154:0.00198322)0.925:0.001982868,seq3738_size=422_counts=219:5e-09)0.869:0.002982107)0.730:0.006015428,((seq2688_size=422_counts=349:0.0,seq7142_size=422_counts=85:0.0):5e-09,(seq2218_size=422_counts=459:0.001982891,seq7702_size=422_counts=76:0.001983909)0.925:0.001983069)0.218:5e-09)0.921:0.002983682,(seq5792_size=422_counts=117:0.0,seq12678_size=422_counts=33:0.0,seq16190_size=422_counts=19:0.0):5e-09)0.760:6e-09,((seq2654_size=422_counts=356:0.0,seq3129_size=422_counts=283:0.0,seq4385_size=422_counts=176:0.0):0.001983858,(seq8608_size=422_counts=64:0.006029846,(((((((seq643_size=422_counts=2161:0.0,seq791_size=422_counts=1707:0.0,seq992_size=422_counts=1345:0.0):0.001983886,(((seq3682_size=422_counts=224:0.001982882,seq9991_size=422_counts=50:0.001983928)0.925:0.001983067,seq12290_size=422_counts=35:5e-09)0.524:0.002971163,(seq443_size=422_counts=3205:0.0,seq888_size=422_counts=1539:0.0,seq976_size=422_counts=1373:0.0):5e-09)0.925:0.001984168)0.925:0.001982295,((seq6920_size=422_counts=90:0.0,seq14973_size=422_counts=23:0.0):0.002971162,((seq349_size=422_counts=4057:0.0,seq438_size=422_counts=3248:0.0,seq461_size=422_counts=3073:0.0):5e-09,(seq11806_size=422_counts=38:0.002965629,((seq1170_size=422_counts=1072:0.0,seq6244_size=422_counts=105:0.0):0.002977276,seq2189_size=422_counts=464:0.002971163)0.440:5e-09)0.875:5e-09)0.917:5e-09)0.387:5e-09)0.353:0.002982108,(((seq1841_size=422_counts=583:0.0,seq4729_size=422_counts=158:0.0):5e-09,seq1869_size=422_counts=572:0.002971162)0.925:0.001982851,seq11754_size=422_counts=38:0.001983938)0.925:0.001983072)0.887:5e-09,seq2221_size=422_counts=458:5e-09)0.929:5e-09,(seq13555_size=422_counts=29:5e-09,(seq5388_size=422_counts=130:5e-09,(seq12203_size=422_counts=36:6e-09,((seq1556_size=422_counts=734:0.0,seq3072_size=422_counts=290:0.0):0.001982699,(seq1925_size=422_counts=553:0.0,seq6047_size=422_counts=110:0.0):0.001984127)0.925:0.001983067)0.450:0.002982108)0.902:0.002982108)0.957:0.006034828)0.925:0.005950901,(seq1416_size=422_counts=842:0.0,seq6708_size=422_counts=94:0.0,seq11961_size=422_counts=37:0.0):6e-09)0.244:5e-09)0.925:0.001984171)0.925:0.001982307)0.704:0.004650823,((seq4649_size=423_counts=163:5e-09,(seq177_size=423_counts=7354:0.001963802,(seq1639_size=423_counts=684:0.0,seq3992_size=423_counts=200:0.0):0.0019648)0.925:0.001964017)0.782:5e-09,(seq4862_size=423_counts=152:6e-09,(seq569_size=423_counts=2540:6e-09,seq9570_size=423_counts=54:0.00294865)0.907:0.00295339)0.922:0.005927258)1.000:0.053032685)0.065:0.011593041)0.892:0.012084391)0.899:0.018537792,(seq11494_size=422_counts=40:5e-09,(seq1281_size=422_counts=973:0.017566552,(seq5604_size=422_counts=123:5e-09,seq6566_size=422_counts=98:0.002969278)0.813:0.020289863)1.000:0.068348657)0.983:0.02247837)0.107:5e-09)0.759:0.022539556)0.926:0.017299881,seq18770_size=422_counts=12:0.050580843)0.899:0.009938453)0.904:0.005960017)0.970:0.028902408)0.977:0.032133692,(((seq849_size=422_counts=1595:5e-09,seq15546_size=421_counts=21:5e-09)1.000:0.057785225,(seq403_size=423_counts=3586:5e-09,(seq1275_size=423_counts=977:5e-09,((seq4114_size=423_counts=192:5e-09,((((seq11888_size=423_counts=37:0.0,seq18709_size=423_counts=12:0.0):5e-09,(seq7261_size=423_counts=84:6e-09,seq1647_size=423_counts=680:0.008897228)0.898:0.002953389)0.898:0.00596069,seq5588_size=423_counts=123:0.002981127)0.803:0.002929595,seq1603_size=423_counts=705:5e-09)0.966:0.00890455)0.771:5e-09,seq1444_size=423_counts=821:0.005927263)0.884:0.005951188)0.995:0.01813592)0.974:0.032253514)0.336:0.00574132,(((((seq13070_size=422_counts=31:6e-09,seq10614_size=422_counts=46:0.002969277)0.828:0.002977276,(((seq5556_size=422_counts=125:0.0,seq7200_size=422_counts=84:0.0,seq10564_size=422_counts=46:0.0):5e-09,seq3629_size=422_counts=230:0.002969278)0.258:5e-09,(seq4192_size=422_counts=188:5e-09,(seq3234_size=422_counts=270:5e-09,seq4233_size=422_counts=185:0.002980967)0.138:0.002978022)0.867:0.002983594)0.856:0.002971163)0.695:5e-09,(seq3429_size=422_counts=250:0.0,seq15163_size=422_counts=22:0.0):5e-09)0.920:5e-09,(seq1784_size=422_counts=609:0.0,seq10054_size=422_counts=50:0.0):0.002982105)0.997:0.072408057,((seq4151_size=422_counts=190:0.144881777,((((seq9893_size=422_counts=51:0.001657491,seq13477_size=422_counts=29:0.001340335)1.000:0.162708848,(((seq17197_size=422_counts=16:0.078339209,((seq687_size=421_counts=1987:5e-09,seq5042_size=421_counts=144:0.002992766)0.923:0.020767982,(seq3638_size=421_counts=228:5e-09,(seq16399_size=421_counts=18:0.015306206,seq6134_size=421_counts=108:0.003082679)0.822:0.002902886)0.965:0.034381036)0.969:0.042993544)0.943:0.043545663,seq15260_size=422_counts=22:0.002511145)0.804:0.045920434,seq5442_size=422_counts=128:0.017280856)0.920:0.057892024)0.945:0.038854039,(((((((seq5408_size=422_counts=129:0.024313497,((seq2425_size=422_counts=405:0.058577593,seq16297_size=422_counts=18:0.037876274)0.905:0.031294551,(seq6819_size=422_counts=92:0.059657396,(seq3874_size=422_counts=208:0.006031712,((seq3450_size=422_counts=248:5e-09,seq17146_size=422_counts=16:0.006002367)0.993:0.021627775,seq17786_size=422_counts=14:5e-09)0.879:0.006079631)0.805:0.007842494)0.927:0.026012804)0.875:0.016490619)0.000:5e-09,(seq11247_size=422_counts=41:0.003824955,(seq2121_size=422_counts=484:0.002669327,seq7958_size=422_counts=73:0.000411338)0.994:0.052581731)1.000:0.08314316)0.313:0.017625154,((seq3692_size=422_counts=223:5e-09,seq14132_size=422_counts=26:0.002973742)0.956:0.032664881,(seq6505_size=422_counts=99:0.026015747,((seq10004_size=422_counts=50:0.002880234,(seq6857_size=423_counts=91:5e-09,(seq2665_size=423_counts=354:0.002988476,seq13013_size=423_counts=31:0.002981612)0.357:0.002997287)0.972:0.025620578)0.983:0.03371025,(seq5389_size=422_counts=130:5e-09,seq8941_size=422_counts=60:0.005966774)0.952:0.023026462)0.794:0.009583038)0.993:0.046538802)0.953:0.02773197)0.479:0.017507466,(((seq17578_size=422_counts=15:0.009109929,seq14845_size=422_counts=23:0.03223329)0.921:0.012329125,seq8801_size=422_counts=62:5e-09)0.916:0.012066738,seq7864_size=422_counts=74:5e-09)0.951:0.022678529)0.723:0.021966849,(seq15566_size=422_counts=21:0.044203768,((seq2559_size=422_counts=375:0.002977534,(seq5254_size=422_counts=136:0.002982172,(seq1572_size=422_counts=723:0.002971503,seq3002_size=422_counts=300:0.002971558)0.683:5e-09)0.894:0.006060593)0.798:0.003019188,seq6756_size=422_counts=93:6e-09)0.950:0.025200982)0.948:0.029472064)0.973:0.042676519,((seq421_size=422_counts=3437:0.002985049,((seq10927_size=422_counts=43:0.002971162,seq18967_size=422_counts=11:5e-09)0.082:5e-09,(seq8191_size=422_counts=69:5e-09,seq1620_size=422_counts=694:0.002971163)0.940:0.005962137)0.978:0.012242646)0.352:0.002985013,seq10369_size=422_counts=47:5e-09)0.880:0.015150188)0.113:0.007088982,seq169_size=423_counts=7689:0.060219746)0.000:0.100005174)0.922:0.046161374,seq16496_size=421_counts=18:0.094745888)0.922:0.043424387)0.946:0.037784781,((seq9169_size=422_counts=58:0.0,seq10396_size=422_counts=47:0.0):5e-09,seq17130_size=422_counts=16:0.002982103)0.986:0.053547696)0.748:0.017427482)0.874:0.021211106)0.744:0.00432222)0.914:0.027348238)0.809:0.015673635,seq13740_size=422_counts=28:0.13523056)0.091:0.012416475)0.794:0.00993562)0.829:0.028929349)0.462:0.010415141)0.993:0.103108825)0.436:0.027994877)0.566:0.020097181)0.930:0.039411268)0.737:0.006545391,((seq18901_size=422_counts=11:0.121401667,(seq3885_size=422_counts=207:0.031874489,seq4051_size=422_counts=196:0.015680929)0.988:0.068749227)0.280:0.025021625,((((((seq5925_size=422_counts=113:6e-09,seq9376_size=422_counts=56:0.002977276)0.911:0.016794818,(seq7894_size=422_counts=73:0.012782032,(seq3192_size=422_counts=275:0.006389488,seq13449_size=422_counts=29:0.008848946)0.974:0.019340201)0.719:0.004737068)0.908:0.037951342,(seq5594_size=422_counts=123:0.046137468,seq17609_size=422_counts=15:0.056785697)0.950:0.052006036)0.969:0.068576714,((((seq419_size=422_counts=3446:0.056590448,(seq6209_size=422_counts=106:0.063750357,(seq9892_size=422_counts=51:0.010734493,(seq4993_size=422_counts=146:0.014706657,seq7079_size=422_counts=87:0.033670163)0.912:0.018861496)0.270:0.013109957)0.772:0.008558096)0.952:0.026984734,((seq3236_size=422_counts=270:0.030845769,((seq2215_size=422_counts=459:0.00961355,seq3307_size=422_counts=263:0.012435507)0.720:0.002834221,((seq4236_size=422_counts=185:5e-09,(seq14660_size=422_counts=24:0.002969343,seq16377_size=422_counts=18:0.002980175)0.876:0.005983152)0.000:5e-09,seq17330_size=422_counts=15:0.031346278)0.218:0.009261745)0.901:0.014036465)0.762:0.013365123,(seq10448_size=422_counts=47:0.037440606,(seq4831_size=422_counts=153:0.031316023,seq18098_size=422_counts=13:0.034562334)0.610:0.01693913)0.791:0.015989085)0.855:0.016304219)0.911:0.023827388,(seq10080_size=422_counts=50:0.005186565,(((seq16974_size=422_counts=16:0.02443488,seq12672_size=422_counts=33:0.024436357)0.787:0.007528226,seq5672_size=422_counts=120:0.091829057)0.736:0.003333834,seq14256_size=422_counts=26:0.01218424)0.981:0.016388629)0.656:0.006461612)0.942:0.042660167,(seq6685_size=422_counts=95:0.05788605,seq16412_size=422_counts=18:0.083138683)0.986:0.09367761)0.864:0.034412326)0.968:0.046349688,(seq2993_size=422_counts=300:0.049947456,((seq1427_size=422_counts=831:0.012456913,seq2887_size=422_counts=314:0.003042253)0.725:5e-09,(seq11939_size=422_counts=37:0.019420049,(seq16258_size=422_counts=19:0.006398764,(((seq14698_size=422_counts=24:0.041084257,(seq11577_size=422_counts=39:0.003027568,seq14701_size=422_counts=24:5e-09)0.991:0.04199702)0.978:0.038745092,(seq7267_size=422_counts=83:0.018837921,seq2523_size=422_counts=382:0.090161815)0.695:0.012384504)0.890:0.014131111,(seq1130_size=422_counts=1113:5e-09,(((seq881_size=422_counts=1545:0.029880974,(seq3841_size=422_counts=210:0.0,seq4645_size=422_counts=163:0.0):0.005548862)0.939:0.013292021,(seq526_size=422_counts=2756:0.009281288,((seq2197_size=422_counts=463:5e-09,((seq10296_size=402_counts=48:0.088979656,(seq7036_size=422_counts=87:5e-09,seq18432_size=422_counts=13:0.003038931)0.698:0.002568909)0.753:0.003468555,seq18382_size=422_counts=13:0.009230913)0.887:0.006157725)0.924:0.006158939,seq15113_size=422_counts=22:5e-09)0.880:0.006148848)0.855:0.006169185)0.874:0.006237848,seq9817_size=422_counts=52:5e-09)0.905:0.006095359)0.924:0.02231743)0.882:0.013699095)0.940:0.012725933)0.627:0.002747352)0.973:0.051633041)0.979:0.066683461)0.852:0.020936534,seq16166_size=423_counts=19:0.172651988)0.406:0.027072878)0.867:0.018682296)0.941:0.030882253)0.921:0.044812576,seq1419_size=423_counts=839:0.166588723)0.801:0.023342746,((seq18948_size=422_counts=11:0.049092387,(seq10116_size=422_counts=49:0.022656635,(((seq17377_size=422_counts=15:0.059284572,seq16283_size=422_counts=18:0.031094244)0.698:0.007076648,((((seq17041_size=422_counts=16:0.0,seq18816_size=422_counts=12:0.0):5e-09,seq17640_size=422_counts=15:0.003025608)0.947:0.020540796,((seq10250_size=422_counts=48:0.0,seq13660_size=422_counts=28:0.0):5e-09,seq14744_size=422_counts=24:0.039211045)0.935:0.013698766)0.434:0.009592575,seq18920_size=422_counts=11:0.003047191)0.995:0.041276058)0.714:0.004853577,seq11616_size=422_counts=39:0.026493926)0.941:0.03497735)0.123:0.025723665)0.923:0.04354476,((((((seq12481_size=421_counts=34:0.019133228,seq15816_size=421_counts=20:5e-09)0.872:0.009341081,(((seq18577_size=422_counts=12:0.006280895,(seq1628_size=422_counts=689:0.006069518,(seq4009_size=422_counts=199:5e-09,seq16862_size=422_counts=17:0.006124153)0.909:0.009379928)0.901:0.009504764)0.937:0.012486669,((((seq5531_size=422_counts=125:0.0,seq18703_size=422_counts=12:0.0):5e-09,((seq12833_size=422_counts=32:0.003038931,(seq3378_size=422_counts=255:0.0,seq13421_size=422_counts=30:0.0):0.003033915)0.244:5e-09,(((seq1933_size=422_counts=550:0.0,seq2697_size=422_counts=346:0.0,seq15322_size=422_counts=22:0.0,seq16077_size=422_counts=19:0.0):5e-09,seq12086_size=422_counts=36:0.003021823)0.401:6e-09,(seq3313_size=422_counts=262:5e-09,((seq2159_size=422_counts=474:0.0,seq4468_size=422_counts=172:0.0):5e-09,seq14044_size=422_counts=27:0.003033915)0.841:0.003027568)0.876:0.003038931)0.831:0.003030249)0.935:5e-09)0.949:5e-09,((seq16636_size=422_counts=17:0.012404322,(seq11991_size=422_counts=37:0.003030249,(seq14818_size=422_counts=24:0.0,seq15969_size=422_counts=19:0.0):5e-09)0.758:5e-09)0.818:0.00612415,(seq5617_size=422_counts=123:0.006124152,(seq14681_size=422_counts=24:5e-09,seq14992_size=422_counts=23:0.003030247)0.784:5e-09)0.832:0.009200415)0.938:5e-09)0.916:6e-09,(seq7412_size=422_counts=81:0.015585132,(((seq1121_size=422_counts=1128:0.0,seq11346_size=422_counts=41:0.0):6e-09,seq7481_size=422_counts=79:0.003033916)0.852:0.003027568,((seq6285_size=422_counts=104:0.003038932,(seq14397_size=422_counts=25:6e-09,seq17745_size=422_counts=14:0.003033916)0.858:0.003030249)0.926:5e-09,seq15597_size=422_counts=21:5e-09)0.821:5e-09)0.290:5e-09)0.898:0.006084696)0.712:0.009428515)0.973:0.019645062,(((seq19280_size=422_counts=11:0.017747482,(((seq5505_size=422_counts=127:5e-09,((seq1410_size=422_counts=845:5e-09,((seq16686_size=422_counts=17:5e-09,(((((((seq17296_size=422_counts=15:0.003025611,(((seq6373_size=422_counts=102:0.003045785,((seq1221_size=422_counts=1030:0.0,seq3389_size=422_counts=254:0.0,seq9857_size=422_counts=52:0.0):5e-09,((seq18053_size=422_counts=14:5e-09,((seq4963_size=422_counts=148:0.0,seq10911_size=422_counts=43:0.0):0.003045786,seq13303_size=422_counts=30:5e-09)0.891:0.003033916)0.848:0.003027568,(seq14343_size=422_counts=26:0.002014823,((((seq4170_size=422_counts=188:5e-09,(seq2596_size=422_counts=368:5e-09,seq9680_size=422_counts=53:0.003030248)0.863:0.003030248)0.908:0.003030248,seq13505_size=422_counts=29:0.006116761)0.000:5e-09,seq4772_size=422_counts=156:5e-09)0.908:0.003030247,(seq19252_size=422_counts=11:0.003020906,seq12483_size=422_counts=34:5e-09)0.217:5e-09)0.931:0.002014878)0.931:0.002013881)0.898:5e-09)0.875:5e-09)0.889:0.006088638,seq12865_size=422_counts=32:0.006120878)0.839:5e-09,(((((((seq2751_size=422_counts=336:0.0,seq18280_size=422_counts=13:0.0):5e-09,seq15923_size=422_counts=20:0.003025611)0.122:5e-09,(seq14634_size=422_counts=24:0.003027144,seq17716_size=422_counts=14:0.003035826)0.815:0.003029716)0.938:0.006088641,(seq5745_size=422_counts=118:6e-09,((seq16557_size=422_counts=18:5e-09,seq4863_size=423_counts=152:0.009288672)0.117:5e-09,(seq19182_size=422_counts=11:5e-09,seq10203_size=423_counts=49:0.00913836)0.923:0.006057033)0.921:0.006161101)0.853:0.003032158)0.775:5e-09,seq13578_size=423_counts=29:5e-09)0.939:0.005959176,seq16867_size=423_counts=17:5e-09)0.820:5e-09,(seq9011_size=422_counts=60:0.0,seq9312_size=422_counts=56:0.0,seq10470_size=422_counts=47:0.0,seq18159_size=422_counts=13:0.0):5e-09)0.000:5e-09)0.440:5e-09)0.888:5e-09,(seq17443_size=422_counts=15:0.039938277,(seq3391_size=422_counts=254:0.00674476,((seq8766_size=422_counts=62:0.003045116,(seq3881_size=422_counts=208:0.003608602,(seq18566_size=422_counts=12:0.006134203,seq16233_size=422_counts=19:5e-09)0.804:0.003609768)0.912:0.008209686)0.807:0.00617337,seq13501_size=422_counts=29:5e-09)0.862:0.005829091)0.722:0.004346826)0.837:0.008069873)0.908:0.00609882,(seq10657_size=422_counts=45:5e-09,(seq6452_size=423_counts=100:0.003022962,(seq3868_size=423_counts=209:5e-09,seq6662_size=423_counts=95:0.003009781)0.261:5e-09)0.833:0.003014454)0.954:0.006101736)0.335:5e-09,((seq16504_size=422_counts=18:5e-09,(seq11983_size=423_counts=37:0.003022962,((seq18403_size=423_counts=13:6e-09,(seq12080_size=422_counts=36:5e-09,seq11760_size=422_counts=38:0.003030249)0.765:5e-09)0.891:6e-09,(seq19258_size=423_counts=11:0.00301184,((seq10761_size=422_counts=44:0.0,seq10952_size=422_counts=43:0.0,seq14608_size=422_counts=24:0.0):0.003030267,((seq1196_size=422_counts=1055:0.0,seq8475_size=422_counts=65:0.0):5e-09,seq10658_size=422_counts=45:0.003020445)0.876:0.003025714)0.691:5e-09)0.782:0.006056677)0.839:0.003011718)0.126:5e-09)0.765:0.00168839,seq17432_size=422_counts=15:0.001727716)0.886:0.005673472)0.925:6e-09,seq6327_size=422_counts=103:5e-09)0.381:5e-09,((seq17440_size=422_counts=15:0.0,seq17492_size=422_counts=15:0.0):0.006106763,seq17756_size=422_counts=14:5e-09)0.949:0.006085071)0.000:6e-09,((seq8777_size=422_counts=62:0.0,seq15884_size=422_counts=20:0.0):5e-09,seq12543_size=422_counts=34:0.003033915)0.858:0.003033915)0.924:0.0034096)0.937:0.006876482,seq3606_size=422_counts=232:0.003033916)0.240:5e-09)0.918:0.003416696,seq16706_size=422_counts=17:0.006101359)0.547:5e-09)0.627:5e-09,(seq1229_size=422_counts=1025:5e-09,(seq8021_size=422_counts=71:0.003027568,seq11572_size=422_counts=39:5e-09)0.852:0.003033916)0.990:0.012358757)0.734:0.014087196,seq13000_size=422_counts=31:5e-09)0.848:0.007708435)0.860:0.010800429,((seq16450_size=422_counts=18:0.006147828,((seq3896_size=422_counts=206:0.0,seq10548_size=422_counts=46:0.0):5e-09,(seq19072_size=422_counts=11:0.006084699,seq17763_size=422_counts=14:0.006061788)0.906:5e-09)0.945:5e-09)0.917:0.011600453,(((((seq9274_size=422_counts=57:0.00614783,seq14155_size=422_counts=26:5e-09)0.773:5e-09,(seq16989_size=422_counts=16:0.009148132,((seq8691_size=422_counts=63:0.012520564,seq10041_size=422_counts=50:0.003033495)0.856:0.00609599,(seq2227_size=422_counts=457:5e-09,(((seq10884_size=422_counts=44:5e-09,seq19051_size=422_counts=11:0.022153068)0.963:0.008154957,seq15365_size=422_counts=22:0.003600426)0.009:0.000729144,seq7362_size=422_counts=82:0.00321283)0.994:0.025027903)0.886:0.006241283)0.750:0.003102299)0.924:0.009329583)0.823:0.006173969,(seq18478_size=422_counts=12:5e-09,seq6910_size=422_counts=90:0.009190056)0.764:0.002953323)0.872:0.006117054,((seq18936_size=422_counts=11:5e-09,((seq7548_size=421_counts=78:0.006264725,seq14646_size=421_counts=24:0.006304228)0.862:0.006222087,((seq14914_size=421_counts=23:0.006235773,seq15759_size=421_counts=20:0.007763799)0.867:0.007910734,(seq1862_size=421_counts=574:5e-09,(seq2735_size=422_counts=340:0.006135336,(seq13177_size=422_counts=31:0.0,seq18137_size=422_counts=13:0.0):0.003084626)0.935:0.009340898)0.880:0.006158934)0.758:0.003114313)0.896:0.006246527)0.907:0.008408021,(seq18248_size=422_counts=13:0.003911112,(seq3870_size=422_counts=209:5e-09,((seq17797_size=422_counts=14:0.003056171,seq18616_size=423_counts=12:0.006117432)0.906:0.004054075,seq14536_size=422_counts=25:0.004077177)0.959:0.004057476)0.885:0.008371968)0.508:0.006181246)0.785:0.006988307)0.542:5e-09,((((seq16055_size=422_counts=19:5e-09,seq17306_size=422_counts=15:0.009192935)0.955:0.009130121,(seq2808_size=422_counts=329:0.003024209,(seq12937_size=422_counts=32:0.009208567,seq15610_size=422_counts=21:0.006116777)0.940:5e-09)0.000:5e-09)0.549:0.001483862,((seq13964_size=422_counts=27:0.002937341,seq14156_size=422_counts=26:0.009303636)0.944:0.015954639,seq12353_size=422_counts=35:0.023272106)0.672:0.011657684)0.885:0.014141753,((((seq18435_size=422_counts=13:5e-09,((seq12073_size=421_counts=36:0.006099412,seq18662_size=421_counts=12:5e-09)0.774:0.003036704,((seq14946_size=421_counts=23:0.006131747,(seq16027_size=422_counts=19:0.00302181,((seq13208_size=421_counts=31:0.0,seq17896_size=421_counts=14:0.0):5e-09,(((seq16529_size=422_counts=18:6e-09,(seq6984_size=422_counts=88:5e-09,seq7312_size=423_counts=83:5e-09)0.915:0.006071014)0.915:0.006104231,(seq5776_size=421_counts=117:0.003023371,seq18262_size=421_counts=13:0.003030274)0.720:6e-09)0.928:0.006049747,seq16888_size=421_counts=17:0.003027568)0.457:5e-09)0.780:0.00304134)0.881:0.006135429)0.746:0.003012969,(((seq16170_size=421_counts=19:5e-09,((seq12808_size=421_counts=32:0.006158421,seq17254_size=421_counts=16:0.003016643)0.775:0.006156602,(seq15492_size=421_counts=21:5e-09,(seq5821_size=421_counts=116:0.006092166,(seq6063_size=421_counts=109:0.012477619,(seq10768_size=421_counts=44:5e-09,seq16853_size=421_counts=17:0.01244704)0.878:0.006126208)0.874:0.006244126)0.308:0.006189203)0.995:0.032302961)0.877:5e-09)0.911:0.003027569,seq3442_size=421_counts=248:5e-09)0.874:0.006100574,seq18582_size=421_counts=12:0.006127483)0.883:0.006127574)0.888:0.006169756)0.776:0.003041591)0.840:0.003024347,((((seq12261_size=422_counts=35:0.006098996,(seq6224_size=422_counts=105:0.006147498,seq16032_size=422_counts=19:0.012328207)0.695:5e-09)0.859:0.003029241,seq14468_size=422_counts=25:0.006094329)0.077:5e-09,seq12063_size=422_counts=36:0.003027724)0.968:0.009216524,seq14937_size=422_counts=23:0.009198041)0.106:6e-09)0.876:0.003021759,((((((seq3296_size=422_counts=264:5e-09,seq17720_size=423_counts=14:5e-09)0.958:5e-09,((seq15259_size=422_counts=22:5e-09,(seq16820_size=421_counts=17:0.003052492,(seq13725_size=422_counts=28:0.0126682,seq5939_size=422_counts=112:0.006009748)0.918:0.009547423)0.775:0.003029903)0.933:0.006116762,seq6793_size=422_counts=92:5e-09)0.936:0.006094021)0.934:0.006104126,seq4530_size=421_counts=169:0.009197847)0.816:5e-09,(((((seq18175_size=422_counts=13:0.006116761,(seq11405_size=422_counts=40:0.003023857,(seq7632_size=422_counts=77:0.003033916,seq12219_size=422_counts=36:5e-09)0.968:0.012350132)0.781:0.003045215)0.717:5e-09,seq17746_size=422_counts=14:5e-09)0.863:0.00302314,((seq7118_size=422_counts=86:5e-09,(seq16229_size=422_counts=19:0.012525639,seq15507_size=421_counts=21:0.003062081)0.775:0.003033699)0.944:0.006116761,(seq11416_size=422_counts=40:0.0,seq11981_size=422_counts=37:0.0):5e-09)0.918:0.006099413)0.361:5e-09,seq8524_size=422_counts=65:0.003021823)0.935:5e-09,(seq4539_size=422_counts=168:0.0,seq15674_size=422_counts=20:0.0):5e-09)0.907:5e-09)0.932:0.006049376,seq17167_size=422_counts=16:0.006084696)0.802:6e-09,seq12509_size=422_counts=34:5e-09)0.927:5e-09)0.898:0.006147009,(((((((((seq16236_size=421_counts=19:5e-09,seq17431_size=421_counts=15:0.00302314)0.920:0.006116759,(seq3052_size=421_counts=293:5e-09,seq5327_size=421_counts=132:0.003023139)0.813:5e-09)0.901:0.003030957,(seq6763_size=422_counts=93:0.012311194,((((seq6441_size=421_counts=101:0.006069264,(seq4614_size=421_counts=164:0.0,seq11275_size=421_counts=41:0.0):5e-09)0.235:0.003025612,seq17415_size=421_counts=15:0.00610234)0.349:5e-09,seq3478_size=421_counts=246:6e-09)0.865:5e-09,seq18222_size=421_counts=13:0.006116761)0.858:0.003045287)0.719:6e-09)0.902:0.003023264,seq13516_size=421_counts=29:5e-09)0.902:0.00302314,seq12813_size=421_counts=32:5e-09)0.854:0.003027643,(seq12572_size=421_counts=34:0.003021122,seq16893_size=421_counts=17:5e-09)0.913:0.00609949)0.554:5e-09,(seq9362_size=421_counts=56:0.003023139,(seq2569_size=421_counts=374:5e-09,seq8137_size=422_counts=70:5e-09)0.441:5e-09)0.845:0.003021447)0.879:0.006049582,(seq18952_size=422_counts=11:5e-09,(((seq18808_size=421_counts=12:0.006085072,((seq18461_size=421_counts=12:5e-09,(seq9836_size=421_counts=52:5e-09,((((seq8294_size=422_counts=68:0.009276179,seq16206_size=422_counts=19:0.003057459)0.924:0.009039345,seq7225_size=421_counts=84:0.001631997)0.738:0.001652374,seq15696_size=421_counts=20:5e-09)0.792:5e-09,seq8352_size=421_counts=67:0.012373497)0.910:0.009211438)0.271:0.006084698)0.922:0.006106764,((seq6864_size=422_counts=91:0.006040653,seq18755_size=421_counts=12:0.006283357)0.976:0.015617964,((seq8711_size=422_counts=63:0.015399681,seq13926_size=422_counts=27:0.001483271)0.738:0.001669609,(((seq19146_size=422_counts=11:6e-09,(seq18715_size=423_counts=12:0.018784257,(seq12832_size=422_counts=32:5e-09,(seq11083_size=421_counts=42:5e-09,(((seq9709_size=422_counts=53:0.003058161,seq10906_size=421_counts=43:0.00763337)0.445:5e-09,seq7306_size=421_counts=83:5e-09)0.588:5e-09,(seq17911_size=422_counts=14:5e-09,seq18604_size=422_counts=12:0.003058161)0.945:0.006188291)0.913:0.007553238)0.188:5e-09)0.910:5e-09)0.858:0.003037146)0.934:0.012250646,(seq10465_size=422_counts=47:0.018737445,(seq15471_size=423_counts=21:5e-09,((((seq18390_size=423_counts=13:0.006135051,((seq8008_size=422_counts=72:5e-09,seq11284_size=422_counts=41:0.003020444)0.873:0.006134359,(seq14166_size=422_counts=26:5e-09,(seq13480_size=422_counts=29:0.003033916,seq18636_size=422_counts=12:5e-09)0.822:0.003045786)0.885:0.006193295)0.868:0.006195004)0.934:5e-09,((seq5081_size=422_counts=143:0.0,seq5082_size=422_counts=143:0.0,seq17353_size=422_counts=15:0.0):5e-09,(seq6000_size=423_counts=111:0.0,seq17719_size=423_counts=14:0.0):5e-09)0.835:5e-09)0.916:6e-09,((seq5755_size=422_counts=118:0.003045784,seq18867_size=423_counts=12:5e-09)0.949:0.00613505,((seq8808_size=422_counts=62:0.0,seq14073_size=422_counts=27:0.0,seq14890_size=422_counts=23:0.0):5e-09,seq18153_size=423_counts=13:0.003016974)0.965:5e-09)0.951:0.006104108)0.775:0.003021712,seq12414_size=422_counts=34:0.006094343)0.907:0.006081764)0.800:5e-09)0.923:0.01279196)0.748:0.010380588,seq18378_size=421_counts=13:0.016065443)0.913:0.013659288)0.093:5e-09)0.918:0.006756453)0.376:5e-09)0.434:6e-09,seq15962_size=421_counts=19:0.003024182)0.293:5e-09,seq16828_size=421_counts=17:5e-09)0.892:5e-09)0.840:0.003021385)0.419:6e-09,(((seq13348_size=421_counts=30:0.006062541,seq17961_size=421_counts=14:0.003030253)0.311:6e-09,((seq2343_size=421_counts=426:0.009130105,(seq17288_size=421_counts=16:0.0,seq19277_size=421_counts=11:0.0):5e-09)0.964:6e-09,(seq18903_size=421_counts=11:5e-09,seq9944_size=421_counts=51:0.009141432)0.916:0.009178231)0.974:0.012312079)0.532:0.006099804,(((seq15586_size=421_counts=21:0.0,seq16146_size=421_counts=19:0.0):0.001654257,(seq18733_size=421_counts=12:5e-09,(seq6041_size=421_counts=110:0.00931908,seq6303_size=421_counts=104:0.002991778)0.936:0.009280554)0.931:0.008956391)0.754:0.001627148,((((seq14274_size=421_counts=26:0.0,seq14602_size=421_counts=24:0.0,seq19206_size=421_counts=11:0.0):5e-09,(seq12105_size=421_counts=36:5e-09,(seq18289_size=421_counts=13:0.006130309,seq19018_size=421_counts=11:5e-09)0.951:0.006116212)0.846:0.003025705)0.375:5e-09,(seq17804_size=421_counts=14:5e-09,seq19238_size=421_counts=11:0.00302314)0.860:0.003027571)0.804:0.003049253,(seq14014_size=421_counts=27:0.003024183,seq14720_size=421_counts=24:5e-09)0.787:0.003032148)0.791:0.003073604)0.807:0.003040356)0.252:5e-09)0.790:0.003061277)0.804:0.003277744)0.804:0.003480852)0.852:0.007054068)0.876:0.010896108)0.909:0.017708493,(seq11900_size=422_counts=37:0.008674362,((seq6051_size=422_counts=110:5e-09,(((seq13424_size=422_counts=30:5e-09,seq15512_size=422_counts=21:0.003030248)0.972:0.00924563,seq15844_size=422_counts=20:0.012443406)0.863:6e-09,seq17595_size=422_counts=15:5e-09)0.853:0.003030249)0.795:0.003070547,(seq10064_size=422_counts=50:0.00614783,seq17144_size=422_counts=16:5e-09)0.750:0.003014801)0.959:0.015356941)0.566:0.000807051)0.751:0.00314012)0.909:0.009859049)0.000:5e-09,seq8778_size=422_counts=62:5e-09)0.744:0.007393427,(((((seq5300_size=423_counts=134:0.014873056,seq17437_size=422_counts=15:0.000871946)0.812:0.008133903,(seq12889_size=422_counts=32:0.015407252,(seq12540_size=422_counts=34:0.003033736,(seq10764_size=422_counts=44:0.006085789,(seq14524_size=422_counts=25:0.012405074,seq19214_size=422_counts=11:0.00304763)0.907:5e-09)0.350:0.006123892)0.783:0.005115802)0.626:0.002511981)0.993:0.032973253,(seq18497_size=422_counts=12:6e-09,(seq5002_size=422_counts=146:0.009216486,(seq14572_size=422_counts=25:5e-09,seq18031_size=422_counts=14:0.006075005)0.602:5e-09)0.501:0.003038932)0.970:0.019336525)0.798:0.006004167,((((seq17185_size=422_counts=16:0.018933175,((((seq11802_size=422_counts=38:0.006211008,(seq17498_size=422_counts=15:0.005422776,(seq3541_size=422_counts=238:0.015610173,(seq18600_size=422_counts=12:0.021206915,seq13086_size=422_counts=31:0.003958705)0.096:5e-09)0.438:0.009417237)0.904:0.010272949)0.949:0.012608858,(seq15754_size=422_counts=20:0.006124151,(seq3762_size=422_counts=216:5e-09,seq18000_size=422_counts=14:0.003030249)0.799:5e-09)0.777:0.003111872)0.738:0.00302008,seq3030_size=422_counts=296:0.012494022)0.820:0.008303362,(seq16682_size=422_counts=17:0.019001707,seq18692_size=422_counts=12:0.012598198)0.845:0.008308397)0.674:0.002159119)0.846:0.006168996,((seq14451_size=422_counts=25:0.0,seq19171_size=422_counts=11:0.0):0.019027181,seq18657_size=422_counts=12:0.012787073)0.893:0.009600898)0.902:0.00981283,((seq15160_size=422_counts=22:0.019305758,(seq6556_size=422_counts=98:0.00307226,seq18204_size=422_counts=13:0.003017822)0.821:0.005965522)0.951:0.016179615,(seq19109_size=422_counts=11:0.009300195,(seq4230_size=422_counts=185:5e-09,(seq16074_size=422_counts=19:0.003049591,seq16817_size=422_counts=17:0.003036919)0.880:0.006137538)0.753:0.003017403)0.944:0.01240985)0.314:5e-09)0.893:0.009639132,((seq6554_size=422_counts=98:0.009235361,seq8706_size=422_counts=63:0.009525016)0.958:0.019242946,((((seq5282_size=422_counts=135:0.019220476,seq15062_size=422_counts=23:0.006236374)0.864:0.006106045,seq10423_size=422_counts=47:0.003038932)0.842:6e-09,seq5257_size=422_counts=136:5e-09)0.908:0.006084698,(((((((((((((seq11800_size=422_counts=38:0.0,seq17196_size=422_counts=16:0.0):5e-09,(seq3756_size=422_counts=217:0.003027569,seq17042_size=422_counts=16:0.003020489)0.754:5e-09)0.975:5e-09,((seq1463_size=422_counts=806:5e-09,seq8119_size=422_counts=70:0.009182598)0.327:5e-09,(((seq2700_size=422_counts=345:0.0,seq11267_size=422_counts=41:0.0):5e-09,(seq10467_size=422_counts=47:0.009182599,(seq3282_size=422_counts=265:5e-09,seq15469_size=422_counts=21:0.003030248)0.421:6e-09)0.857:0.003033916)0.792:0.003047143,(seq12038_size=422_counts=37:0.006163175,seq18447_size=422_counts=13:6e-09)0.330:0.003067158)0.817:0.003055652)0.941:0.009245626)0.906:0.006826041,(seq13629_size=422_counts=29:0.008660692,(seq9213_size=422_counts=58:5e-09,seq13780_size=422_counts=28:0.009271805)0.786:0.003673319)0.016:0.003008945)0.922:0.011455791,(seq16612_size=422_counts=17:0.008781011,seq18131_size=402_counts=13:0.116132571)0.566:0.001951078)0.749:0.011802395,(seq14718_size=422_counts=24:0.003027569,(seq2294_size=422_counts=438:5e-09,(((seq13934_size=422_counts=27:5e-09,(((seq13014_size=422_counts=31:5e-09,((seq4111_size=422_counts=192:5e-09,((seq14258_size=422_counts=26:0.006123263,seq15548_size=422_counts=21:5e-09)0.930:0.006088644,(((seq6184_size=422_counts=106:5e-09,seq13627_size=422_counts=29:0.003027569)0.921:0.008829695,((seq3877_size=422_counts=208:5e-09,seq18135_size=422_counts=13:0.003021122)0.976:0.015344646,seq12083_size=422_counts=36:0.006678154)0.008:0.002966868)0.766:0.003517861,seq7763_size=422_counts=75:5e-09)0.917:0.006106765)0.000:5e-09)0.783:0.001449367,seq15213_size=422_counts=22:0.004602498)0.909:0.009407989)0.651:0.012388339,(seq14680_size=422_counts=24:5e-09,(seq8382_size=422_counts=67:0.003056127,seq18549_size=422_counts=12:0.006159046)0.792:0.003039601)0.000:5e-09)0.922:0.006131689,((((seq6399_size=422_counts=102:0.0,seq7717_size=422_counts=76:0.0):0.003030248,((seq5418_size=422_counts=129:0.0,seq15588_size=422_counts=21:0.0):5e-09,(((seq16674_size=422_counts=17:0.008181898,(seq13605_size=422_counts=29:0.006124152,seq17068_size=422_counts=16:5e-09)0.870:0.008173157)0.670:0.001992322,((((((((((seq2872_size=422_counts=318:5e-09,seq9949_size=422_counts=51:0.003020489)0.919:6e-09,seq14865_size=422_counts=23:0.012397128)0.850:0.003038931,seq3347_size=422_counts=258:0.009260638)0.905:5e-09,seq14530_size=422_counts=25:5e-09)0.981:5e-09,((seq14736_size=422_counts=24:0.009215928,seq7972_size=422_counts=72:0.003038932)0.599:6e-09,seq6403_size=422_counts=101:5e-09)0.922:0.006075004)0.976:0.012450158,seq15704_size=422_counts=20:5e-09)0.759:0.001612869,((((seq2743_size=422_counts=339:0.009339488,(seq16667_size=422_counts=17:0.003038932,(seq4880_size=422_counts=151:5e-09,((seq16562_size=422_counts=18:0.012442922,seq12484_size=422_counts=34:0.003030248)0.411:5e-09,seq2044_size=422_counts=508:5e-09)0.921:0.003027569)0.765:5e-09)0.878:0.006210874)0.758:0.002974389,((((((seq7413_size=422_counts=81:5e-09,seq14421_size=422_counts=25:0.00302314)0.909:0.002018192,(seq17567_size=422_counts=15:0.0,seq19201_size=422_counts=11:0.0):0.002018482)0.909:0.002018935,seq3225_size=422_counts=271:5e-09)0.929:0.003024183,seq9165_size=422_counts=58:5e-09)0.741:5e-09,((seq14237_size=422_counts=26:0.006147203,(seq9372_size=422_counts=56:0.003023147,(seq15772_size=422_counts=20:0.003024188,(seq4392_size=422_counts=176:0.003030253,seq18951_size=422_counts=11:0.006147826)0.657:5e-09)0.486:5e-09)0.980:0.009246685)0.872:5e-09,seq14825_size=422_counts=24:0.003024778)0.920:0.006089749)0.849:0.003030249,seq4421_size=422_counts=174:5e-09)0.769:0.003053612)0.887:0.006131321,((seq16814_size=422_counts=17:6e-09,(seq3662_size=422_counts=226:0.022200479,(seq18445_size=422_counts=13:0.003068857,((seq9603_size=422_counts=54:0.003030249,(((seq9423_size=422_counts=55:0.003045785,(seq779_size=422_counts=1751:5e-09,seq3358_size=422_counts=257:0.00302757)0.869:0.003038932)0.510:5e-09,seq5347_size=422_counts=132:0.003027569)0.833:5e-09,(seq677_size=422_counts=2015:0.0,seq15167_size=422_counts=22:0.0):5e-09)0.912:5e-09)0.953:0.006088639,seq18987_size=422_counts=11:5e-09)0.794:0.003040292)0.007:0.006175985)0.896:5e-09)0.959:0.00608896,seq15205_size=422_counts=22:0.006076169)0.558:5e-09)0.896:5e-09,(seq15972_size=422_counts=19:0.003038656,seq18882_size=422_counts=11:0.012579791)0.450:0.006196803)0.759:0.00161301)0.936:0.011795015,((seq17778_size=422_counts=14:6e-09,(seq12701_size=422_counts=33:5e-09,seq17563_size=422_counts=15:0.003030249)0.877:0.003038931)0.984:0.012450157,seq13173_size=422_counts=31:5e-09)0.741:0.004854942)0.773:0.0048905,((((seq8064_size=422_counts=71:0.00608864,(seq10071_size=422_counts=50:5e-09,seq15275_size=422_counts=22:0.012343604)0.924:0.006147829)0.416:5e-09,(seq6992_size=422_counts=88:0.003038931,((seq11928_size=422_counts=37:0.0,seq14452_size=422_counts=25:0.0):5e-09,seq13022_size=422_counts=31:0.00302314)0.574:5e-09)0.847:0.003033916)0.592:5e-09,seq19095_size=422_counts=11:5e-09)0.897:6e-09,((seq7106_size=422_counts=86:0.0,seq11341_size=422_counts=41:0.0):5e-09,(seq14902_size=422_counts=23:0.003038932,seq8732_size=422_counts=63:6e-09)0.893:0.003038931)0.889:0.003038931)0.889:0.006102339)0.581:6e-09,seq18916_size=422_counts=11:5e-09)0.953:0.006075002)0.479:5e-09,(seq12650_size=422_counts=33:0.015674674,(seq10561_size=422_counts=46:0.006134203,seq15807_size=422_counts=20:5e-09)0.972:0.012311329)0.983:5e-09)0.755:5e-09)0.914:5e-09)0.954:0.006075004,(seq12589_size=422_counts=33:0.0,seq18861_size=422_counts=12:0.0):5e-09)0.388:6e-09,seq2698_size=422_counts=346:0.003038931)0.950:0.006099413)0.528:5e-09)0.909:0.003032597,(seq10438_size=422_counts=47:0.003027569,(seq15803_size=422_counts=20:0.0,seq19236_size=422_counts=11:0.0):5e-09)0.565:5e-09)0.928:0.006149039,(((seq11032_size=422_counts=43:5e-09,((seq14328_size=422_counts=26:0.003045786,(seq3515_size=422_counts=241:5e-09,seq4062_size=422_counts=195:0.003025612)0.827:5e-09)0.880:0.008197769,(seq17486_size=422_counts=15:0.00303893,((((((seq17859_size=422_counts=14:0.006124154,seq15105_size=422_counts=22:6e-09)0.416:0.003038932,(seq7862_size=422_counts=74:0.0,seq8958_size=422_counts=60:0.0):5e-09)0.911:0.005687485,((seq2923_size=422_counts=310:6e-09,(((seq13385_size=422_counts=30:5e-09,(seq7622_size=422_counts=77:0.003038931,(seq5699_size=422_counts=120:0.003020445,seq9919_size=422_counts=51:5e-09)0.407:5e-09)0.903:0.003027569)0.850:0.003033915,(seq16679_size=422_counts=17:5e-09,(seq16030_size=422_counts=19:0.003038931,seq5324_size=422_counts=133:0.003021824)0.881:5e-09)0.860:5e-09)0.828:0.003045785,(((((seq7476_size=422_counts=80:5e-09,(seq10674_size=422_counts=45:0.003035299,(((seq2373_size=422_counts=418:5e-09,(seq18221_size=422_counts=13:5e-09,(seq3512_size=422_counts=241:5e-09,(seq1849_size=422_counts=580:0.002021129,seq5996_size=422_counts=111:0.002021545)0.927:0.002020796)0.424:0.003033915)0.909:0.006125702)0.856:0.006112878,(seq1667_size=422_counts=669:5e-09,(seq8267_size=422_counts=68:0.003038932,seq6155_size=422_counts=107:0.00302314)0.887:6e-09)0.892:5e-09)0.906:0.003033916,((seq9492_size=422_counts=55:0.0,seq18470_size=422_counts=12:0.0):0.003027569,seq14777_size=422_counts=24:5e-09)0.498:5e-09)0.787:0.003032367)0.802:0.003044431)0.788:0.003084632,seq9635_size=422_counts=53:0.003042708)0.655:0.006208313,(seq3162_size=422_counts=278:5e-09,(seq11324_size=422_counts=41:0.003033915,seq12305_size=422_counts=35:5e-09)0.937:0.006149623)0.924:0.006102161)0.814:5e-09,seq6994_size=422_counts=88:5e-09)0.788:0.003061222,(seq16340_size=422_counts=18:5e-09,(seq6952_size=422_counts=89:5e-09,(((seq7240_size=422_counts=84:5e-09,((seq2378_size=422_counts=417:5e-09,seq2528_size=422_counts=381:0.003033916)0.856:0.003038932,(seq15440_size=422_counts=21:6e-09,(seq5535_size=422_counts=125:5e-09,(seq4211_size=422_counts=187:5e-09,seq17319_size=422_counts=15:0.003021122)0.830:0.003045785)0.848:0.003038931)0.000:0.003038931)0.878:6e-09)0.860:5e-09,((seq17198_size=422_counts=16:5e-09,seq18828_size=422_counts=12:0.003038932)0.978:0.012299368,seq1576_size=422_counts=720:5e-09)0.812:0.003045786)0.866:0.003038931,seq9785_size=422_counts=52:5e-09)0.889:0.003038932)0.822:0.003045784)0.776:0.003036683)0.900:0.006147232)0.863:5e-09)0.895:5e-09,((seq10720_size=422_counts=45:5e-09,seq13259_size=422_counts=30:0.003027569)0.850:0.003033915,seq8344_size=422_counts=67:5e-09)0.902:0.003033916)0.760:0.00176945)0.121:0.001713634,seq6466_size=422_counts=100:0.006180908)0.788:0.003021549,seq18586_size=422_counts=12:0.009231408)0.827:5e-09,seq6714_size=422_counts=94:5e-09)0.907:5e-09)0.090:0.008198175)0.644:0.002018471)0.858:0.003033915,seq6032_size=422_counts=110:5e-09)0.793:0.003043021,(seq16999_size=422_counts=16:0.009228025,seq8814_size=422_counts=62:0.018864982)0.749:0.003086131)0.799:0.003037163)0.906:5e-09)0.889:5e-09)0.587:0.00303304)0.400:5e-09,seq4296_size=422_counts=181:5e-09)0.914:0.006099454,(seq17247_size=422_counts=16:0.007895833,(seq18345_size=422_counts=13:5e-09,seq18999_size=422_counts=11:0.003033915)0.932:0.011559697)0.803:0.011529759)0.894:5e-09,seq4066_size=422_counts=195:5e-09)0.919:6e-09,((((seq2228_size=422_counts=457:0.006124153,seq17078_size=422_counts=16:6e-09)0.891:0.003038931,((seq6169_size=422_counts=107:5e-09,seq10590_size=422_counts=46:0.003025612)0.844:0.003033916,seq11702_size=422_counts=38:5e-09)0.465:5e-09)0.842:0.003038708,(seq4502_size=422_counts=170:0.003020956,seq13709_size=422_counts=28:0.003022213)0.785:6e-09)0.920:0.006076924,(seq5583_size=422_counts=124:0.012432468,(seq9181_size=422_counts=58:5e-09,(seq18328_size=422_counts=13:5e-09,(seq16227_size=422_counts=19:5e-09,((seq7463_size=422_counts=80:0.0,seq11056_size=422_counts=43:0.0):0.002018488,seq18063_size=422_counts=14:0.002018931)0.922:0.002018192)0.890:0.003038931)0.916:0.006097226)0.882:0.006098295)0.019:6e-09)0.930:0.006098295)0.882:0.006255102,(((seq14621_size=422_counts=24:0.003042006,((((seq5439_size=422_counts=128:5e-09,seq18232_size=421_counts=13:0.006085444)0.804:0.001710681,seq17701_size=422_counts=14:0.005700722)0.116:0.000388626,seq15467_size=422_counts=21:0.001711794)0.915:0.005723438,(seq18367_size=422_counts=13:0.003025611,(seq3382_size=422_counts=254:5e-09,(seq14723_size=422_counts=24:0.006134204,((seq16858_size=422_counts=17:5e-09,(seq11156_size=422_counts=42:5e-09,seq18502_size=422_counts=12:0.003027569)0.910:0.003033916)0.918:0.006116756,(seq12578_size=422_counts=34:5e-09,((seq14041_size=422_counts=27:0.003047593,(seq7147_size=422_counts=85:6e-09,seq13081_size=422_counts=31:0.003038932)0.750:0.003032532)0.911:0.00612029,seq16132_size=422_counts=19:0.006116761)0.909:5e-09)0.908:5e-09)0.885:0.009192294)0.963:5e-09)0.177:5e-09)0.916:6e-09)0.969:0.012431924)0.877:0.006124425,seq13829_size=422_counts=28:5e-09)0.754:5e-09,seq9771_size=422_counts=52:0.003027569)0.869:0.01259266)0.874:0.006089089,seq17834_size=422_counts=14:5e-09)0.955:0.006076129,seq13457_size=422_counts=29:5e-09)0.806:5e-09)0.707:0.011228483)0.861:0.008156434)0.821:0.005894298)0.875:0.011254711,(seq2930_size=422_counts=309:0.031270521,seq12824_size=422_counts=32:0.056333364)0.869:0.01840628)0.176:0.018568415)0.957:0.029068038,(((((seq18483_size=423_counts=12:0.015485584,(seq1456_size=422_counts=813:5e-09,(((seq2376_size=422_counts=417:0.0,seq14485_size=422_counts=25:0.0):5e-09,seq8102_size=422_counts=70:0.003015735)0.946:0.006062595,seq12975_size=422_counts=32:5e-09)0.944:0.00606756)0.918:5e-09)0.873:0.019149642,(seq18578_size=422_counts=12:0.037530173,seq5858_size=422_counts=114:0.028884486)0.278:0.01362397)0.762:0.00611357,(seq18240_size=421_counts=13:6e-09,((((((seq12329_size=421_counts=35:0.009829377,(seq2451_size=421_counts=399:0.003179441,seq10765_size=421_counts=44:0.022154951)0.853:0.00977557)0.890:0.009062477,(seq14764_size=421_counts=24:0.009271803,((seq9189_size=421_counts=58:0.0,seq17169_size=421_counts=16:0.0):0.009205453,seq16044_size=421_counts=19:5e-09)0.886:5e-09)0.878:0.009335573)0.243:0.006145985,(seq15190_size=421_counts=22:5e-09,seq18734_size=421_counts=12:0.003024183)0.819:0.003013016)0.754:6e-09,(((seq9039_size=421_counts=59:6e-09,(seq11728_size=421_counts=38:0.00892493,seq9309_size=421_counts=56:0.001637603)0.766:0.001642422)0.929:0.006061818,(seq9912_size=421_counts=51:0.003027613,seq19105_size=421_counts=11:0.006094059)0.624:5e-09)0.919:5e-09,(seq15845_size=421_counts=20:0.003027569,((seq1668_size=421_counts=666:0.0,seq6407_size=421_counts=101:0.0):5e-09,(seq14152_size=421_counts=26:5e-09,seq17425_size=421_counts=15:0.006116761)0.849:0.003024183)0.544:5e-09)0.859:0.006101322)0.792:0.006111771)0.810:0.003037525,seq18192_size=422_counts=13:6e-09)0.929:0.011653156,(seq11831_size=422_counts=38:0.021302272,seq18933_size=421_counts=11:0.015193215)0.777:0.011303441)0.742:0.003832198)0.580:0.003133592)0.874:0.00913209,(seq4035_size=422_counts=197:0.0290494,(seq5640_size=422_counts=122:5e-09,(seq4587_size=422_counts=166:6e-09,seq13932_size=422_counts=27:0.009263122)0.929:0.006148322)0.923:0.014738894)0.895:0.011847744)0.892:0.009686446,((seq16633_size=422_counts=17:0.013442483,(seq6811_size=422_counts=92:0.009362143,(seq4736_size=422_counts=158:0.012489513,seq7687_size=422_counts=76:6e-09)0.769:0.006273895)0.838:0.008433303)0.995:0.026302709,((((seq18360_size=422_counts=13:0.006116057,seq6388_size=422_counts=102:0.044738287)0.955:0.022380367,(seq3816_size=422_counts=212:0.012336205,seq15466_size=422_counts=21:0.009731092)0.776:0.004011097)0.880:0.008469903,(((((seq17343_size=422_counts=15:5e-09,(seq9293_size=422_counts=57:6e-09,(seq5667_size=422_counts=121:0.012423726,seq18111_size=422_counts=13:5e-09)0.988:0.012332541)0.859:0.003038932)0.889:0.006220009,(seq11828_size=422_counts=38:0.029009345,seq18169_size=422_counts=13:5e-09)0.930:0.009334342)0.797:0.005206053,(seq13552_size=422_counts=29:0.005855581,seq18479_size=422_counts=12:0.017518522)0.296:0.004724916)0.774:0.006689922,((((seq2150_size=422_counts=477:5e-09,(seq18628_size=422_counts=12:0.002021123,seq9420_size=422_counts=55:0.00202155)0.925:0.002020797)0.915:0.002019617,((seq18889_size=422_counts=11:5e-09,((seq6219_size=422_counts=105:0.0,seq6350_size=422_counts=103:0.0):0.015752788,(seq1380_size=422_counts=869:5e-09,seq14133_size=422_counts=26:0.003030248)0.878:0.009250222)0.995:0.032597676)0.996:0.028284035,seq7817_size=422_counts=74:5e-09)0.915:0.002018561)0.915:0.002018393,((seq1578_size=422_counts=717:0.0,seq12531_size=422_counts=34:0.0):5e-09,((seq5175_size=422_counts=139:0.002021123,seq15699_size=422_counts=20:0.00202155)0.925:0.002020796,((seq622_size=422_counts=2254:5e-09,seq7291_size=422_counts=83:0.003033915)0.293:5e-09,(seq14603_size=422_counts=24:0.001714342,(seq5511_size=422_counts=126:0.0,seq7842_size=422_counts=74:0.0):0.005728437)0.790:0.00171371)0.865:0.006097402)0.899:5e-09)0.795:5e-09)0.974:0.021163265,((seq19279_size=422_counts=11:0.026842992,(seq3947_size=422_counts=203:0.003045795,seq14907_size=422_counts=23:0.003016333)0.992:0.035061177)0.918:0.016816936,(((((seq12924_size=422_counts=32:5e-09,(seq9956_size=422_counts=51:5e-09,seq15413_size=422_counts=21:0.006116759)0.802:0.012404965)0.985:0.030662161,(seq13403_size=422_counts=30:5e-09,seq16793_size=422_counts=17:0.018994763)0.936:0.020660995)0.798:0.009442292,(seq13383_size=422_counts=30:0.03028517,(seq14478_size=422_counts=25:0.034495759,(seq17002_size=422_counts=16:0.003030247,(seq16776_size=422_counts=17:5e-09,seq14886_size=422_counts=23:0.006106765)0.759:5e-09)0.937:0.013583651)0.830:0.00622391)0.860:0.006761211)0.889:0.010311018,(seq17909_size=422_counts=14:0.016245195,seq16153_size=422_counts=19:0.021384106)0.790:0.006180348)0.739:0.003534153,((seq12024_size=422_counts=37:5e-09,(seq17027_size=422_counts=16:0.003070736,seq17230_size=422_counts=16:0.003017262)0.906:0.006152271)0.921:0.00609402,((seq11084_size=422_counts=42:0.003045786,(seq11770_size=422_counts=38:0.006124148,(seq9922_size=422_counts=51:0.012536915,seq16861_size=422_counts=17:0.006180144)0.246:0.009307219)0.876:5e-09)0.937:5e-09,seq15702_size=422_counts=20:5e-09)0.935:5e-09)0.769:0.003145984)0.846:0.0061235)0.942:0.01424706)0.815:0.008385156)0.794:0.006687738,((seq12823_size=422_counts=32:5e-09,(seq11820_size=422_counts=38:0.065197374,(seq15028_size=422_counts=23:5e-09,(seq4647_size=422_counts=163:0.00614724,(seq6096_size=422_counts=109:6e-09,(seq6638_size=422_counts=96:5e-09,seq17207_size=422_counts=16:0.003022379)0.916:0.003027569)0.871:0.006152235)0.431:0.006102632)0.829:0.008874997)0.762:0.013416189)0.876:0.013746911,seq15156_size=422_counts=22:0.050603038)0.958:0.022931543)0.933:0.01312226)0.583:5e-09,((seq13767_size=422_counts=28:0.021833451,seq15808_size=422_counts=20:0.087196868)0.989:0.049406668,seq9520_size=422_counts=54:0.011508951)0.797:0.007722)0.752:0.00331757)0.906:0.009978441)0.854:0.018072775)0.658:0.018546263,(seq18982_size=423_counts=11:5e-09,((seq13662_size=422_counts=28:0.006222168,(seq1401_size=422_counts=852:0.009274382,seq2135_size=422_counts=481:5e-09)0.935:0.00940648)0.736:0.002778186,(seq5748_size=422_counts=118:5e-09,(seq4602_size=423_counts=165:0.002812685,(seq8719_size=423_counts=63:0.003017998,seq18292_size=423_counts=13:5e-09)0.959:0.015750345)0.934:0.016770693)0.929:0.010190691)0.998:0.027887317)0.825:0.014728193)0.769:0.037047842)0.709:0.067423855)0.808:0.038564401,(seq4316_size=422_counts=180:0.063775751,seq18132_size=423_counts=13:0.059726509)0.968:0.070888931)0.989:0.07254361,(((((seq4714_size=421_counts=159:0.003202847,seq16071_size=421_counts=19:0.00588478)0.875:0.026110415,((seq16155_size=421_counts=19:5e-09,(seq13726_size=421_counts=28:5e-09,seq7495_size=421_counts=79:0.00600822)0.609:0.005979242)0.822:0.009395174,(seq16270_size=421_counts=18:0.00965185,seq17313_size=421_counts=15:0.028805526)0.905:0.023320669)0.951:0.039302668)0.968:0.046453059,(seq10089_size=421_counts=50:0.064617052,(((seq10462_size=421_counts=47:0.015986601,seq12512_size=421_counts=34:0.014956771)0.970:0.02253878,(((seq9834_size=421_counts=52:0.009057688,seq15793_size=421_counts=20:5e-09)0.856:0.00604489,(seq8768_size=421_counts=62:5e-09,seq17648_size=421_counts=15:0.009043368)0.893:0.006035848)0.975:0.021652942,(seq7497_size=421_counts=79:0.035020505,seq16886_size=421_counts=17:0.021350606)0.861:0.011328954)0.866:0.008112077)0.733:0.004977647,seq8832_size=421_counts=62:0.02741747)0.929:0.023792851)0.952:0.042171226)0.872:0.018222169,(((seq5696_size=421_counts=120:0.018896878,((seq5237_size=421_counts=136:6e-09,seq13826_size=421_counts=28:0.009009752)0.956:0.012292793,((seq16370_size=421_counts=18:0.00181023,(seq2255_size=421_counts=447:0.003064115,(seq5488_size=421_counts=127:0.008962209,seq10880_size=421_counts=44:0.003102143)0.539:0.006106435)0.976:0.026685968)0.994:0.036421716,((seq18361_size=422_counts=13:0.010714446,(seq15435_size=421_counts=21:0.00145632,((seq15361_size=422_counts=22:0.003365179,((seq4420_size=422_counts=174:5e-09,seq18087_size=422_counts=13:0.002956232)0.807:0.015665388,seq14284_size=422_counts=26:0.002746518)0.945:0.015809077)0.903:0.012214126,(seq3634_size=421_counts=229:5e-09,(seq18959_size=422_counts=11:0.009054675,seq17904_size=422_counts=14:0.002944201)0.865:0.006002411)0.220:0.005807282)0.910:0.009105354)0.165:8.6191e-05)0.999:0.050106104,(seq3691_size=421_counts=224:0.049974394,(seq8492_size=421_counts=65:0.035918592,(seq10186_size=421_counts=49:0.012487652,seq13635_size=421_counts=29:0.00283689)0.992:0.029868223)0.805:0.006292309)0.914:0.022387245)0.160:5e-09)0.887:0.006665794)0.802:0.005682257)0.951:0.013019561,((seq16101_size=421_counts=19:0.003417922,(seq4247_size=421_counts=184:0.064410254,(seq16628_size=421_counts=17:0.074131138,(seq9161_size=421_counts=58:0.111065479,(((seq7974_size=421_counts=72:0.04122209,(seq16513_size=421_counts=18:0.02461051,(seq15692_size=421_counts=20:0.022720642,(seq14289_size=421_counts=26:0.00685906,(seq3374_size=421_counts=255:6e-09,seq12202_size=421_counts=36:0.009060707)0.639:0.008210532)0.786:0.009471363)0.867:0.011358766)0.749:0.003930547)0.972:0.018541438,(seq12729_size=421_counts=33:0.003049002,seq6418_size=421_counts=101:0.038345434)0.869:0.006356262)0.798:0.009512359,(seq14945_size=421_counts=23:0.028369184,seq16231_size=421_counts=19:0.009316878)0.835:0.012301126)0.849:0.01314124)0.915:0.038884522)0.994:0.09888378)0.986:0.05850407)0.954:0.025477351,(seq7704_size=422_counts=76:0.028353253,(seq8307_size=422_counts=68:0.034306329,(seq11943_size=422_counts=37:0.009004825,seq19028_size=422_counts=11:5e-09)0.808:0.007834789)0.796:0.014482613)0.957:0.023910667)0.826:0.012717726)0.000:5e-09,((seq10983_size=421_counts=43:0.064102985,seq13117_size=421_counts=31:0.013743071)1.000:0.123626961,(seq142_size=421_counts=9208:0.018218317,seq18558_size=427_counts=12:0.113164874)0.922:0.056873214)0.937:0.063755778)0.970:0.029046574)0.645:0.008512864,((((((((seq4129_size=421_counts=191:0.002960128,(seq6528_size=421_counts=98:5e-09,seq16827_size=421_counts=17:0.002993437)0.879:0.006054087)0.889:0.006049814,(seq8514_size=421_counts=65:5e-09,seq4042_size=421_counts=196:0.005982781)0.517:5e-09)0.000:5e-09,seq17370_size=421_counts=15:0.009120406)0.996:0.048459131,((((((seq14378_size=421_counts=25:0.002861109,seq7007_size=421_counts=88:0.028131257)0.817:0.003939898,seq16147_size=421_counts=19:0.017951231)0.764:0.002892117,(seq4189_size=421_counts=188:0.005998058,seq18550_size=421_counts=12:5e-09)0.911:0.00902948)0.951:0.012312986,(seq3809_size=421_counts=213:0.012150142,seq14391_size=421_counts=25:5e-09)0.779:5e-09)0.909:0.009107581,seq3977_size=421_counts=201:6e-09)0.269:0.006607785,((seq5255_size=421_counts=136:0.029697642,seq11826_size=421_counts=38:0.001893483)0.887:0.015849171,(seq1509_size=421_counts=765:0.0,seq4832_size=421_counts=153:0.0):0.044142048)0.886:0.015487234)0.883:0.017572494)0.939:0.019664125,(((seq13696_size=423_counts=28:6e-09,((seq14141_size=423_counts=26:5e-09,(seq2488_size=423_counts=391:0.002840173,seq4713_size=423_counts=159:5e-09)0.974:0.008650561)0.820:0.002860709,seq4476_size=423_counts=171:0.002868065)0.827:0.002861095)0.866:0.011164482,(seq6577_size=423_counts=97:0.005831995,(seq9558_size=423_counts=54:0.005732313,seq13833_size=423_counts=28:6e-09)0.917:0.008656815)0.925:0.012701655)0.507:0.012152543,(seq14756_size=423_counts=24:0.017189761,(seq2536_size=423_counts=381:0.023392407,seq15002_size=423_counts=23:0.003847625)0.999:0.054654027)0.969:0.028098623)0.956:0.03410855)0.880:0.020469953,(((((seq7092_size=422_counts=86:0.008241243,(seq16427_size=422_counts=18:0.00716477,(seq16705_size=422_counts=17:0.005775557,(seq272_size=422_counts=4910:5e-09,(seq17591_size=422_counts=15:0.0,seq18052_size=422_counts=14:0.0):0.005983713)0.812:0.006373414)0.749:0.012859784)0.922:0.026525693)0.993:0.096102265,(((((seq3177_size=422_counts=276:0.002965239,seq6872_size=422_counts=90:6e-09)0.904:5e-09,(seq8025_size=422_counts=71:0.005975271,(seq5909_size=422_counts=113:0.002965238,seq8684_size=422_counts=63:5e-09)0.963:6e-09)0.932:0.006019172)0.916:0.032825662,(((seq6794_size=422_counts=92:5e-09,seq8268_size=422_counts=68:0.008975403)0.907:0.009340778,((seq5777_size=422_counts=117:0.012023374,((seq11949_size=422_counts=37:5e-09,(seq4521_size=422_counts=169:0.002966898,seq13566_size=422_counts=29:5e-09)0.978:0.012059614)0.972:0.012133568,(seq14925_size=422_counts=23:0.003408529,(seq4004_size=422_counts=199:0.003407279,(seq10356_size=422_counts=48:0.015139698,(seq1602_size=422_counts=706:5e-09,seq6540_size=422_counts=98:0.005958628)0.915:5e-09)0.825:0.003424538)0.981:0.010454868)0.835:0.00341247)0.562:5e-09)0.706:5e-09,(seq11052_size=422_counts=43:0.012674473,(seq7600_size=422_counts=77:0.01205961,seq17707_size=422_counts=14:5e-09)0.922:0.012410782)0.970:0.015702626)0.711:0.008914889)0.992:0.028649759,(seq2233_size=422_counts=454:5e-09,seq15208_size=422_counts=22:0.002977275)0.528:5e-09)0.884:0.038612064)0.973:0.054957694,(((seq2241_size=422_counts=452:0.002964953,seq12719_size=422_counts=33:5e-09)0.581:0.0002992,(seq13266_size=422_counts=30:0.012030627,(seq11177_size=422_counts=42:0.0,seq17460_size=422_counts=15:0.0):0.012048597)0.000:5e-09)0.995:0.082691978,((seq14253_size=422_counts=26:0.005084062,seq18056_size=422_counts=14:0.007000726)0.988:0.065784082,(seq10874_size=422_counts=44:0.051076139,(((seq10587_size=422_counts=46:5e-09,(((((seq447_size=422_counts=3181:6e-09,((seq1872_size=422_counts=571:0.002982107,seq9163_size=422_counts=58:5e-09)0.835:0.002977276,seq9858_size=422_counts=52:0.002971163)0.884:5e-09)0.877:5e-09,seq2411_size=422_counts=409:0.002982106)0.868:0.002988694,(seq9041_size=422_counts=59:0.002982335,(seq8583_size=422_counts=64:5e-09,seq15533_size=422_counts=21:0.002982107)0.418:0.002965316)0.435:5e-09)0.950:0.005993368,seq12197_size=422_counts=36:6e-09)0.751:0.002924507,seq3603_size=422_counts=232:0.006095781)0.958:0.012333236)0.856:0.002985726,((seq10234_size=422_counts=48:5e-09,seq18757_size=422_counts=12:0.002973743)0.813:0.002981715,(seq1183_size=422_counts=1064:0.0,seq2708_size=422_counts=344:0.0):0.002995657)0.458:5e-09)0.989:0.041684038,(seq13818_size=422_counts=28:6e-09,(seq17410_size=422_counts=15:0.009271752,seq17913_size=422_counts=14:0.00923943)0.768:0.005989135)0.977:0.045373246)0.953:0.030343008)0.683:0.004566225)0.979:0.066703156)0.936:0.033702119)0.751:0.007196553,((seq7746_size=422_counts=75:0.005983715,seq8841_size=422_counts=61:5e-09)0.977:0.044242051,(seq18973_size=422_counts=11:0.053028392,(seq12307_size=422_counts=35:0.002988709,seq14799_size=422_counts=24:5e-09)0.919:0.024161313)0.836:0.021352264)0.999:0.08500248)0.982:0.069352964)0.991:0.08233858,((seq6727_size=424_counts=94:0.001014636,((seq9498_size=424_counts=55:5e-09,(((seq2072_size=424_counts=500:5e-09,(seq9368_size=424_counts=56:5e-09,(seq7588_size=424_counts=78:0.001875034,(seq4398_size=424_counts=175:5e-09,(seq10811_size=424_counts=44:0.001877202,(seq1751_size=424_counts=629:5e-09,seq14179_size=424_counts=26:0.002809104)0.911:0.001877204)0.911:0.001875916)0.914:0.001874961)0.914:0.001875237)0.869:0.002821063)0.717:0.005232519,(seq5881_size=424_counts=114:0.006847534,seq18534_size=424_counts=12:0.023358483)0.971:0.020834412)0.744:0.0033134,seq7520_size=424_counts=79:5e-09)0.934:0.008592315)0.939:0.008561405,((seq5600_size=424_counts=123:0.00281367,((seq6469_size=424_counts=100:0.005686598,seq17386_size=424_counts=15:5e-09)0.952:0.011636517,seq15314_size=424_counts=22:0.005724079)0.091:0.005705964)0.748:5e-09,seq8664_size=424_counts=63:5e-09)0.886:5e-09)0.995:0.048686275)0.988:0.034438667,(seq5890_size=424_counts=114:5e-09,seq9928_size=424_counts=51:0.002821064)0.524:0.000968794)0.818:0.0161235)0.700:0.040541695,((seq2178_size=423_counts=467:5e-09,(seq1699_size=423_counts=651:5e-09,seq5382_size=423_counts=130:0.002847677)0.946:0.0086243)0.851:0.012288774,(seq14337_size=424_counts=26:5e-09,seq17929_size=424_counts=14:0.002821039)0.968:0.026700098)0.961:0.035011567)0.961:0.049659328,((seq15179_size=422_counts=22:0.030801366,((seq15117_size=422_counts=22:0.010698522,(seq10114_size=421_counts=49:0.012040198,seq12070_size=422_counts=36:5e-09)0.335:0.017734263)0.925:0.03051354,(seq5009_size=421_counts=146:0.030027229,seq7222_size=421_counts=84:0.042795689)0.941:0.031888198)0.952:0.065597441)0.993:0.070333204,seq10154_size=421_counts=49:0.104791804)0.838:0.018393023)0.910:0.02875755)0.987:0.052733074,(seq16164_size=421_counts=19:0.011353817,(((((seq14296_size=421_counts=26:5e-09,((seq18431_size=421_counts=13:6e-09,seq18559_size=421_counts=12:0.015349544)0.998:0.028190234,seq19073_size=421_counts=11:5e-09)0.980:0.012135907)0.986:0.018336596,((seq18784_size=421_counts=12:0.005968501,(seq5625_size=421_counts=122:6e-09,seq9135_size=421_counts=58:0.021698403)0.961:0.018618788)0.918:0.009240691,((seq1270_size=421_counts=982:0.006165087,(seq5536_size=421_counts=125:0.002976151,seq10425_size=421_counts=47:5e-09)0.771:0.002869291)0.946:0.012989448,((seq11996_size=421_counts=37:0.005999041,(seq15565_size=421_counts=21:6e-09,(((seq6663_size=421_counts=95:5e-09,seq9109_size=421_counts=59:0.002976438)0.934:0.005971687,(seq550_size=421_counts=2651:5e-09,((seq13534_size=421_counts=29:0.005984824,(seq8968_size=421_counts=60:0.002901855,(seq17101_size=421_counts=16:5e-09,(seq16857_size=421_counts=17:5e-09,seq17550_size=421_counts=15:0.002993436)0.962:0.009095695)0.949:0.009172121)0.890:0.006110477)0.962:5e-09,((seq4278_size=421_counts=182:0.015427006,((seq9185_size=421_counts=58:0.002976852,((seq3544_size=421_counts=238:0.003031852,seq17473_size=421_counts=15:0.015326809)0.031:0.002947754,(seq637_size=421_counts=2194:0.002980509,seq16375_size=421_counts=18:5e-09)0.155:5e-09)0.857:0.006001752)0.750:0.002990484,(seq4891_size=421_counts=151:0.0,seq7875_size=421_counts=74:0.0):5e-09)0.741:0.003090154)0.873:0.005976322,seq14327_size=421_counts=26:0.009022176)0.944:5e-09)0.915:5e-09)0.973:5e-09)0.967:5e-09,seq6518_size=421_counts=99:0.012135901)0.931:0.00599806)0.870:0.005997389)0.732:0.005359554,(seq16584_size=421_counts=18:5e-09,(seq12532_size=421_counts=34:0.012711339,(seq9881_size=421_counts=51:0.005984824,seq13978_size=421_counts=27:6e-09)0.731:0.002581182)0.992:0.019147104)0.977:0.020738646)0.923:0.014387489)0.835:0.005725704)0.878:0.006630355)0.752:0.003596787,seq2706_size=421_counts=344:0.039177407)0.831:0.006171407,(((seq17596_size=421_counts=15:5e-09,((((seq13682_size=421_counts=28:5e-09,(seq1735_size=421_counts=638:5e-09,seq2248_size=421_counts=450:0.009052504)0.984:0.021649113)0.938:0.012158729,((((((seq14019_size=421_counts=27:0.00908417,(seq4344_size=421_counts=178:0.002993395,(seq15131_size=421_counts=22:5e-09,seq15717_size=421_counts=20:0.009054912)0.847:0.002985893)0.209:5e-09)0.776:0.003032656,(seq16727_size=421_counts=17:5e-09,seq18632_size=422_counts=12:0.002980712)0.961:0.009636725)0.789:0.003122295,(seq17056_size=421_counts=16:6e-09,seq18176_size=421_counts=13:0.002993396)0.921:0.009036024)0.000:5e-09,(((((seq11139_size=421_counts=42:0.022343471,seq16484_size=421_counts=18:0.025685303)0.924:0.015174072,seq6424_size=421_counts=101:5e-09)0.919:0.006006567,(seq3761_size=421_counts=217:0.0,seq13768_size=421_counts=28:0.0):5e-09)0.985:0.019174087,(seq18143_size=421_counts=13:5e-09,((seq8619_size=421_counts=64:0.0,seq11929_size=421_counts=37:0.0):5e-09,seq10140_size=421_counts=49:0.01204922)0.926:0.012052759)0.748:0.00270949)0.920:0.009460924,(seq9856_size=421_counts=52:0.002984219,(seq11439_size=421_counts=40:5e-09,(seq15709_size=421_counts=20:0.005980743,seq17344_size=421_counts=15:0.006055526)0.314:5e-09)0.872:0.002988852)0.407:5e-09)0.847:0.002991037)0.925:0.009452236,(((seq12721_size=421_counts=33:0.009268658,(seq10517_size=421_counts=46:0.005606624,(seq17347_size=421_counts=15:0.006007957,seq13913_size=421_counts=27:6e-09)0.776:0.001647123)0.761:0.001670934)0.763:0.002890196,((((seq17650_size=421_counts=15:0.009009755,seq15795_size=421_counts=20:5e-09)0.956:0.009114273,(seq17399_size=421_counts=15:5e-09,(seq11500_size=421_counts=40:5e-09,seq13871_size=421_counts=27:0.002976438)0.913:0.005984822)0.346:5e-09)0.915:0.006164379,seq15157_size=421_counts=22:0.012312855)0.421:5e-09,(((((seq14872_size=421_counts=23:0.002993435,seq15670_size=421_counts=20:5e-09)0.746:0.004893137,((((seq4432_size=421_counts=174:0.009361735,(((seq9356_size=421_counts=56:5e-09,(seq17858_size=421_counts=14:0.009345038,seq11842_size=421_counts=38:0.00284193)0.952:0.01249361)0.264:5e-09,((seq17245_size=421_counts=16:5e-09,(seq19040_size=421_counts=11:0.005983058,(seq15593_size=421_counts=21:0.006020532,seq19128_size=421_counts=11:0.018289065)0.696:6e-09)0.899:0.002981779)0.946:0.00598074,(seq1417_size=421_counts=841:5e-09,(((seq6049_size=421_counts=110:0.002975495,seq6899_size=421_counts=90:5e-09)0.919:5e-09,seq12783_size=421_counts=33:0.012362822)0.852:0.002993436,seq17570_size=421_counts=15:0.002993436)0.928:5e-09)0.924:5e-09)0.878:0.006042296)0.030:0.002943351,seq18138_size=421_counts=13:0.009130421)0.931:0.01226375)0.872:0.005958379,(seq4975_size=421_counts=147:0.002985569,seq18417_size=421_counts=13:0.018542918)0.869:0.006282534)0.870:0.00632418,(seq11902_size=421_counts=37:0.00928788,seq14903_size=421_counts=23:0.005913272)0.882:0.008884375)0.862:0.011689385,(((seq11703_size=421_counts=38:5e-09,seq18277_size=421_counts=13:0.012116947)0.947:0.009220783,((seq17658_size=421_counts=15:5e-09,((seq16223_size=421_counts=19:0.003524532,(seq10593_size=421_counts=46:5e-09,seq1859_size=421_counts=575:0.002988568)0.816:0.003527815)0.922:0.007899522,(seq2311_size=421_counts=432:0.0,seq16777_size=421_counts=17:0.0):0.009147704)0.482:6e-09)0.883:5e-09,((seq1328_size=421_counts=920:5e-09,seq7616_size=421_counts=77:0.002979123)0.834:5e-09,(seq13159_size=421_counts=31:5e-09,(seq1923_size=421_counts=553:0.002993435,seq6136_size=421_counts=108:5e-09)0.920:0.006042297)0.911:0.006055525)0.924:0.005984823)0.301:0.0092222)0.760:0.002847895,seq14638_size=421_counts=24:0.00908521)0.553:0.001224326)0.872:0.013482567)0.997:0.03128844,seq14878_size=421_counts=23:5e-09)0.983:0.012044284,(seq548_size=421_counts=2652:5e-09,seq16272_size=421_counts=18:0.002976438)0.851:5e-09)0.852:5e-09,(seq10939_size=407_counts=43:0.013729601,seq16819_size=407_counts=17:0.052852234)0.999:0.065644352)0.833:0.008961129)0.952:0.012236051)0.899:0.006202727,((((seq16341_size=421_counts=18:0.0,seq17515_size=421_counts=15:0.0):0.006094007,(seq2238_size=421_counts=453:5e-09,seq19159_size=422_counts=11:0.009845733)0.777:0.003226782)0.867:0.006642469,(seq8970_size=421_counts=60:0.004272057,(seq14523_size=421_counts=25:0.002877543,seq14578_size=422_counts=25:0.00664781)0.928:0.012893968)0.889:0.009045902)0.607:5e-09,(seq4786_size=421_counts=155:0.001683168,(seq17388_size=421_counts=15:0.0,seq18156_size=421_counts=13:0.0):0.005626931)0.785:0.001686794)0.877:0.00646538)0.788:0.003229954)0.867:0.006066109,(((seq17140_size=421_counts=16:0.00302473,seq17354_size=421_counts=15:0.002990629)0.916:0.00953911,(((seq1061_size=421_counts=1224:6e-09,(seq13405_size=421_counts=30:5e-09,seq17182_size=421_counts=16:0.002993435)0.992:0.015120015)0.911:0.008970707,(seq18848_size=421_counts=12:5e-09,(seq2460_size=421_counts=397:5e-09,seq6182_size=421_counts=106:0.005984822)0.962:0.009060809)0.870:0.006284221)0.842:0.005924603,seq4529_size=421_counts=169:0.012633144)0.925:0.009532177)0.744:0.002746821,seq18666_size=421_counts=12:0.009081862)0.396:5e-09)0.755:0.003163611)0.842:0.009915328,seq17799_size=421_counts=14:0.015283037)0.736:0.002996526,(seq13323_size=421_counts=30:0.004690353,(seq9910_size=421_counts=51:0.007727073,(seq10102_size=421_counts=49:5e-09,seq15189_size=421_counts=22:0.002988567)0.856:0.007517871)0.870:0.009315848)0.761:0.004335287)0.970:0.012764531)0.824:0.002995932,((seq15740_size=421_counts=20:0.0,seq18886_size=421_counts=11:0.0):5e-09,((seq1574_size=421_counts=722:5e-09,(seq4814_size=421_counts=154:0.006006565,seq15500_size=421_counts=21:5e-09)0.907:0.002985009)0.865:0.003000087,seq14762_size=421_counts=24:0.005999451)0.258:5e-09)0.927:0.005985092)0.400:5e-09,seq14392_size=421_counts=25:0.002983787)0.911:0.011611424)0.946:0.013051052,((((((((seq9212_size=422_counts=58:0.0,seq14367_size=422_counts=25:0.0):0.005882109,seq11841_size=422_counts=38:0.012570624)0.890:0.009604507,(seq1822_size=422_counts=591:0.012618584,((((((seq8502_size=422_counts=65:0.006114197,(seq8030_size=422_counts=71:5e-09,seq10594_size=422_counts=46:0.006052305)0.915:0.009258312)0.764:0.002991338,seq10252_size=422_counts=48:5e-09)0.918:0.006013066,seq6185_size=422_counts=106:5e-09)0.697:0.009162472,(seq4171_size=422_counts=188:5e-09,seq16656_size=422_counts=17:0.005991281)0.931:0.006013302)0.793:6e-09,seq5563_size=422_counts=124:0.002986029)0.897:5e-09,((((seq10624_size=422_counts=45:0.0,seq13285_size=422_counts=30:0.0,seq13462_size=422_counts=29:0.0):5e-09,((seq6574_size=422_counts=98:5e-09,seq18022_size=422_counts=14:0.018670714)0.910:0.009177027,(seq15012_size=422_counts=23:5e-09,(((seq8368_size=422_counts=67:0.012662627,seq10027_size=422_counts=50:0.01267995)0.747:0.002811313,seq9897_size=422_counts=51:5e-09)0.897:0.005991279,(seq5095_size=422_counts=142:0.0,seq9265_size=422_counts=57:0.0):5e-09)0.960:0.009162289)0.406:0.006039091)0.915:5e-09)0.606:5e-09,(seq6222_size=422_counts=105:5e-09,seq15854_size=422_counts=20:0.009055818)0.849:0.002985752)0.959:0.004021443,(seq17369_size=422_counts=15:0.002987016,((seq12264_size=422_counts=35:0.002991925,seq15443_size=422_counts=21:5e-09)0.834:0.00300343,seq2535_size=422_counts=381:0.009144055)0.140:5e-09)0.959:0.00402313)0.959:0.004019305)0.809:0.009132584)0.686:0.002700788)0.973:0.035090696,(((((seq15468_size=423_counts=21:0.00302022,((seq15152_size=422_counts=22:0.002990921,((((seq15020_size=422_counts=23:0.002996804,(seq11072_size=422_counts=42:5e-09,seq13435_size=422_counts=29:0.00298575)0.758:5e-09)0.883:0.005639866,(((seq5749_size=422_counts=118:5e-09,(((seq16120_size=422_counts=19:0.002979006,seq17874_size=422_counts=14:5e-09)0.908:5e-09,seq17879_size=422_counts=14:0.009050105)0.868:0.00298575,(seq11746_size=422_counts=38:0.018478457,(seq12350_size=422_counts=35:0.0,seq18527_size=422_counts=12:0.0):5e-09)0.910:0.012276586)0.930:5e-09)0.182:5e-09,seq15444_size=422_counts=21:0.002982458)0.787:5e-09,(((seq9980_size=422_counts=50:0.0,seq16034_size=422_counts=19:0.0):5e-09,(seq14794_size=422_counts=24:0.003376224,((seq16960_size=422_counts=16:0.0,seq17183_size=422_counts=16:0.0):5e-09,(seq13694_size=422_counts=28:0.006047652,(seq10806_size=422_counts=44:5e-09,seq12464_size=422_counts=34:0.012276585)0.946:0.009136771)0.773:0.003005675)0.951:0.011290106)0.790:0.003373827)0.846:5e-09,(seq9682_size=422_counts=53:5e-09,seq12838_size=422_counts=32:0.006039093)0.888:0.002996803)0.954:0.009039656)0.766:0.001689272)0.129:0.001687931,seq12334_size=422_counts=35:5e-09)0.775:0.003016389,seq18902_size=422_counts=11:0.009245636)0.786:0.00301399)0.312:5e-09,seq6623_size=422_counts=96:5e-09)0.854:0.002987816)0.901:5e-09,seq6695_size=422_counts=95:0.018260564)0.814:0.012508369,(seq10597_size=422_counts=46:0.003018217,(seq16355_size=422_counts=18:0.012572887,(seq16151_size=422_counts=19:5e-09,seq16951_size=422_counts=16:0.00603979)0.741:0.002752965)0.947:0.012575841)0.755:0.002913447)0.959:0.015604376,(seq11757_size=422_counts=38:5e-09,(seq14394_size=422_counts=25:0.006039793,seq19080_size=422_counts=11:5e-09)0.952:0.005991279)0.926:5e-09)0.435:0.009826852,seq9000_size=422_counts=60:0.023536973)0.938:0.024849174)0.943:0.027587986,((((((seq7132_size=421_counts=86:0.010607714,(seq16842_size=421_counts=17:0.006085579,(seq2440_size=421_counts=402:5e-09,seq15430_size=421_counts=21:0.006016203)0.944:5e-09)0.860:0.014101896)0.724:0.006285033,seq13596_size=421_counts=29:0.010802283)0.756:0.004416278,seq9587_size=421_counts=54:5e-09)0.765:0.002964017,((seq4846_size=421_counts=153:0.018745587,seq10620_size=421_counts=46:5e-09)0.988:0.018754741,((seq6578_size=421_counts=97:5e-09,((seq6925_size=421_counts=89:5e-09,seq16756_size=421_counts=17:0.012155137)0.799:0.00608558,((seq4156_size=421_counts=189:0.0,seq9822_size=421_counts=52:0.0):5e-09,seq8084_size=421_counts=71:0.006036141)0.491:5e-09)0.934:0.006062367)0.894:0.006151248,seq7868_size=421_counts=74:0.00611412)0.774:0.002799006)0.891:0.006319173)0.915:0.006125122,((((seq8343_size=421_counts=67:0.021930218,((seq2214_size=421_counts=459:0.006014189,(seq9747_size=421_counts=52:0.006010066,seq8399_size=421_counts=66:5e-09)0.447:5e-09)0.989:0.025280333,(seq963_size=421_counts=1396:0.006036144,seq5174_size=421_counts=139:5e-09)0.914:5e-09)1.000:0.056806684)0.811:5e-09,((seq6066_size=421_counts=109:5e-09,((seq1455_size=421_counts=813:0.0,seq14383_size=421_counts=25:0.0,seq17822_size=421_counts=14:0.0):0.006075683,(seq14209_size=421_counts=26:5e-09,(seq7331_size=421_counts=82:0.012400569,seq14409_size=421_counts=25:0.002970066)0.779:0.003070355)0.963:0.012324861)0.098:5e-09)0.932:0.006072219,((seq2568_size=421_counts=374:0.0,seq6653_size=421_counts=96:0.0):5e-09,seq11462_size=421_counts=40:0.006075685)0.286:5e-09)0.631:0.003153615)0.986:0.027522677,seq19215_size=421_counts=11:0.02715787)0.754:0.008388322,(seq3962_size=421_counts=202:0.0,seq8016_size=421_counts=71:0.0):0.009165182)0.727:6e-09)0.826:0.006214131,((seq12636_size=421_counts=33:0.006269135,((seq2286_size=421_counts=440:0.009096982,(seq18631_size=421_counts=12:0.017895258,((((((seq9296_size=421_counts=57:5e-09,seq11320_size=421_counts=41:0.012253951)0.998:0.035762559,(seq11538_size=421_counts=39:0.006085579,(((seq16131_size=421_counts=19:5e-09,seq17126_size=421_counts=16:0.006085582)0.920:0.006017007,seq8938_size=421_counts=60:5e-09)0.322:5e-09,(seq9924_size=421_counts=51:5e-09,(seq9828_size=421_counts=52:0.00299079,(seq1526_size=421_counts=750:5e-09,seq17523_size=421_counts=15:0.002990578)0.197:5e-09)0.914:0.00601701)0.996:0.021715357)0.852:5e-09)0.174:0.006207843)0.941:0.012229221,seq17877_size=421_counts=14:5e-09)0.980:0.015315589,(seq17537_size=421_counts=15:5e-09,((seq18225_size=421_counts=13:0.018442386,(seq4031_size=421_counts=197:5e-09,seq12923_size=421_counts=32:0.002992767)0.962:6e-09)0.967:0.012224481,((((seq17053_size=421_counts=16:0.009108244,seq11860_size=421_counts=37:5e-09)0.508:5e-09,seq2921_size=421_counts=310:0.002999733)0.939:0.006024033,seq5273_size=421_counts=135:0.006033065)0.551:5e-09,seq9628_size=421_counts=53:0.002999692)0.947:0.006010408)0.981:5e-09)0.988:5e-09)0.897:0.01190648,seq19266_size=421_counts=11:0.01288)0.732:0.013432925,seq13145_size=421_counts=31:0.012589678)0.999:0.052924992)0.934:0.025371951)0.801:6e-09,((seq12154_size=421_counts=36:0.019746088,((seq5770_size=421_counts=117:0.003004309,(seq9528_size=421_counts=54:0.009138641,((seq6342_size=421_counts=103:5e-09,(seq2943_size=421_counts=307:0.004035228,(seq2120_size=421_counts=484:0.00601419,(seq2599_size=421_counts=368:0.0,seq15164_size=421_counts=22:0.0):5e-09)0.959:0.004038379)0.959:0.00403503)0.918:0.00603283,seq10362_size=421_counts=47:5e-09)0.645:5e-09)0.791:0.002994505)0.879:0.006583935,(seq19104_size=421_counts=11:0.012258707,((seq6216_size=421_counts=105:6e-09,(seq18121_size=421_counts=13:0.002999117,(seq11637_size=421_counts=39:5e-09,seq18373_size=421_counts=13:0.00601419)0.780:0.003000481)0.887:0.006029812)0.805:0.003369553,(seq7437_size=421_counts=80:0.009212735,(seq16655_size=421_counts=17:0.003084929,seq17943_size=421_counts=14:0.012252557)0.974:0.018847696)0.810:0.003499792)0.934:0.012072507)0.724:0.002595853)0.972:0.016370137)0.693:0.001960621,seq7416_size=421_counts=81:0.006246259)0.920:0.012575134)0.956:0.019022113)0.940:0.015451127,seq11994_size=421_counts=37:5e-09)0.920:0.01232998)0.946:0.021961125)0.978:0.043928088,((seq965_size=421_counts=1392:0.006064698,seq4559_size=421_counts=167:0.0059794)0.827:0.006066391,(seq14267_size=421_counts=26:0.00319572,(seq16709_size=421_counts=17:0.031458724,(seq5286_size=421_counts=135:0.019453448,seq5706_size=421_counts=120:0.032012295)0.927:0.015507875)0.834:0.006330445)0.885:0.009137737)0.999:0.044898068)0.277:0.009211341,((seq3945_size=421_counts=203:5e-09,(((seq9489_size=421_counts=55:5e-09,((seq534_size=421_counts=2708:6e-09,((seq6360_size=421_counts=102:5e-09,seq19012_size=421_counts=11:0.005998303)0.983:0.012160714,(seq3116_size=421_counts=285:0.006116595,seq12442_size=402_counts=34:0.068105081)0.768:0.002891578)0.925:5e-09)0.917:0.002976438,seq6354_size=421_counts=103:5e-09)0.988:0.015166124)0.941:0.009161542,(seq5512_size=421_counts=126:0.015166126,seq16576_size=421_counts=18:5e-09)0.973:0.012370138)0.743:0.002995676,((seq4365_size=421_counts=177:5e-09,seq6316_size=421_counts=103:0.002993434)0.978:0.009173608,((seq2466_size=421_counts=396:0.0,seq5240_size=421_counts=136:0.0):0.002990025,seq2649_size=421_counts=358:0.009013866)0.321:5e-09)0.960:0.012260812)0.953:0.01224075)0.436:6e-09,((seq9524_size=421_counts=54:5e-09,(((seq975_size=421_counts=1377:0.0,seq5895_size=421_counts=113:0.0):5e-09,(((seq1433_size=421_counts=827:0.003000088,(((seq3913_size=421_counts=205:0.0,seq15668_size=421_counts=20:0.0):0.003000087,seq4386_size=421_counts=176:5e-09)0.923:0.002982408,(seq4321_size=421_counts=180:0.0,seq8032_size=421_counts=71:0.0):5e-09)0.836:5e-09)0.961:0.006042294,(seq879_size=421_counts=1550:0.0,seq4599_size=421_counts=165:0.0,seq6533_size=421_counts=98:0.0,seq10464_size=421_counts=47:0.0):5e-09)0.882:0.002993436,(seq17649_size=421_counts=15:5e-09,(seq2996_size=421_counts=300:5e-09,(seq3823_size=421_counts=212:0.0,seq10129_size=421_counts=49:0.0):0.002986037)0.234:0.002981134)0.846:0.002986037)0.889:5e-09)0.902:5e-09,seq9532_size=421_counts=54:0.003000087)0.976:0.012146457)0.938:0.006009012,(seq16200_size=421_counts=19:0.009038464,(seq478_size=421_counts=2964:5e-09,(seq15959_size=421_counts=19:0.015309523,seq15651_size=421_counts=21:0.003000087)0.718:5e-09)0.913:0.006004341)0.120:5e-09)0.980:0.01530121)0.971:0.032644825)0.967:0.031199295,seq2060_size=421_counts=503:0.013316908)0.951:0.019497416)0.742:0.002890701)0.875:0.020184251)0.749:0.018171481,(seq7337_size=421_counts=82:0.006024176,seq10169_size=421_counts=49:0.00602928)1.000:0.10173558)0.653:0.005118511)0.924:0.031798432)0.896:0.036407279,(seq3261_size=421_counts=268:0.039032733,seq15125_size=422_counts=22:0.019542319)0.994:0.095751442)0.980:0.100217493)0.902:0.056970975,((((((seq13942_size=403_counts=27:0.003053799,((seq3097_size=404_counts=287:5e-09,seq9323_size=404_counts=56:0.020929199)0.894:0.006794182,((((((seq16769_size=404_counts=17:0.010974775,seq18423_size=404_counts=13:0.006219054)0.920:0.017614104,seq18689_size=404_counts=12:0.007327673)0.877:0.00988682,(seq12913_size=404_counts=32:5e-09,(seq8210_size=404_counts=69:5e-09,(seq16179_size=404_counts=19:0.003382638,((seq835_size=404_counts=1617:0.0,seq5831_size=404_counts=115:0.0):5e-09,seq17986_size=404_counts=14:0.003353397)0.425:6e-09)0.421:0.003358302)0.926:0.006834937)0.874:6e-09)0.923:0.013911257,(seq12669_size=404_counts=33:6e-09,seq16567_size=404_counts=18:0.006769344)0.767:0.00320007)0.837:0.007014411,((seq3328_size=404_counts=260:0.006766247,(seq13211_size=404_counts=31:0.017183089,seq14897_size=404_counts=23:5e-09)0.876:0.003360854)0.807:5e-09,(seq9708_size=404_counts=53:0.010235079,seq12123_size=404_counts=36:5e-09)0.905:0.010173857)0.909:0.017378437)0.935:0.014457603,(seq8823_size=404_counts=62:0.021029145,seq12618_size=404_counts=33:0.010006629)0.975:0.021637242)0.733:0.003003986)0.755:0.003725705)0.933:0.032917275,(seq17938_size=405_counts=14:0.026766699,(seq19274_size=407_counts=11:0.007427411,((seq14607_size=406_counts=24:0.01335989,seq17979_size=406_counts=14:5e-09)0.478:6e-09,(seq14329_size=406_counts=26:6e-09,(seq11315_size=406_counts=41:0.013554673,seq18284_size=406_counts=13:0.003314563)0.953:0.01369046)0.861:0.003309584)0.991:0.042186343)0.997:0.072707739)0.993:0.062059921)0.906:0.023099103,((seq10931_size=405_counts=43:0.051552144,seq12032_size=406_counts=37:0.075331482)0.966:0.047483091,(((((seq18868_size=415_counts=12:0.017946829,(seq17461_size=415_counts=15:5e-09,(seq2203_size=405_counts=461:6e-09,seq11246_size=405_counts=41:0.003243312)0.971:0.013268433)0.960:0.029140235)0.810:0.018834541,(seq7794_size=406_counts=75:0.010298136,seq8217_size=406_counts=69:0.009467056)0.835:0.011856552)0.887:0.013106036,seq12770_size=405_counts=33:0.012433624)1.000:0.056165181,(seq10206_size=413_counts=49:0.040568105,seq17315_size=405_counts=15:0.026716292)0.948:0.02397555)0.821:0.007403715,(((seq15833_size=405_counts=20:0.029471016,(seq7754_size=404_counts=75:0.015297165,(seq12765_size=404_counts=33:0.006539155,seq17419_size=404_counts=15:5e-09)0.935:0.013230044)0.000:6e-09)0.885:0.014161758,(seq16358_size=416_counts=18:0.081689152,(seq13981_size=418_counts=27:5e-09,seq14016_size=418_counts=27:0.009231167)0.974:0.049569873)0.956:0.041123375)0.915:0.013686478,((((((seq16815_size=417_counts=17:0.010636664,(seq14577_size=416_counts=25:0.001556208,(seq1772_size=416_counts=617:6e-09,(seq1673_size=416_counts=661:6e-09,seq8645_size=415_counts=64:5e-09)0.898:0.002743018)0.742:0.001555785)0.839:0.00276324)0.796:0.003136368,seq10662_size=414_counts=45:5e-09)0.879:0.002743903,seq3106_size=415_counts=286:6e-09)0.993:0.048209595,(seq6512_size=417_counts=99:0.046130203,(seq11794_size=415_counts=38:0.008250005,(seq5904_size=405_counts=113:0.053491747,(((seq1826_size=417_counts=590:6e-09,seq2187_size=415_counts=465:0.003005998)0.998:0.021306059,seq15722_size=417_counts=20:0.002866487)0.775:0.002972867,((seq18185_size=417_counts=13:5e-09,((seq18772_size=417_counts=12:5e-09,((seq18890_size=417_counts=11:6e-09,seq5728_size=419_counts=119:0.032004483)0.943:0.009082932,seq3092_size=417_counts=287:0.008790452)0.818:5e-09)0.825:0.003003456,(seq9598_size=415_counts=54:0.002859916,(seq3919_size=405_counts=205:0.006602818,seq15192_size=405_counts=22:5e-09)1.000:0.034915183)0.243:0.000123782)0.865:0.003010106)0.997:0.021437677,seq10905_size=417_counts=43:5e-09)0.000:5e-09)0.880:0.012691551)0.933:0.017547918)0.725:0.003749564)0.903:0.017018259)0.810:0.014111159,(seq6728_size=414_counts=94:0.026516141,(((((seq8041_size=415_counts=71:0.002803382,(seq19172_size=415_counts=11:0.011542492,seq18639_size=415_counts=12:5e-09)0.341:5e-09)0.971:0.03388472,seq1290_size=418_counts=965:0.083563111)0.928:0.022472009,((seq5833_size=417_counts=115:0.005651047,seq8826_size=417_counts=62:5e-09)0.994:0.047052015,(seq16771_size=417_counts=17:0.002812179,(seq8771_size=417_counts=62:6e-09,(seq772_size=419_counts=1765:5e-09,(seq6769_size=419_counts=93:0.002840201,(seq3188_size=419_counts=275:5e-09,seq10675_size=419_counts=45:0.002831278)0.560:5e-09)0.830:0.002841165)0.839:0.002983751)0.758:6e-09)0.994:0.041984479)0.872:0.016766881)0.853:0.012577708,((seq15659_size=416_counts=21:0.027031668,(seq18679_size=418_counts=12:0.046385783,(seq16089_size=416_counts=19:0.028060227,(seq8897_size=416_counts=61:5e-09,seq9145_size=416_counts=58:0.011370462)0.768:0.019678786)0.984:0.035279077)0.055:0.016974289)0.875:0.017963977,seq15102_size=414_counts=22:0.029186716)0.940:0.019025945)0.706:0.00709343,seq16990_size=418_counts=16:0.047803562)0.858:0.013108797)0.881:0.021960969)0.560:0.014510262,(seq11344_size=417_counts=41:0.049798598,((seq18501_size=417_counts=12:0.071862081,((seq9636_size=416_counts=53:5e-09,seq10153_size=416_counts=49:0.002962056)0.781:0.002887835,(seq18375_size=416_counts=13:5e-09,seq18398_size=416_counts=13:0.006011485)0.769:0.003080371)0.874:0.018105626)0.883:0.017173681,((seq1336_size=405_counts=910:5e-09,((seq5954_size=405_counts=112:5e-09,seq12693_size=405_counts=33:0.006742328)0.910:0.010258025,seq12076_size=404_counts=36:0.017297471)0.862:0.00675701)0.750:0.003501085,seq15636_size=405_counts=21:0.01370476)0.975:0.034503376)0.891:0.016289736)0.967:0.033382748)0.764:0.00579204)0.973:0.027685699)0.770:0.010525984)0.870:0.019057005)0.949:0.047703708,seq15675_size=418_counts=20:0.017217049)1.000:0.248261682,seq19192_size=403_counts=11:0.216581685)0.436:0.019929576,((((seq8759_size=403_counts=62:0.106054231,seq12195_size=403_counts=36:0.077164495)0.934:0.059422879,(seq16924_size=403_counts=16:0.159675198,((seq13343_size=403_counts=30:0.063467626,(seq19216_size=403_counts=11:0.094189307,(((seq16670_size=403_counts=17:0.028481481,(seq6652_size=403_counts=96:0.011780174,seq18970_size=403_counts=11:0.062739583)0.713:0.002683883)0.987:0.042846218,seq14472_size=403_counts=25:0.060841082)0.821:0.013076197,((seq16547_size=404_counts=18:0.115995205,(seq17329_size=403_counts=15:0.133158237,(seq9872_size=404_counts=51:0.006704346,seq19076_size=404_counts=11:6e-09)0.990:0.060935403)0.876:0.019016064)0.842:0.01866238,(((((seq18929_size=403_counts=11:0.022391902,(seq8696_size=403_counts=63:0.06168292,seq17086_size=403_counts=16:0.056232611)0.903:0.025602893)0.815:0.007923931,(seq14594_size=403_counts=25:5e-09,(((seq2047_size=403_counts=508:5e-09,(seq8440_size=403_counts=66:0.021189601,seq19038_size=403_counts=11:0.006762435)0.997:0.032288943)0.782:0.005544316,seq13580_size=403_counts=29:0.041169844)0.248:0.010296466,(seq948_size=403_counts=1420:5e-09,seq5090_size=403_counts=143:0.013820161)0.659:0.001546001)0.951:0.015681937)0.944:0.01551675)0.890:0.015783244,(seq16054_size=403_counts=19:0.059392951,(seq18658_size=403_counts=12:5e-09,(seq9138_size=403_counts=58:6e-09,(seq5864_size=403_counts=114:0.02814394,seq14733_size=403_counts=24:5e-09)0.855:0.003395144)0.999:0.028255746)0.941:0.021557016)0.813:0.013505501)0.880:0.019001046,((seq1729_size=403_counts=639:0.032262563,(seq17823_size=403_counts=14:5e-09,(seq17308_size=403_counts=15:0.014015064,seq16848_size=403_counts=17:0.021179157)0.073:0.006732551)0.954:0.017735379)0.846:0.007493965,(seq18524_size=403_counts=12:0.023984538,(seq17604_size=403_counts=15:0.030715467,seq8663_size=403_counts=63:0.060110752)0.846:0.01005102)0.896:0.011466108)0.940:0.020409401)0.917:0.017374588,((seq18873_size=403_counts=12:0.00304153,(seq5794_size=403_counts=117:0.013747036,seq17671_size=403_counts=14:5e-09)0.991:0.040153879)0.982:0.035897925,(seq8744_size=403_counts=62:0.020021415,((((((((seq15791_size=403_counts=20:6e-09,((seq12188_size=403_counts=36:5e-09,(seq8575_size=403_counts=65:5e-09,(seq9222_size=403_counts=57:0.003395183,seq17580_size=403_counts=15:5e-09)0.945:0.006816133)0.840:0.003407603)0.949:0.006815023,((((seq3649_size=403_counts=227:0.032095846,seq19120_size=403_counts=11:0.010289485)0.699:5e-09,(seq10757_size=403_counts=44:0.013765064,seq16018_size=403_counts=19:0.044313696)0.995:0.044245461)0.757:0.00308906,seq17500_size=403_counts=15:0.043924185)0.923:0.010635311,(seq12012_size=403_counts=37:6e-09,(seq4132_size=403_counts=190:6e-09,(seq19181_size=403_counts=11:0.003389988,(seq16398_size=403_counts=18:0.010382383,seq19243_size=403_counts=11:0.003350166)0.935:0.010393022)0.888:0.006831824)0.865:0.00339886)0.402:0.003409031)0.749:5e-09)0.892:0.006815917)0.934:0.017282135,seq15169_size=403_counts=22:0.014366542)0.735:0.003215609,seq16894_size=403_counts=17:0.028956251)0.934:0.024476023,((seq10712_size=404_counts=45:5e-09,(seq12687_size=404_counts=33:0.027572685,seq14943_size=404_counts=23:5e-09)0.972:0.010054972)0.971:0.011145082,(seq6357_size=403_counts=102:5e-09,(seq19260_size=403_counts=11:0.003350007,(seq4348_size=403_counts=178:0.006806615,(seq14668_size=403_counts=24:0.017289354,seq8148_size=403_counts=70:0.006816262)0.000:5e-09)0.750:0.00345625)0.971:0.013816868)0.980:0.017484785)0.000:5e-09)0.696:0.020017663,seq14662_size=403_counts=24:0.007921546)0.981:0.023769753,(seq15044_size=403_counts=23:5e-09,seq5342_size=403_counts=132:0.024738902)0.854:0.003857664)0.000:5e-09,(seq18714_size=404_counts=12:0.014348291,(seq13590_size=404_counts=29:0.016954024,seq16082_size=404_counts=19:5e-09)0.342:0.010005733)0.855:0.010085353)0.000:5e-09,((seq18271_size=403_counts=13:0.028344677,seq17497_size=403_counts=15:0.003456307)0.931:5e-09,seq14725_size=403_counts=24:0.035886781)0.940:0.016981856)0.599:0.01550525)0.860:0.017214128)0.940:0.020549103)0.797:0.008672996)0.868:0.017306442)0.937:0.043553421)0.828:0.055280243)0.829:0.020997854,(((seq12884_size=404_counts=32:0.01026648,seq14183_size=404_counts=26:5e-09)0.991:0.041710003,(((seq9766_size=404_counts=52:5e-09,(seq2442_size=404_counts=402:5e-09,seq12160_size=404_counts=36:0.003391334)0.992:0.013967521)0.999:0.044718817,(seq7876_size=404_counts=74:5e-09,(seq11718_size=404_counts=38:0.003397279,seq12212_size=404_counts=36:5e-09)0.848:0.003401941)1.000:0.111666046)0.604:0.001131263,(seq14390_size=404_counts=25:0.018040557,(seq7513_size=404_counts=79:0.00585797,((seq2767_size=404_counts=334:0.010308561,seq3168_size=404_counts=277:5e-09)0.912:0.011289346,(seq1098_size=404_counts=1162:0.027634543,seq18879_size=403_counts=11:0.074828956)0.100:0.008248978)0.962:0.030321227)0.972:0.033595182)0.921:0.018483785)0.857:0.012872588)0.871:0.01423573,(((seq16693_size=404_counts=17:0.042269145,(seq9666_size=404_counts=53:0.037128094,(seq838_size=404_counts=1613:5e-09,(seq762_size=404_counts=1804:0.006869998,seq14506_size=404_counts=25:0.010379598)0.880:0.006888731)0.923:0.017492821)0.963:0.033290364)0.969:0.038892176,((seq10305_size=404_counts=48:0.006983562,((seq15911_size=404_counts=20:0.017234465,seq19063_size=404_counts=11:6e-09)0.917:0.010556093,(seq4680_size=404_counts=161:0.006804705,seq7246_size=404_counts=84:5e-09)0.294:0.006804067)0.907:0.010507706)0.860:0.011190209,(seq979_size=404_counts=1370:0.047778942,seq2524_size=404_counts=382:0.021364353)0.944:0.020551497)0.886:0.010735913)0.763:0.003186883,(seq17297_size=403_counts=15:0.090252557,(seq7048_size=404_counts=87:0.01750914,(seq13697_size=409_counts=28:0.130643676,((seq4394_size=404_counts=175:0.00307467,(seq9818_size=404_counts=52:0.010442928,(seq9552_size=404_counts=54:5e-09,(seq3345_size=404_counts=258:0.003044704,seq8231_size=404_counts=69:0.014126944)0.956:0.024917478)0.906:0.010451285)0.904:0.014514279)0.739:0.007529327,(seq561_size=404_counts=2598:0.011697205,seq5478_size=404_counts=127:0.036791205)0.883:0.012846993)0.735:0.004593264)0.878:0.013547494)0.968:0.026140008)0.963:0.022753364)0.896:0.015975901)0.904:0.027519201)0.928:0.03760743)0.700:0.055661753)0.918:0.104769586,seq15549_size=403_counts=21:0.322495177)0.680:0.067722387,(seq6932_size=403_counts=89:0.060421319,(seq18342_size=404_counts=13:0.046626801,(seq10382_size=403_counts=47:0.052510837,(seq12341_size=403_counts=35:0.074558758,seq14560_size=404_counts=25:0.027897453)0.036:0.012733891)0.863:0.022493708)0.913:0.0446201)0.987:0.142632091)0.709:0.045142363)0.945:0.056839862)0.885:0.025852831,(((((seq18190_size=401_counts=13:0.003460682,(seq15341_size=401_counts=22:5e-09,seq14317_size=401_counts=26:0.006951405)0.000:5e-09)0.930:0.018316144,((((seq2090_size=401_counts=492:0.018022089,(seq2773_size=401_counts=334:5e-09,seq9336_size=401_counts=56:0.003460675)0.932:0.010718167)0.748:0.003351611,(seq13515_size=401_counts=29:5e-09,(seq8445_size=401_counts=66:5e-09,seq11607_size=401_counts=39:0.010464031)0.972:0.01766615)0.510:5e-09)0.988:0.017685209,seq6462_size=401_counts=100:0.003460289)0.653:5e-09,((seq2911_size=401_counts=311:0.003454544,seq17235_size=401_counts=16:5e-09)0.978:0.014106802,seq6536_size=401_counts=98:0.0034703)0.294:0.003455521)0.902:0.017811223)0.997:0.075307737,(seq10285_size=400_counts=48:0.004937936,(seq3748_size=400_counts=218:5e-09,seq5816_size=400_counts=116:0.021366173)0.766:0.005770497)0.901:0.021700458)0.999:0.071727772,((seq3596_size=400_counts=232:0.113048415,seq17145_size=415_counts=16:0.186984068)0.975:0.059644554,((seq10418_size=417_counts=47:0.100720501,(seq10001_size=416_counts=50:0.017895684,(seq11493_size=414_counts=40:0.007093965,(seq2936_size=414_counts=308:0.002860445,seq3355_size=416_counts=257:0.002962263)0.672:0.001800011)0.971:0.034943962)0.564:0.006351512)0.999:0.084681293,((((seq15516_size=417_counts=21:0.002950378,(seq9673_size=417_counts=53:0.008773019,(seq6257_size=417_counts=105:5e-09,seq16053_size=417_counts=19:0.002852627)0.723:0.00280183)0.771:0.002890473)0.928:0.018727718,(seq3597_size=417_counts=232:0.026062689,seq7709_size=417_counts=76:0.014607283)0.846:0.014399241)0.998:0.062351357,(((seq2719_size=417_counts=343:0.059508896,(((seq1808_size=416_counts=601:0.03793898,(((seq17850_size=415_counts=14:0.00603022,seq13927_size=415_counts=27:5e-09)0.756:0.003003335,(seq3742_size=415_counts=218:5e-09,(seq14442_size=414_counts=25:0.022142214,seq15987_size=415_counts=19:0.035883136)0.898:0.017982889)0.461:5e-09)0.944:0.019692525,((seq7314_size=416_counts=83:0.023436977,(((((seq16683_size=414_counts=17:0.018656831,((seq3613_size=414_counts=231:0.009336161,seq8659_size=414_counts=63:0.005952242)0.935:0.012508821,(((seq2682_size=416_counts=350:5e-09,seq11411_size=416_counts=40:0.002924464)0.869:0.002924423,seq6279_size=416_counts=104:0.0151875)0.826:5e-09,seq8870_size=416_counts=61:6e-09)0.905:5e-09)0.894:0.00590545)0.410:5e-09,seq12093_size=414_counts=36:5e-09)0.913:0.002916253,seq15917_size=414_counts=20:5e-09)0.782:6e-09,seq3558_size=416_counts=236:0.002929355)0.998:0.024810838,(seq5577_size=415_counts=124:0.008989044,seq9342_size=416_counts=56:0.005873795)0.000:5e-09)0.736:0.005080206)0.986:0.032076691,seq18504_size=415_counts=12:0.009053763)0.897:0.010591966)0.863:0.016497829)0.505:0.018876276,((((seq5165_size=414_counts=140:0.025959253,seq18760_size=415_counts=12:0.040312016)0.953:0.049133945,(seq13027_size=414_counts=31:0.01041716,(seq3085_size=416_counts=288:0.005403265,seq6913_size=416_counts=90:0.000716088)0.963:0.019148273)0.638:0.007904499)0.329:0.026863796,seq2741_size=416_counts=339:0.018413992)0.939:0.024229879,(seq3769_size=414_counts=216:0.020399872,seq4126_size=415_counts=191:0.016481022)0.877:0.017229634)0.784:0.01538384)0.774:0.010631637,(seq925_size=415_counts=1458:0.041789146,seq5883_size=414_counts=114:0.01643622)0.913:0.019398721)0.581:0.009046815)0.899:0.015154746,(seq1474_size=417_counts=794:0.002874103,(seq1989_size=417_counts=532:5e-09,seq16657_size=417_counts=17:0.002855937)0.754:0.002838299)0.972:0.02335413)0.869:0.015907957,(((seq9594_size=414_counts=54:5e-09,(seq13761_size=414_counts=28:0.00298791,seq14429_size=414_counts=25:6e-09)0.847:0.002988927)0.768:0.004548893,(((seq4139_size=414_counts=190:0.023518935,((seq18508_size=403_counts=12:0.120074907,(seq5173_size=414_counts=139:0.006134385,(seq3207_size=414_counts=273:5e-09,seq5538_size=414_counts=125:0.003026572)0.775:0.003044551)0.000:5e-09)0.872:0.013487758,seq836_size=414_counts=1617:0.005786851)0.976:0.022819577)0.206:0.00233707,seq9050_size=415_counts=59:0.032159502)0.864:0.006825281,((seq12579_size=414_counts=34:0.027144033,(((seq7330_size=415_counts=82:5e-09,(seq3991_size=414_counts=200:0.006042702,(seq17764_size=415_counts=14:0.002602008,(seq2884_size=415_counts=316:5e-09,seq10760_size=415_counts=44:0.003003334)0.993:0.022752097)0.976:0.015983982)0.000:5e-09)0.791:0.001611394,seq8376_size=415_counts=67:0.001742341)0.983:0.005654499,((seq5593_size=415_counts=123:0.003003335,(seq6328_size=415_counts=103:0.0,seq9962_size=415_counts=50:0.0):5e-09)0.808:5e-09,(seq393_size=415_counts=3629:5e-09,seq2848_size=414_counts=323:0.0060427)0.976:0.009178053)0.000:5e-09)0.966:0.021796778)0.000:5e-09,(seq15134_size=414_counts=22:0.005289726,(seq8648_size=414_counts=64:0.001736146,seq11858_size=414_counts=38:0.001358561)0.973:0.026761849)0.947:0.016600885)0.935:0.010061644)0.916:0.009890977)0.915:0.014163188,(seq4472_size=414_counts=172:6e-09,seq5649_size=414_counts=121:0.015390759)0.898:0.01520641)0.859:0.010802706)0.911:0.023073863)0.906:0.020607954,((((seq16969_size=417_counts=16:5e-09,(seq7867_size=417_counts=74:0.002866988,seq16098_size=417_counts=19:0.00286697)0.704:0.005788676)0.998:0.077950909,(seq14820_size=417_counts=24:0.003166632,((seq2231_size=417_counts=455:0.0,seq10086_size=417_counts=50:0.0):6e-09,seq8444_size=417_counts=66:0.030830557)0.779:0.002552047)0.942:0.031305846)0.962:0.038393344,((seq6330_size=417_counts=103:5e-09,seq11621_size=417_counts=39:0.002852614)0.957:0.017725891,(seq18010_size=417_counts=14:6e-09,seq18716_size=417_counts=12:0.002860506)0.876:0.013813159)0.922:0.022789346)0.899:0.018545321,(seq16342_size=417_counts=18:0.053306089,((seq2766_size=410_counts=334:5e-09,((seq7980_size=410_counts=72:0.003162674,((seq1113_size=410_counts=1140:0.0,seq3373_size=410_counts=255:0.0):5e-09,seq11113_size=409_counts=42:5e-09)0.907:5e-09)0.939:0.006346589,seq11765_size=410_counts=38:5e-09)0.799:0.003158288)0.998:0.069396666,(seq13748_size=417_counts=28:0.02137077,(seq14953_size=417_counts=23:0.0,seq16438_size=417_counts=18:0.0):0.012491611)0.256:0.013695826)0.006:0.0302317)0.825:0.018044104)0.869:0.009524545)0.971:0.045667244)0.917:0.03048268)0.727:0.017690844)1.000:0.15944844,((seq11605_size=402_counts=39:0.030115851,(((seq7117_size=403_counts=86:5e-09,seq10819_size=403_counts=44:0.003368853)0.973:0.02688627,((seq4209_size=403_counts=187:0.003368836,seq6353_size=403_counts=103:5e-09)0.875:0.011703348,seq13723_size=403_counts=28:0.053901217)0.281:0.013873196)0.908:0.01835517,seq4854_size=403_counts=152:0.022087331)0.991:0.092937958)1.000:0.21297424,seq4332_size=427_counts=179:0.217280063)0.919:0.062796718)0.264:0.004640811)0.605:0.010590104)0.819:0.012694247,(seq5676_size=403_counts=120:0.044315795,seq1242_size=322_counts=1007:5.993915996)0.919:0.580309875)0.765:0.009053819,((((seq7426_size=403_counts=81:5e-09,(seq3923_size=403_counts=205:0.003340807,seq14038_size=403_counts=27:0.020669839)0.754:0.003327324)1.000:0.271858655,(((seq6483_size=404_counts=99:0.022204784,(seq13417_size=404_counts=30:0.059999795,seq9566_size=404_counts=54:0.005160456)0.812:0.033670319)0.982:0.076170017,(seq17705_size=404_counts=14:0.054367344,seq18798_size=405_counts=12:0.02731793)0.924:0.040364565)0.951:0.055423048,(seq14750_size=405_counts=24:0.348975955,(((seq14034_size=405_counts=27:0.003320102,seq14544_size=405_counts=25:5e-09)0.855:0.026416524,(seq16599_size=405_counts=17:0.011997006,(seq13907_size=405_counts=27:0.013602725,(seq961_size=405_counts=1398:5e-09,(seq2122_size=405_counts=484:0.003314455,seq17583_size=405_counts=15:0.003312715)0.866:5e-09)0.949:5e-09)0.947:0.023569106)0.039:0.009274283)0.994:0.178967206,((seq19265_size=405_counts=11:0.028300397,(seq415_size=405_counts=3472:0.0066603,seq10856_size=405_counts=44:5e-09)0.900:0.02037507)0.952:0.036249433,(((seq9509_size=405_counts=54:5e-09,(seq1594_size=405_counts=710:5e-09,seq18590_size=405_counts=12:0.003296587)0.836:0.003310525)0.234:0.00672128,((seq3126_size=405_counts=283:0.003310508,seq2494_size=405_counts=390:6e-09)0.867:0.003316599,(seq2990_size=405_counts=301:5e-09,(seq11459_size=405_counts=40:0.003310522,((seq11735_size=405_counts=38:5e-09,(seq8391_size=405_counts=66:0.006641621,seq11780_size=405_counts=38:5e-09)0.751:0.003295956)0.907:5e-09,(seq5970_size=405_counts=112:0.003316586,seq10372_size=405_counts=47:5e-09)0.171:0.006676061)0.700:0.010097526)0.903:5e-09)0.902:5e-09)0.833:0.006689588)0.988:0.043274817,(seq4331_size=405_counts=179:0.006654309,seq4907_size=405_counts=150:5e-09)0.743:0.004060044)0.925:0.023690562)0.893:0.084006498)0.977:0.174440798)0.950:0.105178153)0.795:0.017070984)0.910:0.032998161,(((seq9790_size=402_counts=52:0.058442537,(seq15245_size=402_counts=22:0.161645902,(((((seq1930_size=402_counts=551:0.015507156,(seq15729_size=402_counts=20:5e-09,(seq16971_size=427_counts=16:0.085165019,(seq1775_size=402_counts=615:0.00336061,(seq58_size=402_counts=17694:5e-09,seq15947_size=402_counts=20:0.003355984)0.187:5e-09)0.791:5e-09)0.950:0.006916942)0.950:0.01660271)0.135:0.007080306,(seq3215_size=402_counts=272:0.033908407,(seq5489_size=402_counts=127:0.035641759,seq13810_size=402_counts=28:0.017646913)0.951:0.025498519)0.946:0.026719813)0.808:0.008005959,(seq13811_size=402_counts=28:5e-09,(seq13842_size=402_counts=28:0.003362399,((((((seq967_size=402_counts=1390:0.0,seq2949_size=402_counts=306:0.0):5e-09,seq5766_size=402_counts=117:0.003362402)0.837:0.003368192,(seq3824_size=402_counts=212:5e-09,(seq18343_size=428_counts=13:0.061574388,seq2679_size=402_counts=350:0.059416572)0.875:0.018919057)0.838:0.00346852)0.000:5e-09,seq6313_size=402_counts=103:0.003379077)0.253:5e-09,seq964_size=402_counts=1396:0.003368205)0.000:5e-09,seq50_size=402_counts=19388:5e-09)0.454:5e-09)0.933:0.003457128)0.971:5e-09)0.998:0.028114264,(seq14919_size=402_counts=23:5e-09,(seq7570_size=402_counts=78:0.003379066,(seq121_size=402_counts=10481:5e-09,seq570_size=402_counts=2540:0.003355933)0.891:5e-09)0.922:0.006776715)0.929:0.010524045)0.760:0.003060879,seq3112_size=402_counts=285:5e-09)0.966:0.044008225)0.949:0.041680457)0.976:0.052567604,((((seq13893_size=403_counts=27:0.002863947,(seq16873_size=402_counts=17:0.024756429,seq8075_size=403_counts=71:0.01742319)0.094:0.003534816)1.000:0.176807901,(((seq8680_size=404_counts=63:0.011468948,seq17274_size=404_counts=16:0.008705521)0.991:0.043601371,(((seq17013_size=403_counts=16:0.018854461,seq17421_size=405_counts=15:0.053575657)0.836:0.015462654,(((seq11361_size=405_counts=40:0.011232326,seq14766_size=405_counts=24:0.008636455)0.961:0.02187291,(seq16439_size=405_counts=18:0.012363028,seq19229_size=405_counts=11:0.014559304)0.611:0.002649857)0.935:0.015795125,(seq17031_size=405_counts=16:0.00473549,(seq18776_size=405_counts=12:0.026055446,(seq4820_size=405_counts=154:0.025001037,seq8739_size=405_counts=62:0.005229939)0.859:0.022265896)1.000:0.056334613)0.863:0.01195207)0.845:0.009614054)0.938:0.01939017,((seq18155_size=405_counts=13:0.041777385,(seq15728_size=402_counts=20:0.019536091,(seq13103_size=402_counts=31:0.005869505,(seq12306_size=402_counts=35:0.010236936,seq13233_size=402_counts=30:0.006827011)0.751:0.004521233)0.000:0.0044087)0.988:0.040205887)0.768:0.013856136,(seq18535_size=402_counts=12:0.065537803,(seq2199_size=403_counts=463:0.061116586,(seq7656_size=402_counts=77:0.01744697,(seq8858_size=403_counts=61:0.041115378,seq8866_size=402_counts=61:0.003265497)0.919:0.014566188)0.894:0.019986891)0.888:0.017226797)0.742:0.017558426)0.609:0.015438867)0.884:0.018317452)0.925:0.021555914,((((seq11865_size=405_counts=37:5e-09,seq16301_size=405_counts=18:0.006419517)0.963:0.046677991,(((seq6349_size=402_counts=103:0.003357202,((seq740_size=402_counts=1862:0.003357216,seq9401_size=402_counts=56:6e-09)0.811:0.003357231,seq2165_size=402_counts=471:5e-09)0.000:6e-09)0.935:0.016627878,(seq2093_size=404_counts=491:0.003299693,seq5384_size=404_counts=130:5e-09)0.941:0.016295946)0.613:0.005607992,(((seq3684_size=403_counts=224:5e-09,(seq5413_size=403_counts=129:5e-09,(seq1325_size=403_counts=922:0.00334965,seq984_size=403_counts=1359:0.006696611)0.743:5e-09)0.914:0.003330356)0.863:5e-09,(seq3270_size=403_counts=267:5e-09,(seq13189_size=403_counts=31:0.006727201,(seq299_size=403_counts=4586:5e-09,seq1274_size=403_counts=977:0.003335627)0.602:6e-09)0.885:0.003343477)0.924:0.006697625)0.991:0.035731295,((seq17740_size=404_counts=14:5e-09,((seq4237_size=403_counts=185:0.003282436,seq13030_size=403_counts=31:5e-09)0.993:0.013430651,(seq7000_size=403_counts=88:0.003282439,(seq743_size=404_counts=1858:5e-09,seq10921_size=403_counts=43:5e-09)0.450:6e-09)0.870:6e-09)0.857:0.003299691)0.764:0.004749756,(((seq160_size=405_counts=8155:5e-09,(seq1295_size=405_counts=961:0.003218381,seq3983_size=404_counts=200:5e-09)0.739:5e-09)0.909:0.006422992,(seq3722_size=405_counts=221:5e-09,seq3846_size=404_counts=210:5e-09)0.917:5e-09)0.961:0.016674287,((seq1348_size=403_counts=897:0.0,seq8427_size=403_counts=66:0.0):0.024795819,seq15067_size=405_counts=23:0.023034455)0.816:0.007003073)0.882:0.008695976)0.897:0.016516439)0.912:0.022938947)0.508:0.03475635)0.986:0.069469485,((((seq3146_size=405_counts=281:0.048263574,(seq12218_size=405_counts=36:5e-09,(seq3646_size=405_counts=228:0.033502168,seq12934_size=403_counts=32:0.013512729)0.937:0.014406443)0.850:0.013404701)0.978:0.042402981,(seq15623_size=405_counts=21:0.045130109,(((((seq13458_size=405_counts=29:5e-09,seq18503_size=405_counts=12:0.006487708)0.991:0.016499501,(((seq3149_size=405_counts=280:0.0,seq10701_size=405_counts=45:0.0):5e-09,(seq2421_size=405_counts=405:0.003201051,(seq2079_size=405_counts=497:0.0,seq8598_size=405_counts=64:0.0):0.003210738)0.908:5e-09)0.891:5e-09,((seq3237_size=405_counts=270:0.003205142,seq9794_size=405_counts=52:6e-09)0.804:0.006468889,((seq2689_size=405_counts=349:0.0,seq3294_size=405_counts=264:0.0):0.003181707,(seq11600_size=405_counts=39:0.003205143,(seq2825_size=405_counts=327:5e-09,seq6753_size=405_counts=93:0.003201051)0.382:5e-09)0.869:0.00653143)0.987:0.027072977)0.869:5e-09)0.941:0.00987444)0.000:5e-09,((((seq19254_size=405_counts=11:0.013007123,((seq15893_size=405_counts=20:0.006472574,seq18980_size=405_counts=11:5e-09)0.915:0.009793774,(seq16259_size=405_counts=19:5e-09,(seq983_size=405_counts=1361:0.001975363,seq7333_size=405_counts=82:0.001564881)0.923:0.009496174)0.791:0.006440956)0.551:0.00983023)0.931:6e-09,((seq14891_size=405_counts=23:0.023066473,seq17433_size=405_counts=15:0.00977984)0.872:0.011313739,(((seq543_size=405_counts=2671:0.0,seq15827_size=405_counts=20:0.0):0.003195878,seq13112_size=405_counts=31:5e-09)0.951:0.013256061,((seq15363_size=405_counts=22:6e-09,(seq9173_size=405_counts=58:0.013093938,((seq2226_size=405_counts=457:5e-09,(seq9610_size=405_counts=54:0.006453844,((seq6881_size=405_counts=90:0.0,seq15873_size=405_counts=20:0.0):5e-09,seq17120_size=405_counts=16:0.003190627)0.953:0.006444985)0.898:5e-09)0.840:0.003215247,((seq16243_size=405_counts=19:0.003195877,seq12331_size=405_counts=35:5e-09)0.813:5e-09,(seq8122_size=405_counts=70:0.001713268,seq13847_size=405_counts=28:0.016224624)0.733:0.001647244)0.928:0.006446387)0.872:5e-09)0.958:0.009748472)0.848:0.003195878,((seq1776_size=405_counts=615:5e-09,seq4542_size=405_counts=168:0.003195877)0.859:0.003194283,seq4029_size=405_counts=197:5e-09)0.340:5e-09)0.896:0.006682916)0.692:0.002280969)0.899:0.007489731)0.938:0.013360255,seq1855_size=405_counts=577:0.020223777)0.918:0.013311282,((seq10863_size=405_counts=44:0.048815007,seq18389_size=405_counts=13:5e-09)0.825:0.003200313,((seq18896_size=405_counts=11:6e-09,(((((seq5846_size=405_counts=115:5e-09,(((seq12096_size=405_counts=36:5e-09,(((seq7216_size=405_counts=84:0.00320105,(seq1860_size=405_counts=575:5e-09,(seq12177_size=405_counts=36:0.003195877,seq15197_size=405_counts=22:0.003201051)0.929:5e-09)0.939:5e-09)0.608:5e-09,((((((seq2133_size=405_counts=481:5e-09,(seq826_size=405_counts=1633:6e-09,seq10920_size=405_counts=43:0.003195878)0.918:0.006487709)0.855:0.003195877,seq2027_size=405_counts=517:5e-09)0.000:5e-09,seq13691_size=405_counts=28:0.009820489)0.852:0.003195878,seq18051_size=405_counts=14:5e-09)0.868:5e-09,seq16511_size=405_counts=18:0.006445568)0.486:0.006545808,(seq10017_size=405_counts=50:0.01340853,(seq620_size=405_counts=2264:0.003201051,seq2055_size=405_counts=505:5e-09)0.947:0.013403924)0.833:0.006175619)0.929:0.009856106)0.918:0.006487708,(seq2563_size=405_counts=375:5e-09,seq14255_size=405_counts=26:0.003195877)0.888:0.003201051)0.909:5e-09)0.913:6e-09,seq1489_size=405_counts=786:0.009820965)0.342:0.00320159,seq17179_size=405_counts=16:0.003210736)0.897:6e-09)0.942:5e-09,seq13772_size=405_counts=28:0.003195877)0.801:0.007249601,(seq6565_size=405_counts=98:5e-09,seq17441_size=405_counts=15:0.003195877)0.782:0.007246739)0.897:0.011494773,seq9290_size=405_counts=57:5e-09)0.122:0.013008831,seq959_size=405_counts=1406:5e-09)0.997:0.016376473)0.846:0.003201079,(seq11733_size=405_counts=38:0.006444984,seq9198_size=405_counts=58:0.003205165)0.420:5e-09)0.137:5e-09)0.860:0.0065887)0.985:0.027137678)0.994:0.039735615,(seq14286_size=404_counts=26:0.03319056,(seq10472_size=404_counts=47:0.048300072,(seq12360_size=404_counts=35:0.020304737,(seq1559_size=404_counts=732:0.003443707,(((seq506_size=404_counts=2829:5e-09,(seq5721_size=404_counts=119:0.003206115,((seq974_size=404_counts=1377:5e-09,seq9623_size=404_counts=53:0.003197306)0.851:0.003223499,seq10506_size=404_counts=46:0.016511533)0.739:5e-09)0.650:6e-09)0.961:5e-09,((seq11554_size=404_counts=39:6e-09,(seq18273_size=404_counts=13:0.003223499,(seq19210_size=404_counts=11:0.00643922,seq18224_size=404_counts=13:6e-09)0.867:0.003210219)0.893:5e-09)0.988:6e-09,(seq3975_size=404_counts=201:5e-09,seq17687_size=404_counts=14:0.003223499)0.994:0.016497547)0.943:0.006420268)1.000:0.033753054,((seq1188_size=404_counts=1062:5e-09,(seq15902_size=404_counts=20:0.009787273,(seq852_size=404_counts=1591:5e-09,(seq1402_size=404_counts=850:5e-09,seq12043_size=404_counts=37:0.00319514)0.879:0.003223499)0.926:0.009816043)0.910:0.009750453)0.956:0.00967164,seq18286_size=404_counts=13:5e-09)0.000:5e-09)0.989:0.023507023)0.883:0.017666786)0.981:0.046888765)0.306:0.009466253)0.964:0.036493159)0.285:0.004755536,(seq7811_size=405_counts=74:0.055673607,(seq1249_size=402_counts=1003:0.062326844,seq10399_size=405_counts=47:0.12089019)0.613:0.010847157)0.502:0.013183405)0.810:0.01184253)0.819:0.017040246)0.918:0.017843195,seq16968_size=406_counts=16:0.101780798)0.736:0.005947295,(((seq18924_size=405_counts=11:0.019415156,(seq17466_size=405_counts=15:0.049653866,((seq1062_size=405_counts=1221:0.00319227,seq16736_size=405_counts=17:5e-09)0.877:0.015160636,(seq14848_size=402_counts=23:0.004829609,(seq5603_size=402_counts=123:5e-09,(seq3471_size=402_counts=246:5e-09,seq12734_size=402_counts=33:0.003221868)0.414:0.003216234)0.778:0.005140867)0.972:0.025795692)0.903:0.027419253)0.962:0.034634924)0.997:0.055511314,(seq8181_size=402_counts=69:0.07219654,((seq12130_size=402_counts=36:0.031614272,(((seq1803_size=405_counts=603:5e-09,(seq1888_size=405_counts=566:0.013203436,seq14008_size=405_counts=27:0.003163094)0.760:0.003278477)0.737:0.004589322,((seq16366_size=405_counts=18:0.003201406,(seq1143_size=405_counts=1102:5e-09,seq10653_size=405_counts=45:0.003201051)0.757:0.003216578)0.991:0.031365725,seq3186_size=405_counts=275:0.024846041)0.571:0.008898393)0.988:0.030231696,((seq11681_size=405_counts=39:0.009935886,(seq3181_size=405_counts=276:5e-09,seq14974_size=405_counts=23:0.003194283)0.899:0.006632651)0.752:0.003084737,(seq11378_size=405_counts=40:0.009738642,((seq878_size=405_counts=1550:6e-09,seq19067_size=405_counts=11:0.003194283)0.780:5e-09,((seq2842_size=405_counts=324:5e-09,seq4948_size=405_counts=148:0.003190161)0.894:5e-09,seq17423_size=405_counts=15:0.006434561)0.878:0.003205143)0.998:0.037447447)0.009:5e-09)0.868:0.009352276)0.491:5e-09)0.935:0.010157898,(((((seq15065_size=405_counts=23:0.003410677,((seq15206_size=405_counts=22:5e-09,(seq11589_size=405_counts=39:6e-09,((seq191_size=405_counts=6866:5e-09,(seq6088_size=405_counts=109:0.003210738,seq13331_size=405_counts=30:0.003194283)0.910:5e-09)0.924:5e-09,(seq16021_size=405_counts=19:0.009796691,(seq433_size=405_counts=3335:0.003201051,seq9865_size=405_counts=51:5e-09)0.981:0.013041996)0.935:5e-09)0.957:0.006426348)0.553:0.006455464)0.927:0.003195928,(seq1774_size=405_counts=616:5e-09,seq7265_size=405_counts=84:0.003193119)0.600:5e-09)0.941:0.01313967)0.898:0.014677036,((seq8767_size=405_counts=62:5e-09,(seq9655_size=405_counts=53:0.003195875,(seq13491_size=405_counts=29:5e-09,(seq1800_size=405_counts=604:0.003205142,seq16226_size=405_counts=19:0.003195878)0.853:5e-09)0.931:5e-09)0.997:0.03765019)0.938:0.016152783,((seq5412_size=405_counts=129:5e-09,seq14281_size=405_counts=26:0.003205143)0.913:0.009776848,((seq14922_size=405_counts=23:0.003205142,(seq7917_size=405_counts=73:5e-09,seq17051_size=405_counts=16:0.006434562)0.489:5e-09)0.960:0.01574242,(seq1063_size=405_counts=1220:6e-09,seq10718_size=405_counts=45:0.003205142)0.776:0.003080454)0.832:0.004176959)0.815:0.007416087)0.504:0.01517237)0.135:0.008106314,((seq16509_size=402_counts=18:0.069909653,(seq1072_size=405_counts=1208:5e-09,seq17840_size=405_counts=14:0.003193119)0.763:0.005061681)0.693:0.003822104,seq4445_size=405_counts=173:0.004052763)0.500:0.008516096)0.977:0.024247925,seq17141_size=405_counts=16:6e-09)0.918:0.003195118,seq3926_size=405_counts=204:5e-09)0.000:5e-09)0.979:0.03683323)0.165:0.012966749)0.890:0.022909775,(seq1337_size=405_counts=910:0.028558375,(seq2866_size=405_counts=319:5e-09,seq3027_size=405_counts=296:0.00319806)1.000:0.070475055)0.908:0.023136115)0.000:5e-09)0.891:0.016747461)0.941:0.032931839,(seq15988_size=405_counts=19:0.134819169,(seq17627_size=402_counts=15:0.042955916,(seq11633_size=405_counts=39:0.030252674,seq6615_size=402_counts=96:0.116744108)0.576:0.029313874)0.920:0.041883124)0.022:0.018779281)0.765:0.006414562)0.843:0.012934636)0.788:0.010518315,((((((((seq9155_size=405_counts=58:5e-09,seq18937_size=405_counts=11:0.010077442)0.982:0.031644078,(seq9497_size=405_counts=55:5e-09,seq18048_size=405_counts=14:0.003313313)0.760:0.007335993)0.956:0.02400161,((seq5561_size=405_counts=124:0.014171035,(((seq17055_size=405_counts=16:0.006693026,(seq7984_size=405_counts=72:5e-09,seq11051_size=405_counts=43:0.003327114)0.764:0.003302948)0.918:0.010477446,(((seq8966_size=405_counts=60:0.021454592,(((seq12383_size=405_counts=35:6e-09,seq456_size=405_counts=3103:0.006699663)0.784:0.006699321,seq4997_size=405_counts=146:0.003327386)0.746:0.001876709,seq4517_size=405_counts=169:0.001651118)0.924:0.012880449)0.859:0.008298613,(((seq13529_size=405_counts=29:0.003347467,(seq12600_size=405_counts=33:6e-09,((seq1199_size=405_counts=1051:5e-09,((seq3279_size=405_counts=266:0.010034023,(seq6075_size=405_counts=109:0.003316537,(seq1716_size=405_counts=643:6e-09,(seq1920_size=405_counts=554:0.003309186,(seq3134_size=405_counts=282:5e-09,(seq804_size=405_counts=1685:5e-09,((seq3840_size=405_counts=211:0.0,seq14743_size=405_counts=24:0.0):5e-09,seq9573_size=405_counts=54:0.003316533)0.841:0.003316547)0.907:0.003309169)0.743:0.006648933)0.910:5e-09)0.917:5e-09)0.244:6e-09)0.919:0.010073591,(seq2010_size=405_counts=525:0.003309174,seq2774_size=405_counts=334:5e-09)0.890:5e-09)0.906:0.013448547)0.876:0.006698309,((seq2330_size=405_counts=429:5e-09,seq13119_size=405_counts=31:0.003327087)0.994:0.034609616,((seq6687_size=406_counts=95:0.0,seq8415_size=406_counts=66:0.0,seq11383_size=405_counts=40:0.0):0.006662928,(seq9580_size=405_counts=54:0.024175968,(seq9515_size=406_counts=54:0.0,seq11082_size=406_counts=42:0.0):5e-09)0.737:0.013658598)0.936:0.015576049)0.763:0.005824081)0.949:0.013448817)0.789:0.003301887)0.962:0.010124894,seq16734_size=405_counts=17:5e-09)0.883:0.009110771,((((seq6978_size=405_counts=89:0.003073966,(seq10773_size=405_counts=44:6e-09,seq15929_size=405_counts=20:0.006654615)0.959:0.013739485)0.927:0.01035752,(seq273_size=405_counts=4908:5e-09,seq7368_size=405_counts=82:0.003307914)0.517:6e-09)0.777:0.003343597,seq17744_size=405_counts=14:0.003293908)0.994:0.02422085,(seq19037_size=405_counts=11:0.013543973,(seq3539_size=405_counts=238:0.003309322,(seq4087_size=405_counts=194:0.003306442,seq8625_size=405_counts=64:0.003307197)0.838:5e-09)0.837:0.003319938)0.893:5e-09)0.895:0.007747123)0.084:0.006008521)0.972:0.016846918,((seq7355_size=405_counts=82:6e-09,(seq19006_size=405_counts=11:0.006676078,seq11099_size=405_counts=42:5e-09)0.331:0.003316536)0.977:0.021198828,(seq4013_size=405_counts=198:0.003310937,seq12958_size=405_counts=32:5e-09)0.911:0.013908021)0.917:0.013465683)0.739:0.003602415)0.861:0.008772719,(seq5074_size=406_counts=143:0.003280921,seq8095_size=406_counts=70:5e-09)0.986:0.027825579)0.885:0.012115776)0.659:0.001933212,(seq10707_size=405_counts=45:0.003316567,(seq4803_size=405_counts=155:5e-09,(seq7054_size=405_counts=87:0.003313281,seq14528_size=405_counts=25:0.003316559)0.896:6e-09)0.931:5e-09)0.998:0.048562946)0.435:0.017191805)0.826:0.008917455,(((((seq12077_size=402_counts=36:0.028115671,((seq1340_size=405_counts=904:5e-09,(seq12412_size=405_counts=34:0.003289609,(seq7305_size=405_counts=83:0.00328962,seq4238_size=405_counts=185:5e-09)0.000:0.003289642)0.959:5e-09)0.757:6e-09,seq7113_size=405_counts=86:0.003272141)0.829:0.006617547)0.984:0.055012779,(((seq7027_size=405_counts=88:5e-09,(seq4818_size=405_counts=154:5e-09,((seq1036_size=405_counts=1260:0.0,seq19264_size=405_counts=11:0.0):5e-09,(seq4433_size=405_counts=174:5e-09,(seq3343_size=405_counts=258:5e-09,(seq7659_size=405_counts=77:0.003267732,seq10311_size=405_counts=48:5e-09)0.946:0.006592489)0.866:0.003276165)0.854:0.003269346)0.838:0.003273823)0.851:0.003272136)0.933:0.003269346,seq2562_size=405_counts=375:5e-09)0.993:0.074111315,(seq3363_size=405_counts=257:0.003276143,seq3687_size=405_counts=224:5e-09)0.986:0.051131499)0.339:0.030651215)0.000:0.008518854,((seq3399_size=405_counts=253:0.003289626,seq13005_size=405_counts=31:5e-09)0.481:0.003283696,(seq12597_size=405_counts=33:5e-09,seq10278_size=405_counts=48:0.013410437)0.000:5e-09)0.985:0.045144096)0.711:0.006853525,(seq6912_size=405_counts=90:0.010084671,(seq236_size=405_counts=5696:5e-09,seq8421_size=405_counts=66:0.003267953)0.790:0.008181298)0.957:0.027065565)0.956:0.028800729,(((seq12460_size=403_counts=34:0.013484479,seq13989_size=420_counts=27:0.060290754)0.847:0.016335451,(seq16295_size=403_counts=18:0.032761245,seq18152_size=405_counts=13:0.050435142)0.971:0.040330902)0.950:0.04437293,seq15577_size=403_counts=21:0.126274416)0.868:0.031856034)0.946:0.031475875)0.787:0.008925434,(seq2595_size=403_counts=368:0.062844451,(seq3832_size=418_counts=211:0.002889896,seq4812_size=418_counts=154:5e-09)0.973:0.056877038)0.986:0.061137103)0.716:0.010448661,((seq3955_size=403_counts=202:0.015252927,seq7628_size=403_counts=77:0.026625683)0.958:0.019712027,(((((seq9916_size=403_counts=51:0.026861424,(seq7478_size=403_counts=79:0.024315076,seq15513_size=405_counts=21:0.017145632)0.864:0.011135228)0.675:0.01205028,(seq14160_size=408_counts=26:0.035060741,seq16218_size=408_counts=19:0.015163213)0.988:0.046035037)0.420:0.012157863,seq18017_size=406_counts=14:0.057960865)0.915:0.015215488,((seq495_size=406_counts=2891:0.016581945,seq9285_size=406_counts=57:0.003813617)0.943:0.017196723,(seq1186_size=406_counts=1063:5e-09,seq4618_size=406_counts=164:0.003301658)0.743:0.003748286)0.754:0.005109542)0.588:0.006903121,(seq18854_size=406_counts=12:0.00669841,(seq1158_size=406_counts=1082:0.003311172,(seq21_size=406_counts=51890:5e-09,(seq2162_size=406_counts=472:0.003299432,seq7931_size=406_counts=73:0.003299863)0.896:5e-09)0.926:5e-09)0.828:5e-09)0.905:0.011164978)0.811:0.008848172)0.982:0.041475075)0.273:0.012960024,seq17039_size=402_counts=16:0.067385589)0.972:0.044701079,((seq13319_size=403_counts=30:0.126430431,(((seq3820_size=403_counts=212:0.010154486,((seq4781_size=403_counts=156:0.003321991,seq18215_size=403_counts=13:5e-09)0.979:0.020791438,seq15370_size=403_counts=22:5e-09)0.388:0.006807408)0.967:0.021064669,(seq10955_size=403_counts=43:0.013269546,(seq11314_size=403_counts=41:0.035027084,(seq12438_size=402_counts=34:0.02038136,((((seq12325_size=403_counts=35:0.003429852,seq14782_size=403_counts=24:0.027944972)0.769:0.00322605,seq16237_size=403_counts=19:6e-09)0.924:0.006710159,(((((seq8202_size=403_counts=69:5e-09,(seq18804_size=403_counts=12:0.010041539,seq18780_size=403_counts=12:5e-09)0.884:0.003302868)0.894:0.006804753,seq17603_size=403_counts=15:0.010230221)0.770:0.003225386,((seq2913_size=402_counts=311:0.003354576,(seq8466_size=403_counts=66:0.010031809,seq6764_size=403_counts=93:5e-09)0.791:5e-09)0.932:0.006678565,(seq15857_size=403_counts=20:0.006677342,seq16318_size=403_counts=18:0.0135982)0.010:5e-09)0.938:0.006654944)0.899:5e-09,(((seq2588_size=403_counts=369:0.02038659,(seq5143_size=403_counts=141:5e-09,seq13864_size=403_counts=27:0.003300795)0.951:5e-09)0.957:5e-09,seq18141_size=403_counts=13:0.050825364)0.947:0.020804415,(seq3783_size=402_counts=215:0.020694608,(seq4644_size=403_counts=163:0.003300434,seq17652_size=403_counts=15:5e-09)0.977:0.013467678)0.761:5e-09)0.876:5e-09)0.880:5e-09,((seq14714_size=402_counts=24:6e-09,(seq5660_size=402_counts=121:0.003272316,seq14834_size=402_counts=23:0.013773318)0.800:0.003424929)1.000:0.056408536,(((seq19164_size=403_counts=11:0.02014863,((((seq15393_size=403_counts=21:0.003322009,seq18099_size=403_counts=13:5e-09)0.800:0.005322847,((seq7173_size=405_counts=85:0.003262104,seq7615_size=405_counts=77:6e-09)0.915:0.011987362,seq18598_size=402_counts=12:0.023140546)0.470:0.006293469)0.856:0.008205206,((seq12815_size=403_counts=32:0.003447933,(((seq4857_size=403_counts=152:0.003300177,seq7934_size=403_counts=73:5e-09)0.965:0.017413759,(seq8533_size=403_counts=65:5e-09,seq17028_size=403_counts=16:0.003302858)0.892:0.010248935)0.739:0.013719282,((seq18261_size=403_counts=13:0.003614324,(seq13686_size=403_counts=28:0.011316273,(seq9177_size=403_counts=58:0.011321929,seq11685_size=403_counts=38:0.02308365)0.668:0.006953071)0.876:0.01197776)0.586:0.003436335,(seq3817_size=402_counts=212:5e-09,seq18664_size=402_counts=12:0.006716326)1.000:0.031206113)0.730:6e-09)0.681:0.00358108)0.909:0.009971427,seq10420_size=403_counts=47:0.003525835)0.739:0.003216713)0.961:0.017003481,((seq10164_size=403_counts=49:0.012425086,seq13551_size=403_counts=29:0.023570005)0.727:0.008568464,seq13092_size=403_counts=31:0.05460054)0.775:0.005481987)0.793:0.005921546)0.956:0.022230415,(seq12403_size=403_counts=35:0.019357813,seq17199_size=405_counts=16:0.021808995)0.798:0.007698425)0.924:0.014875042,(seq17346_size=403_counts=15:0.013432475,((seq15075_size=402_counts=23:0.006799404,(seq9242_size=405_counts=57:0.007731319,(seq13504_size=404_counts=29:0.02995468,seq16792_size=405_counts=17:0.022480866)0.832:0.01096738)0.972:0.023400768)0.364:0.006735001,((seq14814_size=403_counts=24:0.006814658,(seq3479_size=403_counts=246:0.017215802,seq3770_size=402_counts=216:0.013690116)0.758:0.003230291)0.748:0.004481301,(seq5559_size=403_counts=125:5e-09,seq13791_size=403_counts=28:0.027834499)0.952:0.016490197)0.974:0.020378416)0.771:5e-09)0.936:0.010545187)0.664:0.001555873)0.948:0.014905093)0.830:0.003273789)0.761:5e-09,seq11815_size=403_counts=38:0.006640091)0.499:0.013865198)0.824:0.010510794)0.738:0.004250727)0.000:5e-09)0.994:0.093663437,(seq13713_size=405_counts=28:0.021927345,(seq8323_size=405_counts=67:0.025666661,(seq5705_size=405_counts=120:5e-09,(seq15225_size=405_counts=22:0.003267513,seq10184_size=405_counts=49:5e-09)0.572:0.003280497)0.960:0.035207238)0.795:0.029651553)0.985:0.101581846)0.904:0.034744142)0.825:0.018400434,(((seq13451_size=407_counts=29:0.083318147,seq17372_size=416_counts=15:0.108713551)0.921:0.050622841,(((((seq14598_size=402_counts=25:0.015109604,seq18492_size=402_counts=12:0.021176083)0.979:0.037175748,(seq17694_size=402_counts=14:5e-09,(seq11913_size=401_counts=37:0.061457728,seq18113_size=402_counts=13:0.017053138)0.946:0.026191769)0.916:0.018818914)0.953:0.03482031,((seq2322_size=402_counts=430:0.010004085,(seq913_size=402_counts=1487:0.002439211,seq1769_size=402_counts=619:0.007678285)0.995:0.058385406)0.958:0.030401326,(seq6087_size=402_counts=109:0.062213555,seq10530_size=402_counts=46:0.066828398)0.829:0.012920285)0.982:0.040030447)0.244:0.016349163,(((((seq5958_size=404_counts=112:0.044482249,((seq2186_size=403_counts=465:0.003330171,seq9317_size=403_counts=56:5e-09)0.999:0.0634186,((seq88_size=403_counts=13142:0.0,seq7757_size=403_counts=75:0.0):5e-09,seq4022_size=403_counts=198:0.003328078)0.000:5e-09)0.683:0.018513713)0.923:0.020506423,((seq2174_size=403_counts=469:5e-09,(seq2962_size=405_counts=305:0.003201051,seq6642_size=405_counts=96:5e-09)0.920:0.00693774)0.993:0.061554134,(seq1042_size=405_counts=1251:0.012521231,seq11186_size=405_counts=42:0.059064746)0.948:0.028956978)0.816:0.01290871)0.968:0.031436569,((((seq15633_size=405_counts=21:0.039171605,(seq8175_size=405_counts=69:0.033169668,(seq12895_size=405_counts=32:0.034985527,seq15123_size=405_counts=22:0.016701858)0.959:0.028564673)0.984:0.041263339)0.837:0.027826914,((seq14232_size=405_counts=26:5e-09,seq18359_size=405_counts=13:0.006410087)0.734:0.002944235,((seq11984_size=403_counts=37:0.0,seq17692_size=403_counts=14:0.0):5e-09,seq17201_size=402_counts=16:0.006648295)0.790:0.003534849)0.830:0.009192488)0.910:0.023140168,(((seq16042_size=405_counts=19:0.050059878,(seq5698_size=404_counts=120:5e-09,seq9479_size=404_counts=55:0.006522434)0.943:0.03238567)0.988:0.047988672,((seq8879_size=402_counts=61:0.014252099,seq16818_size=402_counts=17:0.048776737)0.832:0.014284492,(((seq16575_size=402_counts=18:0.039263454,((((seq5679_size=402_counts=120:5e-09,(seq6043_size=402_counts=110:5e-09,seq16920_size=402_counts=17:0.003334358)0.988:0.017143158)0.946:0.022156491,(seq2266_size=402_counts=445:0.045829517,seq5126_size=402_counts=141:0.025881681)0.835:0.015258359)0.934:0.024111967,seq6400_size=402_counts=102:0.04391425)0.769:0.011621911,(seq12689_size=402_counts=33:0.03378733,(seq2806_size=402_counts=329:0.017968054,((seq14278_size=402_counts=26:0.012005385,(seq1755_size=402_counts=628:0.005089242,(seq2267_size=402_counts=445:5e-09,(seq792_size=402_counts=1707:0.010178661,seq4518_size=402_counts=169:5e-09)0.948:0.006798814)0.792:0.005038115)0.783:0.007001641)0.880:0.01392353,(seq7141_size=402_counts=85:0.008841164,(seq9295_size=402_counts=57:0.016303037,(seq8107_size=402_counts=70:0.003357211,(seq2845_size=402_counts=323:5e-09,seq3372_size=402_counts=255:0.003351)0.408:5e-09)0.856:0.008648942)0.926:0.014582404)0.510:0.007151119)0.749:0.004731431)0.996:0.033239826)0.856:0.010243934)0.636:0.00957869)0.892:0.018386315,seq8467_size=402_counts=66:0.046954903)0.336:0.007669361,((seq7911_size=405_counts=73:0.111954575,seq16069_size=403_counts=19:0.109830026)0.910:0.038132867,((seq2426_size=402_counts=405:5e-09,(seq7251_size=402_counts=84:0.002198252,(seq1679_size=402_counts=658:5e-09,(seq4320_size=402_counts=180:0.003357199,(seq2605_size=402_counts=366:5e-09,seq17084_size=402_counts=16:0.003335185)0.896:5e-09)0.919:0.00678628)0.873:0.009018654)0.553:0.009014789)0.998:0.056598639,(seq4868_size=402_counts=152:0.003350992,seq7134_size=402_counts=86:5e-09)0.867:0.017043234)0.790:0.011057146)0.431:0.012647549)0.814:0.019218271)0.866:0.019184289)0.954:0.042053574,(((seq5880_size=402_counts=114:6e-09,(seq11937_size=402_counts=37:0.003327667,seq15723_size=402_counts=20:0.006772624)0.878:0.006769324)0.339:0.013730483,((seq11367_size=405_counts=40:0.001573861,seq19197_size=405_counts=11:0.005496853)0.000:0.000874236,(((seq13226_size=405_counts=30:0.003148473,(seq9137_size=405_counts=58:6e-09,(seq16028_size=405_counts=19:0.006014766,seq16620_size=405_counts=17:0.001807276)0.108:0.00180734)0.761:0.003289017)0.860:0.013221824,seq18308_size=405_counts=13:5e-09)0.554:0.003193462,seq8489_size=405_counts=65:5e-09)0.999:0.079244462)0.963:0.031251547)0.952:0.0248543,(seq15187_size=402_counts=22:0.011401733,(seq15032_size=402_counts=23:5e-09,(seq12108_size=402_counts=36:0.056434441,seq16548_size=402_counts=18:0.006248018)1.000:0.08190267)0.855:0.035539287)1.000:0.090410303)0.786:0.018742114)0.909:0.045341932)0.802:0.019082589,seq4177_size=405_counts=188:0.047281494)0.990:0.046333151)0.741:0.003761324,seq15888_size=402_counts=20:0.034163616)0.987:0.035477109,((seq16952_size=402_counts=16:0.067882436,(seq14881_size=403_counts=23:0.085867882,((seq4160_size=402_counts=189:0.019986048,(seq14647_size=402_counts=24:0.029343606,seq7815_size=403_counts=74:0.05871396)0.807:0.025402864)0.000:6e-09,seq13044_size=402_counts=31:0.020033252)0.972:0.046406368)0.978:0.050851635)0.926:0.02928845,(((seq10501_size=404_counts=46:0.00548822,(seq11331_size=403_counts=41:0.001912327,seq12226_size=403_counts=36:0.001904151)0.723:0.004194069)0.990:0.046251656,seq4461_size=401_counts=172:0.040617474)0.896:0.022488026,((seq2590_size=404_counts=369:0.003267702,seq4329_size=404_counts=179:0.00319133)0.985:0.035609397,(((seq9419_size=401_counts=55:0.023143105,seq6839_size=401_counts=91:0.043404166)0.327:0.01011007,(((seq17164_size=401_counts=16:0.002955043,seq17389_size=401_counts=15:0.014188649)0.995:0.03327846,((seq17571_size=401_counts=15:0.045598659,(((((seq5344_size=404_counts=132:0.043971992,seq17599_size=404_counts=15:0.059762165)0.831:0.023298235,(((seq11106_size=402_counts=42:0.010178296,(seq6503_size=402_counts=99:0.003357217,((seq401_size=402_counts=3599:5e-09,(seq4580_size=402_counts=166:0.003338976,seq10898_size=402_counts=44:0.003336049)0.904:5e-09)0.893:5e-09,(seq9619_size=402_counts=53:5e-09,seq12726_size=402_counts=33:0.003357189)0.784:0.003351006)0.434:5e-09)0.852:0.006881573)0.984:0.029020426,(seq1646_size=402_counts=680:5e-09,(((seq10775_size=402_counts=44:0.03595915,seq18488_size=402_counts=12:0.04600991)0.918:0.029622927,seq5608_size=402_counts=123:0.049840168)0.653:0.004006937,(seq2452_size=402_counts=399:5e-09,seq4429_size=402_counts=174:0.003357191)1.000:0.07677849)0.915:0.024434783)0.955:0.025342781)0.907:0.013625514,(seq1268_size=401_counts=983:0.003384542,(seq17099_size=401_counts=16:0.003367791,(seq3299_size=401_counts=264:0.0,seq10364_size=401_counts=47:0.0):5e-09)0.768:5e-09)1.000:0.064015143)0.000:5e-09)0.417:0.016023128,(seq13559_size=404_counts=29:0.026936545,seq18530_size=404_counts=12:0.0223965)0.936:0.024311086)0.963:0.027330717,(seq8072_size=402_counts=71:0.045084282,(seq4748_size=402_counts=157:5e-09,seq8049_size=402_counts=71:0.003334373)0.984:0.04681552)0.964:0.031943251)0.749:0.00382755,(seq159_size=404_counts=8187:5e-09,seq652_size=404_counts=2130:0.003215943)1.000:0.108134615)0.967:0.029738629)0.941:0.020812443,((seq5085_size=403_counts=143:5e-09,seq18115_size=403_counts=13:0.006727085)0.826:0.008530809,(seq875_size=401_counts=1556:0.004066709,((seq1297_size=401_counts=960:6e-09,(seq7009_size=402_counts=88:0.010699896,(seq17093_size=402_counts=16:0.021706109,((seq4769_size=402_counts=156:0.0,seq17261_size=402_counts=16:0.0):0.01371502,(seq12917_size=402_counts=32:5e-09,(seq16810_size=402_counts=17:5e-09,(seq2624_size=402_counts=363:0.003318458,seq7534_size=402_counts=79:5e-09)0.873:0.003320573)0.861:0.003321849)0.785:0.00340681)0.679:0.002145075)0.864:0.012077477)0.993:0.038873918)0.862:0.003335049,seq3617_size=401_counts=231:5e-09)0.812:0.006027389)0.975:0.027866969)0.962:0.019517268)0.729:0.003802928)0.903:0.012283292,(seq10742_size=401_counts=45:0.016475022,seq10774_size=401_counts=44:0.037457136)0.699:0.013964993)0.859:5e-09)0.556:0.006295309,((((seq7131_size=404_counts=86:5e-09,seq14854_size=404_counts=23:0.003218968)0.956:0.013243736,((((((((seq15274_size=404_counts=22:6e-09,seq17340_size=404_counts=15:0.006479076)0.967:0.014296866,((seq18850_size=402_counts=12:5e-09,(seq1613_size=402_counts=699:5e-09,seq8103_size=402_counts=70:0.003340742)0.839:0.003365675)1.000:0.057788795,(seq3584_size=403_counts=233:0.035336597,(seq3997_size=404_counts=199:0.00322876,seq8610_size=404_counts=64:5e-09)0.976:0.031115921)0.904:0.012552336)0.621:0.001548322)0.806:0.005705017,((seq6465_size=403_counts=100:0.006618403,seq18164_size=403_counts=13:5e-09)0.999:0.042664234,(seq15254_size=404_counts=22:5e-09,((seq8701_size=403_counts=63:0.009895755,seq11739_size=403_counts=38:5e-09)0.877:0.006610086,((seq6645_size=402_counts=96:5e-09,seq12461_size=403_counts=34:5e-09)0.838:0.003262794,(seq3822_size=403_counts=212:5e-09,seq12641_size=403_counts=33:0.003258861)0.611:5e-09)0.917:0.010028742)0.112:0.010019973)0.816:0.012754048)0.953:0.0173743)0.854:0.006536852,(seq13612_size=404_counts=29:0.002972527,(seq4642_size=403_counts=163:5e-09,(seq1298_size=403_counts=960:5e-09,seq3189_size=403_counts=275:0.003270165)0.876:0.003270164)1.000:0.039480188)0.922:0.010242162)0.869:0.006475887,(((seq7158_size=404_counts=85:0.003215944,seq18344_size=404_counts=13:5e-09)0.891:0.006589181,(((seq123_size=403_counts=10346:0.0,seq11253_size=403_counts=41:0.0):5e-09,((((seq4064_size=403_counts=195:5e-09,(seq1338_size=403_counts=910:0.003223519,(seq3131_size=403_counts=283:6e-09,seq6473_size=403_counts=100:0.006490484)0.825:0.003229178)0.266:5e-09)0.922:0.00321938,seq7358_size=403_counts=82:0.00321938)0.864:5e-09,seq785_size=403_counts=1727:5e-09)0.908:5e-09,seq13147_size=403_counts=31:0.003229178)0.964:0.009832198)0.379:0.003239984,seq17414_size=403_counts=15:0.003227658)0.881:0.006596671)0.762:0.003196967,((seq6133_size=404_counts=108:5e-09,(seq17076_size=404_counts=16:0.003223106,seq15796_size=404_counts=20:0.003209461)0.873:5e-09)0.934:5e-09,(seq15916_size=404_counts=20:5e-09,(seq8688_size=404_counts=63:6e-09,seq18337_size=404_counts=13:0.003215945)0.902:0.003218968)0.969:0.00980083)0.821:0.003241354)0.791:0.003240679)0.771:0.003264333,(seq4303_size=401_counts=181:0.007102254,(seq521_size=412_counts=2781:0.003128729,seq1458_size=412_counts=810:6e-09)0.999:0.043070244)0.883:0.014886289)0.776:0.003174965,(seq16036_size=404_counts=19:0.025342894,(((seq7273_size=404_counts=83:0.022136101,(seq1704_size=404_counts=648:0.005152077,(seq14377_size=404_counts=25:0.003215944,(seq2705_size=404_counts=344:5e-09,seq7109_size=404_counts=86:0.009836687)0.000:6e-09)0.910:0.032978917)0.970:0.031679297)0.759:0.015235393,(seq11276_size=404_counts=41:0.011985574,seq10717_size=404_counts=45:0.050591063)0.853:0.00974664)0.000:5e-09,(((seq4566_size=404_counts=167:5e-09,(seq11067_size=404_counts=42:0.003215945,seq15326_size=404_counts=22:5e-09)0.942:0.009836712)0.754:0.004217717,(seq1108_size=404_counts=1147:0.003196754,seq1927_size=404_counts=552:0.009960059)0.895:0.012774377)0.992:0.03628581,(seq413_size=404_counts=3484:5e-09,seq2321_size=404_counts=430:0.003208426)0.785:0.008209636)0.862:0.014793729)0.947:0.014860575)0.937:0.016061279)0.768:5e-09,(seq4319_size=404_counts=180:5e-09,((seq4282_size=404_counts=182:0.003286158,seq6266_size=404_counts=105:0.003197005)0.765:0.004429797,((seq436_size=404_counts=3296:0.003228763,(seq1315_size=404_counts=932:0.003218968,seq1272_size=404_counts=980:6e-09)0.267:5e-09)0.856:0.003223105,(seq245_size=404_counts=5398:5e-09,seq1664_size=404_counts=670:0.006483166)0.015:5e-09)0.861:0.00904582)0.998:0.034765847)0.846:0.003238465)0.743:0.003183431)0.875:0.010317061,((seq6835_size=404_counts=91:0.003582915,seq18339_size=404_counts=13:0.033907209)0.848:0.012836406,(seq15305_size=404_counts=22:0.014148074,(seq3608_size=401_counts=231:0.003366213,seq4101_size=401_counts=193:6e-09)0.995:0.036094282)0.318:0.00944951)0.571:0.000742126)0.970:0.023417633,((((((seq4458_size=401_counts=172:0.026331625,(seq4678_size=402_counts=161:0.001980805,seq17163_size=402_counts=16:0.001507036)0.979:0.037075023)0.892:0.021245081,((((seq2170_size=402_counts=470:0.003369183,(seq1104_size=402_counts=1152:0.0,seq15817_size=402_counts=20:0.0):0.017410328)0.794:0.008920069,((seq4903_size=402_counts=150:5e-09,seq14026_size=402_counts=27:0.003337683)0.820:0.014049386,seq10928_size=402_counts=43:0.003338075)0.000:0.005494935)0.000:0.004436301,(seq15930_size=402_counts=20:0.016822461,(seq2512_size=402_counts=385:0.020805694,seq11475_size=402_counts=40:0.015512869)0.745:0.00367538)0.921:0.015964602)0.778:0.012705517,(((seq7560_size=402_counts=78:0.003337664,seq8355_size=402_counts=67:5e-09)0.989:0.035079803,((seq15521_size=403_counts=21:0.013585932,(seq5000_size=403_counts=146:5e-09,((seq11053_size=403_counts=43:5e-09,seq17937_size=403_counts=14:0.010082001)0.183:5e-09,seq10825_size=403_counts=44:0.006727811)0.924:0.00672534)0.104:5e-09)0.881:0.006727808,seq9277_size=403_counts=57:5e-09)0.887:0.019004702)0.956:0.025669421,seq6228_size=402_counts=105:0.007203289)0.405:0.000879302)0.988:0.043017704)0.164:0.007643193,((((seq916_size=401_counts=1482:0.0,seq10795_size=401_counts=44:0.0):0.002227455,((((seq6858_size=401_counts=91:0.013884027,((seq5898_size=401_counts=113:6e-09,seq13082_size=401_counts=31:0.003360402)0.294:0.01007961,(seq5293_size=401_counts=134:0.020890458,seq7269_size=401_counts=83:0.027970194)0.844:0.008490146)0.845:0.00732944)0.878:0.00815338,(seq6024_size=401_counts=110:0.003385618,(seq2399_size=401_counts=412:5e-09,(seq11022_size=401_counts=43:0.003377082,seq8954_size=401_counts=60:0.003362861)0.871:5e-09)0.000:6e-09)0.731:0.002291834)0.426:0.003450836,(seq9510_size=401_counts=54:0.003377088,seq12462_size=401_counts=34:5e-09)0.879:0.007793201)0.950:0.014351053,(seq13162_size=402_counts=31:0.003335607,(seq2811_size=402_counts=329:6e-09,seq3534_size=402_counts=239:0.052016655)0.737:0.003354286)0.871:0.008777628)0.966:0.020594686)0.537:0.007843603,(((((seq411_size=401_counts=3510:5e-09,seq7404_size=401_counts=81:0.003362855)0.871:0.007097718,(seq14757_size=401_counts=24:0.013442302,(seq11519_size=401_counts=39:5e-09,((seq187_size=401_counts=6998:5e-09,((seq17170_size=401_counts=16:0.003364177,(seq973_size=401_counts=1382:0.003366245,seq8553_size=401_counts=65:5e-09)0.904:0.00679111)0.766:0.003381063,seq901_size=401_counts=1516:0.003366208)0.877:5e-09)0.958:5e-09,(seq3782_size=401_counts=215:5e-09,(seq207_size=401_counts=6372:5e-09,seq15540_size=401_counts=21:0.010201183)0.862:0.003366244)0.997:0.020840093)0.786:0.006765542)0.779:0.003754793)0.787:0.006973247)0.966:0.017362276,(((seq2818_size=401_counts=328:0.003356362,seq3811_size=401_counts=213:5e-09)0.925:0.006781534,(seq1515_size=401_counts=761:5e-09,seq11761_size=401_counts=38:0.003356392)0.924:5e-09)0.965:0.020994591,(seq5809_size=401_counts=116:0.003377077,seq18072_size=401_counts=13:5e-09)0.922:0.010359762)0.879:0.01044838)0.000:5e-09,seq8855_size=401_counts=61:0.021074588)0.933:0.015578427,(((seq3337_size=401_counts=259:5e-09,seq13167_size=401_counts=31:0.003362872)0.770:0.005171177,(seq1970_size=401_counts=539:0.037498972,seq18822_size=401_counts=12:0.005722245)0.942:0.017245129)0.752:0.003260975,(seq5269_size=402_counts=135:0.008959885,seq14406_size=401_counts=25:0.023452542)0.755:0.003034584)0.909:0.010436104)0.917:0.016727639)0.759:0.01331973,(((((seq8170_size=401_counts=69:0.0,seq10838_size=401_counts=44:0.0):5e-09,(seq4107_size=401_counts=193:0.003366225,(seq4616_size=401_counts=164:6e-09,seq18499_size=401_counts=12:0.003357311)0.573:5e-09)0.220:0.003362857)0.975:0.035067464,seq8439_size=405_counts=66:0.057825121)0.659:0.01711956,((seq2560_size=402_counts=375:0.006720284,(seq3651_size=402_counts=227:5e-09,seq5797_size=402_counts=116:0.003341384)0.997:0.060415116)0.925:0.03146586,(seq4666_size=402_counts=161:0.03090607,(seq7015_size=402_counts=88:0.003342975,(seq4205_size=402_counts=187:5e-09,seq17559_size=402_counts=15:0.003342059)0.451:5e-09)0.984:0.036793724)0.893:0.02405354)0.942:0.034006492)0.662:0.001901024,(((seq6648_size=401_counts=96:0.004612152,(seq12376_size=401_counts=35:6e-09,seq13649_size=401_counts=28:0.003384405)0.998:0.038763376)0.601:0.009250464,(seq17741_size=401_counts=14:0.01434165,((seq10687_size=401_counts=45:5e-09,((seq1820_size=401_counts=592:5e-09,seq4596_size=401_counts=165:0.003358611)0.751:0.00178986,seq18112_size=401_counts=13:0.013459314)0.751:0.001782969)0.754:0.003171894,seq3775_size=401_counts=215:0.003577838)0.996:0.046793418)0.869:0.01562371)0.981:0.021963856,((seq15231_size=404_counts=22:0.029103327,(seq16997_size=404_counts=16:5e-09,(seq1139_size=404_counts=1106:5e-09,seq2230_size=404_counts=456:0.003236492)0.933:0.006470812)0.988:0.030457314)0.754:0.00445198,(seq2760_size=403_counts=335:0.000469565,seq14234_size=403_counts=26:0.002808721)1.000:0.07337088)0.000:5e-09)0.864:0.0112917)0.737:0.021433365)0.855:0.016264038)0.486:0.004234961,(seq7855_size=403_counts=74:0.019170831,(seq9162_size=404_counts=58:0.001488899,(seq2368_size=404_counts=420:5e-09,seq4624_size=404_counts=164:0.003236491)0.983:0.025549317)0.917:0.017590389)0.951:0.019456461)0.829:0.006171428,(seq5815_size=401_counts=116:5e-09,seq10386_size=401_counts=47:0.010226266)0.952:0.013914949)0.762:0.003741073,(seq6924_size=401_counts=89:0.032648806,((seq7130_size=402_counts=86:0.010243855,seq9647_size=402_counts=53:0.006796229)0.762:0.003299206,(((seq368_size=401_counts=3815:5e-09,seq7410_size=401_counts=81:0.003354803)0.980:0.035021934,(seq3480_size=401_counts=245:0.018749755,(seq8859_size=401_counts=61:0.031233622,(seq1248_size=401_counts=1004:5e-09,seq2068_size=401_counts=501:0.00336623)0.977:0.031252315)0.981:0.035627421)0.733:0.00524671)0.975:0.038182588,seq1129_size=401_counts=1114:0.006436206)0.987:0.045870967)0.925:0.014735884)0.863:0.009688385)0.976:0.017886517)0.662:6e-09)0.899:0.019677832)0.742:0.009038019)0.775:0.008231144)0.716:0.00655276)0.825:0.015886185)0.949:0.026647316,(((((seq13398_size=401_counts=30:0.012745526,(seq17427_size=401_counts=15:0.0,seq19296_size=401_counts=11:0.0):0.025759403)0.980:0.036218396,((seq12059_size=401_counts=36:0.003370816,seq16467_size=401_counts=18:0.006752182)0.445:5e-09,((seq12176_size=401_counts=36:0.006765523,seq17602_size=401_counts=15:5e-09)0.798:0.006767563,(seq12320_size=401_counts=35:0.010153763,(seq13114_size=403_counts=31:0.006637725,seq18202_size=402_counts=13:0.023719314)0.883:5e-09)0.384:5e-09)0.889:0.014037568)0.447:0.020523084)0.995:0.057247245,(seq10540_size=402_counts=46:0.013612135,seq19167_size=402_counts=11:0.01762955)0.989:0.037378189)0.724:0.004440822,seq10494_size=402_counts=46:0.059635186)0.000:5e-09,(seq9593_size=402_counts=54:0.27028409,(((seq15837_size=401_counts=20:0.024787609,(seq15781_size=401_counts=20:0.064775351,seq19092_size=401_counts=11:0.031707718)0.779:0.027419067)0.994:0.095401028,(seq6068_size=402_counts=109:0.037514509,(seq6165_size=401_counts=107:0.00335282,(seq10128_size=402_counts=49:0.031480422,seq14702_size=402_counts=24:5e-09)0.969:0.020752083)0.918:0.021175064)0.844:0.022827096)0.984:0.061674778,(seq3663_size=402_counts=226:0.076989762,((((((((((seq11306_size=402_counts=41:0.017743351,(seq4428_size=402_counts=174:5e-09,seq8112_size=402_counts=70:0.006783776)0.998:0.04847616)0.952:0.020869611,(seq16195_size=402_counts=19:0.044502698,(seq8367_size=402_counts=67:0.008642407,(seq1109_size=402_counts=1146:5e-09,seq6036_size=402_counts=110:0.006751531)0.847:0.012611885)0.980:0.037214531)0.938:0.021774198)0.749:0.004022973,((seq17238_size=402_counts=16:0.001886597,(seq17616_size=402_counts=15:5e-09,(seq2995_size=402_counts=300:5e-09,(seq5492_size=402_counts=127:0.006317816,seq14201_size=402_counts=26:0.001882834)0.787:0.001897236)0.920:0.003351715)0.915:0.006280995)0.780:0.00188805,((seq2891_size=402_counts=314:5e-09,(((seq16803_size=402_counts=17:0.003357938,seq11696_size=402_counts=38:0.00333675)0.882:5e-09,seq2005_size=402_counts=526:5e-09)0.932:5e-09,(seq4643_size=402_counts=163:5e-09,((seq1265_size=402_counts=986:0.0,seq1440_size=402_counts=824:0.0,seq5644_size=402_counts=121:0.0):5e-09,((seq9108_size=402_counts=59:0.003343859,((seq1057_size=402_counts=1231:0.0,seq3038_size=402_counts=295:0.0):5e-09,seq8485_size=402_counts=65:0.003337452)0.406:5e-09)0.864:0.003357903,seq9976_size=402_counts=50:0.0033579)0.474:5e-09)0.912:0.003347158)0.410:0.003339679)0.948:0.006740676)0.870:0.006710535,(seq736_size=402_counts=1869:5e-09,(seq7221_size=402_counts=84:0.003347195,seq5751_size=402_counts=118:0.00333625)0.881:5e-09)0.975:5e-09)0.962:0.010182353)0.196:6e-09)0.986:0.013609535,(((((seq343_size=402_counts=4136:5e-09,seq1630_size=402_counts=689:0.010118373)0.867:0.003357946,seq3068_size=402_counts=290:0.003347199)0.894:5e-09,seq108_size=402_counts=11423:6e-09)0.908:6e-09,((seq1479_size=402_counts=792:5e-09,(seq10599_size=402_counts=46:0.025147689,(seq12980_size=403_counts=32:0.003310684,(seq734_size=403_counts=1871:6e-09,seq9654_size=403_counts=53:0.00665358)0.827:5e-09)0.746:0.002983735)0.914:0.010634531)0.632:0.003319241,(seq6539_size=402_counts=98:0.003341454,(seq199_size=402_counts=6609:5e-09,(seq1217_size=402_counts=1036:0.003343864,seq2020_size=402_counts=521:0.003335098)0.899:5e-09)0.866:5e-09)0.905:5e-09)0.870:0.003325445)0.845:0.003305608,seq3351_size=402_counts=258:0.003342218)0.000:5e-09)0.790:0.004175281,(seq9943_size=403_counts=51:0.061181803,((seq6654_size=416_counts=96:0.05659192,seq15595_size=416_counts=21:0.034454523)0.330:0.012034122,((seq13749_size=402_counts=28:0.045965491,((seq7393_size=402_counts=81:0.024347029,seq17920_size=402_counts=14:0.011181795)0.926:0.023414729,(seq11149_size=402_counts=42:0.001999543,seq15658_size=402_counts=21:0.001338386)1.000:0.088077821)0.853:0.019296103)0.811:0.020474559,(seq13764_size=420_counts=28:0.007325745,seq18236_size=402_counts=13:0.003329392)0.900:0.026783165)0.510:0.044907605)0.635:0.023148722)0.931:0.020627754)0.000:6e-09,(seq5190_size=402_counts=139:0.005988426,((((seq557_size=402_counts=2602:5e-09,seq3503_size=402_counts=242:0.003283697)0.950:0.0136944,((((seq4115_size=402_counts=192:0.003347176,((seq4750_size=403_counts=157:5e-09,seq15741_size=403_counts=20:0.003279331)0.950:0.006703426,(seq9418_size=402_counts=55:6e-09,((seq3718_size=402_counts=222:5e-09,(((seq5088_size=402_counts=143:0.003347186,seq3216_size=402_counts=272:5e-09)0.823:0.003357908,(seq3517_size=403_counts=241:0.003289627,seq7833_size=403_counts=74:5e-09)0.449:0.006456186)0.496:5e-09,seq9254_size=402_counts=57:0.003338408)0.232:5e-09)0.914:5e-09,(seq13456_size=403_counts=29:0.003363372,(seq9889_size=402_counts=51:0.003357927,seq14654_size=402_counts=24:5e-09)0.787:0.003340967)0.795:0.003362348)0.863:0.003337008)0.941:0.006718501)0.874:5e-09)0.027:5e-09,seq1502_size=402_counts=770:5e-09)0.582:5e-09,seq5892_size=402_counts=114:0.003357929)0.875:0.004329723,seq18756_size=402_counts=12:5e-09)0.880:0.009139181)0.862:0.008835763,((((((seq3274_size=402_counts=266:6e-09,((seq868_size=402_counts=1563:0.003303491,seq7658_size=402_counts=77:5e-09)0.839:0.003284607,(seq13573_size=402_counts=29:5e-09,seq14172_size=402_counts=26:0.003287547)0.862:0.00330349)0.257:5e-09)0.915:0.003283702,(seq1681_size=402_counts=657:5e-09,(seq14103_size=402_counts=27:0.009997205,seq17061_size=402_counts=16:0.009961227)0.899:5e-09)0.918:0.003284603)0.911:5e-09,seq4108_size=402_counts=192:6e-09)0.903:5e-09,(((((seq11103_size=403_counts=42:0.003279339,(seq4843_size=403_counts=153:6e-09,(seq15385_size=403_counts=22:0.003285927,(seq9327_size=403_counts=56:5e-09,seq6064_size=402_counts=109:0.003283042)0.784:0.003279944)0.792:0.003284247)0.862:0.003289613)0.891:5e-09,(seq4724_size=403_counts=159:0.003272132,seq9128_size=403_counts=58:0.003289639)0.877:5e-09)0.974:5e-09,seq308_size=403_counts=4500:5e-09)0.883:6e-09,(seq4252_size=403_counts=184:5e-09,(((seq14500_size=403_counts=25:0.003276147,seq19153_size=403_counts=11:0.006644838)0.485:6e-09,seq4011_size=403_counts=199:5e-09)0.916:0.003272152,(seq8286_size=403_counts=68:0.00218761,seq18002_size=403_counts=14:0.002188185)0.925:0.002186969)0.083:5e-09)0.918:0.003272644)0.807:6e-09,(seq1156_size=403_counts=1085:0.00328963,(seq311_size=403_counts=4474:5e-09,(seq5727_size=403_counts=119:0.00327932,seq7819_size=403_counts=74:0.003283671)0.883:5e-09)0.873:5e-09)0.861:0.003272137)0.869:0.003270931)0.913:5e-09,((seq5913_size=402_counts=113:5e-09,seq12048_size=402_counts=37:0.003282548)0.925:0.012779799,((seq9832_size=402_counts=52:0.005227126,seq13041_size=402_counts=31:0.00533361)0.937:0.013239736,(seq1066_size=402_counts=1218:0.010110962,seq10630_size=402_counts=45:0.010103623)0.838:0.006622214)0.886:0.009218588)0.844:0.008683396)0.938:0.006574827,(seq6252_size=402_counts=105:5e-09,((((seq2420_size=402_counts=406:0.0,seq16245_size=402_counts=19:0.0):5e-09,(seq7621_size=402_counts=77:0.003289894,(seq3504_size=402_counts=242:0.003283023,seq154_size=402_counts=8483:5e-09)0.412:5e-09)0.891:0.003304255)0.410:0.003285093,(seq3035_size=402_counts=295:5e-09,(seq694_size=402_counts=1968:0.003293122,(seq914_size=402_counts=1486:0.00329309,seq1795_size=402_counts=606:5e-09)0.786:0.006641082)0.898:6e-09)0.880:5e-09)0.887:0.003304253,((seq3921_size=402_counts=205:5e-09,seq15338_size=402_counts=22:0.003303473)0.857:0.003284607,seq7324_size=402_counts=83:5e-09)0.839:0.003293087)0.880:5e-09)0.000:6e-09)0.862:0.007922336)0.950:0.013773102,(seq1430_size=403_counts=830:0.017556931,((seq5887_size=402_counts=114:5e-09,seq8995_size=402_counts=60:0.003303509)0.761:0.001813458,(seq4482_size=402_counts=171:5e-09,seq16543_size=402_counts=18:0.003303509)0.761:0.001633264)0.965:0.019293088)0.718:0.003835532)0.921:0.012525075)0.821:0.008194173)0.902:0.009920039,(((seq11285_size=402_counts=41:0.003357947,(seq265_size=402_counts=4996:5e-09,seq7296_size=402_counts=83:0.00333625)0.876:5e-09)0.861:0.006848286,((seq8656_size=402_counts=63:0.003382442,((seq16086_size=402_counts=19:0.027881362,seq17554_size=402_counts=15:5e-09)0.857:0.013639757,seq11522_size=402_counts=39:5e-09)0.928:0.006723746)0.885:5e-09,(seq11889_size=402_counts=37:0.010265897,((seq3965_size=402_counts=202:6e-09,(seq17104_size=404_counts=16:0.010008285,seq6297_size=402_counts=104:5e-09)0.858:0.003328139)0.786:5e-09,((seq1096_size=402_counts=1167:0.003357912,(((seq12382_size=402_counts=35:0.003357928,seq18827_size=402_counts=12:5e-09)0.893:0.003335644,(((seq425_size=402_counts=3410:0.0,seq1721_size=402_counts=641:0.0):6e-09,((seq2313_size=402_counts=432:0.003357928,(seq3047_size=402_counts=293:0.0,seq18145_size=402_counts=13:0.0):0.003351723)0.386:5e-09,seq3727_size=402_counts=221:0.003343856)0.924:5e-09)0.854:6e-09,((((seq498_size=402_counts=2881:0.0,seq767_size=402_counts=1772:0.0):5e-09,(seq8071_size=402_counts=71:0.0,seq10845_size=402_counts=44:0.0):0.003337437)0.541:5e-09,((seq280_size=402_counts=4859:0.0,seq4889_size=402_counts=151:0.0):5e-09,seq7773_size=402_counts=75:0.003357918)0.853:0.003366124)0.142:0.003357541,(seq601_size=402_counts=2376:5e-09,seq4149_size=402_counts=190:0.003339673)0.848:0.003365113)0.906:6e-09)0.879:6e-09)0.932:0.003347202,seq4308_size=402_counts=180:5e-09)0.662:5e-09)0.951:0.013697237,(seq124_size=402_counts=10332:5e-09,((seq17269_size=402_counts=16:5e-09,((seq4694_size=402_counts=160:0.0,seq9078_size=402_counts=59:0.0):6e-09,seq12828_size=402_counts=32:0.003366379)0.869:0.003357915)0.845:0.003351727,(seq339_size=402_counts=4153:5e-09,seq6822_size=402_counts=92:0.003347175)0.246:6e-09)0.886:0.003357915)0.757:0.003318755)0.863:0.006766433)0.903:0.006743037)0.159:0.003278911)0.932:0.013613566)0.732:0.01011458,(seq722_size=402_counts=1899:5e-09,seq13549_size=402_counts=29:0.003341447)0.892:5e-09)0.845:0.00821863)0.889:0.008572578,((((((seq13618_size=402_counts=29:0.010274525,seq18278_size=405_counts=13:0.010269223)0.737:0.002781228,seq16502_size=402_counts=18:0.024993735)0.872:0.007070875,((seq10297_size=403_counts=48:0.034260357,((seq2173_size=403_counts=469:0.003410462,seq15545_size=403_counts=21:0.003187975)0.992:0.023883161,(seq2720_size=403_counts=343:0.00328963,seq8383_size=403_counts=67:5e-09)0.951:0.019863896)0.450:5e-09)0.948:0.019635969,seq2860_size=402_counts=320:0.006906177)0.778:0.003280802)0.762:0.003244136,(((seq3781_size=402_counts=215:0.0444208,seq11708_size=402_counts=38:6e-09)0.975:0.021256248,((((seq4704_size=402_counts=160:0.009986375,(seq4309_size=402_counts=180:5e-09,seq4187_size=402_counts=188:0.013307286)0.865:0.006607994)0.935:5e-09,seq2651_size=402_counts=357:5e-09)0.877:5e-09,((seq17847_size=405_counts=14:0.016593963,((seq4773_size=405_counts=156:0.003247181,seq741_size=405_counts=1858:0.003265177)0.000:5e-09,((seq43_size=405_counts=22573:0.0,seq1084_size=405_counts=1187:0.0):5e-09,(seq1334_size=405_counts=913:0.003235975,(seq2941_size=416_counts=307:0.006354825,seq8339_size=416_counts=67:5e-09)0.970:0.010514915)0.494:5e-09)0.413:5e-09)0.964:5e-09)0.909:0.019860679,seq5999_size=402_counts=111:0.058215683)0.677:0.012686962)0.982:0.024799296,(seq587_size=405_counts=2483:0.024636329,seq13569_size=402_counts=29:0.032200292)0.855:0.010192752)0.839:0.007057166)0.886:0.012098878,((seq16253_size=402_counts=19:0.01441846,((seq1864_size=402_counts=573:5e-09,seq9555_size=402_counts=54:0.006710536)0.888:0.00685779,((seq4105_size=402_counts=193:0.003357936,((seq6497_size=402_counts=99:0.003366424,(seq350_size=402_counts=4050:5e-09,(seq3681_size=402_counts=224:0.003335881,seq11194_size=402_counts=42:0.003337436)0.883:5e-09)0.898:5e-09)0.930:0.003347185,seq6950_size=402_counts=89:5e-09)0.151:5e-09)0.945:0.012700055,((seq19230_size=402_counts=11:6e-09,((seq6171_size=402_counts=107:6e-09,(seq3352_size=402_counts=258:0.0033384,(seq437_size=402_counts=3275:5e-09,(seq16780_size=402_counts=17:0.003338378,seq8594_size=402_counts=64:0.003336748)0.887:5e-09)0.917:5e-09)0.928:0.003357944)0.000:5e-09,seq8576_size=402_counts=65:0.00671054)0.861:0.00335791)0.919:0.013322963,seq6067_size=402_counts=109:0.035908579)0.434:0.001225783)0.809:0.003684493)0.900:0.010344118)0.759:0.003277926,(((seq2039_size=402_counts=510:0.003341441,(seq1176_size=402_counts=1069:5e-09,((seq1227_size=402_counts=1026:0.003356798,seq1017_size=402_counts=1302:5e-09)0.916:0.00222393,(seq3592_size=402_counts=233:0.003357749,seq1833_size=402_counts=587:5e-09)0.916:0.002223035)0.916:0.002222551)0.592:5e-09)0.911:0.006761397,(((((seq809_size=403_counts=1679:0.0,seq1163_size=404_counts=1078:0.0):5e-09,seq13037_size=402_counts=31:0.003337446)0.855:0.00332946,(((((seq114_size=402_counts=11137:5e-09,seq3408_size=402_counts=252:0.003341426)0.847:0.003337444,(((((((((((seq1640_size=402_counts=684:5e-09,((((seq589_size=402_counts=2470:5e-09,(((seq4302_size=402_counts=181:0.010113439,(seq171_size=402_counts=7447:5e-09,seq15313_size=402_counts=22:0.003347185)0.927:0.003347193)0.445:5e-09,seq119_size=402_counts=10719:5e-09)0.875:0.006273984,seq1671_size=402_counts=665:0.001886941)0.765:0.001886776)0.313:5e-09,seq2955_size=402_counts=305:0.003347175)0.913:0.006755474,seq5053_size=402_counts=144:6e-09)0.870:0.003347171,((seq10208_size=402_counts=49:0.024280804,seq11547_size=402_counts=39:5e-09)0.953:0.017025405,(seq45_size=402_counts=22254:5e-09,(seq11716_size=402_counts=38:0.00334385,seq9873_size=402_counts=51:0.003335176)0.897:6e-09)0.942:5e-09)0.912:0.006702886)0.906:5e-09)0.880:5e-09,((seq558_size=402_counts=2602:0.003357929,(seq465_size=402_counts=3039:5e-09,(seq6264_size=402_counts=105:0.003337436,seq4415_size=402_counts=174:0.003335098)0.770:5e-09)0.911:5e-09)0.989:0.01362535,seq5127_size=402_counts=141:5e-09)0.952:0.006710523)0.792:5e-09,(seq7769_size=402_counts=75:0.003357077,(seq7136_size=402_counts=86:0.003345116,(seq8131_size=402_counts=70:6e-09,seq10507_size=402_counts=46:0.006755512)0.906:0.006707225)0.560:5e-09)0.985:0.013526405)0.893:0.006747992,(seq355_size=402_counts=4011:0.013131125,(seq5845_size=402_counts=115:5e-09,seq13527_size=402_counts=29:0.003337448)0.974:0.020649659)0.740:0.004577377)0.745:0.003473692,(((seq17788_size=402_counts=14:0.002472209,((seq3981_size=403_counts=201:5e-09,(seq1991_size=403_counts=531:5e-09,seq3356_size=403_counts=257:0.003310653)0.841:0.003302061)0.789:5e-09,((seq1561_size=403_counts=730:5e-09,(seq3918_size=403_counts=205:0.003305028,seq12480_size=403_counts=34:0.003299012)0.880:5e-09)0.910:5e-09,(seq10812_size=403_counts=44:0.003301121,(seq173_size=403_counts=7394:5e-09,seq5035_size=403_counts=145:0.003301121)0.000:6e-09)0.875:0.003302054)0.860:0.003321129)1.000:0.042969925)0.992:0.036619206,(seq10195_size=404_counts=49:0.019804326,(((seq18694_size=402_counts=12:0.037366054,((seq15813_size=402_counts=20:0.020067496,(seq906_size=402_counts=1500:5e-09,seq13693_size=402_counts=28:0.003338387)0.890:0.011022606)0.709:0.010438905,(seq10987_size=402_counts=43:5e-09,seq12021_size=402_counts=37:0.00334145)0.969:0.020447748)0.873:0.015376327)0.499:0.00910337,(seq13356_size=402_counts=30:5e-09,(seq518_size=402_counts=2790:0.003357946,(seq1394_size=402_counts=858:5e-09,(seq6619_size=402_counts=96:0.003357941,seq10217_size=402_counts=48:6e-09)0.927:0.00334388)0.245:5e-09)0.681:0.003347158)0.817:0.008689773)0.985:0.024296262,(seq496_size=403_counts=2886:0.039940098,(((seq3572_size=402_counts=235:0.053007855,((((seq16831_size=402_counts=17:0.032106782,((seq5750_size=402_counts=118:0.003358996,(seq17664_size=402_counts=15:5e-09,seq17939_size=402_counts=14:0.010091249)0.845:0.003362374)0.743:0.00188814,((seq17081_size=402_counts=16:0.010091764,(seq16268_size=402_counts=18:0.006703614,seq19156_size=402_counts=11:0.003341777)0.429:5e-09)0.961:0.010183922,seq18981_size=402_counts=11:5e-09)0.739:0.001661147)0.900:0.013403028)0.970:0.025109115,seq6868_size=404_counts=91:0.04784547)0.576:0.011599009,((seq1801_size=403_counts=603:5e-09,seq8423_size=403_counts=66:0.003307753)0.864:0.003301719,(seq8252_size=403_counts=68:5e-09,seq14665_size=403_counts=24:0.006616114)0.746:5e-09)0.950:0.020709929)0.281:0.008464143,((seq4573_size=403_counts=167:5e-09,seq5786_size=403_counts=117:0.003303295)0.941:0.01623621,(seq102_size=403_counts=12239:0.003310633,((seq150_size=403_counts=8763:5e-09,(seq5305_size=403_counts=134:0.003299601,(seq5049_size=403_counts=144:0.00330112,seq5599_size=403_counts=123:0.003305043)0.404:5e-09)0.894:5e-09)0.902:5e-09,(seq6017_size=403_counts=110:0.003321163,seq14417_size=403_counts=25:0.003321157)0.907:5e-09)0.787:5e-09)0.753:0.004221829)0.893:0.016718532)0.725:0.007091497)0.335:0.005467347,(((seq3327_size=402_counts=260:0.00974443,(seq3170_size=403_counts=277:6e-09,(seq705_size=403_counts=1949:0.003289637,seq3265_size=403_counts=267:5e-09)0.855:0.003289615)0.966:0.017556887)0.249:0.003458562,(seq7942_size=405_counts=73:0.008017464,((seq2064_size=402_counts=502:0.023197457,seq13773_size=402_counts=28:0.004810321)0.856:0.010479798,(seq135_size=402_counts=9600:5e-09,seq3231_size=402_counts=270:0.00333676)0.931:0.014911784)0.739:0.004663963)0.954:0.016774055)0.533:0.004780671,(((seq3931_size=403_counts=204:0.003307752,seq5981_size=403_counts=111:5e-09)0.936:0.020434038,((seq1043_size=402_counts=1250:5e-09,seq3891_size=402_counts=207:0.003335184)0.774:0.005550651,(seq170_size=402_counts=7521:5e-09,seq6496_size=402_counts=99:0.003337446)0.765:0.004591667)0.979:0.037474695)0.593:0.015388928,((seq11287_size=402_counts=41:5e-09,((seq5532_size=402_counts=125:0.022665172,seq11142_size=402_counts=42:0.018829333)0.949:0.023532394,(seq8240_size=402_counts=69:0.0033517,(seq1687_size=402_counts=654:5e-09,seq12897_size=402_counts=32:0.003336253)0.901:6e-09)0.895:0.010754774)0.857:0.010046982)0.883:0.011898859,(seq3976_size=403_counts=201:0.023700566,(seq5365_size=403_counts=131:0.017957908,seq13028_size=402_counts=31:5e-09)0.969:0.028806881)0.856:0.013325229)0.765:0.007855119)0.701:0.007552231)0.948:0.022964332)0.384:5e-09,((seq5466_size=403_counts=128:5e-09,(seq9985_size=403_counts=50:0.003321132,seq17691_size=403_counts=14:5e-09)0.864:0.003303317)0.997:0.039738457,(seq9386_size=403_counts=56:5e-09,seq17963_size=403_counts=14:0.00331065)0.978:0.032195944)0.928:0.020697051)0.719:0.008286353)0.850:0.010481385)0.822:0.007743024)0.770:0.003703623)0.775:0.003630183,(seq7743_size=402_counts=75:0.021085372,(seq8264_size=402_counts=68:0.003356868,((((seq8201_size=402_counts=69:0.003337436,(seq372_size=402_counts=3775:5e-09,seq5780_size=402_counts=117:0.003335614)0.819:5e-09)0.939:0.006705291,(seq15645_size=402_counts=21:0.003338382,seq3390_size=402_counts=254:5e-09)0.692:5e-09)0.878:0.003357903,((seq11256_size=402_counts=41:0.001894031,(((seq11774_size=402_counts=38:6e-09,(seq13911_size=402_counts=27:0.003347183,(seq205_size=402_counts=6414:5e-09,seq7112_size=402_counts=86:0.003335277)0.906:5e-09)0.977:0.010167954)0.437:0.003357915,seq14146_size=402_counts=26:6e-09)0.954:0.006800635,seq14682_size=402_counts=24:5e-09)0.810:0.001893817)0.927:0.006332445,(seq2349_size=402_counts=424:5e-09,(seq17910_size=402_counts=14:0.00680063,seq16289_size=402_counts=18:0.00335792)0.351:5e-09)0.966:5e-09)0.917:0.006800647)0.879:5e-09,seq8386_size=402_counts=67:5e-09)0.720:5e-09)0.756:0.003425657)0.946:0.013787642)0.756:0.003257995)0.775:0.003328032,((seq7955_size=403_counts=73:0.003298909,(seq3763_size=403_counts=216:0.003300449,(seq371_size=403_counts=3792:5e-09,((seq8819_size=404_counts=62:0.002171141,seq16918_size=404_counts=17:0.002170283)0.865:0.002322546,seq2258_size=404_counts=447:5e-09)0.486:5e-09)0.000:5e-09)0.170:6e-09)0.356:5e-09,(((seq1807_size=403_counts=602:5e-09,seq11792_size=403_counts=38:0.013488184)0.924:0.00220261,seq14561_size=403_counts=25:0.002203259)0.033:0.001403088,seq8159_size=402_counts=70:0.02091144)0.662:0.00080183)0.884:0.007197258)0.908:0.00478339,(seq17711_size=402_counts=14:0.010416893,(seq630_size=404_counts=2226:0.024071822,seq8139_size=402_counts=70:0.009539875)0.760:0.004445985)0.883:0.004356015)0.903:0.004691695,(seq15107_size=402_counts=22:0.018668539,(((seq212_size=404_counts=6300:5e-09,seq7801_size=404_counts=74:0.003302046)0.782:6e-09,(seq17584_size=404_counts=15:0.003315089,(seq131_size=404_counts=9999:5e-09,seq6998_size=404_counts=88:0.003302046)0.575:5e-09)0.866:0.003310633)0.970:0.024401266,(seq3465_size=403_counts=246:0.003289613,seq4795_size=403_counts=155:5e-09)0.956:0.02221592)0.926:0.015044085)0.323:0.00618726)0.000:5e-09,(seq4782_size=402_counts=156:5e-09,(seq3594_size=403_counts=232:0.003289422,(seq2271_size=403_counts=444:0.003289644,(seq106_size=403_counts=12124:5e-09,(seq3059_size=403_counts=292:0.003268525,seq10685_size=403_counts=45:0.003267732)0.850:5e-09)0.911:5e-09)0.773:5e-09)0.987:0.021423151)0.998:0.033417282)0.623:0.003454037,(seq1948_size=402_counts=545:0.008979714,(seq3514_size=402_counts=241:0.005320508,((seq7799_size=402_counts=74:0.003341433,seq12340_size=402_counts=35:5e-09)0.880:0.003357901,(seq5720_size=402_counts=119:5e-09,seq14550_size=402_counts=25:0.003351698)0.392:5e-09)0.786:0.005445518)0.903:0.012258181)0.862:0.009155284)0.869:0.00711606,((seq2151_size=402_counts=477:0.003347177,(seq1041_size=402_counts=1254:0.024079667,(seq4384_size=402_counts=176:6e-09,(seq1287_size=402_counts=966:5e-09,(seq7983_size=402_counts=72:0.003341433,seq4609_size=402_counts=165:0.00334386)0.517:5e-09)0.915:0.003337424)0.956:5e-09)0.956:0.010181912)0.451:5e-09,seq8507_size=402_counts=65:5e-09)0.953:0.006710518)0.463:5e-09)0.449:5e-09,seq787_size=402_counts=1724:5e-09)0.240:6e-09,seq4568_size=403_counts=167:5e-09)0.434:5e-09,(seq7518_size=404_counts=79:0.003329451,seq18687_size=403_counts=12:5e-09)0.921:0.003321132)0.161:5e-09)0.848:0.003478394,(seq15257_size=402_counts=22:5e-09,(((seq7723_size=402_counts=76:5e-09,(((seq2876_size=402_counts=317:0.0,seq9606_size=402_counts=54:0.0):6e-09,((seq9466_size=402_counts=55:5e-09,((seq197_size=402_counts=6656:0.0,seq4327_size=402_counts=179:0.0):5e-09,(seq8780_size=402_counts=62:0.003357905,seq3593_size=402_counts=233:0.003347174)0.436:5e-09)0.915:0.003337436)0.866:0.003339671,(seq4002_size=419_counts=199:0.003019684,((seq554_size=419_counts=2614:0.0,seq16517_size=419_counts=18:0.0):5e-09,seq8238_size=419_counts=69:0.00302235)0.000:5e-09)0.947:0.009673747)0.000:5e-09)0.917:0.004799154,((seq17759_size=404_counts=14:0.016962776,seq18265_size=402_counts=13:6e-09)0.963:0.013523971,(seq15979_size=403_counts=19:0.022187941,(seq5801_size=402_counts=116:5e-09,(seq4927_size=402_counts=149:0.003338405,(seq86_size=402_counts=13467:5e-09,seq7567_size=402_counts=78:0.003335882)0.412:5e-09)0.876:0.003366426)0.839:0.003351992)0.579:5e-09)0.919:0.007245343)0.039:6e-09)0.364:6e-09,(seq2932_size=402_counts=309:0.003336748,(seq1012_size=402_counts=1309:5e-09,seq5956_size=402_counts=112:0.003335098)0.410:5e-09)0.837:0.003339686)0.860:0.005408672,seq15580_size=402_counts=21:0.00333743)0.361:5e-09)0.156:5e-09)0.785:0.005018764,seq9253_size=402_counts=57:0.020917656)0.771:0.005072838)0.000:5e-09,((((seq7852_size=402_counts=74:5e-09,seq10175_size=402_counts=49:0.003335883)0.855:0.003347177,((seq8054_size=419_counts=71:0.0,seq9783_size=419_counts=52:0.0):6e-09,((seq2685_size=419_counts=350:0.0,seq2899_size=419_counts=313:0.0):6e-09,(seq1625_size=419_counts=691:5e-09,seq10670_size=419_counts=45:0.002911816)0.853:0.002912782)0.844:0.002921811)0.951:0.011255954)0.000:5e-09,seq4041_size=402_counts=196:5e-09)0.477:6e-09,seq7065_size=402_counts=87:0.00334716)0.942:0.017299963)0.485:0.007858112)0.768:0.003616275)0.000:5e-09)0.000:5e-09,((seq8674_size=402_counts=63:0.013018067,(seq17096_size=402_counts=16:0.003351713,(seq286_size=402_counts=4779:5e-09,seq16870_size=402_counts=17:0.003341446)0.165:5e-09)0.846:0.008237767)0.969:0.02073992,((seq17760_size=402_counts=14:0.028314793,(seq1835_size=402_counts=586:0.003348475,(seq14592_size=402_counts=25:0.003357504,seq2552_size=402_counts=377:0.010139807)0.520:5e-09)0.897:0.010036414)0.745:5e-09,(seq4684_size=402_counts=160:0.023613027,((((seq5336_size=402_counts=132:0.003351741,(seq242_size=402_counts=5522:5e-09,seq862_size=402_counts=1576:0.003347192)0.203:5e-09)0.769:0.003359532,(seq6475_size=402_counts=100:0.0033472,(seq198_size=402_counts=6642:5e-09,seq4371_size=402_counts=177:0.003339671)0.639:5e-09)0.813:0.003359529)0.797:0.003359869,((seq860_size=402_counts=1579:0.003335906,seq9144_size=402_counts=58:0.020524891)0.884:5e-09,seq96_size=402_counts=12372:6e-09)0.923:5e-09)0.927:0.011043316,((seq400_size=402_counts=3600:5e-09,seq11300_size=402_counts=41:0.003347184)0.922:0.013700524,(seq2003_size=402_counts=526:0.003010811,(seq16912_size=402_counts=17:0.001265802,(seq12573_size=402_counts=34:5e-09,(seq491_size=402_counts=2919:6e-09,seq17227_size=402_counts=16:0.003366397)0.964:0.010107217)0.914:0.012507274)0.981:0.02983256)0.266:0.012652143)0.829:0.0063587)0.744:0.004441329)0.875:0.009627362)0.907:0.010347692)0.874:0.010494177)0.850:0.003947979,(((seq5886_size=403_counts=114:5e-09,(seq5129_size=403_counts=141:0.003310633,(seq3942_size=403_counts=203:0.003310668,(seq1633_size=403_counts=687:0.003303291,seq3250_size=403_counts=269:5e-09)0.403:5e-09)0.866:0.003321142)0.892:5e-09)0.894:5e-09,((seq5581_size=403_counts=124:0.003307407,(seq416_size=403_counts=3469:5e-09,((seq1781_size=403_counts=612:6e-09,seq5683_size=403_counts=120:0.003305027)0.839:0.003303332,seq15193_size=403_counts=22:0.003302043)0.910:5e-09)0.869:5e-09)0.244:5e-09,seq9343_size=403_counts=56:0.003321154)0.412:0.003310656)0.913:0.010266893,((seq28_size=402_counts=32056:5e-09,(seq322_size=402_counts=4360:0.003347163,(seq4453_size=402_counts=173:0.003103795,seq5932_size=402_counts=112:0.018930255)0.881:0.007527164)0.572:5e-09)0.615:5e-09,seq704_size=402_counts=1957:0.003336751)0.932:0.011063703)0.882:0.007347219)0.000:5e-09)0.897:0.012656874,(((((seq9172_size=402_counts=58:5e-09,seq13574_size=402_counts=29:0.003338387)0.989:0.021231013,((seq18544_size=402_counts=12:0.013654216,(seq9099_size=402_counts=59:5e-09,(seq1261_size=402_counts=988:5e-09,seq3616_size=402_counts=231:0.003357928)0.988:0.01701004)0.849:0.006968294)0.999:0.042987204,(seq1418_size=402_counts=841:0.007027093,(seq7996_size=402_counts=72:5e-09,(((seq325_size=402_counts=4324:0.0,seq9077_size=402_counts=59:0.0):5e-09,((seq7559_size=402_counts=78:0.003338378,seq6188_size=402_counts=106:0.003335614)0.869:5e-09,(seq16663_size=402_counts=17:0.003347174,seq8770_size=402_counts=62:0.003357927)0.923:6e-09)0.724:6e-09)0.917:6e-09,(seq18386_size=402_counts=13:0.003357928,(seq3739_size=402_counts=219:0.0,seq9433_size=402_counts=55:0.0):0.00677134)0.065:5e-09)0.946:0.006740704)0.995:0.028649046)0.890:0.011061322)0.000:5e-09)0.901:0.007161094,(((((seq10375_size=405_counts=47:0.005304898,(seq14645_size=405_counts=24:0.003254461,seq18101_size=405_counts=13:5e-09)0.762:0.004733904)0.992:0.039834533,(seq183_size=402_counts=7156:6e-09,(seq14298_size=402_counts=26:0.052238045,seq723_size=402_counts=1898:0.003050551)0.303:0.003733463)0.834:0.015014008)0.867:0.013050933,(((seq3217_size=402_counts=271:0.006591833,(((seq12_size=404_counts=86793:5e-09,((seq2403_size=404_counts=411:5e-09,seq541_size=404_counts=2685:0.003327102)0.613:0.003310903,((((seq6637_size=404_counts=96:6e-09,((seq2124_size=404_counts=484:5e-09,(seq13770_size=404_counts=28:0.00332709,seq17644_size=404_counts=15:5e-09)0.977:0.013431276)0.842:0.003326287,seq4032_size=404_counts=197:5e-09)0.941:0.010096979)0.917:0.006668498,((seq9877_size=402_counts=51:0.013629449,seq408_size=402_counts=3543:5e-09)0.784:0.005305355,(seq277_size=402_counts=4886:5e-09,seq8702_size=402_counts=63:0.003357917)0.936:0.013326356)0.576:0.005487711)0.895:5e-09,seq13146_size=404_counts=31:0.006652248)0.398:0.003336166,seq239_size=404_counts=5542:0.003327109)0.878:5e-09)0.784:5e-09)0.000:5e-09,((seq6547_size=403_counts=98:0.003334469,(seq715_size=403_counts=1925:5e-09,((seq44_size=404_counts=22481:5e-09,((seq4588_size=404_counts=166:5e-09,seq12292_size=404_counts=35:0.003307915)0.898:0.003307916,seq3357_size=404_counts=257:0.006630561)0.910:5e-09)0.789:5e-09,seq2175_size=404_counts=468:0.00330464)0.868:5e-09)0.000:5e-09)0.743:6.2041e-05,seq3911_size=403_counts=205:0.003347763)0.010:0.003251377)0.905:0.006761923,seq4065_size=402_counts=195:0.017009026)0.858:0.00682418)0.905:0.012597007,((seq17260_size=405_counts=16:0.00661799,(seq1652_size=403_counts=678:0.003308275,seq10770_size=403_counts=44:5e-09)0.845:0.01096028)0.805:0.009194266,(seq67_size=402_counts=16211:0.019282221,(seq2223_size=402_counts=458:5e-09,seq6181_size=402_counts=106:0.003377793)0.988:0.034207054)0.780:0.012709904)0.803:0.011262965)0.810:0.010410675,((((seq42_size=402_counts=22826:6e-09,(seq6624_size=402_counts=96:0.013639801,seq1185_size=402_counts=1063:0.003357943)0.905:5e-09)0.898:5e-09,seq5854_size=402_counts=115:0.020462735)0.780:0.003348559,(((seq18748_size=402_counts=12:5e-09,(seq1995_size=402_counts=530:5e-09,seq12802_size=403_counts=32:6e-09)0.924:0.006764211)0.992:0.020674676,(((seq80_size=402_counts=14022:0.003356797,(seq1957_size=402_counts=544:5e-09,seq6514_size=402_counts=99:0.003357928)0.000:0.003357513)0.653:6e-09,seq9499_size=402_counts=55:0.003341433)0.916:5e-09,seq248_size=402_counts=5373:5e-09)0.942:5e-09)0.391:5e-09,seq18837_size=402_counts=12:0.006800566)0.868:0.006739459)0.900:0.012700009,((((seq17079_size=402_counts=16:5e-09,seq1222_size=402_counts=1029:0.024747393)0.779:0.006826952,(seq326_size=402_counts=4304:5e-09,seq7680_size=402_counts=76:0.003357906)0.771:0.003294829)0.865:0.00685771,seq4691_size=402_counts=160:0.006789366)0.991:0.02814239,((seq721_size=402_counts=1905:0.001937244,seq10601_size=402_counts=46:0.001593238)0.920:0.018445785,(seq4330_size=402_counts=179:0.062025417,(seq1071_size=402_counts=1209:0.003358473,seq1388_size=402_counts=863:5e-09)0.976:0.031767937)0.903:0.019163274)0.765:0.005877303)0.000:0.001186756)0.956:0.025339996)0.421:0.006560142)0.000:5e-09,((seq8318_size=402_counts=67:0.018078038,(((seq332_size=402_counts=4232:5e-09,(seq873_size=402_counts=1557:0.003417783,(seq223_size=402_counts=5977:5e-09,seq15967_size=402_counts=19:0.003403812)0.568:5e-09)0.842:0.003413058)0.753:5e-09,seq14605_size=403_counts=24:5e-09)0.850:0.003320453,(seq1510_size=403_counts=765:5e-09,(seq228_size=402_counts=5841:5e-09,seq6905_size=402_counts=90:0.003424267)0.756:5e-09)0.000:5e-09)0.748:0.002994094)0.983:0.024372361,(seq646_size=402_counts=2145:0.003386891,((seq6581_size=402_counts=97:5e-09,(seq324_size=416_counts=4330:5e-09,(seq874_size=416_counts=1557:0.003208098,(seq1843_size=416_counts=581:5e-09,(seq6459_size=416_counts=100:0.003198369,seq6393_size=416_counts=102:0.003198369)0.869:6e-09)0.870:5e-09)0.852:0.003191612)0.966:0.012376425)0.980:0.017036779,((((seq1002_size=402_counts=1332:5e-09,seq7213_size=402_counts=84:0.003413058)0.916:0.003413074,(seq15720_size=402_counts=20:5e-09,((seq5223_size=402_counts=137:0.003403868,(seq5407_size=403_counts=129:5e-09,seq68_size=402_counts=16184:5e-09)0.586:5e-09)0.874:5e-09,seq623_size=402_counts=2253:0.003413046)0.953:0.006911297)0.896:0.006894216)0.817:5e-09,(seq1739_size=402_counts=637:0.003413046,seq9440_size=402_counts=55:6e-09)0.915:0.003406309)0.000:5e-09,seq666_size=402_counts=2071:0.003413063)0.855:0.003487869)0.000:5e-09)0.816:0.014638421)0.693:0.004697821)0.884:0.012093433,((seq5198_size=402_counts=138:0.005067371,(seq471_size=402_counts=3004:0.004899995,(seq9115_size=402_counts=59:0.003407283,(seq18496_size=402_counts=12:0.003403951,seq1190_size=402_counts=1061:5e-09)0.000:5e-09)0.866:0.009032727)0.816:0.014099771)0.871:0.018089046,(((seq12840_size=402_counts=32:5e-09,seq17037_size=402_counts=16:0.003378237)0.987:0.024673048,(seq11916_size=402_counts=37:0.025096002,((((((seq6143_size=402_counts=107:5e-09,(((seq761_size=402_counts=1808:5e-09,seq6077_size=402_counts=109:0.003405078)0.907:5e-09,((seq9248_size=402_counts=57:5e-09,seq18817_size=402_counts=12:0.006888374)0.997:0.020863418,(seq1097_size=402_counts=1166:5e-09,(seq3489_size=402_counts=245:0.003424223,(seq2491_size=402_counts=390:0.002268144,(seq3115_size=402_counts=285:0.003403948,seq3184_size=402_counts=276:5e-09)0.916:0.00226712)0.916:0.002268821)0.883:5e-09)0.991:5e-09)0.993:0.021312274)0.965:0.017434913,((seq1095_size=402_counts=1168:0.010919501,(seq15050_size=402_counts=23:0.003424226,seq15802_size=402_counts=20:6e-09)0.962:0.017635131)0.736:0.003751445,(seq2454_size=402_counts=399:0.014186827,(seq2707_size=402_counts=344:0.003424222,((seq11737_size=402_counts=38:0.006859137,seq394_size=402_counts=3626:0.003410459)0.899:5e-09,(seq469_size=402_counts=3019:5e-09,((seq224_size=402_counts=5973:5e-09,seq2910_size=402_counts=311:0.006848688)0.844:0.00340864,seq3839_size=402_counts=211:0.003407101)0.910:6e-09)0.810:5e-09)0.914:5e-09)0.855:0.007059605)0.888:0.010378192)0.849:0.007420146)0.764:0.00376908)0.856:0.003411711,seq12256_size=402_counts=35:5e-09)0.924:0.003411141,(seq5031_size=402_counts=145:5e-09,(seq4853_size=402_counts=152:0.003407296,seq3135_size=402_counts=282:0.006841566)0.934:5e-09)0.952:5e-09)0.000:6e-09,(seq11264_size=402_counts=41:0.010457482,seq19209_size=405_counts=11:0.035535874)0.751:0.003236696)0.785:0.004704639,(seq6444_size=402_counts=100:5e-09,(seq8836_size=402_counts=61:0.00341303,(seq149_size=402_counts=8827:5e-09,seq9081_size=402_counts=59:0.003407292)0.410:6e-09)0.852:0.003424218)0.980:0.027529114)0.867:0.007175077,((seq3333_size=402_counts=259:0.013936174,(((seq11612_size=402_counts=39:0.02082606,(((seq17824_size=402_counts=14:0.014152361,((((seq1087_size=402_counts=1181:0.014296728,(seq9396_size=402_counts=56:0.024811026,(seq6458_size=402_counts=100:5e-09,(((((seq2912_size=402_counts=311:0.003406306,(seq3956_size=402_counts=202:0.003417771,seq4637_size=402_counts=163:0.003424233)0.531:5e-09)0.885:5e-09,(seq69_size=402_counts=16138:5e-09,(seq987_size=402_counts=1354:0.003409593,(seq1936_size=402_counts=549:5e-09,seq9540_size=402_counts=54:0.003409583)0.409:0.003405102)0.908:5e-09)0.000:6e-09)0.920:5e-09,((seq13452_size=402_counts=29:0.010316097,(seq6202_size=402_counts=106:5e-09,((seq4770_size=402_counts=156:5e-09,seq9044_size=402_counts=59:0.00341048)0.859:0.003424222,((seq366_size=402_counts=3834:5e-09,seq4909_size=402_counts=150:0.003403812)0.852:0.003406304,(seq31_size=402_counts=27651:5e-09,(seq2279_size=402_counts=442:0.003407288,(seq7629_size=402_counts=77:0.003409593,seq13849_size=402_counts=28:0.006832274)0.516:5e-09)0.896:5e-09)0.906:5e-09)0.444:5e-09)0.924:0.003412985)0.000:5e-09)0.000:5e-09,(seq10063_size=402_counts=50:5e-09,seq14913_size=402_counts=23:0.003424252)0.843:0.003416219)0.136:0.003411899)0.837:0.003415971,seq12761_size=402_counts=33:6e-09)0.889:0.003409596,((seq104_size=402_counts=12173:5e-09,(seq4143_size=402_counts=190:0.003410477,(seq13567_size=402_counts=29:0.003413046,seq2815_size=402_counts=328:0.003417771)0.383:5e-09)0.913:5e-09)0.000:6e-09,((seq2574_size=402_counts=373:0.003424255,seq8187_size=402_counts=69:0.003424261)0.891:5e-09,(seq1882_size=402_counts=568:0.003424244,(seq2657_size=402_counts=355:0.003424236,(seq1343_size=402_counts=900:5e-09,seq1708_size=402_counts=646:0.003404056)0.672:5e-09)0.000:0.003424221)0.882:5e-09)0.423:5e-09)0.911:5e-09)0.872:0.003424243)0.782:0.006830285)0.191:5e-09)0.877:0.011777442,(seq8115_size=402_counts=70:0.006975712,(seq2539_size=402_counts=380:5e-09,seq6766_size=402_counts=93:0.003403819)0.864:0.006894674)0.888:0.012149082)0.835:0.009783952,((seq162_size=402_counts=8122:0.003414123,seq2034_size=402_counts=513:0.079479934)0.761:0.00336371,seq2463_size=402_counts=397:5e-09)0.882:0.009306838)0.889:0.012271281,(((seq97_size=402_counts=12358:5e-09,seq7821_size=402_counts=74:0.003404686)0.477:5e-09,(((seq444_size=402_counts=3199:6e-09,seq7326_size=402_counts=82:0.003424218)0.449:0.00342422,seq1854_size=402_counts=577:5e-09)0.927:0.002277762,(seq340_size=402_counts=4152:5e-09,seq5986_size=402_counts=111:0.003424233)0.927:0.002278372)0.927:0.00227701)0.865:0.003425841,((seq12756_size=402_counts=33:5e-09,(seq608_size=402_counts=2319:5e-09,seq7703_size=402_counts=76:0.003409595)0.859:0.003424244)0.866:0.003424253,((seq13015_size=402_counts=31:0.003405591,(seq10273_size=402_counts=48:0.003424256,((seq185_size=402_counts=7120:6e-09,(seq5664_size=402_counts=121:0.003409613,(seq17561_size=402_counts=15:5e-09,(seq7364_size=402_counts=82:0.003424232,(seq190_size=402_counts=6915:5e-09,((seq8101_size=402_counts=70:0.003413046,seq503_size=402_counts=2839:0.003408634)0.885:5e-09,(seq11118_size=402_counts=42:0.003405066,seq13100_size=402_counts=31:0.00340381)0.878:5e-09)0.000:5e-09)0.910:5e-09)0.849:0.003409583)0.754:0.006854089)0.892:5e-09)0.910:5e-09,seq8255_size=402_counts=68:0.003424245)0.924:0.006917813)0.895:5e-09)0.907:5e-09,seq2075_size=402_counts=498:5e-09)0.913:6e-09)0.782:6e-09)0.848:0.009575879)0.624:0.001717456)0.716:0.005005091,((seq5184_size=402_counts=139:0.017341352,(seq4549_size=402_counts=168:0.00340381,(seq386_size=402_counts=3663:5e-09,seq18678_size=402_counts=12:0.00340381)0.000:5e-09)0.942:0.015944408)0.909:0.012482515,((seq867_size=402_counts=1564:0.0,seq2329_size=402_counts=429:0.0):0.005016844,(seq3812_size=402_counts=213:0.00342424,(seq4317_size=402_counts=180:0.003403946,(seq377_size=402_counts=3741:5e-09,seq13603_size=402_counts=29:0.00340381)0.215:5e-09)0.914:5e-09)0.985:0.024869076)0.782:0.007481483)0.859:0.012474706)0.697:0.009511218,((((((seq5840_size=402_counts=115:6e-09,(((((seq11309_size=402_counts=41:0.021071902,seq13136_size=402_counts=31:0.035360748)0.000:5e-09,((seq12735_size=402_counts=33:5e-09,((seq221_size=402_counts=6056:5e-09,seq13461_size=402_counts=29:0.003357927)0.978:0.013761612,(seq3808_size=402_counts=213:0.003351713,((seq110_size=402_counts=11334:0.0,seq4541_size=402_counts=168:0.0):5e-09,(seq10585_size=402_counts=46:0.003356797,((seq4460_size=402_counts=172:5e-09,seq13227_size=402_counts=30:0.003357928)0.332:5e-09,(((seq4102_size=402_counts=193:5e-09,(seq7405_size=402_counts=81:0.003357902,(seq1431_size=402_counts=828:5e-09,(seq10014_size=402_counts=50:0.003336749,seq13472_size=402_counts=29:5e-09)0.930:0.003337438)0.640:5e-09)0.883:0.003357924)0.859:0.003339675,seq5275_size=402_counts=135:5e-09)0.887:0.003339668,seq5472_size=402_counts=128:5e-09)0.889:0.003357913)0.000:0.003357579)0.955:5e-09)0.304:5e-09)0.000:5e-09)0.428:0.003339228)0.777:0.003501772,seq17244_size=402_counts=16:0.003216415)0.427:0.006702825)0.826:0.00664286,(seq1021_size=402_counts=1283:5e-09,((seq9811_size=402_counts=52:5e-09,seq18234_size=402_counts=13:0.003341462)0.858:0.003341445,(seq5554_size=402_counts=125:0.003357904,seq13831_size=402_counts=28:0.00333967)0.000:5e-09)0.749:5e-09)0.944:5e-09)0.875:0.003338663,(seq12146_size=402_counts=36:5e-09,(seq19147_size=402_counts=11:0.001891565,(seq10383_size=402_counts=47:5e-09,seq19055_size=402_counts=11:0.00334142)0.793:0.001896531)0.871:0.006346216)0.855:0.003335629)0.737:5e-09,(((seq2246_size=402_counts=450:0.006920349,(seq1623_size=402_counts=691:0.010343055,(seq3124_size=402_counts=283:0.0,seq8673_size=402_counts=63:0.0):0.006919001)0.918:0.010239749)0.919:0.010308122,((seq3079_size=402_counts=289:0.014139955,((seq9263_size=402_counts=57:0.003357919,(seq100_size=402_counts=12264:5e-09,(seq3058_size=402_counts=292:0.003337436,seq1048_size=402_counts=1239:0.003339668)0.930:5e-09)0.915:5e-09)0.156:5e-09,seq5979_size=402_counts=111:0.017010064)0.846:0.006768783)0.898:0.010494733,(seq1405_size=402_counts=849:5e-09,(seq7421_size=402_counts=81:5e-09,(seq4391_size=402_counts=176:5e-09,seq10571_size=402_counts=46:0.003366423)0.862:0.00335794)0.855:0.003338389)0.925:5e-09)0.921:0.010225349)0.893:5e-09,(((seq19160_size=402_counts=11:0.017142223,((seq1879_size=402_counts=568:0.006952016,(seq7944_size=402_counts=73:0.020818807,(seq1655_size=402_counts=676:6e-09,seq4455_size=402_counts=172:0.003351697)0.777:0.003427432)0.748:0.003118619)0.903:0.01087875,(seq5296_size=402_counts=134:0.003357929,seq7024_size=402_counts=88:5e-09)1.000:0.052391288)0.158:0.003097142)0.125:5e-09,(seq864_size=402_counts=1568:0.006156932,(seq15250_size=402_counts=22:5e-09,(seq7052_size=402_counts=87:0.003347158,(((seq3860_size=402_counts=210:0.002226968,seq10081_size=402_counts=50:0.002227424)0.930:0.002226178,seq5112_size=402_counts=142:0.003335099)0.848:5e-09,seq900_size=402_counts=1522:5e-09)0.903:5e-09)0.858:0.003357942)0.983:0.025618443)0.961:0.018260084)0.887:0.006897826,(seq4072_size=402_counts=195:0.02928858,(seq9289_size=402_counts=57:6e-09,((seq79_size=402_counts=14038:5e-09,(seq5934_size=402_counts=112:0.003343859,(seq1767_size=402_counts=621:0.003351712,seq811_size=402_counts=1673:0.003357928)0.397:5e-09)0.727:5e-09)0.962:5e-09,((seq422_size=402_counts=3429:5e-09,seq13756_size=402_counts=28:0.003337446)0.996:0.024365018,(seq8067_size=402_counts=71:0.00335791,((seq615_size=402_counts=2293:0.0,seq3519_size=402_counts=240:0.0):5e-09,seq5945_size=402_counts=112:0.003338383)0.875:5e-09)0.993:0.017449499)0.907:5e-09)0.854:0.003357912)0.854:0.007204272)0.835:0.006345105)0.782:0.003392012)0.857:0.003320027)0.855:0.003331949)0.870:0.003339155,seq8037_size=402_counts=71:0.00670203)0.000:5e-09,((seq19085_size=402_counts=11:5e-09,(seq2184_size=402_counts=466:0.003357929,seq16698_size=402_counts=17:6e-09)0.850:0.003341422)0.915:0.006751775,seq10810_size=402_counts=44:5e-09)0.841:0.003351546)0.377:0.006768345,seq11990_size=402_counts=37:0.076055748)0.400:0.003472563,seq17135_size=403_counts=16:0.017346677)0.881:0.007766554,(((seq293_size=402_counts=4645:5e-09,((seq13182_size=402_counts=31:0.006722478,seq18294_size=402_counts=13:5e-09)0.976:0.010181974,seq7133_size=402_counts=86:5e-09)0.877:0.003357912)0.926:0.018749157,(seq3731_size=402_counts=220:0.00527873,seq4900_size=403_counts=150:0.017049203)0.836:0.011613142)0.611:0.002388766,(seq14316_size=402_counts=26:0.010168637,seq19293_size=402_counts=11:0.003528266)0.791:0.003846323)0.956:0.017668551)0.462:0.003704932)0.847:0.01328533)0.891:0.013131332,(seq4310_size=402_counts=180:5e-09,(seq211_size=402_counts=6322:5e-09,seq7887_size=402_counts=73:0.003404412)0.851:0.003417752)0.764:0.003351213)0.910:0.014379823,seq18989_size=402_counts=11:5e-09)0.976:0.018368908)0.743:0.003748286,((seq5249_size=402_counts=136:0.012003506,(seq7550_size=402_counts=78:0.009048165,seq18442_size=402_counts=13:0.004877438)0.081:0.004663632)0.936:0.015126931,(seq10575_size=402_counts=46:5e-09,(seq8503_size=402_counts=65:5e-09,seq12394_size=402_counts=35:0.003409618)0.908:0.00685668)0.751:5e-09)0.843:0.007058047)0.853:0.006547889)0.879:0.009582207)0.756:0.006531324)0.764:0.005341625,seq64_size=402_counts=16642:0.014194053)0.701:0.003126748)0.800:0.011047704)0.778:0.006434195)0.531:5e-09,(seq4152_size=402_counts=190:5e-09,seq12338_size=402_counts=35:0.006702878)1.000:0.079050706)0.755:0.007300111,((seq5646_size=402_counts=121:0.006791828,seq18069_size=402_counts=13:0.010216632)0.754:0.003078673,(((seq684_size=402_counts=1997:5e-09,seq14225_size=402_counts=26:0.00333744)0.881:5e-09,(seq5901_size=402_counts=113:0.003336744,(seq367_size=402_counts=3818:5e-09,(seq4089_size=402_counts=194:0.003338379,(seq2877_size=402_counts=317:0.00675412,seq14963_size=402_counts=23:5e-09)0.960:0.010142105)0.927:5e-09)0.900:5e-09)0.863:0.003357918)0.866:0.006915287,(seq1682_size=402_counts=656:0.021237164,seq12266_size=402_counts=35:0.013986488)0.946:0.017556029)0.977:0.02116336)0.852:0.010200914)0.950:0.021172326)0.698:6e-09,(seq711_size=420_counts=1934:0.015001244,seq16531_size=418_counts=18:0.037887627)0.894:0.024081392)0.910:0.018255034)0.822:0.013359839)0.828:0.020392491)0.662:0.036526833)0.993:0.033162206)0.000:5e-09)0.908:0.03596771,(((seq7115_size=402_counts=86:0.023290935,((seq9092_size=402_counts=59:5e-09,((seq4130_size=402_counts=190:5e-09,seq4718_size=402_counts=159:0.006740732)0.899:0.016196889,(seq11938_size=405_counts=37:0.042050559,seq16945_size=406_counts=16:0.014047634)0.978:0.027413266)0.937:0.030785398)0.887:0.018100178,seq11398_size=402_counts=40:0.044951972)0.972:0.041574253)0.939:0.036167892,(seq18125_size=423_counts=13:0.212122782,(seq15096_size=405_counts=22:0.063136594,(seq15366_size=402_counts=22:0.044984573,seq19218_size=402_counts=11:0.054110506)0.879:0.020617611)0.029:0.033332898)0.000:5e-09)0.670:0.012907755,((seq17871_size=407_counts=14:5e-09,(seq14396_size=420_counts=25:0.042050879,(seq14313_size=407_counts=26:5e-09,(seq11326_size=407_counts=41:5e-09,seq17860_size=407_counts=14:0.018852726)0.999:0.009306394)0.908:0.026685366)0.963:0.019687752)0.995:0.054334711,(((seq14800_size=417_counts=24:0.022084598,seq17232_size=407_counts=16:0.02385945)0.991:0.041149253,((((seq9982_size=403_counts=50:5e-09,(seq10776_size=403_counts=44:0.011101415,seq12301_size=403_counts=35:0.034625894)0.964:0.027111284)0.983:0.038305024,(seq19288_size=405_counts=11:0.055845072,(seq5166_size=404_counts=140:0.037905756,seq8980_size=405_counts=60:0.003281894)0.837:0.013628503)0.703:0.01369006)0.593:0.005520142,(seq13626_size=405_counts=29:6e-09,seq16959_size=402_counts=16:0.085856165)0.825:0.051763637)0.997:0.059827577,(seq17092_size=408_counts=16:0.026774293,(seq9298_size=407_counts=57:0.011933572,seq13107_size=407_counts=31:0.031061706)0.981:0.035571803)0.843:0.011130724)0.916:0.019277838)0.870:0.011550407,seq16403_size=416_counts=18:0.039339012)0.924:0.019785731)0.753:0.007901713)0.965:0.041653581)0.922:0.019191754)0.733:0.004305689)0.881:0.017519335)0.946:0.031173993,((((seq17501_size=405_counts=15:0.027966396,seq19200_size=406_counts=11:0.050529586)0.757:0.008813479,((seq17855_size=405_counts=14:5e-09,(seq10777_size=405_counts=44:5e-09,seq4641_size=405_counts=163:0.006894752)0.852:0.003414087)0.987:0.072800882,(seq12801_size=405_counts=32:0.048507519,((((seq3806_size=405_counts=213:0.0,seq6675_size=405_counts=95:0.0):0.003415962,seq11755_size=405_counts=38:5e-09)0.867:0.003415953,(seq1587_size=405_counts=713:5e-09,(seq11863_size=405_counts=37:0.00340484,(seq611_size=405_counts=2301:5e-09,seq17030_size=405_counts=16:0.00339227)0.677:5e-09)0.921:0.003415969)0.000:5e-09)0.971:0.023472835,(seq2667_size=405_counts=353:0.010854535,(seq16327_size=404_counts=18:0.049085335,(seq8894_size=402_counts=61:0.025638297,seq13782_size=402_counts=28:0.022815983)0.988:0.045758429)0.951:0.039858838)0.797:0.008403511)0.867:0.012897312)0.858:0.035203936)0.987:0.069728536)0.641:0.014911505,(seq14461_size=405_counts=25:0.041598227,seq16544_size=405_counts=18:0.082116648)0.926:0.029412489)0.880:0.018429544,(((((((seq8630_size=403_counts=64:0.003415977,seq12790_size=403_counts=33:5e-09)0.859:0.0104673,(seq10055_size=403_counts=50:6e-09,(seq12398_size=403_counts=35:0.010448019,seq17333_size=403_counts=15:5e-09)0.742:0.003415947)0.776:0.006911799)0.997:0.076541793,(seq9033_size=403_counts=59:0.027166698,((seq6232_size=403_counts=105:5e-09,(seq3453_size=403_counts=248:0.017518857,seq14715_size=403_counts=24:5e-09)0.595:0.010305581)0.829:0.016116216,(seq11243_size=403_counts=41:0.01878252,seq16145_size=403_counts=19:0.031437708)0.518:0.014134434)0.894:0.023203014)0.714:0.006373522)0.965:0.048052622,((seq7990_size=405_counts=72:0.101067424,(((seq2609_size=406_counts=366:0.019243639,(((seq766_size=405_counts=1778:0.013832779,seq15624_size=406_counts=21:0.003510915)0.720:0.013670963,(seq789_size=406_counts=1717:0.008409793,seq5566_size=406_counts=124:0.043078253)0.998:0.066235423)0.761:0.004904236,seq16455_size=405_counts=18:0.074791543)0.869:0.01692585)0.852:0.015465101,seq8993_size=407_counts=60:0.095992466)0.944:0.043323092,((seq1766_size=405_counts=621:0.029179454,(seq8907_size=405_counts=61:0.014485665,(seq626_size=405_counts=2244:0.02421385,seq10904_size=405_counts=43:0.033079007)0.705:0.02190457)0.361:0.013241182)0.298:0.026994012,(seq9200_size=405_counts=58:0.043630238,(((seq4576_size=405_counts=166:0.012388898,seq16476_size=405_counts=18:0.002588223)0.860:0.030754736,(seq11795_size=405_counts=38:0.029074275,seq12502_size=405_counts=34:5e-09)0.943:0.03532184)0.996:0.09118062,seq18996_size=405_counts=11:0.041504342)0.826:0.048562848)0.950:0.055922779)0.864:0.033489337)0.696:0.008968104)0.785:0.038577356,seq14123_size=405_counts=26:0.119174476)0.967:0.053667282)0.724:0.01340882,seq14761_size=405_counts=24:0.179886189)0.775:0.010771754,(seq12974_size=405_counts=32:0.019388964,seq18629_size=405_counts=12:0.00543965)1.000:0.09840397)0.952:0.040621046,((seq4590_size=405_counts=166:6e-09,(seq4491_size=405_counts=171:5e-09,seq7543_size=405_counts=78:0.003404822)0.869:0.003395739)0.983:0.060150498,seq4970_size=405_counts=147:0.086827118)0.793:0.014165793)0.852:0.014217056)0.986:0.044737313)0.649:0.00619243)0.844:0.016234748,((((seq5242_size=427_counts=136:0.115449109,(seq15040_size=428_counts=23:0.062468226,(seq16514_size=427_counts=18:0.037125606,(seq3381_size=427_counts=254:0.072698915,seq7466_size=427_counts=80:0.018160276)0.998:0.066302747)0.911:0.03817013)0.978:0.047380739)0.776:0.026058484,(((seq14644_size=427_counts=24:0.071828584,(((((((seq134_size=427_counts=9711:0.0,seq376_size=427_counts=3745:0.0,seq636_size=427_counts=2199:0.0,seq1110_size=427_counts=1144:0.0):5e-09,seq12933_size=427_counts=32:0.002830891)0.857:0.00283866,(seq98_size=427_counts=12334:0.0,seq373_size=427_counts=3752:0.0,seq1291_size=427_counts=963:0.0):5e-09)0.000:5e-09,((seq417_size=427_counts=3464:0.0,seq2564_size=427_counts=375:0.0):6e-09,(seq4168_size=427_counts=189:0.002828477,((seq161_size=427_counts=8148:0.0,seq300_size=427_counts=4578:0.0,seq814_size=427_counts=1663:0.0,seq3063_size=427_counts=291:0.0):5e-09,seq9955_size=427_counts=51:0.002828492)0.000:6e-09)0.883:0.002838681)0.853:0.002838666)0.911:0.011460722,(seq12286_size=404_counts=35:0.034448248,(seq12837_size=404_counts=32:0.032807975,(seq5078_size=403_counts=143:0.010139244,(seq3590_size=401_counts=233:0.003366453,seq17665_size=401_counts=15:0.003365807)0.777:5e-09)0.976:0.032863229)0.230:0.010353916)0.988:0.03549575)0.816:0.009405086,(seq907_size=427_counts=1499:0.112327646,((seq5785_size=427_counts=117:0.0,seq9347_size=427_counts=56:0.0):5e-09,((seq292_size=427_counts=4654:0.0,seq2903_size=427_counts=312:0.0,seq8948_size=427_counts=60:0.0,seq12288_size=427_counts=35:0.0):5e-09,(((seq5951_size=427_counts=112:0.0,seq14935_size=427_counts=23:0.0):5e-09,seq6438_size=427_counts=101:0.002844798)0.850:0.002830898,((seq1661_size=427_counts=673:0.0,seq7620_size=427_counts=77:0.0):0.002830882,(seq1787_size=427_counts=609:5e-09,seq10839_size=427_counts=44:0.002824536)0.235:5e-09)0.207:0.002825481)0.444:5e-09)0.906:0.002822532)0.999:0.064076706)0.702:0.00562737)0.696:0.011616546,(((seq7908_size=427_counts=73:0.002830876,seq8577_size=427_counts=65:5e-09)0.726:0.001954333,(seq3281_size=427_counts=266:5e-09,((seq774_size=427_counts=1764:0.0,seq6546_size=427_counts=98:0.0):6e-09,((seq638_size=427_counts=2191:0.0,seq10709_size=427_counts=45:0.0,seq18781_size=427_counts=12:0.0):0.002826781,(seq1685_size=427_counts=654:5e-09,seq4028_size=427_counts=197:0.00282383)0.401:5e-09)0.892:0.002834164)0.845:0.002838645)0.726:0.000946484)0.962:0.033821821,(seq1366_size=427_counts=882:0.044796121,(seq12444_size=427_counts=34:0.002825478,(seq753_size=427_counts=1836:5e-09,seq1480_size=427_counts=792:0.002824532)0.000:5e-09)0.986:0.041041651)0.865:0.027015191)0.862:0.025920873)0.890:0.024903907)0.796:0.017286055,((seq898_size=427_counts=1524:5e-09,seq3907_size=427_counts=206:0.002653456)0.743:0.014197151,(seq9981_size=427_counts=50:0.096237672,((((seq1159_size=427_counts=1079:0.001765171,(((((seq593_size=427_counts=2445:0.002653545,seq2387_size=427_counts=415:5e-09)0.887:0.00266111,(seq10740_size=427_counts=45:5e-09,(seq9337_size=427_counts=56:0.00265422,seq3862_size=427_counts=209:0.002657484)0.874:5e-09)0.920:6e-09)0.888:0.002663951,(seq1626_size=427_counts=690:5e-09,seq2905_size=427_counts=312:0.002661098)0.474:5e-09)0.850:0.002663964,seq14952_size=427_counts=23:6e-09)0.952:0.005381715,(seq5481_size=427_counts=127:0.002653823,seq19272_size=427_counts=11:5e-09)0.861:5e-09)0.870:0.001763755)0.811:0.001775552,seq4277_size=427_counts=182:0.002693673)0.947:0.008154451,seq12473_size=427_counts=34:5e-09)0.000:5e-09,seq7284_size=427_counts=83:0.002663336)0.913:0.03287651)0.354:0.025907076)0.999:0.134748146)0.998:0.079355343,(((seq2416_size=427_counts=408:0.10998656,(((seq3533_size=428_counts=239:0.008566155,(seq18463_size=427_counts=12:0.002442696,(((seq2916_size=427_counts=311:5e-09,seq19031_size=427_counts=11:0.002682063)0.865:0.005451856,(seq11163_size=427_counts=42:0.00138889,((seq3619_size=427_counts=231:5e-09,seq8146_size=427_counts=70:0.005363847)0.747:0.001495027,(seq12576_size=427_counts=34:5e-09,seq3916_size=427_counts=205:0.002668989)0.747:0.001494911)0.859:0.004717501)0.750:0.001569693)0.986:0.022922334,(seq5080_size=427_counts=143:0.008127687,seq9925_size=427_counts=51:6e-09)0.966:0.017029376)0.967:0.020280207)0.902:0.008265055)0.750:0.002850506,seq16325_size=428_counts=18:0.002342065)0.675:0.007366328,seq12352_size=427_counts=35:0.009425525)0.996:0.103605972)0.975:0.075658667,((((((((seq10480_size=426_counts=47:5e-09,seq12409_size=426_counts=34:0.002588443)0.856:0.00259404,(seq3524_size=426_counts=239:0.005249743,(seq17487_size=426_counts=15:6e-09,((seq18379_size=426_counts=13:5e-09,((seq12846_size=426_counts=32:0.003451848,(((seq1538_size=426_counts=745:0.0,seq3361_size=426_counts=257:0.0):6e-09,(seq12215_size=426_counts=36:5e-09,(seq3937_size=426_counts=203:5e-09,seq3527_size=426_counts=239:0.002586078)0.228:0.002585371)0.922:0.002586078)0.907:0.017554418,((seq430_size=426_counts=3349:0.0,seq829_size=426_counts=1624:0.0):0.02397015,(seq13957_size=426_counts=27:0.024757796,((((seq4075_size=426_counts=195:0.0,seq15627_size=426_counts=21:0.0):5e-09,(seq12869_size=426_counts=32:0.002591834,((seq488_size=426_counts=2930:0.0,seq11394_size=426_counts=40:0.0):5e-09,(seq2312_size=426_counts=432:0.0,seq4979_size=426_counts=147:0.0):0.002591834)0.390:0.002586635)0.904:5e-09)0.969:5e-09,seq7896_size=426_counts=73:0.002585373)0.971:5e-09,(((seq428_size=426_counts=3367:0.0,seq9375_size=426_counts=56:0.0):5e-09,(seq3632_size=426_counts=229:0.002587396,seq10401_size=426_counts=47:0.002584662)0.650:5e-09)0.914:5e-09,((seq7508_size=426_counts=79:0.002591833,((seq616_size=426_counts=2291:0.0,seq5094_size=426_counts=142:0.0):5e-09,(seq1552_size=426_counts=737:0.005187382,seq17342_size=426_counts=15:0.002584662)0.845:5e-09)0.902:5e-09)0.915:0.001731559,(((seq607_size=426_counts=2320:5e-09,seq11150_size=426_counts=42:0.002587396)0.857:0.002598192,seq7719_size=426_counts=76:0.002603216)0.155:6e-09,(seq520_size=426_counts=2785:0.0,seq2336_size=426_counts=427:0.0):5e-09)0.915:0.001730772)0.915:0.001730372)1.000:0.036290608)0.928:0.017140018)0.955:0.021686557)0.733:0.010567705)0.982:0.03163741)0.639:0.009862214,(seq5246_size=426_counts=136:0.002598193,(((seq5681_size=426_counts=120:0.00258474,(seq9345_size=426_counts=56:0.00518698,seq12749_size=426_counts=33:0.00259452)0.841:5e-09)0.776:5e-09,((seq8169_size=426_counts=69:0.002587397,seq10368_size=426_counts=47:0.002587397)0.952:5e-09,(seq91_size=426_counts=12771:0.0,seq1913_size=426_counts=555:0.0,seq16957_size=426_counts=16:0.0):5e-09)0.000:5e-09)0.483:5e-09,(seq13883_size=426_counts=27:0.002586635,seq2715_size=426_counts=343:0.002591833)0.867:6e-09)0.909:5e-09)0.912:5e-09)1.000:0.045634396)0.936:0.016349862,(((seq1812_size=426_counts=597:5e-09,(seq2627_size=426_counts=362:0.002598191,seq13571_size=426_counts=29:0.005206914)0.455:5e-09)0.743:0.002563646,((((seq11887_size=427_counts=37:0.063439515,(seq59_size=427_counts=17529:0.002586635,seq1895_size=427_counts=564:5e-09)1.000:0.100907516)0.995:0.086322582,(seq6281_size=426_counts=104:0.002603214,((seq9278_size=426_counts=57:0.002591836,(seq3607_size=426_counts=232:5e-09,seq14266_size=426_counts=26:0.002586631)0.433:5e-09)0.933:0.002603216,((seq1083_size=426_counts=1189:0.0,seq7320_size=426_counts=83:0.0,seq14273_size=426_counts=26:0.0):5e-09,(seq11108_size=426_counts=42:0.002589873,seq17875_size=426_counts=14:0.002587397)0.905:6e-09)0.892:5e-09)0.693:5e-09)0.883:0.014793066)0.636:0.002963595,(seq9689_size=426_counts=53:5e-09,seq12712_size=426_counts=33:0.002585373)1.000:0.045525567)0.894:0.015320413,(seq1155_size=426_counts=1088:0.002423252,seq8882_size=426_counts=61:0.002782951)1.000:0.10092942)0.664:0.01787897)0.411:0.014096772,(((seq41_size=426_counts=23510:5e-09,seq5560_size=426_counts=124:0.002588442)0.759:5e-09,(((seq522_size=426_counts=2775:5e-09,(seq921_size=426_counts=1465:0.005232752,seq9395_size=426_counts=56:6e-09)0.991:0.010560022)0.912:5e-09,seq9906_size=426_counts=51:0.024464734)0.976:0.013851163,seq1173_size=426_counts=1071:0.011075648)0.748:0.00224772)0.920:0.005213147,(seq6787_size=426_counts=92:5e-09,(seq2506_size=426_counts=387:0.001463227,(seq3394_size=426_counts=254:0.002591832,(seq238_size=426_counts=5590:5e-09,(seq5277_size=426_counts=135:0.002586077,seq3772_size=426_counts=215:0.002586077)0.880:5e-09)0.900:5e-09)0.763:0.00146223)0.894:0.004864083)0.837:5e-09)0.787:0.005051065)0.889:0.012673395)0.995:0.034367519)1.000:0.058268581)0.653:5e-09)0.864:0.001721084,(seq11050_size=426_counts=43:0.0,seq12982_size=426_counts=32:0.0,seq16385_size=426_counts=18:0.0):0.001727825)0.849:0.001717761,seq7786_size=426_counts=75:5e-09)0.970:0.047882921,(seq11152_size=421_counts=42:0.031976519,((seq17661_size=426_counts=15:5e-09,seq18960_size=426_counts=11:0.002603215)0.757:0.004253993,(seq815_size=426_counts=1662:5e-09,seq14010_size=426_counts=27:0.002591833)0.934:0.014718957)0.962:0.03288448)0.939:0.035815875)0.957:0.038838387,((((seq12132_size=426_counts=36:0.054406309,seq17459_size=427_counts=15:0.149339653)1.000:0.185134241,(seq10957_size=426_counts=43:0.187292613,seq17805_size=427_counts=14:0.131475415)0.933:0.061518469)0.643:0.033266077,(seq8288_size=427_counts=68:0.087393368,seq14128_size=427_counts=26:0.060442452)0.998:0.110073268)0.813:0.025982341,(seq14235_size=421_counts=26:0.004056579,seq15228_size=421_counts=22:0.001614032)0.998:0.109951747)0.706:0.019519101)0.818:0.028507565,(((seq18965_size=426_counts=11:0.004883726,(seq883_size=426_counts=1545:5e-09,seq10867_size=426_counts=44:0.002587398)0.869:0.005565512)0.956:0.010800284,((((seq40_size=426_counts=23781:5e-09,(seq8516_size=426_counts=65:0.002589873,seq9657_size=426_counts=53:0.002591833)0.884:5e-09)0.867:5e-09,(((seq289_size=426_counts=4710:0.0,seq754_size=426_counts=1834:0.0):5e-09,(seq2509_size=426_counts=386:0.002591832,seq370_size=426_counts=3792:0.002603217)0.900:5e-09)0.896:6e-09,((seq1211_size=426_counts=1039:5e-09,seq18585_size=426_counts=12:0.00258567)0.885:5e-09,seq19270_size=426_counts=11:0.007826378)0.847:0.002594518)0.866:0.002591836)0.968:0.016023607,((seq18064_size=426_counts=14:0.002566253,seq15358_size=401_counts=22:0.081976572)0.504:0.008768726,seq19255_size=404_counts=11:0.053780511)0.869:0.011078515)0.923:0.017496922,((seq5744_size=426_counts=118:0.0,seq10091_size=426_counts=50:0.0):0.020462247,(seq250_size=426_counts=5343:0.00521461,seq1884_size=426_counts=567:5e-09)0.989:0.04210536)0.986:0.046197796)0.764:0.004649661)0.000:5e-09,(seq729_size=427_counts=1893:0.126874289,(seq8911_size=427_counts=61:0.002475253,((seq17321_size=427_counts=15:0.002594521,(seq1201_size=427_counts=1050:5e-09,seq10796_size=427_counts=44:0.002584661)0.566:5e-09)0.862:0.002591835,(seq2038_size=427_counts=511:5e-09,seq4184_size=427_counts=188:0.002591833)0.774:5e-09)0.874:0.005364695)0.965:0.034978288)0.327:0.019203687)1.000:0.162867001)0.388:0.043549604,(seq8723_size=423_counts=63:0.157251419,((seq13708_size=427_counts=28:0.016079056,(seq1871_size=427_counts=571:0.002562265,seq2533_size=427_counts=381:5e-09)0.835:0.005372239)0.867:0.010569219,((seq8225_size=427_counts=69:0.010502751,(seq1086_size=427_counts=1183:5e-09,seq1142_size=427_counts=1103:0.002562845)0.787:0.002545613)0.776:0.005317653,((seq8370_size=427_counts=67:0.005151606,seq14404_size=427_counts=25:5e-09)0.996:0.048224678,(seq1044_size=427_counts=1250:6e-09,(seq628_size=427_counts=2229:0.014846883,(seq2128_size=427_counts=483:0.001418898,seq15673_size=427_counts=20:0.001358363)0.848:0.007477786)0.940:0.017924313)0.999:0.050820347)0.670:0.007669473)0.728:0.003910414)0.852:0.016771261)0.806:0.019015758)0.808:0.030883994)0.814:0.022023649,(((((seq4178_size=422_counts=188:5e-09,seq4894_size=422_counts=151:0.002587477)0.000:5e-09,(seq14009_size=422_counts=27:6e-09,seq7102_size=422_counts=86:0.002587479)0.859:0.002587478)0.936:0.014926529,(seq10019_size=422_counts=50:0.004840476,(seq12040_size=422_counts=37:5e-09,((seq10271_size=422_counts=48:5e-09,((seq9226_size=422_counts=57:0.0,seq10363_size=422_counts=47:0.0):0.005225909,seq15570_size=422_counts=21:0.002603248)0.782:0.002583152)0.922:0.005211357,(seq2239_size=421_counts=453:5e-09,(seq1885_size=422_counts=567:5e-09,seq5630_size=422_counts=122:0.002582741)0.851:0.002581973)0.856:6e-09)0.888:0.002590153)0.790:0.002957509)0.000:0.004047218)0.899:0.048668596,(((seq17944_size=428_counts=14:0.055632574,seq3982_size=428_counts=200:0.058160572)0.473:0.023953997,((seq11419_size=405_counts=40:0.061392324,(((seq10525_size=403_counts=46:0.100593977,(seq5848_size=404_counts=115:0.014806104,(seq5855_size=404_counts=114:5e-09,((seq9945_size=404_counts=51:0.0,seq12919_size=404_counts=32:0.0):5e-09,(seq18718_size=404_counts=12:0.003398036,seq15778_size=404_counts=20:0.010275967)0.544:6e-09)0.954:0.006790079)0.746:0.006360275)0.950:0.047106655)0.699:0.0274129,(seq4338_size=404_counts=179:0.072207298,(seq11856_size=403_counts=38:0.0,seq13097_size=403_counts=31:0.0):0.068267609)0.272:0.015554243)0.841:0.023210838,(seq9568_size=426_counts=54:0.067433746,(seq17829_size=426_counts=14:5e-09,seq18406_size=427_counts=13:0.030177558)0.390:0.007906219)0.885:0.023778788)0.930:0.042191935)0.889:0.028615589,(seq16625_size=429_counts=17:5e-09,(seq4866_size=429_counts=152:5e-09,seq12119_size=429_counts=36:0.002524026)0.999:0.035501328)0.999:0.068606943)0.577:0.013097858)0.682:0.01503008,(seq7334_size=427_counts=82:0.075040874,seq13716_size=420_counts=28:0.113349224)0.669:0.040034446)0.971:0.069941862)0.854:0.031864372,((((((((seq8310_size=426_counts=68:0.002674503,seq13448_size=426_counts=29:0.002488356)0.990:0.022500261,((seq7586_size=426_counts=78:0.027284047,((((seq12272_size=426_counts=35:0.030813016,(((seq18531_size=426_counts=12:6e-09,seq15941_size=426_counts=20:0.021363472)0.832:0.002580169,seq16800_size=426_counts=17:0.002580786)0.237:6e-09,seq10524_size=426_counts=46:0.002584384)0.951:0.015570471)0.821:0.006180198,(seq13132_size=426_counts=31:5e-09,seq15550_size=426_counts=21:0.016147774)0.948:0.010537709)0.752:0.002681699,seq13503_size=426_counts=29:0.024488401)0.802:0.005432511,(seq6318_size=426_counts=103:0.010914905,seq11664_size=426_counts=39:0.033927012)0.874:0.007669863)0.568:0.000249443)0.925:0.012456211,(seq17398_size=426_counts=15:0.042669891,seq18246_size=426_counts=13:0.005632017)0.960:0.017979108)0.867:0.008912607)0.769:0.004970949,(seq13528_size=426_counts=29:0.019457487,((seq10248_size=426_counts=48:0.030239057,(seq9353_size=426_counts=56:0.002902863,((seq11803_size=425_counts=38:0.058976062,(seq16845_size=427_counts=17:0.036498677,seq18218_size=427_counts=13:0.03085221)0.912:0.02454402)0.831:0.009642941,(seq17258_size=426_counts=16:0.054141183,seq18809_size=426_counts=12:0.029860235)0.966:0.029512306)0.848:0.007557527)0.707:0.002495152)0.856:0.006259658,seq15529_size=426_counts=21:0.013128234)0.757:0.008962382)0.922:0.011286593)0.723:0.004115703,(((seq10045_size=426_counts=50:0.037738485,(((seq10207_size=426_counts=49:0.005086698,(seq13023_size=426_counts=31:0.008133775,(seq10778_size=426_counts=44:0.007939169,seq5433_size=426_counts=129:0.010845701)0.750:0.002414967)0.923:0.008128354)0.901:0.008048132,seq14246_size=426_counts=26:6e-09)0.971:0.014465498,(seq14545_size=426_counts=25:0.024134255,seq19089_size=426_counts=11:0.003268122)0.986:0.019838628)0.724:5e-09)0.994:0.023625879,(((seq1487_size=426_counts=788:0.022013921,(seq6114_size=401_counts=108:0.086171082,(seq8889_size=426_counts=61:0.0,seq13429_size=426_counts=30:0.0):5e-09)0.891:0.013555474)0.998:0.034172588,(seq7647_size=426_counts=77:0.013977709,(seq3086_size=426_counts=288:0.018551661,(seq11824_size=426_counts=38:5e-09,seq16611_size=426_counts=17:0.005172474)0.968:0.018804297)0.743:0.006156792)0.818:0.00577377)0.512:0.005538151,((((seq6083_size=426_counts=109:5e-09,(seq12175_size=426_counts=36:0.031533546,seq17338_size=426_counts=15:0.01969916)0.112:0.007440377)0.754:0.002561704,seq6639_size=426_counts=96:0.005217681)0.775:0.002839966,((seq17825_size=426_counts=14:0.018202061,((seq8446_size=426_counts=66:0.005220305,(seq8992_size=426_counts=60:5e-09,seq9006_size=427_counts=60:0.007795869)0.733:0.002550478)0.977:0.017607028,((seq10108_size=426_counts=49:0.014302296,seq16921_size=426_counts=17:0.01099226)0.985:0.024381301,(seq9010_size=426_counts=60:0.006256857,seq11518_size=426_counts=39:0.006866705)0.726:0.002380688)0.767:0.003903759)0.789:0.005850434)0.865:0.011033204,(seq17409_size=426_counts=15:0.002561651,(seq11839_size=426_counts=38:0.018735745,(seq12452_size=426_counts=34:5e-09,((seq4747_size=426_counts=157:5e-09,seq5462_size=426_counts=128:0.002579098)0.951:0.007795391,seq13051_size=426_counts=31:0.002571939)0.918:5e-09)0.916:5e-09)0.804:0.002604868)0.726:0.004520132)0.907:0.01113575)0.663:0.002542634,((seq16380_size=426_counts=18:5e-09,(seq8378_size=426_counts=67:0.005176361,seq17259_size=426_counts=16:0.013248134)0.149:6e-09)0.740:0.002505011,((seq8690_size=425_counts=63:0.008147992,seq16429_size=425_counts=18:0.002571156)0.875:0.007846045,(seq5949_size=425_counts=112:0.008436512,seq4346_size=426_counts=178:0.03550183)0.213:0.003673091)0.951:0.014065488)0.749:0.002525827)0.921:0.008862553)0.875:0.009927641)0.741:0.002363972,((((seq13376_size=426_counts=30:0.007860991,seq17091_size=426_counts=16:6e-09)0.997:0.046582343,(seq1720_size=426_counts=641:0.040305735,(seq10322_size=426_counts=48:0.01365546,seq10419_size=426_counts=47:0.011303746)0.974:0.031409989)0.842:0.017781743)0.399:0.005180059,(seq17800_size=426_counts=14:0.022510314,((seq9158_size=426_counts=58:0.027790306,seq10759_size=426_counts=44:0.005975874)0.946:0.013609408,seq16362_size=427_counts=18:0.022397199)0.641:0.001344122)0.989:0.029151146)0.932:0.01061632,(seq12709_size=427_counts=33:0.027161278,((seq9239_size=427_counts=57:0.005784539,((seq8868_size=427_counts=61:0.01041168,(seq4226_size=427_counts=185:0.021621816,(seq16577_size=427_counts=18:0.008864717,(seq5117_size=427_counts=142:0.008018746,seq10948_size=427_counts=43:5e-09)0.970:0.015593707)0.432:0.002746077)0.862:0.005998016)0.316:0.00558273,seq11740_size=427_counts=38:0.032250062)0.625:0.003216905)0.774:0.003691799,seq15497_size=427_counts=21:0.003921028)0.901:0.022931514)0.999:0.090843702)0.549:3.8869e-05)0.000:5e-09)0.969:0.027460151,(seq16374_size=426_counts=18:0.001297954,seq18425_size=426_counts=13:0.003921018)0.936:0.022276219)0.999:0.056871297,(((seq19212_size=428_counts=11:0.0918243,(seq18699_size=404_counts=12:0.104701908,(((seq3460_size=427_counts=247:0.037578804,((seq3750_size=427_counts=218:0.076865821,(((seq164_size=426_counts=8023:0.002615406,(seq244_size=426_counts=5402:0.002612881,seq9392_size=426_counts=56:5e-09)0.473:5e-09)1.000:0.076944925,(((seq12291_size=427_counts=35:0.002558562,(seq17190_size=427_counts=16:0.002554342,seq4621_size=427_counts=164:5e-09)0.875:5e-09)0.903:0.005151423,(seq3426_size=427_counts=250:5e-09,seq7780_size=427_counts=75:0.002554426)0.935:5e-09)0.959:0.013535365,(seq7276_size=427_counts=83:0.005239957,seq17213_size=427_counts=16:0.027155139)0.717:0.00257445)0.981:0.046902013)0.763:0.011438624,seq15946_size=427_counts=20:0.028510737)0.933:0.023247544)0.839:0.018218515,(seq6730_size=427_counts=94:0.002562326,seq14731_size=427_counts=24:5e-09)0.963:0.028538877)0.774:0.006248984)0.384:0.010683375,(seq12816_size=427_counts=32:0.024411831,(seq2415_size=427_counts=408:5e-09,seq16051_size=427_counts=19:0.002556705)0.998:0.049844392)0.787:0.009977346)0.943:0.027012575,((((((seq10_size=427_counts=100450:5e-09,((seq1966_size=427_counts=541:0.002556544,seq2680_size=427_counts=350:0.002555137)0.881:5e-09,(seq16676_size=427_counts=17:0.002558573,seq6958_size=427_counts=89:0.002562435)0.917:5e-09)0.000:5e-09)0.000:5e-09,(seq271_size=427_counts=4923:0.002566812,seq3556_size=427_counts=237:0.002572489)0.922:5e-09)0.096:5e-09,((seq5586_size=427_counts=123:0.002561857,seq15836_size=427_counts=20:0.032396986)0.738:0.005143384,(seq797_size=427_counts=1701:0.029683281,seq7537_size=427_counts=78:5e-09)0.953:0.007727634)0.764:5e-09)0.903:0.00517086,seq12127_size=427_counts=36:5e-09)0.959:0.016020987,((((seq13755_size=427_counts=28:0.012995787,seq17102_size=427_counts=16:0.002613311)0.956:0.010462288,((seq1978_size=427_counts=537:0.011938208,(seq17864_size=427_counts=14:0.021651053,((seq12104_size=427_counts=36:5e-09,(seq204_size=427_counts=6491:5e-09,seq2291_size=427_counts=439:0.002554454)0.861:0.002558719)0.992:0.028032118,(seq153_size=427_counts=8557:5e-09,seq12018_size=427_counts=37:0.00255447)0.955:0.0155068)0.789:0.007146638)0.688:0.011102714)0.591:0.014631328,(seq13035_size=427_counts=31:0.021248023,seq15022_size=427_counts=23:0.011244615)0.753:0.004059436)0.947:0.014692886)0.742:0.002643987,(seq16_size=427_counts=60840:5e-09,((seq5448_size=427_counts=128:0.002562321,((seq2342_size=428_counts=426:0.00251596,(seq2397_size=428_counts=412:0.002527555,((seq2424_size=428_counts=405:5e-09,seq7343_size=428_counts=82:0.002516315)0.684:5e-09,(seq3473_size=428_counts=246:0.004738272,seq16364_size=428_counts=18:0.001424934)0.783:0.001425252)0.468:0.002527584)0.474:5e-09)0.909:0.002523739,(((seq230_size=428_counts=5802:5e-09,seq7367_size=428_counts=82:0.002518062)0.609:0.005080131,(seq6993_size=428_counts=88:5e-09,(seq9793_size=427_counts=52:0.00256248,seq16995_size=428_counts=16:0.002522994)0.829:5e-09)0.919:5e-09)0.926:0.002519481,seq11282_size=428_counts=41:5e-09)0.000:5e-09)0.862:0.002891476)0.000:5e-09,seq6161_size=427_counts=107:0.002555479)0.515:5e-09)0.585:6e-09)0.017:6e-09,((seq698_size=427_counts=1964:5e-09,((seq17998_size=428_counts=14:5e-09,seq18836_size=428_counts=12:0.007624667)0.898:0.043636742,(((seq11086_size=427_counts=42:0.004083268,(seq266_size=427_counts=4976:5e-09,seq1131_size=427_counts=1112:0.002646191)0.950:0.015272118)0.873:0.011849232,(seq389_size=427_counts=3659:0.03230553,(seq15620_size=426_counts=21:0.007855549,(seq2043_size=426_counts=509:0.00148598,seq2749_size=426_counts=337:0.001232055)0.988:0.030357723)0.952:0.021622184)0.746:0.004558999)0.942:0.026573562,(seq2753_size=427_counts=336:0.04575434,((seq4527_size=427_counts=169:6e-09,(seq15818_size=427_counts=20:0.002533076,seq9067_size=427_counts=59:0.0025383)0.429:0.002540902)0.886:0.013890378,((seq5203_size=427_counts=138:0.002544832,(seq4663_size=427_counts=162:0.00252917,(seq195_size=427_counts=6736:0.0,seq846_size=427_counts=1597:0.0):5e-09)0.000:5e-09)0.936:0.017363184,(((seq10668_size=427_counts=45:5e-09,(seq17065_size=427_counts=16:0.007653642,((((seq2764_size=427_counts=335:5e-09,((seq7425_size=427_counts=81:5e-09,(seq13941_size=427_counts=27:0.002529032,seq8501_size=427_counts=65:0.002532329)0.261:5e-09)0.931:0.002527986,seq19281_size=427_counts=11:0.002535181)0.906:5e-09)0.800:5e-09,(seq18096_size=427_counts=13:0.002539429,(seq2206_size=427_counts=461:0.002528144,((seq22_size=427_counts=45148:5e-09,((seq13313_size=427_counts=30:0.002527729,seq3674_size=427_counts=225:0.002530177)0.250:5e-09,seq5484_size=427_counts=127:0.00252749)0.914:5e-09)0.000:6e-09,(seq653_size=427_counts=2127:0.002535173,(seq2498_size=427_counts=388:0.002544884,seq7982_size=427_counts=72:0.005074327)0.392:5e-09)0.861:5e-09)0.913:5e-09)0.889:5e-09)0.974:0.00765424)0.524:5e-09,(seq452_size=427_counts=3143:5e-09,seq3000_size=427_counts=300:0.0025354)0.940:0.005104136)0.974:0.010242592,seq1202_size=427_counts=1049:0.002535478)0.440:5e-09)0.762:6e-09)0.907:6e-09,(seq2157_size=427_counts=475:5e-09,seq17637_size=427_counts=15:0.002532277)0.958:0.007672566)0.840:0.002530412,seq15420_size=427_counts=21:6e-09)0.745:0.004328778)0.679:0.012571124)0.878:0.023230696)0.969:0.043419621)0.977:0.044275552)0.922:0.020148897)0.000:5e-09,seq18923_size=426_counts=11:0.183165048)0.332:0.002755539)0.000:5e-09)0.860:0.010427293,((seq5551_size=427_counts=125:0.002667829,seq7538_size=427_counts=78:0.002481814)0.920:0.019541798,((((seq6099_size=427_counts=109:6e-09,seq346_size=427_counts=4129:0.133852862)0.802:0.005302215,(seq8923_size=427_counts=60:0.002659887,seq12267_size=427_counts=35:0.002594869)0.985:0.019231566)0.629:0.011249284,seq10428_size=427_counts=47:0.013805949)1.000:0.093492921,((seq827_size=427_counts=1630:5e-09,seq6434_size=427_counts=101:0.002555547)0.822:0.008695777,((seq709_size=427_counts=1936:5e-09,seq7872_size=427_counts=74:0.002555358)0.971:0.032385082,((seq2435_size=427_counts=403:0.033855158,(seq1262_size=427_counts=987:5e-09,(seq253_size=427_counts=5272:5e-09,seq3019_size=427_counts=297:0.002560107)0.866:0.002565307)0.717:0.00881729)0.397:0.001215414,(seq581_size=427_counts=2505:0.045842424,seq5940_size=402_counts=112:0.026752607)0.984:0.051138168)0.982:0.059914096)0.934:0.026843406)0.886:0.014133069)0.469:0.013032662)0.997:0.049072637)0.690:0.003885972)0.756:0.010165627)0.240:0.008181563)0.299:0.008109481,((((((seq18945_size=427_counts=11:0.0078308,((((((((seq4627_size=427_counts=164:5e-09,seq18030_size=427_counts=14:0.010339537)0.918:0.005153038,seq645_size=427_counts=2150:0.002558562)0.700:5e-09,seq318_size=427_counts=4364:0.002555922)0.961:5e-09,(seq3_size=427_counts=272344:0.0,seq4497_size=427_counts=170:0.0,seq6175_size=427_counts=106:0.0):5e-09)0.950:5e-09,((seq9780_size=427_counts=52:5e-09,seq15766_size=427_counts=20:0.00512984)0.853:0.002560139,(seq1226_size=427_counts=1026:0.002565342,seq12064_size=427_counts=36:5e-09)0.884:0.002572408)0.884:5e-09)0.901:5e-09,seq87_size=427_counts=13361:0.002567014)0.954:0.005138834,((seq1584_size=427_counts=714:0.002562375,seq11470_size=427_counts=40:5e-09)0.908:0.0051338,(((((((seq269_size=427_counts=4954:5e-09,(seq1546_size=427_counts=740:5e-09,seq5311_size=427_counts=133:0.002554934)0.899:0.00257241)0.846:0.005153105,((seq17390_size=427_counts=15:5e-09,((seq9305_size=427_counts=57:0.00524928,seq10106_size=427_counts=49:0.002536876)0.848:0.005247354,seq14739_size=427_counts=24:0.010417334)0.868:5e-09)0.658:0.002565376,((((((seq8338_size=427_counts=67:0.0,seq12058_size=427_counts=36:0.0):0.002555137,seq2616_size=427_counts=364:0.002554378)0.911:5e-09,(seq8236_size=427_counts=69:0.002555922,seq2309_size=427_counts=433:0.002555922)0.942:5e-09)0.000:5e-09,(seq13151_size=427_counts=31:0.002556544,seq12112_size=427_counts=36:0.002562345)0.908:5e-09)0.000:5e-09,((seq54_size=427_counts=18233:0.0,seq5420_size=427_counts=129:0.0,seq8999_size=427_counts=60:0.0):5e-09,(seq7706_size=427_counts=76:0.002557364,((seq1436_size=427_counts=826:0.002572499,seq1473_size=427_counts=795:5e-09)0.362:0.002557423,(seq18290_size=427_counts=13:0.002572355,(seq215_size=427_counts=6225:5e-09,seq10034_size=427_counts=50:0.002572426)0.000:5e-09)0.831:0.002572487)0.093:6e-09)0.858:5e-09)0.000:5e-09)0.912:6e-09,seq1001_size=427_counts=1333:0.002558641)0.394:5e-09)0.869:0.002572494)0.905:5e-09,seq7346_size=427_counts=82:0.002554355)0.469:5e-09,seq115_size=427_counts=11100:5e-09)0.894:5e-09,(seq6595_size=427_counts=97:0.002555896,(seq3249_size=427_counts=269:0.002554948,((((seq3670_size=427_counts=226:0.002555137,(((seq6729_size=427_counts=94:0.005128974,seq15434_size=427_counts=21:5e-09)0.903:0.002565365,(seq14175_size=427_counts=26:0.002555468,seq398_size=427_counts=3615:5e-09)0.442:5e-09)0.855:0.002560179,seq1140_size=427_counts=1105:0.002556544)0.401:6e-09)0.906:5e-09,(seq2935_size=427_counts=308:0.00255459,seq2458_size=427_counts=398:0.002554895)0.930:5e-09)0.000:5e-09,((seq1344_size=427_counts=900:0.002554349,seq4986_size=427_counts=147:5e-09)0.856:0.002554512,seq4883_size=427_counts=151:0.002554378)0.935:5e-09)0.000:5e-09,(seq147_size=427_counts=8987:0.0,seq11160_size=427_counts=42:0.0):5e-09)0.861:6e-09)0.414:5e-09)0.848:0.00257249)0.123:0.002566853,((seq2828_size=427_counts=327:0.002586035,seq12449_size=427_counts=34:0.00255729)0.899:0.005192106,seq8369_size=427_counts=67:5e-09)0.830:0.002572463)0.557:5e-09,seq1617_size=427_counts=697:5e-09)0.834:0.002557993)0.074:5e-09)0.670:0.005187508,((seq36_size=427_counts=25774:0.0,seq14787_size=427_counts=24:0.0):5e-09,(seq383_size=427_counts=3694:0.007814651,(seq5612_size=427_counts=123:6e-09,(seq237_size=427_counts=5598:5e-09,seq7749_size=427_counts=75:0.007720547)0.987:0.015876576)0.843:0.002566919)0.431:5e-09)0.917:5e-09)0.899:0.010482897)0.941:0.010474307,((seq9667_size=427_counts=53:0.005437501,(seq14399_size=427_counts=25:0.018414998,seq18035_size=427_counts=14:5e-09)0.857:0.010174466)0.930:0.010458093,(seq15714_size=427_counts=20:0.027151607,((seq18025_size=427_counts=14:0.002452868,(seq298_size=427_counts=4599:5e-09,seq1175_size=427_counts=1069:0.002557436)0.876:0.005294611)0.958:0.010727668,(seq18700_size=427_counts=12:0.018497067,seq17072_size=427_counts=16:0.007987967)0.719:0.002603433)0.881:0.005353746)0.771:5e-09)0.425:0.002257235)0.423:5e-09,seq5465_size=427_counts=128:0.024123078)0.983:0.018991246,(seq1964_size=427_counts=542:0.005154166,seq2457_size=427_counts=398:6e-09)0.957:0.010759031)0.730:0.002151147,seq18276_size=427_counts=13:0.00537154)0.865:0.013300627,((seq6468_size=427_counts=100:0.034783896,(seq7715_size=427_counts=76:5e-09,(seq5782_size=427_counts=117:5e-09,seq9859_size=428_counts=52:0.027750779)0.752:0.002582246)0.296:0.009923306)0.635:0.021498328,((seq2803_size=427_counts=330:5e-09,seq9055_size=427_counts=59:0.002562429)0.907:0.007975237,((seq2018_size=427_counts=523:0.002490891,seq18674_size=427_counts=12:0.02139261)0.962:0.021075173,((seq13317_size=427_counts=30:0.011595201,(seq15640_size=427_counts=21:0.017369767,seq17996_size=426_counts=14:0.017538213)0.139:0.004725876)0.856:0.009837991,((seq1451_size=427_counts=817:5e-09,(seq1839_size=427_counts=584:5e-09,(seq4125_size=427_counts=191:0.00789538,seq4560_size=427_counts=167:0.002563797)0.778:0.002597164)0.979:0.010492333)0.989:0.035454801,seq544_size=427_counts=2662:0.032190017)0.740:0.00728202)0.658:0.01011906)0.940:0.016264379)0.843:0.006226349)0.883:0.013053691)0.925:0.015391028)0.890:0.014459156,(((seq8713_size=427_counts=63:0.020654744,seq10230_size=427_counts=48:0.052639795)0.577:0.008300851,((seq17932_size=427_counts=14:0.002666895,((seq18717_size=427_counts=12:0.002483546,(seq15057_size=427_counts=23:5e-09,seq1878_size=427_counts=569:0.010448825)0.918:0.007825225)0.941:0.007891089,((seq681_size=427_counts=2009:5e-09,(((seq3888_size=427_counts=207:5e-09,seq11390_size=427_counts=40:0.002554905)0.853:0.00256203,seq12995_size=427_counts=31:5e-09)0.089:0.002560687,seq7661_size=427_counts=77:5e-09)0.928:0.002562568)0.931:5e-09,(seq2167_size=427_counts=470:5e-09,seq6884_size=427_counts=90:0.002562417)0.973:0.007733221)0.741:0.0025375)0.935:0.010372122)0.937:0.017672495,(seq17045_size=427_counts=16:0.020990867,seq18032_size=427_counts=14:0.047748595)1.000:0.073216579)0.879:0.009088861)0.910:0.014279486,(((((((seq6705_size=427_counts=94:5e-09,seq18506_size=427_counts=12:0.007727993)0.849:0.00498795,((((((seq361_size=426_counts=3910:5e-09,seq19141_size=426_counts=11:0.005230189)0.858:0.002613571,((seq427_size=426_counts=3371:5e-09,(((((seq2752_size=426_counts=336:5e-09,seq11520_size=426_counts=39:0.005265538)0.375:0.002608508,((((((seq4470_size=426_counts=172:0.008016953,((seq8247_size=426_counts=68:5e-09,seq2847_size=426_counts=323:0.002596857)0.884:5e-09,((seq1648_size=426_counts=679:5e-09,seq5218_size=426_counts=137:0.005265544)0.848:0.002596855,seq7094_size=426_counts=86:6e-09)0.871:0.002608509)0.900:0.005285271)0.764:0.002640581,(seq2757_size=426_counts=336:0.002597843,(seq7452_size=426_counts=80:0.007895595,seq6302_size=426_counts=104:5e-09)0.289:0.002596705)0.875:5e-09)0.933:0.007927714,(seq5773_size=426_counts=117:0.002613572,((seq1251_size=426_counts=999:0.0,seq10823_size=426_counts=44:0.0):6e-09,(((seq1286_size=426_counts=967:0.0,seq8330_size=426_counts=67:0.0):5e-09,seq14657_size=426_counts=24:0.002602098)0.389:0.00259772,seq10736_size=426_counts=45:0.002601658)0.861:5e-09)0.939:5e-09)0.855:0.002613541)0.244:5e-09,seq8987_size=426_counts=60:0.002602759)0.903:0.002608846,(seq18785_size=426_counts=12:0.013226418,(seq13935_size=426_counts=27:5e-09,(seq8358_size=426_counts=67:5e-09,seq18764_size=426_counts=12:0.002596856)0.848:0.002604806)0.371:5e-09)0.903:0.005253651)0.902:5e-09,(seq1370_size=426_counts=878:0.0,seq13500_size=426_counts=29:0.0):5e-09)0.878:5e-09)0.918:0.001733789,((seq648_size=426_counts=2142:5e-09,seq5574_size=426_counts=124:0.002596857)0.846:0.0026021,seq4290_size=426_counts=182:5e-09)0.918:0.001732705)0.918:0.001732646,(seq647_size=426_counts=2144:5e-09,(seq2391_size=426_counts=414:5e-09,seq7523_size=426_counts=79:0.002595368)0.859:0.002594901)0.510:5e-09)0.864:0.002602098,(seq1181_size=426_counts=1066:0.002602099,seq17589_size=426_counts=15:5e-09)0.148:0.002598677)0.888:5e-09)0.895:5e-09,seq18612_size=426_counts=12:0.016021131)0.773:5e-09)0.969:0.010837029,((seq9363_size=426_counts=56:5e-09,seq18673_size=426_counts=12:0.00523019)0.789:0.002618638,(seq3910_size=426_counts=205:5e-09,seq11584_size=426_counts=39:0.010663773)0.790:0.002641608)0.786:0.002548909)0.863:0.005513254,((seq1240_size=426_counts=1010:0.019167972,seq15450_size=427_counts=21:5e-09)0.756:0.002618162,seq16774_size=427_counts=17:0.013147774)0.932:0.007826484)0.447:5e-09,(seq18865_size=426_counts=12:0.007852817,(seq2805_size=426_counts=329:5e-09,seq16448_size=426_counts=18:0.007846063)0.289:6e-09)0.898:0.010590753)0.833:0.007921657,(seq14110_size=427_counts=27:0.007754421,seq15439_size=427_counts=21:5e-09)0.751:0.002559379)0.920:0.008219462)0.886:0.010691345,((seq15227_size=427_counts=22:0.014963784,(seq9261_size=427_counts=57:0.010341525,(seq55_size=427_counts=18169:5e-09,seq801_size=427_counts=1694:0.002565231)0.786:5e-09)0.920:0.016389647)0.852:0.008522123,(((seq1553_size=428_counts=737:0.018042738,((seq6387_size=428_counts=102:0.002495544,(seq5539_size=428_counts=125:5e-09,(seq12792_size=428_counts=33:0.002506185,((seq536_size=428_counts=2697:5e-09,seq4112_size=428_counts=192:0.002499738)0.481:6e-09,(seq16490_size=428_counts=18:0.002510488,(seq3173_size=428_counts=277:5e-09,seq4271_size=428_counts=183:0.00249653)0.544:5e-09)0.888:0.002505761)0.000:0.002505747)0.959:5e-09)0.880:5e-09)0.846:0.002494293,seq17090_size=428_counts=16:5e-09)0.918:0.007514081)0.917:0.008966578,seq19034_size=428_counts=11:0.005917214)0.877:0.010773278,seq16477_size=427_counts=18:5e-09)0.775:0.007079092)0.352:0.010749654)0.950:5e-09,((seq3191_size=428_counts=275:0.000809295,seq5012_size=428_counts=146:0.034030721)0.994:0.023230484,((((seq2302_size=428_counts=435:5e-09,seq2461_size=428_counts=397:0.002499746)0.476:5e-09,(seq14079_size=428_counts=27:0.005104272,seq15457_size=428_counts=21:0.012872165)0.979:0.015539463)0.866:0.005872006,(seq5020_size=428_counts=145:0.026375683,(((seq14518_size=428_counts=25:0.005123323,(seq4353_size=428_counts=178:0.002505748,seq8558_size=428_counts=65:5e-09)0.918:0.007509059)0.879:0.005078303,seq13956_size=428_counts=27:0.012864007)0.775:5e-09,(seq12332_size=428_counts=35:0.002411568,seq13734_size=428_counts=28:0.002625763)0.747:0.002496238)0.763:0.002739649)0.837:0.00905721)0.469:0.003226254,(seq13718_size=427_counts=28:0.010509945,seq8373_size=428_counts=67:0.032544851)0.778:0.004007441)0.756:0.003616987)0.898:0.009416528)0.000:5e-09,(((((seq13589_size=428_counts=29:0.010837465,(seq1979_size=428_counts=536:5e-09,seq8998_size=428_counts=60:0.00761935)0.998:0.029686654)0.937:0.013893831,(seq14729_size=426_counts=24:0.027748857,((seq8144_size=427_counts=70:0.027895746,seq11228_size=428_counts=41:0.055894566)0.225:0.021493053,(seq5013_size=427_counts=146:0.018159793,(seq6034_size=427_counts=110:0.005599764,seq15687_size=427_counts=20:0.023970883)0.592:0.01484833)0.708:0.004879068)0.340:0.010446192)0.850:0.008705195)0.768:0.003940625,(seq2113_size=427_counts=487:0.061814441,((seq5396_size=427_counts=130:0.01562925,seq15232_size=427_counts=22:0.019030878)0.874:0.013846825,((seq11657_size=427_counts=39:0.012946694,(seq12767_size=427_counts=33:0.012975337,seq13634_size=427_counts=29:0.005507486)0.929:0.010487189)0.754:0.002841245,(seq16984_size=427_counts=16:0.00259596,(seq1317_size=427_counts=929:5e-09,(seq9227_size=427_counts=57:0.010394087,(seq15567_size=427_counts=21:5e-09,(seq18747_size=427_counts=12:5e-09,(seq5402_size=427_counts=130:5e-09,seq12575_size=427_counts=34:0.002558594)0.842:0.002565286)0.856:0.002567051)0.773:0.002575682)0.760:0.002548635)0.987:0.013127731)0.759:0.002528134)0.875:0.006683977)0.891:0.011271757)0.787:0.006526719)0.882:6e-09,(seq12831_size=428_counts=32:0.045122617,(seq17115_size=427_counts=16:6e-09,seq18881_size=427_counts=11:0.007825225)0.991:0.028643319)0.696:0.015630765)0.978:0.018075445,((((seq11731_size=427_counts=38:5e-09,seq13890_size=427_counts=27:0.010388595)0.935:0.00780007,((seq15736_size=427_counts=20:0.007834491,((seq19150_size=427_counts=11:0.007886723,((seq1147_size=427_counts=1099:0.0,seq4167_size=427_counts=189:0.0):6e-09,seq12319_size=427_counts=35:0.013130344)0.899:0.005181244)0.862:0.005195368,seq5238_size=427_counts=136:6e-09)0.886:0.005225182)0.770:0.002498667,seq11478_size=427_counts=40:5e-09)0.927:0.005167491)0.896:5e-09,((seq1529_size=427_counts=749:5e-09,(seq17893_size=427_counts=14:0.005188665,(((seq7072_size=427_counts=87:0.005161375,((seq7556_size=427_counts=78:0.002572376,(seq17152_size=427_counts=16:5e-09,seq19239_size=427_counts=11:0.002554356)0.000:5e-09)0.000:5e-09,seq15751_size=427_counts=20:0.00516368)0.179:0.005154626)0.343:6e-09,(seq1501_size=427_counts=770:5e-09,((seq7354_size=427_counts=82:5e-09,seq9618_size=427_counts=54:0.002554725)0.872:0.002554361,(seq14746_size=427_counts=24:0.002566751,seq2739_size=427_counts=339:0.002572375)0.700:6e-09)0.884:5e-09)0.919:6e-09)0.839:0.002565398,seq3477_size=427_counts=246:5e-09)0.869:0.005144715)0.992:0.018649735)0.466:0.00256251,seq9946_size=427_counts=51:5e-09)0.967:0.013147028)0.833:0.007793502,(((((((seq6112_size=427_counts=108:0.002565338,((seq12638_size=427_counts=33:6e-09,(seq18144_size=427_counts=13:5e-09,seq19143_size=427_counts=11:0.007749025)0.907:0.005170853)0.920:0.005155274,(seq17826_size=427_counts=14:6e-09,(seq4537_size=427_counts=168:5e-09,seq18505_size=427_counts=12:0.0025559)0.846:0.002565296)0.621:5e-09)0.912:0.005178057)0.695:5e-09,seq9346_size=427_counts=56:5e-09)0.767:0.002555448,((((seq18507_size=427_counts=12:0.005134086,seq12611_size=427_counts=33:5e-09)0.856:0.002562505,((seq15632_size=427_counts=21:0.002572446,seq16404_size=427_counts=18:5e-09)0.895:0.004790445,(seq18986_size=427_counts=11:0.007793707,(seq14423_size=427_counts=25:5e-09,(seq16425_size=427_counts=18:5e-09,(seq10117_size=427_counts=49:5e-09,(seq17202_size=427_counts=16:0.00255857,seq19152_size=427_counts=11:5e-09)0.927:0.005155274)0.916:0.005134679)0.924:0.007756658)0.348:0.00517666)0.775:0.00151088)0.780:0.001401639)0.886:5e-09,seq4363_size=427_counts=177:5e-09)0.921:5e-09,((seq16558_size=427_counts=18:5e-09,(((seq18071_size=427_counts=13:5e-09,(seq13524_size=427_counts=29:0.002566793,seq17907_size=427_counts=14:0.005158409)0.896:5e-09)0.991:5e-09,(seq627_size=427_counts=2241:0.002530135,seq11666_size=427_counts=39:0.007780011)0.963:0.01042517)0.988:0.013002926,((seq18340_size=427_counts=13:5e-09,((seq8776_size=427_counts=62:5e-09,(seq9427_size=427_counts=55:0.005178054,seq11568_size=427_counts=39:0.00515526)0.808:5e-09)0.954:0.005127341,seq10358_size=427_counts=47:0.002566752)0.907:5e-09)0.467:6e-09,(seq18683_size=427_counts=12:5e-09,(seq14769_size=427_counts=24:0.002565367,seq17766_size=427_counts=14:5e-09)0.841:0.002558638)0.929:0.005144559)0.577:5e-09)0.872:0.002565159)0.917:0.007783792,seq17307_size=427_counts=15:0.015752751)0.009:0.002592383)0.876:0.005154149)0.902:0.005152299,((seq2002_size=427_counts=526:0.002562336,((seq16764_size=427_counts=17:5e-09,(seq13786_size=427_counts=28:0.005155144,seq7901_size=427_counts=73:5e-09)0.927:0.002562342)0.358:5e-09,(seq3452_size=427_counts=248:6e-09,(((seq4683_size=427_counts=160:0.005135256,seq3580_size=427_counts=234:5e-09)0.914:0.002572499,(seq481_size=427_counts=2956:5e-09,((seq8042_size=427_counts=71:5e-09,seq166_size=427_counts=7868:0.00515886)0.436:0.00255653,((seq10870_size=427_counts=44:5e-09,(seq2673_size=427_counts=352:5e-09,seq16721_size=427_counts=17:0.005170859)0.843:0.002556625)0.781:0.00258191,seq8457_size=427_counts=66:0.002569553)0.806:0.002571026)0.913:5e-09)0.000:5e-09)0.000:5e-09,seq4798_size=427_counts=155:0.002563379)0.390:0.002558782)0.908:0.002562893)0.918:0.005178058)0.921:5e-09,(((seq4361_size=427_counts=177:5e-09,seq14967_size=427_counts=23:0.002558777)0.845:0.00255525,(((seq17438_size=427_counts=15:0.002562291,(seq11958_size=427_counts=37:0.002555148,seq13739_size=427_counts=28:5e-09)0.871:5e-09)0.959:0.005144558,(seq335_size=427_counts=4175:5e-09,((seq3329_size=427_counts=259:5e-09,(seq6467_size=427_counts=100:0.00514756,seq16067_size=427_counts=19:5e-09)0.402:0.002556432)0.848:0.002562895,seq11172_size=427_counts=42:0.002572425)0.919:5e-09)0.914:5e-09)0.867:0.002558643,seq9385_size=427_counts=56:0.005163682)0.733:5e-09)0.939:5e-09,seq2759_size=427_counts=335:6e-09)0.949:5e-09)0.912:5e-09)0.881:0.002566766,seq7503_size=427_counts=79:0.005165567)0.467:5e-09,seq10327_size=427_counts=48:5e-09)0.989:5e-09,((seq7874_size=427_counts=74:5e-09,(seq8350_size=427_counts=67:0.007935959,seq16552_size=427_counts=18:0.011745685)0.961:0.01787145)0.962:0.010446819,seq13338_size=427_counts=30:0.002515274)0.986:0.01317399)0.974:0.010469165)0.887:0.005386221)0.000:5e-09)0.428:0.002906272,((seq163_size=427_counts=8107:0.169795073,seq17549_size=427_counts=15:0.017011324)0.945:0.03832362,(((seq1562_size=427_counts=728:0.002557373,seq2459_size=427_counts=398:5e-09)0.999:0.043553747,((seq5104_size=427_counts=142:0.00170246,((seq612_size=427_counts=2300:5e-09,seq14779_size=427_counts=24:0.00255444)0.793:5e-09,seq16992_size=427_counts=16:0.013147107)0.916:0.001702721)0.839:0.00170344,seq449_size=427_counts=3153:5e-09)0.831:0.009856997)0.989:0.033484189,((seq16453_size=427_counts=18:0.015325484,(((seq5811_size=427_counts=116:0.01039571,((seq3621_size=427_counts=231:0.0,seq4179_size=427_counts=188:0.0):5e-09,(seq2009_size=427_counts=525:0.005134278,(seq17111_size=427_counts=16:5e-09,seq18788_size=427_counts=12:0.00775302)0.000:0.005133653)0.865:6e-09)0.000:5e-09)0.833:0.00653567,(seq12607_size=427_counts=33:0.013187549,(seq5122_size=427_counts=141:5e-09,(seq9405_size=427_counts=56:0.00807308,((seq7604_size=427_counts=77:0.005063697,(seq17782_size=427_counts=14:5e-09,(seq4040_size=427_counts=196:0.005143992,(seq11901_size=427_counts=37:5e-09,(seq12911_size=427_counts=32:5e-09,seq15847_size=427_counts=20:0.005154542)0.955:0.007807626)0.986:0.013064868)0.771:5e-09)0.902:0.008060722)0.978:0.016361816,seq14986_size=427_counts=23:5e-09)0.786:0.002285894)0.986:0.01337636)0.564:0.005273835)0.867:0.009158496)0.803:0.010940254,(seq8100_size=427_counts=70:5e-09,seq13497_size=427_counts=29:0.002554918)0.985:0.024484191)0.937:0.018075016)0.679:0.004188334,((seq669_size=427_counts=2056:0.00775842,(seq6640_size=427_counts=96:5e-09,seq9068_size=427_counts=59:0.00774467)0.000:5e-09)0.763:0.003865858,((seq8070_size=427_counts=71:0.005187935,(seq17252_size=427_counts=16:0.018567413,(seq16072_size=427_counts=19:5e-09,seq19103_size=427_counts=11:0.007738459)0.731:0.00245721)0.896:0.005249226)0.000:5e-09,((seq8428_size=427_counts=66:0.002562404,seq16807_size=427_counts=17:5e-09)0.935:0.007801945,seq5014_size=427_counts=146:0.018704797)0.422:0.005241902)0.894:0.009159577)0.912:0.011626317)0.917:0.017252493)0.576:0.012276887)0.761:0.005010777)0.824:0.005051803,(((seq13455_size=428_counts=29:0.055292887,(seq4088_size=428_counts=194:0.021929848,seq15291_size=428_counts=22:0.01016258)0.524:0.008517072)0.955:0.02335077,seq14900_size=427_counts=23:0.024420019)0.866:0.009348195,((((((seq13889_size=427_counts=27:5e-09,(seq15085_size=427_counts=23:0.002572475,(((seq4733_size=427_counts=158:0.002562925,(seq11671_size=427_counts=39:5e-09,seq17838_size=427_counts=14:0.002562247)0.343:5e-09)0.871:0.005138918,seq9844_size=427_counts=52:0.002562844)0.896:5e-09,seq6158_size=427_counts=107:5e-09)0.862:5e-09)0.926:0.002558667)0.752:5e-09,seq18919_size=427_counts=11:0.002572488)0.959:0.00514425,((seq796_size=427_counts=1701:5e-09,((seq8565_size=427_counts=65:0.005133864,seq3716_size=427_counts=222:0.002562362)0.000:5e-09,((seq3218_size=427_counts=271:0.00257249,((seq345_size=427_counts=4130:0.0,seq6329_size=427_counts=103:0.0):0.0025725,(seq4753_size=427_counts=157:5e-09,(seq1600_size=427_counts=707:0.002555929,(seq10061_size=427_counts=50:5e-09,seq10320_size=427_counts=48:0.002565301)0.862:0.002562467)0.872:6e-09)0.904:5e-09)0.887:0.00513809)0.000:5e-09,((((seq4792_size=427_counts=155:5e-09,((((seq3315_size=427_counts=262:5e-09,seq14515_size=427_counts=25:0.002560172)0.583:6e-09,(seq13305_size=427_counts=30:0.002562963,(seq13125_size=427_counts=31:5e-09,seq17331_size=427_counts=15:0.002560169)0.508:5e-09)0.942:0.005134065)0.865:0.00257233,(seq4760_size=427_counts=157:6e-09,(((((seq13879_size=427_counts=27:5e-09,(seq17223_size=427_counts=16:0.021888513,seq10878_size=427_counts=44:0.005102387)0.959:0.013444244)0.465:0.007810684,(seq14169_size=427_counts=26:0.030764205,seq15697_size=427_counts=20:0.021502009)0.894:0.011914607)0.748:0.002544391,seq7750_size=427_counts=75:5e-09)0.865:5e-09,((seq5553_size=427_counts=125:5e-09,seq15737_size=427_counts=20:0.002555486)0.938:0.007796284,seq7818_size=427_counts=74:0.002593299)0.866:0.00514938)0.943:0.007769788,(seq3904_size=427_counts=206:5e-09,(seq6138_size=427_counts=108:5e-09,seq14628_size=427_counts=24:0.002556503)0.956:0.007769085)0.039:6e-09)0.948:0.007819615)0.826:0.002571874)0.651:5e-09,seq2161_size=427_counts=473:6e-09)0.926:0.002558544)0.752:5e-09,seq5849_size=427_counts=115:0.002572489)0.959:0.005144198,((((seq7150_size=427_counts=85:5e-09,(seq11183_size=427_counts=42:0.002572337,seq10144_size=427_counts=49:0.00257249)0.926:5e-09)0.922:6e-09,(seq10922_size=427_counts=43:5e-09,seq14655_size=427_counts=24:0.007827728)0.475:0.005179066)0.846:0.002561244,(seq11751_size=427_counts=38:5e-09,seq15976_size=427_counts=19:0.002562853)0.839:0.002572449)0.866:6e-09,seq15510_size=427_counts=21:5e-09)0.964:5e-09)0.910:0.005179855,(((seq3021_size=426_counts=297:0.002679801,seq16420_size=426_counts=18:0.010937686)0.962:0.016579927,((seq16099_size=427_counts=19:0.005164332,(seq15142_size=427_counts=22:0.002566542,(((seq18170_size=427_counts=13:5e-09,(seq12632_size=427_counts=33:0.005158402,seq13698_size=427_counts=28:5e-09)0.920:0.010340885)0.946:0.007777976,((((seq15408_size=427_counts=21:0.005204399,seq17849_size=427_counts=14:0.002529723)0.876:0.005213664,((((seq7177_size=427_counts=85:5e-09,((seq17656_size=427_counts=15:5e-09,seq17607_size=427_counts=15:0.005163675)0.846:0.002566949,seq16716_size=427_counts=17:0.002555855)0.875:5e-09)0.911:5e-09,seq16333_size=427_counts=18:0.005178057)0.911:0.005135714,(seq14325_size=427_counts=26:5e-09,(seq7371_size=427_counts=82:5e-09,(seq2668_size=427_counts=353:0.00255823,seq3322_size=427_counts=260:0.002564549)0.825:0.002564197)0.980:0.010341262)0.839:0.002560835)0.807:5e-09,seq16695_size=427_counts=17:0.002566266)0.893:0.005167173)0.760:0.002568769,(((seq13236_size=427_counts=30:0.007723906,(seq4955_size=427_counts=148:5e-09,(seq8327_size=427_counts=67:0.002554631,(seq12228_size=427_counts=36:0.005138247,seq4242_size=427_counts=184:0.002562907)0.859:5e-09)0.731:6e-09)0.983:5e-09)0.974:0.00773353,seq1619_size=427_counts=696:6e-09)0.921:0.0025602,((seq9734_size=427_counts=53:5e-09,(seq1216_size=427_counts=1036:0.002754002,seq17309_size=427_counts=15:0.020778898)0.772:0.002688555)0.895:0.002566685,((seq527_size=427_counts=2756:5e-09,((seq6071_size=427_counts=109:0.0,seq11115_size=427_counts=42:0.0):0.002567074,seq5072_size=427_counts=143:0.005163679)0.920:5e-09)0.959:5e-09,((seq11549_size=427_counts=39:5e-09,seq17853_size=427_counts=14:0.002558548)0.625:5e-09,seq7043_size=427_counts=87:0.00783607)0.916:0.005134805)0.907:0.00513531)0.696:5e-09)0.857:0.002556921)0.748:6e-09,(seq7002_size=427_counts=88:0.002569169,seq15769_size=427_counts=20:0.002577987)0.798:0.002574099)0.879:0.005137846)0.593:5e-09,(((seq17262_size=427_counts=16:5e-09,seq15655_size=427_counts=21:0.007743203)0.890:0.00516947,seq17362_size=427_counts=15:0.002543542)0.945:0.007864836,seq15653_size=427_counts=21:0.002493379)0.890:0.005224903)0.913:0.005136161)0.189:5e-09)0.853:0.005257744,((((((seq17206_size=427_counts=16:5e-09,(seq14754_size=427_counts=24:0.002556615,(seq16566_size=427_counts=18:5e-09,seq17499_size=427_counts=15:0.005163677)0.922:0.005135191)0.896:5e-09)0.911:5e-09,((seq18394_size=427_counts=13:0.002555312,(seq12821_size=427_counts=32:6e-09,seq18634_size=427_counts=12:0.005163673)0.803:0.002565112)0.894:0.00517878,seq17336_size=427_counts=15:0.005146063)0.889:0.00513625)0.856:0.002565316,((seq19129_size=427_counts=11:5e-09,((seq18033_size=427_counts=14:6e-09,seq18439_size=427_counts=13:0.01045214)0.919:0.012041846,seq16062_size=428_counts=19:0.008711908)0.779:0.005049527)0.984:0.0126106,((seq16639_size=428_counts=17:0.007577855,(((seq2089_size=428_counts=493:5e-09,seq9441_size=428_counts=55:0.002499738)0.837:0.002499738,seq17564_size=428_counts=15:0.002493271)0.864:5e-09,seq148_size=428_counts=8877:5e-09)0.961:6e-09)0.996:0.012889802,seq16278_size=427_counts=18:5e-09)0.743:0.002475943)0.886:0.007536196)0.732:5e-09,seq12586_size=427_counts=33:6e-09)0.890:0.00497663,(seq15747_size=427_counts=20:0.007821853,((seq85_size=427_counts=13503:5e-09,(seq2973_size=427_counts=302:0.002562276,seq17003_size=427_counts=16:0.005152998)0.898:5e-09)0.942:5e-09,((seq454_size=427_counts=3108:0.002572436,(seq194_size=427_counts=6761:5e-09,seq2777_size=427_counts=333:0.002562281)0.375:6e-09)0.808:0.003041395,seq13235_size=428_counts=30:0.012384865)0.794:0.002541436)0.766:0.002442853)0.854:0.005038885)0.888:5e-09,seq14915_size=427_counts=23:0.002567216)0.993:0.01933634)0.936:0.007997492)0.909:5e-09,(seq9890_size=427_counts=51:0.002562789,((seq18485_size=427_counts=12:6e-09,((seq3686_size=427_counts=224:0.005135242,seq7918_size=427_counts=73:5e-09)0.863:0.00255877,(seq3278_size=427_counts=266:5e-09,(seq3269_size=427_counts=267:0.002572343,seq8435_size=427_counts=66:0.00255548)0.896:5e-09)0.898:5e-09)0.759:0.005138862)0.963:0.007754954,(seq15207_size=427_counts=22:0.01311145,seq19122_size=427_counts=11:0.005235054)0.758:0.002466345)0.083:5e-09)0.910:0.005173405)0.904:0.005331221)0.778:0.002639918)0.315:6e-09)0.000:5e-09)0.000:5e-09,(((seq476_size=427_counts=2974:5e-09,seq2338_size=427_counts=427:0.002572493)0.908:0.002562467,((seq17310_size=427_counts=15:0.010431357,((seq8515_size=427_counts=65:5e-09,(seq14027_size=427_counts=27:0.002471834,seq14875_size=427_counts=23:0.005261868)0.944:0.007890864)0.776:0.002551349,(seq17989_size=427_counts=14:5e-09,seq19170_size=427_counts=11:0.00256225)0.915:0.005157518)0.445:0.00257491)0.776:5e-09,seq18843_size=427_counts=12:5e-09)0.941:0.005138746)0.149:5e-09,(seq4910_size=427_counts=150:5e-09,(seq944_size=427_counts=1426:0.007750558,seq11680_size=427_counts=39:5e-09)0.875:0.002572406)0.922:0.005135197)0.000:5e-09)0.602:5e-09)0.879:0.005308202,(seq12386_size=428_counts=35:5e-09,(seq1135_size=428_counts=1107:5e-09,seq6530_size=428_counts=98:0.002492962)0.868:0.002502262)0.933:0.00796669)0.739:0.002553289,(seq13540_size=427_counts=29:0.007827013,seq15073_size=427_counts=23:0.002554439)0.886:0.005204127)0.883:0.006440911,((seq14749_size=428_counts=24:5e-09,(seq1468_size=428_counts=799:5e-09,(seq691_size=428_counts=1973:5e-09,seq2952_size=428_counts=306:0.002499737)0.868:0.002505752)0.969:0.007568918)0.761:0.002512671,seq15474_size=428_counts=21:0.002514406)0.949:0.013966535)0.873:0.010545288)0.775:0.003343703)0.612:0.008831813)0.715:0.0027455)0.000:5e-09)0.944:0.028877387,seq4708_size=428_counts=160:0.051017334)0.900:0.018268701,(seq19002_size=427_counts=11:0.001700925,(seq568_size=427_counts=2545:5e-09,(seq5997_size=427_counts=111:0.016053487,seq4424_size=427_counts=174:0.005186361)0.000:5e-09)0.759:0.003458426)0.983:0.042467042)0.000:0.007398247)0.890:0.029604868)0.927:0.036375544)0.861:0.014089242)0.906:0.017764336,(((seq12131_size=426_counts=36:0.034795691,(seq6930_size=425_counts=89:0.022992965,seq17912_size=425_counts=14:0.004624588)0.925:0.026777665)0.987:0.051825366,(seq18160_size=405_counts=13:0.091497452,(((seq4845_size=428_counts=153:0.027447309,(seq382_size=428_counts=3695:0.002547247,seq3081_size=428_counts=289:5e-09)0.886:0.021351723)0.992:0.080734847,((seq8550_size=427_counts=65:0.014326272,(seq896_size=427_counts=1526:0.002565356,seq2441_size=427_counts=402:5e-09)0.761:0.010102664)0.999:0.059369809,((seq8183_size=427_counts=69:5e-09,seq17791_size=427_counts=14:0.005161182)0.994:0.051791132,(seq16137_size=427_counts=19:0.002565263,seq16884_size=427_counts=17:5e-09)0.971:0.041479459)0.929:0.019257369)0.684:0.008145341)0.982:0.063589593,(seq7125_size=428_counts=86:0.01249517,(((seq13330_size=428_counts=30:0.005413383,seq16359_size=428_counts=18:0.005409748)0.796:0.002666266,((seq3118_size=428_counts=284:5e-09,(seq6059_size=428_counts=109:0.007886828,((seq14280_size=428_counts=26:5e-09,(seq2770_size=428_counts=334:0.002665554,seq7480_size=428_counts=79:5e-09)0.898:0.002660596)0.844:0.002662698,seq13860_size=428_counts=28:5e-09)0.749:0.001459015)0.751:0.001429975)0.900:0.002665567,((((((seq3715_size=428_counts=222:0.0,seq15661_size=428_counts=21:0.0):5e-09,(seq6180_size=428_counts=106:5e-09,(seq7813_size=428_counts=74:5e-09,(seq2448_size=428_counts=400:0.002674969,seq11618_size=428_counts=39:0.002676564)0.786:0.002675786)0.912:0.005363743)0.842:0.002665553)0.418:5e-09,seq8910_size=428_counts=61:0.002669472)0.913:0.005362604,seq16267_size=428_counts=18:5e-09)0.155:0.005355342,seq15239_size=428_counts=22:0.002662684)0.886:6e-09,seq10485_size=428_counts=47:5e-09)0.879:5e-09)0.849:0.002668488)0.764:5e-09,(seq17283_size=428_counts=16:0.008194429,(seq3828_size=428_counts=211:5e-09,(seq13522_size=428_counts=29:0.024973484,seq18255_size=428_counts=13:0.018823313)0.944:0.015232611)0.937:0.011009157)0.283:0.002642449)0.790:0.022108753)1.000:0.164047503)0.259:0.016450328)0.844:0.021590312)0.649:0.0156869,(seq15746_size=404_counts=20:5e-09,(seq12854_size=404_counts=32:0.002153514,seq15750_size=404_counts=20:0.002154125)0.923:0.002153021)1.000:0.14015092)0.475:0.025679209)0.908:0.016168471,((seq2882_size=402_counts=316:0.100878305,((seq9304_size=404_counts=57:0.0,seq17908_size=403_counts=14:0.0):0.001258042,((seq633_size=403_counts=2215:0.0,seq6029_size=404_counts=110:0.0):5e-09,seq18977_size=403_counts=11:0.003392295)0.750:0.002170712)0.975:0.057551532)0.992:0.085321832,(((seq11598_size=403_counts=39:0.132264131,seq10698_size=401_counts=45:0.067079009)0.841:0.023555226,((seq18872_size=404_counts=12:0.134990919,(seq7409_size=404_counts=81:5e-09,seq12205_size=404_counts=36:0.003461352)0.997:0.103405497)0.932:0.042689024,((((seq2434_size=400_counts=404:0.002090718,seq3900_size=400_counts=206:0.008381532)0.914:0.047127628,(((seq5841_size=400_counts=115:0.011174897,(seq13736_size=400_counts=28:0.003234552,(seq6807_size=400_counts=92:5e-09,((seq7183_size=400_counts=85:0.003470751,seq9826_size=400_counts=52:5e-09)0.816:0.008462012,(seq9378_size=400_counts=56:0.005202556,seq11403_size=400_counts=40:0.00564538)0.977:0.025344518)0.828:0.021189676)0.873:0.007203469)0.971:0.018239147)0.901:0.011010206,seq13781_size=400_counts=28:0.002837082)0.870:0.01090003,(seq3109_size=400_counts=286:0.004250798,(seq17156_size=400_counts=16:0.01045883,(seq13274_size=400_counts=30:0.003442306,(seq9942_size=400_counts=51:5e-09,(seq16973_size=400_counts=16:0.006921489,seq1959_size=400_counts=543:0.003461733)0.905:5e-09)0.893:5e-09)0.917:5e-09)0.992:0.03693353)0.959:0.022974458)0.617:0.005426085)1.000:0.21520322,seq7440_size=428_counts=80:0.152545361)0.824:0.035310039,((((seq13431_size=401_counts=30:0.007018843,(seq3979_size=401_counts=201:5e-09,(seq16150_size=401_counts=19:0.006908118,seq18940_size=401_counts=11:0.003466058)0.384:5e-09)0.731:0.003439331)0.985:0.058189936,(seq16718_size=402_counts=17:0.170708931,seq1443_size=402_counts=822:0.03812887)0.955:0.051677576)0.882:0.022372387,(seq11982_size=401_counts=37:5e-09,(seq1622_size=401_counts=693:5e-09,(seq9651_size=401_counts=53:5e-09,(seq4984_size=401_counts=147:5e-09,(seq5058_size=401_counts=144:0.003454616,seq17762_size=401_counts=14:5e-09)0.891:0.003451103)0.847:0.003466068)1.000:0.163980321)0.905:0.014115078)0.879:0.016056138)0.963:0.036004495,((seq15355_size=401_counts=22:0.084750605,seq17462_size=401_counts=15:0.241243448)0.640:0.063643053,((seq1986_size=401_counts=533:5e-09,(seq5739_size=401_counts=118:0.00707315,(seq9477_size=401_counts=55:0.006928352,seq17981_size=401_counts=14:5e-09)0.762:0.003515806)0.449:0.007071414)0.986:0.055362082,(seq695_size=401_counts=1968:0.089561547,seq1409_size=401_counts=848:0.051908541)0.770:0.038496844)0.811:0.017200756)0.879:0.021241454)0.233:0.008602806)0.858:0.021018084)0.952:0.041481212)0.747:0.008932837,((seq15864_size=405_counts=20:0.111791984,((seq8548_size=404_counts=65:0.033607969,(seq3049_size=404_counts=293:0.048554568,seq18335_size=402_counts=13:0.093951706)0.828:0.015298593)0.751:0.005317692,(((((seq4356_size=404_counts=178:0.003466083,(seq13602_size=404_counts=29:0.003448479,seq16446_size=404_counts=18:5e-09)0.000:5e-09)0.975:0.062545018,seq14261_size=402_counts=26:0.133974698)0.045:0.019086332,(((((seq6838_size=404_counts=91:0.0,seq11076_size=403_counts=42:0.0):5e-09,((seq828_size=404_counts=1628:0.0,seq884_size=403_counts=1542:0.0,seq1945_size=404_counts=546:0.0,seq2240_size=404_counts=453:0.0,seq14580_size=403_counts=25:0.0):5e-09,(seq9140_size=403_counts=58:0.003466097,seq752_size=404_counts=1838:0.003454617)0.411:5e-09)0.919:0.003444214)0.000:5e-09,seq12807_size=401_counts=32:0.067668)0.992:0.041385471,(seq3564_size=404_counts=235:0.007479548,seq13967_size=404_counts=27:0.034115893)0.272:0.018299187)0.476:0.013376202,seq3435_size=404_counts=249:0.008189289)0.877:0.028843516)0.883:0.023994115,((seq1785_size=404_counts=609:5e-09,seq17445_size=404_counts=15:0.003442306)0.949:0.025607553,seq1068_size=404_counts=1214:0.055766999)0.864:0.015770788)0.895:0.015973405,((((seq7886_size=404_counts=73:5e-09,seq16626_size=404_counts=17:0.003454647)0.999:0.078937755,((((seq5894_size=404_counts=113:5e-09,(((seq1134_size=404_counts=1109:5e-09,(seq10078_size=404_counts=50:0.003466093,(seq674_size=404_counts=2042:5e-09,(seq11876_size=404_counts=37:0.003451106,seq16742_size=404_counts=17:5e-09)0.875:0.003466099)0.917:0.010443453)0.889:5e-09)0.919:0.003444234,seq11582_size=404_counts=39:5e-09)0.937:0.006980843,seq8282_size=404_counts=68:5e-09)0.910:0.003451055)0.765:0.001850667,seq6614_size=404_counts=96:0.013835038)0.765:0.001820957,(seq998_size=404_counts=1338:0.0,seq5973_size=404_counts=111:0.0,seq7301_size=404_counts=83:0.0):6e-09)0.858:0.003466066,((seq655_size=404_counts=2124:0.0,seq3284_size=404_counts=265:0.0):5e-09,seq12454_size=404_counts=34:0.00344168)0.921:5e-09)0.969:0.033748629)0.556:0.012621937,(seq11359_size=404_counts=40:0.003466097,(seq4294_size=404_counts=181:0.01049365,(seq1792_size=404_counts=607:0.00344659,seq9398_size=404_counts=56:5e-09)0.589:5e-09)0.000:5e-09)0.946:0.027723655)0.506:0.017582281,(((seq7122_size=403_counts=86:0.003317873,((seq16161_size=402_counts=19:0.003448517,((seq1350_size=402_counts=896:0.0,seq17735_size=402_counts=14:0.0):5e-09,(seq10318_size=402_counts=48:0.003454637,seq19074_size=402_counts=11:0.003466061)0.885:5e-09)0.903:5e-09)0.391:0.007080506,(seq13921_size=402_counts=27:5e-09,seq16152_size=404_counts=19:0.006950805)0.840:0.006871929)0.978:0.021813605)0.861:0.010961606,(seq11374_size=404_counts=40:5e-09,((seq11266_size=404_counts=41:0.003454639,seq17601_size=404_counts=15:5e-09)0.992:0.060223003,(seq12517_size=404_counts=34:0.00344195,seq16649_size=404_counts=17:5e-09)1.000:0.083673732)0.884:0.025210026)0.964:0.029399203)0.946:0.018718319,(seq6633_size=404_counts=96:5e-09,seq11033_size=404_counts=43:0.006950877)0.968:0.025473458)0.000:5e-09)0.275:0.007983682)0.936:0.018397487)0.756:0.009107112)0.961:0.039407428,(((seq8908_size=401_counts=61:0.022911841,(seq1128_size=401_counts=1120:0.010515293,seq2585_size=401_counts=370:0.007160375)0.808:0.006092262)0.991:0.066036086,(((seq675_size=401_counts=2038:0.010510837,seq3199_size=401_counts=274:5e-09)0.000:5e-09,(((seq409_size=401_counts=3537:6e-09,seq15901_size=401_counts=20:0.010495477)0.133:0.01050341,(seq2834_size=401_counts=326:5e-09,seq14584_size=401_counts=25:0.003441812)0.909:5e-09)1.000:0.033030878,(seq5963_size=401_counts=112:6e-09,(seq6347_size=401_counts=103:5e-09,(seq222_size=401_counts=6032:5e-09,seq3040_size=401_counts=294:0.003441729)0.873:0.003466108)0.956:0.010406599)0.944:5e-09)0.931:0.0104827)0.906:0.022632566,(seq14535_size=401_counts=25:0.064210861,(seq209_size=401_counts=6337:0.017545452,(seq584_size=401_counts=2492:0.00344229,seq3463_size=401_counts=247:5e-09)0.900:5e-09)0.000:5e-09)0.847:0.017103029)0.048:0.028904721)0.945:0.044951115,seq18401_size=401_counts=13:0.068231406)0.151:0.01639171)0.872:0.019421676)0.978:0.047706806)0.813:0.018861514)0.917:0.021513799)0.941:0.03441152)0.949:0.033539138,(((seq15268_size=427_counts=22:0.191345012,(((seq3303_size=427_counts=263:0.12152992,seq8753_size=402_counts=62:0.238040932)0.667:0.058154867,((((seq18066_size=429_counts=13:0.068562031,(seq14692_size=429_counts=24:0.007385383,seq17095_size=429_counts=16:5e-09)0.963:0.063843083)1.000:0.141589257,((seq10644_size=428_counts=45:0.017829468,(seq14707_size=427_counts=24:0.035858517,((seq12686_size=428_counts=33:0.01485901,(seq11477_size=428_counts=40:5e-09,seq18270_size=428_counts=13:0.002402972)0.809:0.005242501)0.964:0.023499607,(seq4437_size=428_counts=173:0.014243416,seq13476_size=428_counts=29:0.016474627)0.812:0.008757888)0.829:0.006308981)0.828:0.012171627)0.946:0.040447954,((((seq10832_size=428_counts=44:0.011615251,seq14958_size=429_counts=23:0.010811686)0.909:0.014109885,(((((seq10984_size=426_counts=43:0.035494345,seq13502_size=426_counts=29:5e-09)0.984:0.033012092,(((((seq11404_size=428_counts=40:0.002400613,((seq13896_size=428_counts=27:0.007314267,(seq10345_size=428_counts=48:0.00239458,(seq11688_size=428_counts=38:0.004900803,seq13899_size=428_counts=27:0.007370201)0.872:0.004868995)0.810:0.004869911)0.919:5e-09,seq13976_size=428_counts=27:5e-09)0.428:5e-09)0.955:0.010113481,(seq14730_size=428_counts=24:5e-09,(((seq18212_size=428_counts=13:0.00487602,(seq7605_size=428_counts=77:5e-09,seq17400_size=428_counts=15:0.004830279)0.056:0.002419845)0.889:0.004873473,(seq11407_size=428_counts=40:5e-09,(seq10917_size=428_counts=43:5e-09,seq12191_size=428_counts=36:0.002406161)0.850:0.002396088)0.698:5e-09)0.924:0.001598274,((seq11195_size=428_counts=42:0.0,seq12515_size=428_counts=34:0.0):6e-09,((seq11833_size=428_counts=38:0.004860593,(seq12423_size=428_counts=34:0.009794226,seq19117_size=428_counts=11:5e-09)0.958:0.010020687)0.840:0.004908434,seq15616_size=428_counts=21:0.007369108)0.853:0.004893344)0.924:0.001598684)0.919:0.001598581)0.732:0.00230231)0.850:0.005069999,(((((seq11864_size=428_counts=37:0.007358733,(((seq13324_size=428_counts=30:5e-09,(seq16004_size=428_counts=19:0.004824486,seq15359_size=428_counts=22:0.00241054)0.335:5e-09)0.797:0.002485269,(seq17919_size=428_counts=14:0.002405349,(seq7078_size=428_counts=87:0.009843661,((seq7302_size=428_counts=83:0.002395605,seq10502_size=428_counts=46:5e-09)0.872:0.004883554,seq6888_size=428_counts=90:0.004883321)0.301:0.002427364)0.851:6e-09)0.747:0.002329914)0.531:0.002428576,(seq18009_size=428_counts=14:0.020050211,(seq11059_size=428_counts=43:0.009630229,seq13832_size=428_counts=28:0.002659884)0.308:0.00231859)0.888:0.005111741)0.754:0.002498251)0.779:0.002338332,((seq6706_size=428_counts=94:0.005640981,seq13062_size=428_counts=31:0.006648672)0.789:0.004842988,seq14751_size=428_counts=24:0.006653839)0.746:0.003238233)0.753:0.002440293,(((seq17221_size=428_counts=16:0.009837407,seq19045_size=428_counts=11:0.002599784)0.429:0.002847659,(seq17600_size=428_counts=15:0.005440265,(seq10978_size=428_counts=43:0.002466318,seq6876_size=428_counts=90:0.012496889)0.870:0.007019907)0.923:0.009931646)0.776:0.003401245,((seq6338_size=428_counts=103:0.009878797,seq10210_size=428_counts=49:5e-09)0.873:0.005967382,seq8810_size=428_counts=62:0.006314066)0.445:0.002531853)0.863:0.006255409)0.889:0.005026942,(seq13157_size=428_counts=31:5e-09,((seq5353_size=428_counts=131:0.004864002,seq14340_size=428_counts=26:0.00245746)0.917:0.007432157,seq15560_size=428_counts=21:0.004911774)0.765:0.004928033)0.890:0.007389697)0.758:0.003261063,seq2873_size=428_counts=318:0.00960324)0.895:0.00959527)0.727:0.002454012,((((((seq18931_size=428_counts=11:0.007101141,(seq17121_size=428_counts=16:0.007174106,seq17217_size=428_counts=16:0.002679812)0.958:0.010223354)0.751:0.002722702,((seq16486_size=428_counts=18:0.012369398,(seq11854_size=428_counts=38:0.004852825,seq14017_size=428_counts=27:5e-09)0.526:0.004862227)0.752:0.002431499,(((seq4106_size=428_counts=193:0.0,seq11464_size=428_counts=40:0.0):0.002432137,seq8281_size=428_counts=68:0.007334125)0.872:5e-09,((seq13819_size=428_counts=28:0.012079217,seq6789_size=428_counts=92:0.003520597)0.824:0.006636946,seq5987_size=428_counts=111:0.02313952)0.912:5e-09)0.907:0.002421235)0.768:5e-09)0.761:0.002365404,(seq5520_size=428_counts=126:0.004859602,(seq129_size=428_counts=10014:5e-09,(seq5611_size=428_counts=123:5e-09,(seq12936_size=428_counts=32:0.004930114,(seq5456_size=428_counts=128:0.009843562,seq9136_size=428_counts=58:6e-09)0.640:0.004925908)0.792:0.002395371)0.844:0.002400621)0.797:5e-09)0.797:0.002469362)0.835:0.006242775,seq9306_size=428_counts=57:0.022960252)0.871:0.006424651,(seq10879_size=428_counts=44:0.004694771,(seq8982_size=428_counts=60:5e-09,seq10398_size=428_counts=47:0.004855032)0.883:0.005099926)0.936:0.010002466)0.757:0.003955746,(seq17703_size=428_counts=14:0.003257629,(((seq15933_size=428_counts=20:0.002427392,(seq9023_size=428_counts=59:0.0024274,seq15501_size=428_counts=21:0.002434621)0.732:0.002459867)0.795:0.002434622,seq4118_size=428_counts=192:0.002416536)0.000:5e-09,(seq2984_size=428_counts=302:0.0,seq18428_size=428_counts=13:0.0):6e-09)0.614:0.001565565)0.356:0.007465836)0.937:0.011739636)0.883:0.005149265,(seq17718_size=428_counts=14:0.009977517,(seq8377_size=428_counts=67:0.012891101,seq15685_size=428_counts=20:0.004552973)0.983:0.018399189)0.957:0.015011902)0.716:0.002398114)0.991:0.02129363,seq14835_size=428_counts=23:0.03207936)0.782:0.004322717,(seq5798_size=428_counts=116:0.025932048,((seq9297_size=428_counts=57:0.011338061,((seq500_size=428_counts=2864:5e-09,(seq15407_size=428_counts=21:0.007385446,(seq9600_size=428_counts=54:5e-09,seq10652_size=428_counts=45:0.002402954)0.741:0.002384264)0.803:0.002448542)0.995:0.020927901,seq13607_size=428_counts=29:0.005493963)0.777:0.00599406)0.993:0.035824601,(seq12102_size=428_counts=36:0.004623838,seq14200_size=428_counts=26:0.018044259)0.996:0.032711608)0.656:0.002213794)0.868:0.005274514)0.832:0.006011189,((seq5861_size=428_counts=114:0.002400641,seq18049_size=428_counts=14:5e-09)0.994:0.036774788,(((seq11646_size=428_counts=39:0.002486513,seq12363_size=428_counts=35:0.002371427)0.970:0.015027826,(((seq9310_size=428_counts=56:0.02037843,seq17837_size=428_counts=14:0.002375816)0.742:0.002532601,(seq8081_size=428_counts=71:0.004726709,seq9072_size=428_counts=59:0.007595959)0.975:0.015386312)0.883:0.004872239,(((seq14217_size=428_counts=26:5e-09,(seq12850_size=428_counts=32:5e-09,seq12548_size=428_counts=34:0.004894319)0.914:0.004862098)0.981:0.015123685,((seq10300_size=428_counts=48:0.007355648,(seq4671_size=428_counts=161:0.009461308,seq16388_size=428_counts=18:0.00361416)0.870:0.006741516)0.725:5e-09,((seq10047_size=428_counts=50:0.002396115,(seq9569_size=428_counts=54:0.007298084,seq14630_size=428_counts=24:0.007309946)0.964:5e-09)0.970:5e-09,(((seq4337_size=428_counts=179:0.0,seq6622_size=428_counts=96:0.0):5e-09,(seq18611_size=428_counts=12:0.008421679,seq19251_size=428_counts=11:0.008428013)0.782:0.005067557)0.665:0.001579112,seq12996_size=428_counts=31:0.00652527)0.855:0.006513858)0.946:0.007347675)0.575:0.004827598)0.902:0.007444627,(seq9821_size=428_counts=52:0.009767881,((seq5582_size=428_counts=124:5e-09,(seq8461_size=428_counts=66:5e-09,seq11790_size=428_counts=38:0.002397676)0.941:0.004866871)0.371:0.002406087,seq8118_size=428_counts=70:0.01228593)0.164:5e-09)0.424:5e-09)0.882:0.004869888)0.933:0.007761474)0.754:0.002473623,seq13142_size=428_counts=31:0.00978617)0.910:0.008363367)0.828:0.008862037)0.993:0.036574186)0.963:0.016154376,(((seq11705_size=426_counts=38:0.010204222,(seq14443_size=426_counts=25:5e-09,(((seq9191_size=426_counts=58:0.007707743,(seq7339_size=426_counts=82:0.005148608,seq11005_size=426_counts=43:0.002490341)0.886:0.005112124)0.746:0.002569934,(seq8749_size=426_counts=62:0.001948567,seq10631_size=426_counts=45:0.019067708)0.917:0.008255512)0.790:0.002581016,(seq18449_size=426_counts=13:0.007599781,(((((seq16394_size=426_counts=18:0.00797705,(seq6217_size=426_counts=105:0.002573981,seq13389_size=426_counts=30:0.002477895)0.741:0.00218651)0.967:0.013160852,seq13254_size=426_counts=30:0.003688811)0.872:0.006961222,seq9244_size=426_counts=57:0.007601064)0.881:5e-09,((((seq11945_size=426_counts=37:5e-09,seq12020_size=426_counts=37:0.018437287)0.982:0.018145479,seq18516_size=426_counts=12:0.010237825)0.796:5e-09,((seq12938_size=426_counts=32:5e-09,(seq6018_size=426_counts=110:0.002515587,seq7564_size=426_counts=78:0.002499934)0.887:0.005051579)0.806:0.002505985,(((seq5889_size=426_counts=114:5e-09,seq14238_size=426_counts=26:0.005003552)0.944:0.005035861,seq10180_size=426_counts=49:0.007575476)0.774:5e-09,seq10772_size=426_counts=44:5e-09)0.792:0.002514766)0.796:0.002518345)0.798:0.002494905,(seq15255_size=426_counts=22:0.007644768,(seq8065_size=426_counts=71:0.00509537,(((seq4146_size=426_counts=190:0.005098675,seq16466_size=426_counts=18:0.002491436)0.966:0.010306944,((seq7352_size=426_counts=82:0.002528838,(seq13190_size=426_counts=31:0.002506739,(seq12092_size=426_counts=36:5e-09,((seq12651_size=426_counts=33:0.0,seq18351_size=426_counts=13:0.0):0.002505937,seq15894_size=426_counts=20:5e-09)0.886:0.002505952)0.775:0.002500026)0.909:0.005060997)0.817:6e-09,(((seq9672_size=426_counts=53:5e-09,seq12855_size=426_counts=32:0.00504282)0.742:0.005057383,seq11565_size=426_counts=39:5e-09)0.787:6e-09,(seq5457_size=426_counts=128:0.007631458,seq3102_size=426_counts=286:0.005063746)0.133:0.002492775)0.907:0.007632078)0.829:0.005058688)0.748:5e-09,((seq8345_size=426_counts=67:0.010262889,(seq10702_size=426_counts=45:5e-09,(seq11181_size=426_counts=42:0.007601135,seq15089_size=426_counts=22:0.002493171)0.901:5e-09)0.875:5e-09)0.783:0.002533511,(seq13034_size=426_counts=31:0.002499919,seq18106_size=426_counts=13:5e-09)0.980:0.012961856)0.753:0.002508157)0.788:0.002547572)0.783:0.002500404)0.762:0.002559966)0.902:0.005106307)0.812:0.004112319,(seq10973_size=426_counts=43:5e-09,(seq5726_size=426_counts=119:0.005107052,seq15996_size=426_counts=19:0.007745718)0.861:0.005108749)0.894:0.007068059)0.550:0.004086521)0.895:5e-09)0.979:0.007630727)0.786:0.002499386)0.734:0.002463534,seq14453_size=426_counts=25:0.007758188)0.988:0.026206238,((((seq3951_size=428_counts=202:0.007337044,(seq16542_size=428_counts=18:5e-09,(seq4447_size=428_counts=173:0.002410539,seq18086_size=428_counts=13:5e-09)0.919:0.002406187)0.269:5e-09)0.840:0.00484748,seq16775_size=428_counts=17:5e-09)0.852:0.002405287,seq7870_size=428_counts=74:5e-09)0.946:0.017970919,((((seq13550_size=428_counts=29:5e-09,seq19237_size=428_counts=11:0.012384875)0.945:0.009924835,seq13737_size=428_counts=28:0.002416923)0.861:0.008065893,seq4603_size=428_counts=165:0.002135897)0.316:0.00876687,seq14270_size=428_counts=26:0.055679355)0.856:0.013517104)0.687:0.018935605)0.000:6e-09)0.820:0.022511178,(((seq16571_size=428_counts=18:0.002431216,seq16607_size=428_counts=17:0.002400059)0.851:0.002407132,(seq17540_size=428_counts=15:0.017366477,(seq13267_size=428_counts=30:0.004840458,seq18595_size=428_counts=12:0.004893404)0.562:0.002480086)0.351:5e-09)0.963:0.018199283,((seq12336_size=426_counts=35:0.018554606,(seq8079_size=426_counts=71:0.002502474,((seq6093_size=426_counts=109:0.0,seq14444_size=426_counts=25:0.0):5e-09,seq2422_size=426_counts=405:0.002499935)0.428:5e-09)0.748:0.002693452)0.978:0.019681894,((seq17426_size=428_counts=15:0.020316791,(seq5959_size=428_counts=112:0.006998989,seq19246_size=428_counts=11:0.010244853)0.720:0.00664157)0.192:0.005659477,(((seq12707_size=428_counts=33:5e-09,seq6606_size=426_counts=97:0.024099651)0.852:0.004401551,((seq17384_size=428_counts=15:0.004821469,(seq12592_size=428_counts=33:0.009923753,(seq14501_size=428_counts=25:5e-09,(seq7860_size=428_counts=74:0.007367018,seq18330_size=428_counts=13:5e-09)0.949:0.004841564)0.904:5e-09)0.903:0.004952215)0.770:0.002446425,((seq16685_size=428_counts=17:0.011258464,seq17699_size=428_counts=14:0.011384432)0.731:0.006343781,((seq8018_size=428_counts=71:0.006355781,seq18102_size=428_counts=13:0.009185861)0.882:0.008035002,(seq6575_size=428_counts=98:0.009921634,(((seq18743_size=428_counts=12:0.002406792,((seq4937_size=428_counts=149:0.01209448,(seq12057_size=428_counts=36:0.002394634,seq14575_size=428_counts=25:0.002418076)0.773:0.003935057)0.777:0.003685502,((seq15265_size=428_counts=22:0.006243943,seq18968_size=428_counts=11:0.014648618)0.881:0.009469591,(seq10205_size=428_counts=49:0.002397663,seq14931_size=428_counts=23:5e-09)0.744:0.00292468)0.916:0.00950501)0.708:5e-09)0.778:0.002421854,seq18825_size=428_counts=12:0.004879084)0.769:0.002410222,((seq16014_size=428_counts=19:0.004727409,((seq11380_size=428_counts=40:0.004690748,(seq13206_size=428_counts=31:0.015446009,((seq13325_size=428_counts=30:5e-09,(seq8662_size=428_counts=63:5e-09,seq18754_size=428_counts=12:0.007293195)0.995:0.017568554)0.862:0.005213177,((seq7229_size=428_counts=84:5e-09,(seq4722_size=428_counts=159:5e-09,seq5628_size=428_counts=122:0.002406182)0.867:0.004839933)0.980:0.019936491,(((seq13099_size=427_counts=31:0.002443312,(seq3656_size=427_counts=227:0.007327984,seq16488_size=427_counts=18:5e-09)0.938:0.007372688)0.904:0.007424886,((seq9837_size=427_counts=52:0.004830203,seq16346_size=427_counts=18:5e-09)0.850:0.002413555,seq15920_size=427_counts=20:6e-09)0.798:0.002410831)0.554:0.002439917,(seq4940_size=427_counts=149:0.002413583,seq14798_size=427_counts=24:5e-09)0.723:6e-09)0.945:0.014443478)0.930:0.01139246)0.830:0.004831043)0.908:0.007528075)0.958:0.012382794,(seq7059_size=428_counts=87:0.002411062,(seq18532_size=428_counts=12:0.002416196,seq12144_size=428_counts=36:0.004854023)0.436:5e-09)0.722:0.003514506)0.874:0.006813571)0.974:0.012666169,(seq13068_size=428_counts=31:0.002383585,(seq16898_size=428_counts=17:0.012273408,(seq1877_size=428_counts=570:0.002406155,seq19184_size=428_counts=11:6e-09)0.645:6e-09)0.947:0.007455079)0.771:0.002493808)0.745:0.002425797)0.892:0.004917927)0.764:0.003661189)0.210:0.00821377)0.907:0.013291674)0.736:0.002987557)0.616:0.004966075,seq3456_size=428_counts=247:0.014610222)0.782:0.00480754)0.710:0.007433123)0.865:0.010261035)0.853:0.014762962)0.991:0.066325992)0.870:0.033321906)0.131:0.007344347,((seq18842_size=402_counts=12:0.060686927,(seq2361_size=402_counts=421:0.003309879,((seq16397_size=402_counts=18:0.020603229,seq18422_size=402_counts=13:6e-09)0.855:0.028046906,(seq6779_size=402_counts=93:0.027283504,seq9660_size=402_counts=53:0.035206608)0.971:0.037320266)0.717:0.021655632)0.951:0.040137568)0.964:0.065180181,(seq15650_size=410_counts=21:0.073059845,(seq12243_size=404_counts=35:0.076591723,(seq12743_size=406_counts=33:5e-09,seq13918_size=406_counts=27:0.032460887)0.930:0.067402772)0.994:0.129193666)0.451:0.02318467)0.954:0.064645644)0.812:0.031739208,((seq7767_size=428_counts=75:0.056829047,((seq11094_size=428_counts=42:0.020290084,seq12625_size=428_counts=33:0.050119872)0.971:0.03536948,(((((seq10586_size=401_counts=46:0.007040864,seq18433_size=401_counts=13:0.003501612)0.771:0.003491471,seq6694_size=401_counts=95:5e-09)0.852:0.003495494,seq3949_size=401_counts=203:5e-09)0.998:0.0573924,((seq8595_size=401_counts=64:0.007561662,seq16116_size=401_counts=19:0.006649632)0.951:0.018302964,((seq5495_size=401_counts=127:5e-09,seq6594_size=401_counts=97:0.00348923)0.970:0.01831623,seq13072_size=401_counts=31:0.010432525)0.000:5e-09)0.612:0.018275201)0.999:0.074022301,((((seq7266_size=428_counts=84:5e-09,(seq14385_size=428_counts=25:0.023008325,(seq15243_size=428_counts=22:0.005295594,seq15375_size=428_counts=22:0.003083806)0.879:0.008608185)0.862:0.005944646)1.000:0.042075567,seq15764_size=428_counts=20:5e-09)0.673:0.005520765,seq14319_size=428_counts=26:0.002879391)0.949:0.025284271,(seq13778_size=428_counts=28:0.084272812,(seq2270_size=428_counts=444:7.487e-06,seq14048_size=428_counts=27:0.011294987)1.000:0.066724937)0.683:0.004227794)0.900:0.026061908)0.588:0.007120486)0.816:0.029474109)1.000:0.168224637,(((seq15356_size=427_counts=22:0.002283219,(seq12100_size=427_counts=36:0.002486267,seq8773_size=427_counts=62:0.012340317)0.232:5.9288e-05)0.998:0.089877978,(seq18529_size=427_counts=12:5e-09,((((seq13874_size=427_counts=27:0.006689301,(seq9474_size=427_counts=55:0.020664444,seq14398_size=427_counts=25:0.015865032)0.930:0.014279751)0.938:0.014338587,seq18415_size=427_counts=13:0.008802823)0.676:0.004135927,seq14773_size=427_counts=24:0.024906775)0.992:0.025832789,(((((seq6709_size=427_counts=94:0.002395601,seq14320_size=427_counts=26:5e-09)0.938:0.012574815,(seq6596_size=427_counts=97:0.004332235,(seq11435_size=427_counts=40:5e-09,(seq6321_size=427_counts=103:0.002428478,seq12858_size=427_counts=32:0.002395808)0.863:0.004871515)0.835:0.008113148)0.812:0.007545565)0.930:0.012825791,seq13804_size=427_counts=28:0.005056076)0.516:0.002549094,(seq16671_size=427_counts=17:0.002681237,((seq10353_size=427_counts=48:0.002261848,(seq14211_size=427_counts=26:0.004853034,seq13184_size=427_counts=31:0.002422949)0.759:0.002579083)0.988:0.030503992,seq18690_size=427_counts=12:0.020303461)0.794:0.009941907)0.972:0.020210958)0.824:0.004974922,((seq13203_size=427_counts=31:0.005903958,((seq10286_size=427_counts=48:0.003670513,(seq12478_size=427_counts=34:0.004758574,(seq1698_size=427_counts=651:5e-09,seq4352_size=427_counts=178:0.002394666)0.571:0.000296776)0.787:0.003548825)0.968:0.010601594,(seq17532_size=427_counts=15:0.004582139,seq13968_size=427_counts=27:0.012275507)0.000:5e-09)0.944:0.008069858)0.877:0.006441334,((seq13083_size=427_counts=31:6e-09,(seq11776_size=427_counts=38:0.014947784,seq10264_size=427_counts=48:0.00241652)0.910:5e-09)0.946:0.004810482,seq18368_size=427_counts=13:5e-09)0.764:0.002556356)0.754:0.002404573)0.768:0.005146098)0.771:0.010180329)0.950:0.039890406)0.974:0.049420764,(seq15382_size=428_counts=22:0.094799581,((seq9054_size=427_counts=59:5e-09,seq11046_size=427_counts=43:0.00488216)0.963:0.028156516,(((seq17754_size=423_counts=14:5e-09,seq18668_size=423_counts=12:0.007574719)0.774:0.006863704,(seq14612_size=423_counts=24:0.009237368,seq16534_size=423_counts=18:0.020520101)0.925:0.014042568)0.927:0.021854012,(((seq7188_size=427_counts=85:0.004920792,((((((((((seq9699_size=427_counts=53:0.00263502,seq14182_size=427_counts=26:0.011853655)0.766:0.002665552,seq15538_size=427_counts=21:5e-09)0.921:0.001645161,(seq14586_size=427_counts=25:0.007458513,seq13599_size=427_counts=29:0.002446616)0.769:0.001539024)0.740:0.001159314,((seq14930_size=427_counts=23:0.009812701,(seq6523_size=427_counts=99:0.020246657,seq17365_size=427_counts=15:0.004868052)0.256:6e-09)0.844:0.006181838,seq14833_size=427_counts=23:0.007060442)0.883:0.006972626)0.899:0.005363088,((seq7609_size=427_counts=77:0.004759397,seq11543_size=427_counts=39:0.007170907)0.815:5e-09,(seq15694_size=427_counts=20:5e-09,(seq15027_size=427_counts=23:5e-09,seq17447_size=427_counts=15:0.002410568)0.995:0.012389389)0.968:0.010096714)0.181:0.00503795)0.884:5e-09,((seq5923_size=427_counts=113:6e-09,seq17983_size=427_counts=14:0.012442023)0.949:0.009372874,((seq16033_size=427_counts=19:5e-09,(seq2617_size=427_counts=364:0.01484059,seq18165_size=427_counts=13:0.001388855)0.742:0.001132825)0.951:0.005012983,((seq5220_size=427_counts=137:0.007588132,seq16631_size=427_counts=17:0.002245109)0.902:0.007498943,seq11683_size=427_counts=39:0.009819805)0.370:5e-09)0.767:0.003682519)0.858:0.006775716)0.804:0.002391428,(seq14491_size=427_counts=25:5e-09,seq17729_size=427_counts=14:0.004843228)0.909:0.007357086)0.899:0.005096643,(((seq9237_size=423_counts=57:0.015627079,(seq18537_size=427_counts=12:0.017060411,(seq6672_size=427_counts=95:5e-09,(seq16677_size=427_counts=17:0.010396835,seq6832_size=427_counts=91:0.00194289)0.974:0.012984276)0.783:0.00854872)0.671:0.004557193)0.405:5e-09,(seq17218_size=427_counts=16:0.007309027,(seq6065_size=427_counts=109:6e-09,seq14993_size=427_counts=23:0.002406162)0.748:5e-09)0.951:0.010237107)0.913:0.007491881,seq14722_size=427_counts=24:5e-09)0.664:5e-09)0.927:0.007372123,((seq10711_size=427_counts=45:0.007353904,seq9661_size=427_counts=53:6e-09)0.568:0.000631925,(seq5685_size=427_counts=120:5e-09,(seq12582_size=427_counts=34:0.006998234,seq16591_size=427_counts=18:0.023869559)0.931:0.010458089)0.852:0.00450004)0.516:0.004634588)0.781:0.002576588,(seq6549_size=427_counts=98:0.000973105,(((seq17934_size=427_counts=14:5e-09,seq15456_size=427_counts=21:0.007249477)0.979:0.009898678,seq14129_size=427_counts=26:0.004861499)0.196:5e-09,seq6563_size=427_counts=98:5e-09)0.969:0.009594098)0.754:0.001581506)0.978:0.015148018)0.758:0.004432909,((seq12079_size=427_counts=36:5e-09,(seq12167_size=427_counts=36:0.015286622,seq16795_size=427_counts=17:0.007547393)0.830:0.004725184)0.000:5e-09,(seq5387_size=427_counts=130:5e-09,(seq12121_size=427_counts=36:0.009916135,(seq11381_size=427_counts=40:5e-09,(seq19155_size=427_counts=11:0.002406173,seq17984_size=427_counts=14:0.002400621)0.891:5e-09)0.980:5e-09)0.985:0.009744233)0.915:0.004822663)0.888:0.008339951)0.781:0.012356354,(seq16003_size=427_counts=19:5e-09,(seq17748_size=427_counts=14:0.012647165,seq17320_size=427_counts=15:0.007354819)0.863:0.005046649)0.914:0.014374291)0.779:0.014950281)0.927:0.024755357)0.797:0.016114235)0.937:0.031326454)0.762:0.020609819)0.915:0.031768942)0.283:0.014734568)0.897:0.027887631,((seq7634_size=405_counts=77:0.09932427,(seq5893_size=403_counts=114:0.033038921,seq6768_size=404_counts=93:0.024912485)0.981:0.090585524)0.972:0.101271512,(seq15716_size=428_counts=20:0.223694966,(seq5216_size=402_counts=137:0.062645082,seq9779_size=403_counts=52:0.113165077)0.839:0.023516053)0.592:0.025061641)0.713:0.027823582)0.678:0.012395212)0.834:0.01907477,((((seq12518_size=428_counts=34:0.003234613,(seq19161_size=428_counts=11:0.010264284,(seq19098_size=428_counts=11:0.007577835,(seq5454_size=428_counts=128:0.007556438,(seq16630_size=428_counts=17:0.002450724,seq17925_size=428_counts=14:5e-09)0.932:0.007634043)0.724:0.002458969)0.832:0.004954162)0.910:0.01498045)0.926:0.053024981,seq16129_size=420_counts=19:0.428272289)0.824:0.037839889,(((((seq7061_size=429_counts=87:0.071884276,(seq11210_size=429_counts=42:0.014829947,(seq16228_size=428_counts=19:0.021400744,(seq5712_size=429_counts=119:0.015672356,(seq9968_size=428_counts=50:0.021340078,seq6847_size=428_counts=91:0.018726087)0.707:0.001746989)0.885:0.014032225)0.990:0.035937916)0.000:5e-09)0.924:0.021422738,((((seq15977_size=428_counts=19:0.026711991,(seq11926_size=428_counts=37:0.023095637,(seq15780_size=428_counts=20:0.008027408,(seq14920_size=428_counts=23:0.004968051,seq18648_size=428_counts=12:0.004954007)0.744:0.001832591)0.980:0.02443761)0.280:0.004517)0.783:0.006896908,((seq18198_size=429_counts=13:0.035723001,(seq11093_size=428_counts=42:0.028224197,((seq13988_size=428_counts=27:0.021934061,(seq13316_size=428_counts=30:5e-09,(seq8765_size=428_counts=62:5e-09,seq12471_size=428_counts=34:0.002431671)0.995:0.023412957)0.788:0.010106564)0.832:0.012128265,(seq8971_size=428_counts=60:0.020685134,seq12087_size=428_counts=36:0.039662389)0.942:0.020091224)0.917:0.016026227)0.915:0.014312278)0.930:0.017916067,((seq4249_size=428_counts=184:0.00990878,seq14959_size=428_counts=23:6e-09)0.989:0.030459473,(seq2362_size=428_counts=420:0.017531837,seq11299_size=428_counts=41:0.016102387)0.869:0.010736115)0.929:0.018511478)0.913:0.017309071)0.913:0.021308972,((seq15397_size=428_counts=21:5e-09,(seq11102_size=428_counts=42:0.002437123,(seq7161_size=428_counts=85:0.002445828,(seq13949_size=428_counts=27:0.0,seq15681_size=428_counts=20:0.0,seq16890_size=428_counts=17:0.0):0.002428398)0.756:0.004906201)0.000:5e-09)0.962:0.021452921,(seq14716_size=428_counts=24:0.004601312,(seq6154_size=428_counts=107:0.007392211,seq19078_size=428_counts=11:6e-09)0.777:0.00281221)0.957:0.015942564)0.599:0.009049089)0.999:0.046205445,(((seq16732_size=428_counts=17:0.040657262,(seq1346_size=428_counts=900:5e-09,seq11952_size=428_counts=37:0.0073871)0.971:0.0236743)0.895:0.013930144,(((seq13164_size=428_counts=31:5e-09,seq18769_size=428_counts=12:0.017865228)0.846:0.00534823,(seq12406_size=428_counts=34:0.015262162,(seq7026_size=428_counts=88:0.002472348,((seq13762_size=428_counts=28:0.002424898,seq15654_size=428_counts=21:5e-09)0.941:0.010025761,seq17289_size=428_counts=16:5e-09)0.865:0.004902442)0.898:0.007537013)0.830:0.007566692)0.976:0.023447298,(((seq18269_size=428_counts=13:0.006152697,(seq9698_size=428_counts=53:0.00541379,seq14591_size=428_counts=25:0.007605908)0.962:0.019494865)0.894:0.013810557,((((seq12699_size=428_counts=33:0.002424853,seq17623_size=428_counts=15:6e-09)0.978:0.024793732,((seq5119_size=428_counts=141:0.019791835,(seq11424_size=429_counts=40:0.023501211,((((seq3304_size=429_counts=263:0.002463053,(seq15015_size=429_counts=23:0.009947595,((seq14934_size=429_counts=23:0.004937647,(seq4158_size=429_counts=189:0.002421607,(seq8023_size=429_counts=71:5e-09,(((seq11698_size=429_counts=38:0.0,seq13751_size=429_counts=28:0.0):0.002421624,(seq1003_size=429_counts=1331:5e-09,seq4805_size=429_counts=155:0.002408722)0.641:5e-09)0.885:0.002421611,seq14405_size=429_counts=25:5e-09)0.567:0.002405619)0.769:5e-09)0.794:0.004958719)0.764:0.00235637,seq16524_size=429_counts=18:0.004918581)0.781:0.002492412)0.765:0.002419862)0.865:0.006105716,(seq16011_size=429_counts=19:0.004887746,(seq18304_size=429_counts=13:5e-09,(seq7579_size=429_counts=78:5e-09,((seq831_size=429_counts=1619:0.008479908,(seq1748_size=429_counts=631:5e-09,seq4093_size=429_counts=194:0.002399786)0.659:0.002500121)0.922:0.011412602,(seq14384_size=429_counts=25:0.002405528,seq15862_size=429_counts=20:5e-09)0.336:5e-09)0.793:0.004834338)0.980:0.009926198)0.908:0.004877901)0.763:0.003776921)0.880:0.008369713,(((seq4605_size=429_counts=165:5e-09,seq18118_size=429_counts=13:0.004834836)0.874:0.006836727,(seq11890_size=429_counts=37:0.00701307,(seq9176_size=429_counts=58:0.003079152,seq15820_size=429_counts=20:0.011878664)0.527:0.007585442)0.716:0.003352648)0.475:0.010866883,((seq14137_size=430_counts=26:0.010309506,(((seq9066_size=429_counts=59:0.004861778,(seq1465_size=429_counts=804:0.00743847,(seq7277_size=429_counts=83:5e-09,seq18471_size=429_counts=12:0.004834352)0.630:0.004895734)0.049:0.004895263)0.780:5e-09,seq11425_size=429_counts=40:6e-09)0.925:0.01055974,(seq19188_size=429_counts=11:5e-09,(seq17394_size=429_counts=15:0.007369264,seq18481_size=429_counts=12:0.004834356)0.764:5e-09)0.963:0.013483074)0.914:5e-09)0.821:0.014411312,(seq10162_size=429_counts=49:0.011796814,((seq10628_size=429_counts=45:0.005691168,seq16610_size=429_counts=17:0.010098098)0.863:0.006895842,(((seq7006_size=429_counts=88:0.00241176,(seq11798_size=429_counts=38:5e-09,seq9796_size=429_counts=52:0.00989546)0.845:0.002403614)0.692:6e-09,(seq4164_size=429_counts=189:0.002411186,seq15360_size=429_counts=22:5e-09)0.932:0.004903916)0.887:0.004912548,((seq11088_size=429_counts=42:5e-09,seq12254_size=429_counts=35:0.00729076)0.935:0.007346878,((seq11070_size=429_counts=42:5e-09,(seq15773_size=429_counts=20:0.002388502,seq18003_size=429_counts=14:0.007370919)0.781:0.002444759)0.892:5e-09,seq14985_size=429_counts=23:0.004845486)0.810:0.009870089)0.746:0.002387051)0.891:0.008027533)0.759:0.002412887)0.892:0.008103459)0.000:5e-09)0.927:0.010957006)0.977:0.020197383,(seq13479_size=429_counts=29:0.003252352,((seq11537_size=429_counts=39:5e-09,((seq11922_size=429_counts=37:0.002358455,seq17071_size=429_counts=16:0.002498153)0.920:0.010322469,seq16563_size=429_counts=18:0.004841657)0.973:0.01285352)0.976:0.018439915,((seq18093_size=430_counts=13:5e-09,seq15506_size=430_counts=21:0.020081046)0.834:0.009412252,((seq10704_size=429_counts=45:0.004873838,((seq11130_size=429_counts=42:5e-09,seq14600_size=429_counts=24:0.002403918)0.853:5e-09,seq4274_size=429_counts=182:0.007272338)0.898:0.004882514)0.669:6e-09,((seq8900_size=429_counts=61:0.007570971,(seq5650_size=429_counts=121:0.001304081,seq6492_size=429_counts=99:0.00129924)0.918:0.007372005)0.650:0.001213471,((((seq13371_size=429_counts=30:5e-09,(seq11089_size=429_counts=42:5e-09,(seq7032_size=429_counts=87:0.00240927,seq13175_size=429_counts=31:0.004836475)0.800:0.002402559)0.924:0.004871473)0.864:0.002403907,seq15797_size=429_counts=20:5e-09)0.779:0.002398771,seq16837_size=429_counts=17:0.004838462)0.895:0.004838505,(seq9963_size=429_counts=50:0.0,seq14037_size=429_counts=27:0.0,seq19204_size=429_counts=11:0.0):6e-09)0.924:0.007194538)0.754:0.001213152)0.878:0.005392743)0.441:0.003912564)0.851:0.005297849)0.921:0.01161556)0.761:0.003829885)0.930:0.01483898)0.589:0.017372865,seq13746_size=428_counts=28:0.027723541)0.793:0.008693966)0.882:0.009020664,(seq13940_size=428_counts=27:0.010185519,seq15489_size=428_counts=21:0.012507118)0.857:0.005573703)0.384:0.002254238,seq14380_size=428_counts=25:0.012843006)0.778:0.006855088)0.752:0.006048889,seq4631_size=429_counts=164:0.023172176)0.793:0.017129808)0.822:0.008805047)0.716:0.006521534,((((((seq11001_size=427_counts=43:5e-09,(seq10483_size=427_counts=47:0.002440886,seq16601_size=427_counts=17:5e-09)0.883:0.002451541)0.797:0.002436054,seq18876_size=427_counts=12:0.002471239)0.777:0.002465562,(((seq10792_size=427_counts=44:0.0,seq16235_size=427_counts=19:0.0):5e-09,seq12479_size=427_counts=34:0.002435246)0.728:0.001308231,(seq8308_size=427_counts=68:0.014883614,(seq4723_size=427_counts=159:0.025993394,(seq12508_size=427_counts=34:0.012011277,seq15853_size=427_counts=20:0.008376737)0.831:0.009559514)0.282:0.003430762)0.974:0.016859136)0.735:0.001231418)0.540:9.7999e-05,(seq5187_size=427_counts=139:5e-09,(seq9316_size=427_counts=56:0.002470252,seq13437_size=427_counts=29:0.002459077)0.804:0.002450159)0.864:0.004903696)0.886:0.004887177,((((seq10869_size=427_counts=44:0.002463989,(seq7987_size=427_counts=72:0.001625011,seq12248_size=427_counts=35:0.001624312)0.788:0.001625943)0.796:0.002475946,(seq5045_size=427_counts=144:0.004944368,(seq9544_size=427_counts=54:0.0,seq13644_size=427_counts=28:0.0):5e-09)0.706:0.004968276)0.802:0.002473103,((seq10842_size=427_counts=44:0.001289293,(seq7546_size=427_counts=78:0.004995116,seq11944_size=427_counts=37:0.005012909)0.751:0.001243195)0.895:0.009221154,((((seq6074_size=427_counts=109:0.0,seq14147_size=427_counts=26:0.0):5e-09,((seq12740_size=427_counts=33:0.002440885,seq17323_size=427_counts=15:6e-09)0.878:0.006684314,seq7475_size=427_counts=80:0.001578234)0.857:0.006678158)0.881:0.005014196,(seq18953_size=427_counts=11:0.010059984,(seq11525_size=427_counts=39:0.002451559,seq18091_size=427_counts=13:5e-09)0.525:5e-09)0.765:0.002391086)0.808:0.005011971,((seq10157_size=427_counts=49:0.002451567,(seq13624_size=427_counts=29:5e-09,(seq9626_size=427_counts=53:5e-09,seq7838_size=427_counts=74:0.00493771)0.844:0.002440908)0.933:0.004944335)0.708:5e-09,seq14637_size=427_counts=24:5e-09)0.849:5e-09)0.785:0.002732738)0.802:0.002840732)0.893:0.004956488,((seq14976_size=427_counts=23:0.002438977,(seq11736_size=427_counts=38:5e-09,seq8681_size=427_counts=63:0.002437567)0.492:5e-09)0.361:0.002439744,seq13722_size=427_counts=28:0.010076925)0.859:5e-09)0.858:5e-09)0.981:0.044546421,(seq7797_size=428_counts=75:0.03071182,(seq11846_size=428_counts=38:0.002434747,seq12822_size=428_counts=32:5e-09)0.880:0.017601655)0.732:0.03878987)0.978:0.043702361)0.928:0.018017246)0.896:0.015898671)0.162:0.011432775,(((seq18972_size=429_counts=11:0.063534026,(((seq13008_size=429_counts=31:0.010047797,seq10583_size=430_counts=46:0.009969362)0.621:0.004857381,seq7919_size=430_counts=73:5e-09)0.886:0.006979927,((seq4131_size=429_counts=190:0.007544424,seq18074_size=429_counts=13:0.002298638)0.924:0.008463836,seq3654_size=430_counts=227:0.004282094)0.753:0.002596838)0.940:0.024358303)0.000:0.006112883,(((seq6183_size=429_counts=106:0.0,seq7947_size=429_counts=73:0.0):0.013516098,(seq5375_size=429_counts=130:0.005710717,seq14370_size=429_counts=25:0.011550947)0.827:0.005270872)0.983:0.025476918,(seq14688_size=428_counts=24:0.042949995,seq16638_size=430_counts=17:0.038192893)0.826:0.008237607)0.954:0.013048186)0.942:0.01586076,((seq11875_size=428_counts=37:0.036013489,(seq16468_size=428_counts=18:0.027460949,((seq18645_size=429_counts=12:0.002426637,(seq15185_size=429_counts=22:0.004889822,(seq14053_size=429_counts=27:0.004826698,seq19285_size=428_counts=11:0.007294415)0.768:5e-09)0.781:0.002408408)0.921:0.017139444,((seq17233_size=429_counts=16:0.004654555,(((seq15622_size=429_counts=21:5e-09,(seq9934_size=429_counts=51:0.0,seq16896_size=429_counts=17:0.0):0.012412502)0.894:0.004880309,seq18451_size=430_counts=13:5e-09)0.750:0.002366759,seq12546_size=429_counts=34:0.012567646)0.619:0.005478163)0.960:0.019076989,(seq19235_size=429_counts=11:0.041453765,seq6457_size=428_counts=100:0.036172068)0.215:0.005005739)0.766:0.012219005)0.955:0.025392615)0.917:0.017783624)0.938:0.02082143,(seq16078_size=428_counts=19:0.078336308,(seq7280_size=428_counts=83:0.022217243,((seq14341_size=428_counts=26:5e-09,(seq12873_size=428_counts=32:0.00495261,seq19191_size=428_counts=11:5e-09)0.834:0.00245703)0.727:0.002818495,(seq14813_size=429_counts=24:0.050769821,(seq11423_size=428_counts=40:5e-09,(seq9279_size=428_counts=57:0.002457978,seq12682_size=428_counts=33:5e-09)0.969:0.010003203)0.333:0.002400317)0.321:0.004830752)0.993:0.029934093)0.830:0.012780063)0.808:0.029911371)0.000:0.003442526)0.828:0.012196135)1.000:0.1126412,(seq11451_size=428_counts=40:0.119863259,((seq10204_size=428_counts=49:0.053021372,seq17738_size=428_counts=14:0.030224212)0.915:0.034469895,(((seq6015_size=429_counts=111:0.022754299,seq16331_size=429_counts=18:0.028208327)0.895:0.019012601,((seq12564_size=429_counts=34:0.005047371,seq15429_size=429_counts=21:0.009884071)0.981:0.022932692,((seq15256_size=429_counts=22:5e-09,(seq17598_size=429_counts=15:0.018332449,(seq4185_size=429_counts=188:0.01153271,seq18640_size=429_counts=12:0.005601174)0.484:0.005077611)0.940:0.01445578)0.869:0.002410825,seq17241_size=429_counts=16:5e-09)0.866:0.009094139)0.884:0.01712853)0.994:0.059641804,(seq8401_size=429_counts=66:0.036918375,seq10496_size=428_counts=46:0.115301107)0.446:0.018040195)0.877:0.025836133)0.917:0.038535069)0.661:0.030208538)0.926:0.041270026,((seq7396_size=428_counts=81:0.079732667,((((seq7595_size=416_counts=78:5e-09,((seq15932_size=416_counts=20:6e-09,((seq5399_size=405_counts=130:5e-09,seq10678_size=405_counts=45:0.003294965)0.905:5e-09,(seq5221_size=404_counts=137:0.0,seq11016_size=404_counts=43:0.0):0.020798017)0.401:0.013442053)0.836:0.005687999,seq2483_size=416_counts=392:0.020913052)0.887:5e-09)0.856:0.002809709,seq17885_size=416_counts=14:5e-09)0.788:0.005950643,((seq2138_size=416_counts=481:5e-09,(seq8371_size=416_counts=67:0.00853116,((seq10974_size=416_counts=43:0.002820945,((seq4495_size=416_counts=170:0.0,seq6072_size=416_counts=109:0.0):6e-09,seq9133_size=416_counts=58:0.002813273)0.575:5e-09)0.913:0.005701167,(((((seq8347_size=416_counts=67:5e-09,(seq7051_size=416_counts=87:0.001875265,seq13794_size=416_counts=28:0.00187642)0.928:0.001876187)0.455:0.002816508,(seq1981_size=416_counts=536:0.001876755,(seq4006_size=416_counts=199:0.002813269,seq10176_size=416_counts=49:5e-09)0.928:0.00187666)0.928:0.001875442)0.883:6e-09,((seq342_size=416_counts=4145:0.0,seq9029_size=416_counts=59:0.0):5e-09,((seq1486_size=416_counts=789:0.002809205,seq15328_size=416_counts=22:5e-09)0.853:0.00280919,seq6406_size=416_counts=101:0.002820938)0.904:5e-09)0.000:5e-09)0.908:5e-09,seq15126_size=416_counts=22:0.002810954)0.971:0.016623963,(seq10253_size=404_counts=48:0.012098248,((seq10813_size=405_counts=44:0.015119611,seq15705_size=403_counts=20:6e-09)0.884:0.009876598,seq5004_size=404_counts=146:0.038540205)0.671:5e-09)0.900:0.01056851)0.537:0.000820531)0.958:5e-09)0.837:0.002820951)0.730:6e-09,seq12806_size=416_counts=32:0.002820932)0.787:0.002549868)0.719:0.004586998,(seq2807_size=404_counts=329:0.024310403,(seq14940_size=404_counts=23:0.026974881,seq16868_size=404_counts=17:0.010005547)0.974:0.031005607)0.850:0.015658507)0.994:0.067540513)0.268:0.013190253,((seq10011_size=403_counts=50:5e-09,(seq8219_size=402_counts=69:0.135860665,seq17020_size=403_counts=16:0.030600209)0.299:0.012378744)1.000:0.335236596,((((seq10148_size=419_counts=49:0.023552097,seq16343_size=420_counts=18:0.01670019)0.807:0.005467083,((seq14812_size=420_counts=24:0.020332361,(seq2257_size=419_counts=447:5e-09,seq16367_size=419_counts=18:0.008167619)0.709:0.002667173)0.653:0.003849704,((seq18904_size=419_counts=11:5e-09,((((seq9705_size=420_counts=53:0.085717481,seq3095_size=409_counts=287:0.058319229)0.972:0.038638339,((seq6408_size=419_counts=101:0.002670702,(((((seq6491_size=419_counts=99:5e-09,seq8035_size=419_counts=71:0.002676252)0.896:0.002676258,seq12095_size=419_counts=36:0.005413853)0.890:5e-09,seq3070_size=419_counts=290:5e-09)0.975:5e-09,(((seq7783_size=420_counts=75:0.002655886,seq10607_size=419_counts=46:5e-09)0.443:0.002643791,(seq3818_size=419_counts=212:5e-09,((seq4419_size=419_counts=174:0.002688746,seq5734_size=419_counts=118:0.005437569)0.872:5e-09,(((seq9819_size=419_counts=52:0.002681867,seq5647_size=419_counts=121:5e-09)0.284:0.00267625,(seq10756_size=419_counts=44:0.002688731,seq11974_size=419_counts=37:5e-09)0.861:0.002681868)0.188:5e-09,seq4120_size=419_counts=192:5e-09)0.920:0.002676242)0.881:5e-09)0.000:5e-09)0.739:0.001466203,((seq3915_size=420_counts=205:5e-09,seq7197_size=421_counts=84:5e-09)0.908:0.002635209,((((((seq16149_size=419_counts=19:0.001516069,seq3365_size=419_counts=256:0.005063906)0.110:0.001516681,(seq1938_size=419_counts=548:0.0,seq7674_size=419_counts=77:0.0):0.002688744)0.905:5e-09,(seq4583_size=419_counts=166:0.0,seq6921_size=419_counts=89:0.0):5e-09)0.897:5e-09,(((seq3675_size=419_counts=225:5e-09,seq9977_size=419_counts=50:0.002688744)0.883:0.002688737,((seq4255_size=419_counts=184:0.002681876,seq8284_size=419_counts=68:0.002676254)0.865:5e-09,seq2030_size=419_counts=515:5e-09)0.936:5e-09)0.881:0.005568805,((seq822_size=419_counts=1639:0.0,seq12771_size=419_counts=33:0.0,seq13149_size=419_counts=31:0.0):5e-09,seq2367_size=419_counts=420:0.002688742)0.872:0.00556577)0.784:0.0026582)0.866:0.00268187,seq5086_size=419_counts=143:0.002681864)0.886:6e-09,seq4435_size=420_counts=174:5e-09)0.935:6e-09)0.741:0.001396773)0.943:0.007851873)0.918:0.005357765,((seq1657_size=419_counts=675:5e-09,(seq9577_size=419_counts=54:0.002688739,seq9947_size=419_counts=51:0.002688731)0.928:5e-09)0.804:5e-09,(seq10604_size=419_counts=46:5e-09,((seq11316_size=419_counts=41:0.002688747,(seq4413_size=419_counts=174:5e-09,(seq4295_size=419_counts=181:5e-09,(seq7764_size=419_counts=75:0.00799249,seq7747_size=419_counts=75:0.001456345)0.758:0.001452204)0.843:0.002676252)0.634:5e-09)0.847:0.002688748,(seq6773_size=419_counts=93:0.002676241,seq10531_size=419_counts=46:5e-09)0.982:0.013911584)0.870:5e-09)0.920:0.002675077)0.870:5e-09)0.777:0.002673499)0.858:0.005118682,((seq13616_size=419_counts=29:0.015751863,((seq18765_size=419_counts=12:5e-09,((seq12948_size=419_counts=32:0.011780465,(((seq6333_size=419_counts=103:0.005437618,(seq2475_size=419_counts=395:5e-09,(seq5213_size=419_counts=138:5e-09,seq9921_size=419_counts=51:0.002676246)0.828:0.002684764)0.463:5e-09)0.907:0.001783771,seq19059_size=419_counts=11:0.001784072)0.730:0.001329659,seq6443_size=419_counts=101:0.00612006)0.776:0.003068377)0.737:0.002188754,seq6903_size=419_counts=90:5e-09)0.882:0.002688733)0.798:0.004352078,((seq7159_size=419_counts=85:0.002690408,(((seq4389_size=419_counts=176:0.002687934,(((seq4510_size=419_counts=170:5e-09,(seq11412_size=419_counts=40:5e-09,seq13422_size=419_counts=30:0.002688739)0.860:0.002681869)0.877:5e-09,((seq2515_size=420_counts=384:0.002651908,seq7238_size=420_counts=84:5e-09)0.760:0.002637677,((seq3505_size=420_counts=242:0.005668723,seq5385_size=419_counts=130:0.014113838)0.804:0.005106934,((seq8851_size=419_counts=61:0.009895191,seq8852_size=419_counts=61:0.00558063)0.865:0.008607461,seq5596_size=420_counts=123:0.005251129)0.367:0.001839618)0.891:0.008206867)0.842:0.005438392)0.931:0.010704134,seq5315_size=419_counts=133:0.00772084)0.769:0.00383787)0.776:5e-09,(seq11881_size=419_counts=37:5e-09,(seq11395_size=419_counts=40:0.002684773,seq5097_size=419_counts=142:0.002688745)0.929:5e-09)0.899:5e-09)0.860:0.0017529,seq10003_size=419_counts=50:0.001791554)0.826:0.001777008)0.774:0.002667436,seq12887_size=419_counts=32:5e-09)0.808:0.003732931)0.233:0.002690964)0.953:0.012105433,seq16472_size=419_counts=18:5e-09)0.611:0.000530971)0.673:0.003170151)0.631:0.002900221,seq1592_size=419_counts=712:0.013566747)1.000:0.045614232,(seq6816_size=419_counts=92:5e-09,((seq5993_size=418_counts=111:5e-09,(seq12581_size=418_counts=34:6e-09,seq14393_size=419_counts=25:0.009447161)0.960:0.009411465)0.783:0.002288596,(seq15790_size=419_counts=20:5e-09,(seq4600_size=419_counts=165:6e-09,seq13817_size=419_counts=28:0.005437751)0.816:0.002678698)0.649:0.000909505)0.956:0.008051667)0.880:0.00816487)0.744:0.002701586)0.766:0.003457353,(seq10170_size=419_counts=49:0.00419171,((seq15099_size=419_counts=22:0.002750352,seq16215_size=420_counts=19:0.008213653)0.769:0.002719078,((seq7064_size=419_counts=87:5e-09,seq16786_size=419_counts=17:0.00540309)0.501:5e-09,(seq13293_size=419_counts=30:5e-09,seq17155_size=419_counts=16:0.008122644)0.841:0.002701586)0.902:0.008295659)0.862:0.007482294)0.847:0.007154348)0.692:0.010369652)1.000:0.055111014)0.896:0.009281111,((seq11678_size=419_counts=39:0.01278663,(((seq3302_size=419_counts=263:0.008227385,seq18653_size=419_counts=12:0.002701933)0.767:0.002690987,(seq16075_size=419_counts=19:5e-09,((seq12429_size=419_counts=34:0.005522447,(seq2647_size=419_counts=358:5e-09,seq6785_size=419_counts=92:0.002688749)0.869:0.005482139)0.824:0.005206464,(seq6280_size=419_counts=104:0.008657065,seq7768_size=419_counts=75:0.020023392)0.890:5e-09)0.966:0.010999819)0.918:0.005395697)0.885:0.005395644,seq11205_size=419_counts=42:5e-09)0.845:0.008665679)0.873:0.0093746,(((((((seq4876_size=419_counts=151:5e-09,seq8361_size=419_counts=67:0.008117951)0.911:0.009910817,(seq9241_size=419_counts=57:0.007752015,(seq14581_size=419_counts=25:0.011106337,seq16210_size=419_counts=19:0.002828352)0.252:0.003955075)0.975:0.021271679)0.881:0.008932642,(seq7071_size=419_counts=87:0.013710344,seq9917_size=419_counts=51:6e-09)0.565:0.012092448)0.913:0.013178816,(seq12599_size=419_counts=33:5e-09,(((seq3018_size=419_counts=297:0.0,seq9615_size=419_counts=54:0.0,seq12704_size=419_counts=33:0.0):5e-09,(seq15446_size=419_counts=21:0.005442358,seq17465_size=419_counts=15:0.002694885)0.798:0.002694435)0.956:0.014052687,(((seq9046_size=419_counts=59:0.008160571,(seq9190_size=419_counts=58:0.002684763,seq6902_size=419_counts=90:5e-09)0.491:6e-09)0.991:0.013980174,(seq7360_size=419_counts=82:5e-09,seq13069_size=419_counts=31:0.002678208)0.882:5e-09)0.890:0.002700453,seq5983_size=419_counts=111:5e-09)0.944:0.011113794)0.688:0.005557081)0.922:0.016632824)0.871:0.009254104,(((seq10292_size=419_counts=48:5e-09,(seq11385_size=419_counts=40:0.002701581,seq16092_size=419_counts=19:5e-09)0.922:0.008203367)0.764:0.002853634,(seq3123_size=419_counts=283:0.024554565,seq16108_size=419_counts=19:0.021226504)0.970:0.025622344)0.919:0.009591387,((seq7350_size=419_counts=82:0.005586403,(((seq5258_size=419_counts=136:0.002688746,seq9094_size=419_counts=59:5e-09)0.740:5e-09,((seq8518_size=419_counts=65:0.009386022,(seq16105_size=419_counts=19:0.002682128,(seq3555_size=419_counts=237:0.00270158,seq4665_size=419_counts=162:6e-09)0.809:0.002703718)0.747:0.005444678)0.940:0.014897771,((((seq12794_size=419_counts=33:0.008137936,(seq2037_size=419_counts=512:6e-09,seq6508_size=419_counts=99:0.002694168)0.872:0.005726275)0.770:0.002575806,((seq6841_size=419_counts=91:0.027681751,seq5101_size=419_counts=142:0.010054167)0.863:0.017142437,(seq4766_size=419_counts=156:0.008529043,seq16928_size=419_counts=16:0.009128276)0.689:0.008023773)0.753:0.005952494)0.930:0.008449297,((seq7740_size=419_counts=75:0.008064923,seq14819_size=419_counts=24:0.00286352)0.999:0.037313133,(seq3933_size=419_counts=203:0.015398163,seq13838_size=420_counts=28:0.007832626)0.987:0.031762648)0.733:0.007481381)0.355:5e-09,(((((seq12788_size=419_counts=33:5e-09,(seq6797_size=419_counts=92:0.005418738,(seq7809_size=419_counts=74:6e-09,(seq5390_size=419_counts=130:5e-09,(seq6085_size=419_counts=109:0.002688739,seq13464_size=419_counts=29:5e-09)0.833:0.002693953)0.968:0.008203294)0.779:0.002694163)0.341:5e-09)0.770:0.002684273,seq16493_size=419_counts=18:0.002704899)0.889:0.005448928,((seq4706_size=419_counts=160:0.002694624,seq13714_size=419_counts=28:0.002729486)0.888:0.0054911,(((seq6948_size=419_counts=89:0.00267412,seq7957_size=419_counts=73:5e-09)0.956:5e-09,(seq5988_size=419_counts=111:0.005461921,seq7976_size=419_counts=72:5e-09)0.924:0.005437176)0.748:0.002404394,(seq12804_size=419_counts=32:0.01938811,((seq10518_size=419_counts=46:5e-09,seq14941_size=419_counts=23:0.00267625)0.765:0.002872416,(seq12022_size=419_counts=37:0.002538574,seq13779_size=419_counts=28:0.002847995)0.985:0.02276831)0.431:0.008825905)0.860:0.005726542)0.921:0.008510525)0.021:6e-09)0.921:0.002696104,seq9453_size=419_counts=55:5e-09)0.821:0.00268485,(seq5725_size=419_counts=119:0.002688727,(seq1736_size=419_counts=638:5e-09,(((seq3938_size=419_counts=203:6e-09,((seq11818_size=419_counts=38:0.002692018,seq12235_size=419_counts=36:0.00269178)0.871:0.001806511,(seq9484_size=419_counts=55:5e-09,seq18751_size=419_counts=12:0.016551726)0.884:0.001776562)0.884:0.001776782)0.816:6e-09,seq4306_size=419_counts=181:0.002688731)0.836:0.002701591,(seq6579_size=419_counts=97:5e-09,(seq10083_size=419_counts=50:0.000417882,((seq2244_size=419_counts=452:0.0,seq3633_size=419_counts=229:0.0):5e-09,((seq15725_size=419_counts=20:0.00268476,((seq509_size=419_counts=2824:0.0,seq5436_size=419_counts=128:0.0):5e-09,(seq15748_size=419_counts=20:0.001499994,(seq9787_size=419_counts=52:0.001503082,seq12739_size=419_counts=33:0.001497028)0.842:0.004746922)0.751:0.001499152)0.774:5e-09)0.928:0.001787607,(((seq1674_size=419_counts=660:0.0,seq2050_size=419_counts=506:0.0):5e-09,seq5066_size=419_counts=144:0.002681873)0.228:6e-09,(((seq10798_size=419_counts=44:0.005390493,(seq3618_size=419_counts=231:6e-09,(seq1907_size=419_counts=559:5e-09,seq3424_size=419_counts=250:0.002688739)0.860:0.002681869)0.904:0.002684774)0.910:5e-09,seq6617_size=419_counts=96:5e-09)0.900:6e-09,(seq7359_size=419_counts=82:5e-09,(seq10238_size=419_counts=48:0.0,seq14196_size=419_counts=26:0.0):0.002679754)0.851:0.002688743)0.405:0.002684765)0.928:0.001788566)0.928:0.001787112)0.971:0.013819742)0.849:0.007966342)0.847:0.002688739)0.265:5e-09)0.857:0.002681983)0.683:5e-09)0.822:0.002689627)0.888:0.009894094)0.835:0.005427585)0.756:0.005507514,(((seq14013_size=419_counts=27:0.003041083,((seq9208_size=419_counts=58:0.010623302,seq16580_size=420_counts=18:0.019337482)0.833:0.006644704,seq8919_size=419_counts=61:0.011539749)0.753:0.002702829)0.901:0.007992448,seq17886_size=419_counts=14:5e-09)0.935:0.008189474,seq12525_size=419_counts=34:6e-09)0.966:0.011020969)0.494:5e-09)0.933:0.01138278,(((((((((seq11318_size=418_counts=41:0.007717396,seq12652_size=418_counts=33:0.004401292)0.793:0.00454079,(seq8707_size=419_counts=63:5e-09,(seq14905_size=420_counts=23:0.017174456,seq11229_size=419_counts=41:0.005272432)0.908:0.008468716)0.923:0.008409966)0.777:0.00275893,(((seq9352_size=419_counts=56:0.005451154,seq9412_size=419_counts=56:5e-09)0.936:0.005432949,(seq9124_size=419_counts=58:0.002688739,seq14801_size=419_counts=24:5e-09)0.384:5e-09)0.843:0.002694174,seq13766_size=419_counts=28:5e-09)0.876:0.005262329)0.414:5e-09,(seq5320_size=418_counts=133:6e-09,seq7558_size=418_counts=78:0.002734133)0.936:0.005497289)0.975:0.016663672,(seq9719_size=419_counts=53:0.005418748,seq15937_size=419_counts=20:5e-09)0.864:0.007784299)0.703:0.003677857,(seq11141_size=419_counts=42:5e-09,seq15056_size=419_counts=23:0.010903318)0.919:0.005711595)0.756:0.002837525,(seq10805_size=419_counts=44:0.002668282,(seq6238_size=419_counts=105:0.002686059,seq12647_size=419_counts=33:0.005473661)0.760:0.002817603)0.850:0.008093373)0.828:0.005548877,((seq11260_size=418_counts=41:0.005724071,(seq16955_size=419_counts=16:0.005692134,((seq19166_size=419_counts=11:0.013434569,(seq4544_size=419_counts=168:5e-09,seq9729_size=419_counts=53:0.002679745)0.905:0.010097519)0.921:0.01011472,((seq4456_size=419_counts=172:0.011023355,seq14947_size=419_counts=23:6e-09)0.918:0.009623161,(seq17714_size=419_counts=14:0.00701909,(seq16361_size=419_counts=18:0.002674156,seq18147_size=419_counts=13:5e-09)0.930:0.009605697)0.319:0.002564619)0.961:0.012475111)0.699:5e-09)0.919:0.005503264)0.844:5e-09,(seq12034_size=419_counts=37:0.007859174,(((seq9891_size=420_counts=51:0.002179268,seq8135_size=419_counts=70:0.017416887)0.951:0.011500575,seq10816_size=420_counts=44:5e-09)0.318:5e-09,seq8038_size=420_counts=71:0.002667618)0.880:0.011588363)0.715:0.01127075)0.940:0.016116373)0.757:0.0029739,seq11752_size=419_counts=38:5e-09)0.911:0.008295374)0.889:0.010486283)0.853:0.005768851)0.915:0.009246866,(seq10890_size=419_counts=44:5e-09,seq12738_size=419_counts=33:0.016770411)0.578:0.010964066)0.725:0.002947384,(seq12008_size=419_counts=37:0.016948242,(seq8566_size=419_counts=65:0.002684007,seq8996_size=419_counts=60:0.002722689)0.765:0.002649197)0.782:0.004158663)0.904:0.007079451)0.000:5e-09)0.963:0.021477522,(((seq16958_size=419_counts=16:0.034234057,(seq6401_size=419_counts=101:0.015652614,(((seq10568_size=419_counts=46:0.01093512,(((seq3053_size=419_counts=293:5e-09,seq18698_size=419_counts=12:0.002694182)0.862:0.002694174,(((seq9303_size=419_counts=57:5e-09,seq19278_size=419_counts=11:0.00267974)0.872:0.002694174,seq6025_size=419_counts=110:0.005376797)0.293:5e-09,(seq5110_size=419_counts=142:0.0,seq11008_size=419_counts=43:0.0):5e-09)0.923:0.002688737)0.891:6e-09,seq10415_size=419_counts=47:5e-09)0.522:5e-09)0.884:0.005983138,((seq4335_size=419_counts=179:0.002966306,(seq3668_size=419_counts=226:0.001801367,seq12779_size=419_counts=33:0.004924983)0.686:0.001089582)0.967:0.01454792,(seq12893_size=419_counts=32:0.002688745,seq13144_size=419_counts=31:5e-09)0.926:0.011191801)0.669:0.00216435)0.946:0.018045832,(seq4403_size=419_counts=175:0.008266476,(seq11440_size=419_counts=40:5e-09,seq14109_size=419_counts=27:0.008143094)0.874:0.005605844)0.767:0.004893159)0.876:0.011641394)0.924:0.018971632)0.918:0.017551436,((seq14529_size=419_counts=25:0.024099173,((seq10218_size=419_counts=48:0.006019535,seq14436_size=419_counts=25:0.013712642)0.935:0.0229975,(seq5247_size=419_counts=136:0.006287812,seq13091_size=419_counts=31:0.016129807)0.644:0.014365895)0.939:0.032963199)0.972:0.027903961,(((seq14928_size=419_counts=23:0.021975178,(seq3549_size=437_counts=237:0.042269595,(seq12530_size=437_counts=34:0.00436539,seq17265_size=419_counts=16:0.018552059)0.759:0.010264291)0.925:0.020404559)0.836:0.009365208,(seq3403_size=420_counts=253:0.023205769,(seq6098_size=419_counts=109:0.007619347,seq13328_size=419_counts=30:0.006213676)0.999:0.032156902)0.683:0.003938267)0.982:0.023902735,(((seq12284_size=419_counts=35:0.016134232,(seq9024_size=419_counts=59:0.010016277,(seq4685_size=419_counts=160:0.016956388,seq15721_size=419_counts=20:5e-09)0.220:0.003798395)0.000:5e-09)0.130:0.006918489,((seq13598_size=420_counts=29:0.008151776,(seq10025_size=419_counts=50:0.00269418,seq13373_size=419_counts=30:5e-09)0.817:5e-09)0.000:5e-09,(seq8931_size=419_counts=60:5e-09,seq19137_size=419_counts=11:0.025849997)0.906:0.011146837)0.848:0.00758934)0.998:0.04014404,(seq4014_size=419_counts=198:0.001601453,(seq10342_size=419_counts=48:0.011246751,seq7547_size=419_counts=78:0.012854368)0.863:0.007664913)0.841:0.013944166)0.927:0.015363065)0.612:0.004861673)0.482:0.004546471)0.000:5e-09,(((((((seq12252_size=419_counts=35:0.005143477,(seq7845_size=419_counts=74:5e-09,seq10505_size=419_counts=46:0.002701593)0.759:0.002965823)0.976:0.037310691,(seq5140_size=419_counts=141:0.040011366,seq18963_size=419_counts=11:0.027660717)0.836:0.009576017)0.865:0.006811492,(((((((seq11672_size=419_counts=39:5e-09,(seq9640_size=419_counts=53:0.005461174,(seq3705_size=419_counts=223:5e-09,seq10302_size=419_counts=48:0.002678202)0.954:0.005459996)0.954:0.005461396)0.945:0.008151026,seq15881_size=419_counts=20:5e-09)0.240:0.005391616,(seq9860_size=419_counts=51:5e-09,(seq2592_size=419_counts=369:5e-09,seq7648_size=419_counts=77:0.00267436)0.985:0.011161346)0.953:0.008151012)0.951:6e-09,seq3042_size=419_counts=294:5e-09)0.954:5e-09,seq15900_size=419_counts=20:0.016684725)0.926:0.005228025,seq5736_size=419_counts=118:0.005373081)0.818:0.004935475,seq8873_size=419_counts=61:0.006406769)1.000:0.051543537)0.000:5e-09,(seq7031_size=419_counts=88:0.014162446,((seq11421_size=419_counts=40:0.002688738,seq14428_size=419_counts=25:5e-09)0.790:0.021744408,seq11626_size=419_counts=39:0.091647493)0.950:0.030837048)0.888:0.024307967)0.594:0.009043879,((seq13427_size=419_counts=30:5e-09,((seq5235_size=419_counts=136:0.002699396,seq10909_size=419_counts=43:5e-09)0.074:5e-09,seq14516_size=419_counts=25:0.00826674)0.913:0.005427017)0.750:0.002980406,(seq4904_size=419_counts=150:5e-09,seq18293_size=419_counts=13:0.005468884)0.793:0.005247782)0.998:0.035489428)0.928:0.020259109,(((seq8168_size=419_counts=69:0.051860652,(seq6023_size=420_counts=110:0.075993814,((seq7129_size=422_counts=86:0.002829251,(seq13839_size=422_counts=28:0.004189737,(seq12609_size=422_counts=33:0.002450144,(seq4287_size=422_counts=182:0.022408384,(seq11429_size=422_counts=40:0.002948411,((seq10623_size=422_counts=45:0.003399894,seq11921_size=422_counts=37:0.009013101)0.799:0.008249324,seq12427_size=438_counts=34:0.010847189)0.846:0.00722153)0.792:0.006088664)0.796:0.005674656)0.759:0.004761972)0.888:0.010879235)0.997:0.045246796,(seq8636_size=419_counts=64:0.030137515,seq15312_size=419_counts=22:0.02042883)0.720:0.007485394)0.943:0.020823353)0.833:0.014946352)0.913:0.031450033,(seq7779_size=437_counts=75:0.05098026,(seq8395_size=438_counts=66:0.045653793,seq9179_size=439_counts=58:0.03172137)0.785:0.021200508)0.996:0.071270291)0.894:0.027123747,seq17547_size=418_counts=15:0.086961524)0.958:0.02756803)0.000:5e-09,((seq6239_size=419_counts=105:0.044293766,(seq5230_size=419_counts=137:0.019405283,seq14650_size=419_counts=24:0.032746879)0.803:0.008102928)0.885:0.014387848,(((((seq8544_size=419_counts=65:0.0,seq13308_size=419_counts=30:0.0):0.000490748,(seq5404_size=419_counts=130:0.015926497,seq10560_size=419_counts=46:0.025740929)0.898:0.012818345)0.437:0.01139211,(seq7467_size=419_counts=80:0.002677066,seq13677_size=419_counts=28:5e-09)0.629:0.002233164)0.996:0.02819735,(((((seq12439_size=419_counts=34:0.005404347,(seq8687_size=419_counts=63:0.049574373,((seq8683_size=419_counts=63:0.013835922,((seq16849_size=419_counts=17:0.028804895,((((seq4221_size=419_counts=186:5e-09,seq8068_size=419_counts=71:0.00267707)0.557:5e-09,seq2374_size=419_counts=418:0.002694166)0.871:0.002688739,seq4364_size=419_counts=177:0.005430759)0.119:6e-09,seq10926_size=419_counts=43:5e-09)0.849:0.002706975)0.440:5e-09,((seq3029_size=419_counts=296:5e-09,(seq11437_size=419_counts=40:0.002681871,seq5631_size=419_counts=122:6e-09)0.891:0.002681868)0.705:0.002444344,seq12237_size=419_counts=35:0.014267938)0.860:0.008523871)0.562:0.000322371)0.534:0.008008195,((seq5335_size=419_counts=132:0.008135481,seq7660_size=419_counts=77:0.00539715)0.926:0.0081775,(((((seq8939_size=419_counts=60:5e-09,seq9724_size=419_counts=53:0.002677067)0.978:0.010874068,(((seq5224_size=419_counts=137:0.002677074,((seq10351_size=419_counts=48:5e-09,(seq851_size=419_counts=1592:0.002656425,(((seq3679_size=419_counts=225:5e-09,seq6414_size=419_counts=101:0.002681864)0.770:0.001512073,(seq6997_size=419_counts=88:5e-09,((seq7066_size=419_counts=87:0.002674653,seq12136_size=419_counts=36:5e-09)0.954:0.005426732,seq7090_size=419_counts=86:5e-09)0.371:0.002684778)0.770:0.001512859)0.862:0.005039991,seq14626_size=419_counts=24:0.016864536)0.758:0.002789967)0.876:0.00543247)0.852:0.002675653,(seq11317_size=419_counts=41:5e-09,(seq7939_size=419_counts=73:0.002674202,seq12456_size=419_counts=34:0.002674652)0.904:5e-09)0.869:5e-09)0.000:5e-09)0.711:0.001449971,seq6394_size=419_counts=102:0.001457792)0.929:0.008112408,seq6102_size=419_counts=108:0.002777811)0.791:0.002640225)0.400:5e-09,(seq2648_size=419_counts=358:5e-09,seq8069_size=419_counts=71:0.002674653)0.875:0.002690737)0.839:0.005421834,((seq1541_size=419_counts=744:5e-09,seq17997_size=419_counts=14:0.005418723)0.710:0.004165875,((seq7310_size=419_counts=83:0.003710275,(((seq7391_size=419_counts=81:5e-09,seq4778_size=419_counts=156:0.002677069)0.868:0.002684769,seq10173_size=419_counts=49:5e-09)0.224:0.002679757,seq8215_size=419_counts=69:5e-09)0.821:0.004842478)0.842:0.006482645,(((seq958_size=419_counts=1408:5e-09,(seq13222_size=419_counts=30:0.005418696,seq3443_size=419_counts=248:0.002701588)0.687:6e-09)0.919:0.001788066,(seq2088_size=419_counts=493:5e-09,seq6743_size=419_counts=93:0.002674663)0.919:0.001788583)0.919:0.001787082,(seq1414_size=419_counts=843:5e-09,(seq3821_size=419_counts=212:0.002688745,seq6069_size=419_counts=109:5e-09)0.924:0.00268476)0.000:6e-09)0.530:0.00152581)0.909:0.009765381)0.892:0.015863497)0.915:5e-09,seq3892_size=419_counts=207:5e-09)0.843:0.002702659)0.000:5e-09)0.734:0.013945012)0.867:0.008891265)0.831:0.006375787,(seq13912_size=419_counts=27:0.079674739,(seq12753_size=419_counts=33:0.008284731,seq13999_size=419_counts=27:6e-09)0.920:0.014873966)0.859:0.01098016)0.876:0.0084802,seq8653_size=419_counts=64:0.025042547)0.655:0.002923867,seq9876_size=420_counts=51:0.025048074)0.899:0.00853305,(((seq12182_size=419_counts=36:0.035186131,((seq2600_size=419_counts=367:0.010886668,(seq5992_size=419_counts=111:5e-09,(seq8062_size=419_counts=71:0.002688727,seq13812_size=419_counts=28:5e-09)0.652:0.002688734)0.000:5e-09)0.855:0.007905161,((seq10389_size=419_counts=47:6e-09,(((seq2542_size=419_counts=378:5e-09,seq14570_size=419_counts=25:0.002688739)0.940:0.005379705,(seq5827_size=419_counts=115:5e-09,seq13823_size=419_counts=28:0.005376347)0.000:5e-09)0.000:0.001968522,seq6201_size=419_counts=106:0.025977321)0.689:0.000848899)0.927:0.011022669,(seq2033_size=419_counts=514:0.013978753,((seq947_size=419_counts=1421:0.0,seq7298_size=419_counts=83:0.0):5e-09,seq2888_size=419_counts=314:0.013889726)0.160:5e-09)0.851:0.005687527)0.842:0.009179241)0.956:0.015646758)0.753:0.005688394,((seq18618_size=423_counts=12:0.092892539,((((seq16836_size=419_counts=17:0.017155089,(seq9652_size=419_counts=53:0.008080122,(seq11814_size=419_counts=38:5e-09,seq15222_size=419_counts=22:0.002679739)0.842:0.005682239)0.863:0.00567602)0.767:0.002892354,((seq5271_size=419_counts=135:0.020105309,(seq6969_size=419_counts=89:0.008315356,seq7531_size=419_counts=79:0.01970508)0.924:5e-09)0.930:0.013932217,(seq10797_size=419_counts=44:5e-09,(seq9269_size=419_counts=57:0.013621443,(seq4794_size=419_counts=155:5e-09,(seq15081_size=419_counts=23:0.005412857,seq6911_size=419_counts=90:0.002681865)0.923:5e-09)0.996:5e-09)0.994:0.023173248)0.886:0.007955497)0.889:5e-09)0.956:0.011433364,seq14477_size=419_counts=25:0.002662884)0.695:0.002735359,seq6751_size=419_counts=93:6e-09)0.841:0.016088001)0.213:0.005363068,(seq4121_size=420_counts=192:0.028206004,seq4182_size=420_counts=188:0.009309175)0.986:0.036898394)0.970:0.024038785)0.248:0.007112267,seq11481_size=419_counts=40:0.028227168)0.893:0.012087644)0.536:5e-09)0.218:5e-09,((((seq13204_size=419_counts=31:0.025929576,(seq9500_size=419_counts=55:0.004703482,seq10855_size=436_counts=44:0.023320326)0.846:0.006900744)0.930:0.017981655,((seq6840_size=419_counts=91:0.017864486,((seq11335_size=442_counts=41:5e-09,seq14999_size=438_counts=23:0.0181495)0.841:0.011356507,(seq13390_size=438_counts=30:0.017821727,seq13463_size=438_counts=29:0.011955131)0.885:0.018498268)0.997:0.054045144)0.958:0.036603716,(seq6229_size=419_counts=105:0.002975552,seq7351_size=419_counts=82:0.055067903)0.141:0.016032199)0.869:0.011636697)0.859:0.011674873,((seq9086_size=419_counts=59:0.008277876,((((seq16005_size=419_counts=19:0.008159563,(seq2686_size=419_counts=350:5e-09,seq6145_size=419_counts=107:0.008256268)0.932:0.00545717)0.331:5e-09,(seq3791_size=419_counts=214:5e-09,seq14007_size=419_counts=27:0.002677074)0.840:0.008099783)0.806:0.009132568,(seq12644_size=419_counts=33:0.00229715,(seq12259_size=419_counts=35:5e-09,seq3488_size=419_counts=245:0.01408078)0.888:0.005867408)0.967:0.019601328)0.916:0.017079956,seq10895_size=436_counts=44:0.049620168)0.953:0.028208796)0.881:0.021696944,seq15657_size=418_counts=21:0.051287845)0.921:0.019850773)0.890:0.014761852,(seq8408_size=419_counts=66:0.01156069,seq13482_size=419_counts=29:0.041529319)0.908:0.016726747)0.953:0.023226019)0.942:0.018501383)0.902:0.01038905)0.929:0.010510814)0.805:0.008840184)0.808:0.025940381)0.963:0.075319951)0.825:0.029451985)0.940:0.067220759)0.867:0.047981933,(seq16045_size=427_counts=19:0.245644475,(seq4367_size=420_counts=177:0.224430151,(seq15712_size=420_counts=20:0.25516879,(seq19178_size=420_counts=11:0.059419356,(seq12164_size=419_counts=36:0.026750967,seq17585_size=419_counts=15:0.01425399)0.656:0.036806938)0.836:0.047779916)0.905:0.097585467)0.902:0.05356683)0.481:0.070284681)0.400:0.042560815)0.876:0.012664214,(((((seq9895_size=402_counts=51:0.039008419,((((seq4807_size=402_counts=155:0.020098459,((((seq11690_size=402_counts=38:0.006779318,(seq3490_size=402_counts=244:0.024182173,seq16880_size=402_counts=17:0.006741181)0.915:0.010248641)0.863:6e-09,((seq8532_size=402_counts=65:0.003465485,seq14138_size=402_counts=26:0.03857722)0.701:0.020956299,(seq2499_size=402_counts=388:5e-09,(seq6305_size=402_counts=103:5e-09,((seq4679_size=402_counts=161:5e-09,seq7671_size=402_counts=77:0.003292153)0.963:0.009999311,(seq6664_size=402_counts=95:0.003283655,seq15856_size=402_counts=20:6e-09)0.841:0.003302533)0.494:5e-09)0.950:0.006620899)0.726:0.003280029)0.899:0.017048684)0.977:0.02406439,seq16286_size=402_counts=18:0.003432351)0.937:0.020917021,((seq6048_size=402_counts=110:0.018497219,seq17831_size=402_counts=14:0.024649563)0.578:0.013473567,((seq13474_size=402_counts=29:5e-09,(seq14741_size=402_counts=24:0.003302531,seq16962_size=402_counts=16:5e-09)0.873:0.009968528)0.925:0.018227888,((seq16961_size=402_counts=16:0.009905097,(seq18395_size=402_counts=13:0.02382985,(seq11003_size=402_counts=43:0.003318318,(seq3080_size=402_counts=289:5e-09,((seq3158_size=402_counts=279:6e-09,seq6325_size=402_counts=103:0.006600091)0.862:0.003292167,seq10099_size=402_counts=49:5e-09)0.810:0.003302553)0.779:0.006628748)0.887:0.011637716)0.922:0.016221221)0.743:5e-09,(seq13113_size=402_counts=31:5e-09,seq18046_size=401_counts=14:0.016827422)0.913:0.006722798)0.855:0.011233716)0.837:0.013051192)0.972:0.030373179)0.219:0.003897105)0.979:0.023061155,(seq14576_size=402_counts=25:0.006765148,(seq10151_size=402_counts=49:5e-09,(seq6147_size=402_counts=107:0.006708363,(seq14115_size=402_counts=26:0.021182269,seq15776_size=402_counts=20:0.010348298)0.771:0.003026928)0.965:0.01007693)0.965:0.013550547)0.809:0.004128965)0.000:5e-09,(seq11645_size=402_counts=39:0.020519544,(((seq9674_size=402_counts=53:0.020046175,seq11431_size=402_counts=40:0.020043059)0.856:0.008190276,((seq6918_size=402_counts=90:0.0,seq8051_size=402_counts=71:0.0):5e-09,(seq18962_size=402_counts=11:0.013407877,seq18314_size=402_counts=13:5e-09)0.928:0.00329215)0.782:5e-09)0.928:0.006650034,seq7533_size=402_counts=79:5e-09)0.858:0.006793277)0.545:0.00992421)0.979:0.023371078,(((seq14933_size=402_counts=23:0.00810493,(seq9058_size=402_counts=59:0.006063805,seq5747_size=402_counts=118:0.030084506)0.000:0.004482272)0.993:0.041705889,(seq1824_size=402_counts=591:0.051110477,((seq6940_size=403_counts=89:0.006942112,seq7449_size=402_counts=80:0.003440207)0.872:0.00716563,(((((seq15121_size=402_counts=22:5e-09,(seq14781_size=402_counts=24:0.003313148,seq11140_size=402_counts=42:0.003320141)0.798:0.003305518)0.968:0.010017663,seq1007_size=402_counts=1324:5e-09)0.930:0.00668718,seq7866_size=402_counts=74:0.003302533)0.794:5e-09,(((((seq7439_size=402_counts=80:0.003302561,(seq9541_size=402_counts=54:0.006216098,(seq8755_size=402_counts=62:5e-09,seq17843_size=402_counts=14:0.009919243)0.793:0.001861964)0.793:0.001862652)0.134:5e-09,seq6914_size=402_counts=90:5e-09)0.847:0.003292187,seq8453_size=402_counts=66:5e-09)0.856:0.003292164,(((seq13645_size=402_counts=28:0.003303103,seq6605_size=402_counts=97:0.003302553)0.462:5e-09,seq3400_size=402_counts=253:5e-09)0.926:0.003292572,((seq2918_size=402_counts=311:0.006650026,(seq2118_size=402_counts=485:0.003296727,(seq1870_size=402_counts=572:5e-09,(seq4855_size=402_counts=152:0.003302546,seq15369_size=402_counts=22:5e-09)0.973:0.010048616)0.782:0.003296171)0.810:0.006640979)0.775:6e-09,((seq2061_size=402_counts=502:0.0,seq18909_size=402_counts=11:0.0):5e-09,(seq2478_size=402_counts=394:0.003292162,seq7938_size=402_counts=73:0.003292164)0.923:6e-09)0.886:5e-09)0.928:0.003302113)0.097:6e-09)0.911:5e-09,(seq11873_size=402_counts=37:0.0,seq17914_size=402_counts=14:0.0):6e-09)0.928:5e-09)0.793:0.003318503,(seq14022_size=402_counts=27:5e-09,seq18310_size=402_counts=13:0.009969884)0.828:0.003306968)0.767:0.003191233)0.712:0.003580364)0.484:0.013983362)0.860:0.00868739,(((((seq10666_size=402_counts=45:0.003314751,seq7380_size=402_counts=82:0.054406608)0.000:5e-09,seq11878_size=402_counts=37:5e-09)0.833:0.007895156,((seq16522_size=402_counts=18:5e-09,(seq4835_size=402_counts=153:0.003292161,seq9117_size=402_counts=59:5e-09)0.862:0.003283675)0.343:0.008059249,seq12388_size=403_counts=35:0.034300033)0.844:0.023412377)0.896:0.020306554,(seq4043_size=402_counts=196:0.020441666,((seq8833_size=402_counts=62:0.010055177,((seq12185_size=402_counts=36:0.00332083,(seq5991_size=402_counts=111:5e-09,seq9445_size=402_counts=55:0.003298594)0.891:5e-09)0.917:0.006690215,seq14102_size=403_counts=27:0.014196858)0.503:5e-09)0.971:0.014247069,((seq10075_size=402_counts=50:0.006156287,seq14510_size=402_counts=25:0.003906899)0.997:0.0536095,seq11912_size=402_counts=37:0.016899898)0.734:0.00389016)0.724:5e-09)0.074:0.005606164)0.778:0.005838179,((seq18029_size=402_counts=14:0.006714258,(seq3297_size=402_counts=264:0.001863889,seq4923_size=402_counts=149:0.001836301)0.840:0.006286011)0.980:0.026588188,(seq7519_size=402_counts=79:0.003292188,(seq10156_size=402_counts=49:6e-09,(seq12882_size=402_counts=32:0.003302553,seq1734_size=402_counts=638:0.013417479)0.802:5e-09)0.882:5e-09)0.902:0.02093433)0.893:0.013534544)0.918:0.015346208)0.931:0.013786946)0.125:5e-09)0.863:0.017751135,(((seq12559_size=403_counts=34:5e-09,seq19275_size=403_counts=11:0.009945765)1.000:0.063890346,(seq3628_size=402_counts=230:0.03252525,seq16277_size=402_counts=18:0.017950888)0.935:0.021621101)0.707:0.00481089,seq13642_size=402_counts=29:0.022192452)0.739:0.012162446)1.000:0.173423725,((((seq10495_size=405_counts=46:0.069780201,seq15251_size=405_counts=22:0.009421131)0.944:0.034879823,(seq18710_size=403_counts=12:0.058502302,seq13351_size=405_counts=30:0.14745386)0.758:0.015942041)0.999:0.094893323,(((seq14663_size=408_counts=24:0.107382436,seq18172_size=428_counts=13:0.265228622)0.928:0.077646636,((((((seq9494_size=427_counts=55:0.003621474,(seq894_size=427_counts=1527:5e-09,seq9355_size=427_counts=56:0.002467529)0.916:0.014929701)0.874:0.025784363,((seq7258_size=427_counts=84:0.002480359,seq17586_size=427_counts=15:6e-09)0.943:0.026930993,(((((seq4565_size=427_counts=167:0.005320371,seq7718_size=427_counts=76:0.047640397)0.736:0.002150804,seq12463_size=427_counts=34:0.00773351)0.819:0.00727862,(((seq2350_size=427_counts=424:6e-09,seq4941_size=427_counts=149:0.002474797)0.948:0.005001834,((seq3917_size=427_counts=205:0.0038859,((seq429_size=427_counts=3354:0.007522724,seq2110_size=427_counts=488:5e-09)0.818:0.006167309,(((seq3383_size=427_counts=254:0.002475732,seq15019_size=427_counts=23:5e-09)0.914:0.00247573,seq13288_size=427_counts=30:5e-09)0.000:5e-09,(seq14410_size=427_counts=25:0.002475733,(seq2409_size=427_counts=409:5e-09,(seq4626_size=427_counts=164:0.00495044,seq10820_size=427_counts=44:5e-09)0.913:0.002475733)0.060:5e-09)0.930:0.005011649)0.760:0.003865362)0.836:0.01301946)0.818:0.006161678,(seq2531_size=427_counts=381:5e-09,seq18253_size=427_counts=13:0.002465702)0.848:0.002477974)0.819:6e-09)0.897:0.005379207,seq2177_size=427_counts=467:0.026417773)0.874:5e-09)0.949:0.024190388,(seq2865_size=427_counts=319:0.04498929,seq5972_size=427_counts=112:0.041004305)0.587:0.005082149)0.925:0.018904932,((((seq1197_size=427_counts=1055:0.010338989,seq12099_size=427_counts=36:0.015465937)0.883:0.009291833,(((seq12189_size=427_counts=36:0.00490398,(((seq11933_size=427_counts=37:5e-09,(seq10077_size=427_counts=50:0.012881143,((seq17608_size=427_counts=15:0.00495799,seq15000_size=427_counts=23:5e-09)0.908:0.005014901,(seq14170_size=427_counts=26:5e-09,seq8571_size=427_counts=65:0.007570559)0.049:6e-09)0.967:0.010161938)0.895:5e-09)0.394:5e-09,seq13025_size=427_counts=31:0.002472345)0.954:0.013806561,(seq9824_size=427_counts=52:0.006080771,seq1105_size=427_counts=1151:0.019909778)0.752:0.007508382)0.867:0.006795004)0.575:0.001702267,seq18992_size=427_counts=11:0.005933604)0.951:0.018445111,seq17708_size=427_counts=14:0.031901233)0.725:0.00423953)0.357:0.005780904,((seq14838_size=427_counts=23:0.023854605,(seq4742_size=427_counts=158:5e-09,((((seq5132_size=427_counts=141:0.0,seq16070_size=427_counts=19:0.0,seq17430_size=427_counts=15:0.0):5e-09,((seq3914_size=427_counts=205:0.0,seq16720_size=427_counts=17:0.0):0.004986328,seq8942_size=427_counts=60:6e-09)0.988:0.010013692)0.906:5e-09,seq19180_size=427_counts=11:0.037110048)0.981:0.015465814,seq13304_size=427_counts=30:0.007551304)0.819:0.002556363)0.329:0.008006555)0.598:0.009826909,seq17657_size=427_counts=15:0.030651594)0.967:0.015958775)0.500:0.003125217,seq2843_size=427_counts=324:0.015657463)0.884:0.01746446)0.979:0.035549296)0.925:0.023053941)0.920:0.02135749,seq9639_size=427_counts=53:0.040580851)0.937:0.033749633,(((((seq15021_size=427_counts=23:0.00067587,(seq14745_size=427_counts=24:5e-09,(seq16874_size=427_counts=17:0.007030444,seq12883_size=427_counts=32:0.007020901)0.406:0.003820121)0.977:0.02317917)0.995:0.057901835,(((seq16680_size=427_counts=17:0.067968489,(seq577_size=427_counts=2514:0.03168267,seq16159_size=414_counts=19:0.037245939)0.999:0.079283433)0.583:0.017743737,(seq3481_size=427_counts=245:0.007780589,seq15731_size=427_counts=20:0.010803624)0.989:0.040541552)0.000:5e-09,((((((seq17_size=427_counts=56773:5e-09,(seq3423_size=427_counts=250:0.002469187,seq10669_size=427_counts=45:0.002470525)0.910:5e-09)0.896:6e-09,(seq2156_size=427_counts=476:0.002467522,seq808_size=427_counts=1679:0.00248669)0.524:5e-09)0.907:6e-09,(seq7758_size=427_counts=75:0.01018143,seq14686_size=427_counts=24:0.027808973)0.951:0.013444718)0.000:5e-09,(((seq6367_size=402_counts=102:6e-09,(((seq8955_size=427_counts=60:0.009972113,seq10411_size=427_counts=47:0.013399409)0.995:0.043316986,seq6439_size=402_counts=101:0.019091265)0.926:0.016627353,seq16773_size=402_counts=17:0.035429936)0.978:0.02672333)0.775:0.002736108,((((seq9825_size=402_counts=52:6e-09,(seq7089_size=402_counts=86:5e-09,seq14569_size=402_counts=25:0.003082506)0.436:0.003075733)0.954:0.006213469,(seq4650_size=402_counts=163:5e-09,(seq15346_size=402_counts=22:0.012522183,(seq7777_size=402_counts=75:0.0093383,seq13440_size=402_counts=29:5e-09)0.804:5e-09)0.967:0.012472564)0.749:5e-09)0.996:0.022460911,seq11604_size=402_counts=39:5e-09)0.968:0.019394868,seq13996_size=402_counts=27:0.040027037)0.935:0.01572781)0.934:0.009792283,(seq2724_size=407_counts=342:0.011555846,(((((seq4444_size=407_counts=173:0.00300698,seq9259_size=407_counts=57:0.012381683)0.780:0.003216748,(seq5425_size=407_counts=129:0.002394107,(seq3404_size=407_counts=253:0.003030152,seq16506_size=407_counts=18:0.003033061)0.991:0.022893098)0.966:0.019709254)0.862:0.005978005,(seq3836_size=407_counts=211:5e-09,(seq16208_size=419_counts=19:0.056198999,(seq8341_size=420_counts=67:0.00265552,seq13043_size=420_counts=31:5e-09)0.988:0.038415262)0.943:0.027517982)0.898:0.009147806)0.232:5e-09,(seq3201_size=407_counts=274:0.004852611,((seq3776_size=409_counts=215:5e-09,seq10977_size=409_counts=43:0.005762346)0.943:0.010395015,((((seq3855_size=407_counts=210:0.003115133,seq2709_size=403_counts=344:0.012499938)0.768:0.003643376,seq1564_size=407_counts=727:0.003024579)0.770:6e-09,((seq2857_size=407_counts=320:0.003122655,seq6509_size=403_counts=99:0.013293307)0.770:0.003006217,seq6944_size=407_counts=89:0.002981864)0.793:0.003049707)0.915:0.006027368,(seq4487_size=407_counts=171:5e-09,(seq7812_size=407_counts=74:0.003033471,seq3993_size=409_counts=200:0.006925723)0.194:5e-09)0.778:0.003385148)0.098:6e-09)0.784:0.004888829)0.948:0.008423727)0.996:0.023652074,(seq3639_size=407_counts=228:0.018887117,seq6882_size=407_counts=90:0.00629617)0.875:0.005955802)0.737:0.00448186)0.975:0.022476014)0.985:0.028215849)0.977:0.018613375,((seq13920_size=427_counts=27:0.002480193,(((seq72_size=427_counts=15834:0.001645696,((seq3438_size=427_counts=249:5e-09,(seq381_size=427_counts=3702:0.002467521,seq922_size=427_counts=1464:5e-09)0.873:0.002474817)0.437:0.002472317,seq2641_size=427_counts=358:5e-09)0.919:0.001645278)0.919:0.001646433,((seq11_size=427_counts=88560:5e-09,(seq700_size=427_counts=1962:0.002472327,seq837_size=427_counts=1614:0.002468226)0.877:5e-09)0.884:6e-09,(seq14996_size=427_counts=23:0.01838393,seq16066_size=427_counts=19:5e-09)1.000:0.028560838)0.707:6e-09)0.384:0.002481901,((((((seq7403_size=427_counts=81:0.00239341,(seq5054_size=427_counts=144:0.002430136,seq11676_size=427_counts=39:0.005097725)0.872:0.00521157)0.759:0.00250523,((((seq125_size=427_counts=10272:0.0,seq7626_size=427_counts=77:0.0):5e-09,(seq535_size=427_counts=2705:0.00247481,seq586_size=427_counts=2485:5e-09)0.881:0.00248669)0.921:0.004959594,seq18542_size=427_counts=12:5e-09)0.757:0.002395466,(seq5518_size=427_counts=126:0.001393878,(seq8471_size=427_counts=66:0.002480374,(seq8334_size=427_counts=67:0.002472323,seq6429_size=427_counts=101:5e-09)0.281:5e-09)0.796:0.001392912)0.863:0.004772541)0.761:0.002510222)0.861:0.005191686,(seq8774_size=427_counts=62:0.026488833,seq4003_size=427_counts=199:0.009710635)0.819:0.006142652)0.846:0.007668838,(((((((seq7596_size=427_counts=77:0.0,seq9014_size=427_counts=60:0.0):0.002480353,(((seq2824_size=427_counts=327:5e-09,seq11950_size=427_counts=37:0.002480369)0.863:0.002470536,(((seq3922_size=427_counts=205:0.00247282,((seq32_size=427_counts=27597:0.0,seq348_size=427_counts=4085:0.0,seq11870_size=427_counts=37:0.0):5e-09,(seq141_size=427_counts=9291:0.0,seq2547_size=427_counts=377:0.0):0.002466011)0.226:5e-09)0.419:0.00246547,seq1993_size=427_counts=530:0.002474494)0.897:6e-09,((seq7_size=427_counts=116727:0.0,seq73_size=427_counts=15827:0.0,seq109_size=427_counts=11369:0.0,seq316_size=427_counts=4406:0.0):5e-09,((seq699_size=427_counts=1963:0.00497762,seq1267_size=427_counts=984:0.004963216)0.958:5e-09,seq7234_size=427_counts=84:0.002465699)0.907:5e-09)0.000:5e-09)0.000:5e-09)0.353:5e-09,((seq2611_size=427_counts=365:0.001645892,((seq359_size=427_counts=4001:0.0,seq464_size=427_counts=3043:0.0):6e-09,(((seq37_size=427_counts=25381:0.0,seq105_size=427_counts=12161:0.0):5e-09,seq8602_size=427_counts=64:0.002486703)0.923:0.001650194,seq1528_size=427_counts=750:0.001649943)0.923:0.001649786)0.919:0.001646309)0.919:0.001646291,(seq573_size=427_counts=2524:5e-09,seq588_size=427_counts=2471:0.002466149)0.855:0.002480364)0.000:5e-09)0.538:5e-09)0.951:0.004959562,seq267_size=427_counts=4969:5e-09)0.399:5e-09,seq981_size=427_counts=1364:0.002480361)0.928:0.004988109,(seq10738_size=427_counts=45:0.002486701,(seq8090_size=427_counts=71:6e-09,(seq11545_size=427_counts=39:5e-09,seq13240_size=427_counts=30:0.002480353)0.809:0.002480363)0.092:5e-09)0.858:0.002480373)0.078:6e-09,seq2920_size=427_counts=310:5e-09)0.923:0.002482605,seq2181_size=427_counts=467:6e-09)0.868:5e-09)0.971:0.010238637,((seq259_size=427_counts=5134:0.0,seq309_size=427_counts=4481:0.0,seq1117_size=427_counts=1135:0.0):0.001626244,(seq5151_size=427_counts=140:6e-09,((seq14908_size=427_counts=23:5e-09,((seq5905_size=427_counts=113:0.0,seq9848_size=427_counts=52:0.0):5e-09,seq8757_size=427_counts=62:0.002474809)0.924:0.005002981)0.851:0.00248037,(seq7214_size=427_counts=84:5e-09,(((seq583_size=427_counts=2503:0.0,seq2976_size=427_counts=302:0.0):5e-09,(seq17158_size=427_counts=16:0.002470508,seq15411_size=427_counts=21:0.002474809)0.870:5e-09)0.899:5e-09,(((seq9732_size=427_counts=53:0.001647007,(seq1697_size=427_counts=651:0.0,seq13261_size=427_counts=30:0.0,seq14564_size=427_counts=25:0.0):0.001645592)0.919:0.001645201,(((((seq3583_size=427_counts=233:5e-09,seq15379_size=427_counts=22:0.002469182)0.879:0.002470516,seq2520_size=427_counts=382:0.002468218)0.908:5e-09,((seq844_size=427_counts=1604:5e-09,seq6310_size=427_counts=103:0.002474811)0.845:0.002475735,(((((seq275_size=427_counts=4899:0.0,seq972_size=427_counts=1384:0.0):0.00248037,((seq93_size=427_counts=12723:0.0,seq167_size=427_counts=7784:0.0,seq357_size=427_counts=4008:0.0,seq482_size=427_counts=2955:0.0,seq2919_size=427_counts=311:0.0,seq6974_size=427_counts=89:0.0,seq8190_size=427_counts=69:0.0,seq13771_size=427_counts=28:0.0):5e-09,seq13101_size=427_counts=31:0.002466157)0.425:5e-09)0.926:0.002472346,(seq13790_size=427_counts=28:5e-09,(seq12604_size=427_counts=33:0.002465699,(seq3150_size=427_counts=280:0.002474808,seq2254_size=427_counts=448:0.002472327)0.572:5e-09)0.876:5e-09)0.909:5e-09)0.174:6e-09,((seq10274_size=427_counts=48:0.0,seq12797_size=427_counts=32:0.0,seq14076_size=427_counts=27:0.0):5e-09,(seq14177_size=427_counts=26:0.002470515,((seq8898_size=427_counts=61:0.0,seq17142_size=427_counts=16:0.0):5e-09,(seq15447_size=427_counts=21:0.004959614,(seq847_size=427_counts=1597:0.002486816,(((seq4557_size=427_counts=167:0.001649386,((seq7472_size=427_counts=80:0.002480354,(seq9159_size=427_counts=58:0.0,seq18014_size=427_counts=14:0.0):5e-09)0.841:0.002480384,seq6991_size=427_counts=88:5e-09)0.923:0.001650311)0.923:0.001650366,(seq2496_size=427_counts=389:0.002485013,(seq5283_size=427_counts=135:0.002480361,seq12039_size=427_counts=37:5e-09)0.740:0.002487113)0.807:0.005028773)0.762:5e-09,seq7427_size=427_counts=81:0.002475863)0.247:6e-09)0.931:0.004966008)0.965:5e-09)0.883:5e-09)0.890:0.002480369)0.453:0.002474823)0.923:0.001649989,seq6535_size=427_counts=98:0.001649831)0.923:0.001649975)0.906:5e-09)0.815:5e-09,(seq8686_size=427_counts=63:0.002466356,(seq7345_size=427_counts=82:0.002467006,seq5691_size=427_counts=120:0.002470515)0.266:5e-09)0.868:5e-09)0.000:5e-09,(seq15_size=427_counts=66066:0.0,seq697_size=427_counts=1966:0.0,seq3139_size=427_counts=281:0.0):5e-09)0.921:6e-09)0.814:6e-09,(((((seq1670_size=427_counts=666:0.005024234,seq7665_size=427_counts=77:5e-09)0.749:0.001398205,(seq3655_size=427_counts=227:5e-09,seq13379_size=427_counts=30:0.002470515)0.923:0.004682241)0.005:0.000568871,(seq6853_size=427_counts=91:5e-09,((((seq1997_size=427_counts=527:0.002466357,seq3145_size=427_counts=281:5e-09)0.921:0.002475726,(seq1311_size=427_counts=946:5e-09,seq4273_size=427_counts=183:0.002465827)0.000:5e-09)0.239:6e-09,(seq1349_size=427_counts=896:5e-09,seq12155_size=427_counts=36:0.002480357)0.858:0.002488326)0.132:0.002481872,seq1439_size=427_counts=825:6e-09)0.894:0.002488329)0.884:0.001649768)0.884:0.001649719,seq2219_size=427_counts=458:5e-09)0.938:0.004957996,((seq9802_size=427_counts=52:0.002474819,(seq3348_size=427_counts=258:0.00247481,(seq116_size=427_counts=10977:5e-09,(((seq130_size=427_counts=10008:0.00164981,(seq770_size=427_counts=1767:0.0,seq1863_size=427_counts=573:0.0):0.001649684)0.884:0.00165072,(seq178_size=427_counts=7320:5e-09,(seq3255_size=427_counts=268:5e-09,seq2497_size=427_counts=389:0.002480384)0.847:0.002474804)0.088:5e-09)0.229:0.002486688,seq2092_size=427_counts=491:0.002480368)0.883:5e-09)0.893:5e-09)0.856:0.004955173)0.882:5e-09,(seq243_size=427_counts=5517:0.0,seq679_size=427_counts=2011:0.0):5e-09)0.908:5e-09)0.882:0.002486704)0.132:0.002480377)0.899:0.002488605)0.928:0.004987498)0.712:5e-09)0.829:0.001617925)0.782:0.001732652)0.004:0.002461742,seq1153_size=427_counts=1089:0.012815927)0.876:5e-09)0.790:0.002493233)0.859:0.005245336,((seq14006_size=427_counts=27:0.004760122,((seq3338_size=427_counts=259:0.002470503,seq7299_size=427_counts=83:5e-09)0.886:0.010443573,((seq1477_size=427_counts=793:0.0,seq1488_size=427_counts=788:0.0):5e-09,seq18365_size=427_counts=13:0.004957663)0.855:0.015317446)0.097:0.002478846)0.000:5e-09,((seq11039_size=427_counts=43:0.001361013,(seq18059_size=427_counts=14:0.002475728,seq15039_size=427_counts=23:5e-09)0.715:0.001175038)0.995:0.027071421,(seq12013_size=427_counts=37:0.002180046,seq13465_size=427_counts=29:0.005374174)0.917:0.010439378)0.849:0.011026913)0.911:0.012967399)0.703:0.002265595)0.270:0.005817297,((seq479_size=427_counts=2962:0.002488306,seq7361_size=427_counts=82:5e-09)0.918:0.017780863,(((seq3015_size=427_counts=298:5e-09,(((seq15843_size=407_counts=20:0.046476173,((seq16205_size=427_counts=19:0.002472323,(seq11622_size=427_counts=39:5e-09,(seq771_size=427_counts=1767:0.0,seq2201_size=427_counts=462:0.0):0.002467016)0.000:5e-09)0.803:0.012025955,(seq7110_size=427_counts=86:5e-09,(seq7169_size=427_counts=85:0.002527514,((seq1236_size=427_counts=1016:5e-09,(seq15870_size=427_counts=20:0.002475728,seq7021_size=427_counts=88:0.002470512)0.889:5e-09)0.880:5e-09,((seq3075_size=427_counts=290:5e-09,seq3700_size=427_counts=223:0.002474822)0.859:0.002486693,(seq5875_size=427_counts=114:5e-09,((seq2853_size=427_counts=322:5e-09,((seq3240_size=427_counts=270:0.0,seq8506_size=427_counts=65:0.0):0.015662806,(seq1305_size=427_counts=952:5e-09,(seq3510_size=427_counts=241:0.005011642,seq2117_size=427_counts=486:5e-09)0.878:0.002475737)0.724:0.002822362)0.996:0.024190237)0.728:0.004623859,(seq3906_size=427_counts=206:0.007532022,seq6869_size=428_counts=91:0.007708491)0.876:0.008730975)0.999:0.03528587)0.991:0.020901167)0.376:5e-09)0.726:0.002440972)0.976:0.012755655)0.886:0.024212867)0.596:0.037123281)0.985:0.100278096,(seq5092_size=407_counts=143:0.009681792,(seq16619_size=407_counts=17:5e-09,seq18571_size=407_counts=12:0.003027123)0.997:0.046339967)0.856:0.036575258)0.856:0.02872194,((seq84_size=427_counts=13521:0.002470521,seq941_size=427_counts=1430:5e-09)0.907:0.004998498,(seq201_size=427_counts=6540:5e-09,seq227_size=427_counts=5849:0.002470513)0.768:5e-09)0.489:0.001849806)0.647:0.00312356)0.733:0.002460919,seq14265_size=427_counts=26:0.007616561)0.990:0.024168177,(seq9007_size=427_counts=60:0.002480359,seq16381_size=427_counts=18:5e-09)0.877:0.011113194)0.932:0.018158479)0.982:0.033367755)0.938:0.0239945)0.803:0.019701504)0.741:0.029279127,((seq13971_size=427_counts=27:0.027449612,(seq12758_size=427_counts=33:5e-09,(seq12746_size=427_counts=33:5e-09,seq16688_size=427_counts=17:0.028995923)0.926:0.007519582)0.886:0.022951813)0.991:0.041340113,(((seq16256_size=427_counts=19:0.000318355,seq17356_size=427_counts=15:0.12398828)0.973:0.050099386,((((((seq17776_size=428_counts=14:0.006938823,((seq2445_size=428_counts=400:6e-09,seq6959_size=428_counts=89:0.002413566)0.800:0.005520538,(((seq17510_size=428_counts=15:5e-09,(seq3848_size=428_counts=210:0.002401746,(seq74_size=428_counts=15805:5e-09,seq14734_size=428_counts=24:0.002397192)0.721:5e-09)0.908:0.004867123)0.937:0.009860779,((seq12662_size=428_counts=33:0.009507399,(seq15011_size=428_counts=23:0.002413363,(seq1039_size=428_counts=1258:5e-09,seq1019_size=428_counts=1287:0.002409009)0.390:5e-09)0.813:0.005948145)0.953:0.012812975,seq10864_size=428_counts=44:0.002039568)0.771:0.002692023)0.140:0.007820488,seq2115_size=428_counts=486:5e-09)0.958:0.015590997)0.913:0.010006708)0.909:0.007860909,(((((seq591_size=428_counts=2450:5e-09,seq9264_size=428_counts=57:0.002419421)0.857:0.002409017,seq1106_size=428_counts=1151:6e-09)0.256:5e-09,((seq1676_size=428_counts=658:0.0,seq9422_size=428_counts=55:0.0):5e-09,(seq4328_size=428_counts=179:0.0,seq5008_size=428_counts=146:0.0):0.002409023)0.853:0.002419413)0.859:0.002412989,((((seq232_size=428_counts=5764:0.0,seq1322_size=428_counts=926:0.0):5e-09,seq1332_size=428_counts=915:0.002398915)0.921:0.001602091,seq3016_size=428_counts=298:0.001602367)0.921:0.001601712,seq4155_size=428_counts=189:5e-09)0.863:0.002409039)0.000:5e-09,(seq731_size=428_counts=1886:0.0,seq7498_size=428_counts=79:0.0):5e-09)0.747:0.001292287)0.747:0.00128948,(seq519_size=428_counts=2790:5e-09,seq6746_size=428_counts=93:0.002405807)0.000:5e-09)0.894:0.010749482,seq4654_size=428_counts=162:0.033582763)0.000:6e-09,((((seq2931_size=428_counts=309:0.00776928,seq17765_size=427_counts=14:0.051749598)1.000:0.036388381,seq252_size=428_counts=5305:5e-09)0.849:0.00241331,((seq15345_size=428_counts=22:5e-09,((seq502_size=428_counts=2841:5e-09,seq11874_size=428_counts=37:0.0023972)0.693:0.0023663,(seq8850_size=428_counts=61:0.013907191,(((seq6960_size=428_counts=89:0.0,seq7487_size=428_counts=79:0.0):5e-09,seq9642_size=428_counts=53:0.002409033)0.896:0.008105107,(seq15735_size=428_counts=20:0.003739334,seq17842_size=428_counts=14:0.003882954)0.940:0.011935115)0.315:0.002145143)0.918:0.015168124)
[truncated: 646,291 more chars]
